# Supplementary material for: Strain Variation in the Transcriptome of the Dengue Fever Vector, Aedes aegypti
Source: G3 (Bethesda). 2012 Jan 1;2(1):103–14. doi: 10.1534/g3.111.001107 (PMC3276191; doi:10.1534/g3.111.001107)
Supplement: Supporting Information [file supp_2.1.103_TableS2.xlsx]

## Sheet: basal transcripts list
CTM-Rex-D	LVP-CTM	1 and 2	only 2, no 1	only 1, no 2	LVP-Rex-D	LVP-CTM	1,2, and 3	1 and 3	only 1, no 3	only 3, no 1	2 and 3	only 2, no 3	only 3, no 2	1 and 3	LVP-CTM
1	2				3	2									2
AAEL000001-RA	AAEL000001-RA	AAEL000001-RA	AAEL000005-RA	AAEL010840-RA	AAEL000001-RA	AAEL000001-RA	AAEL000001-RA	AAEL000001-RA	AAEL000002-RA	AAEL000014-RA	AAEL000001-RA	AAEL000005-RA	AAEL000005-RB	AAEL000001-RA	AAEL000001-RA
AAEL000002-RA	AAEL000003-RA	AAEL000003-RA	AAEL000026-RA	AAEL010847-RA	AAEL000003-RA	AAEL000003-RA	AAEL000003-RA	AAEL000003-RA	AAEL000028-RA	AAEL000024-RA	AAEL000003-RA	AAEL000049-RA	AAEL000010-RA	AAEL000003-RA	AAEL000003-RA
AAEL000003-RA	AAEL000004-RA	AAEL000004-RA	AAEL000034-RA	AAEL010856-RA	AAEL000004-RA	AAEL000004-RA	AAEL000004-RA	AAEL000004-RA	AAEL000033-RA	AAEL000026-RA	AAEL000004-RA	AAEL000059-RA	AAEL000014-RA	AAEL000004-RA	AAEL000004-RA
AAEL000004-RA	AAEL000005-RA	AAEL000008-RA	AAEL000049-RA	AAEL010861-RA	AAEL000005-RB	AAEL000005-RA	AAEL000008-RA	AAEL000005-RB	AAEL000042-RA	AAEL000034-RA	AAEL000008-RA	AAEL000074-RA	AAEL000024-RA	AAEL000005-RB	AAEL000005-RA
AAEL000005-RB	AAEL000008-RA	AAEL000013-RA	AAEL000055-RA	AAEL010877-RA	AAEL000008-RA	AAEL000008-RA	AAEL000013-RA	AAEL000008-RA	AAEL000059-RA	AAEL000055-RA	AAEL000013-RA	AAEL000103-RA	AAEL000094-RA	AAEL000008-RA	AAEL000008-RA
AAEL000008-RA	AAEL000013-RA	AAEL000015-RA	AAEL000074-RA	AAEL010893-RA	AAEL000010-RA	AAEL000013-RA	AAEL000015-RA	AAEL000010-RA	AAEL000106-RA	AAEL000088-RA	AAEL000015-RA	AAEL000104-RA	AAEL000153-RA	AAEL000010-RA	AAEL000013-RA
AAEL000010-RA	AAEL000015-RA	AAEL000016-RA	AAEL000088-RA	AAEL010907-RA	AAEL000013-RA	AAEL000015-RA	AAEL000016-RA	AAEL000013-RA	AAEL000107-RA	AAEL000092-RA	AAEL000016-RA	AAEL000161-RA	AAEL000168-RA	AAEL000013-RA	AAEL000015-RA
AAEL000013-RA	AAEL000016-RA	AAEL000020-RA	AAEL000092-RA	AAEL010912-RA	AAEL000014-RA	AAEL000016-RA	AAEL000020-RA	AAEL000015-RA	AAEL000110-RA	AAEL000108-RA	AAEL000020-RA	AAEL000188-RA	AAEL000178-RA	AAEL000015-RA	AAEL000016-RA
AAEL000015-RA	AAEL000020-RA	AAEL000022-RA	AAEL000103-RA	AAEL010913-RA	AAEL000015-RA	AAEL000020-RA	AAEL000022-RA	AAEL000016-RA	AAEL000134-RA	AAEL000142-RA	AAEL000022-RA	AAEL000209-RA	AAEL000192-RA	AAEL000016-RA	AAEL000020-RA
AAEL000016-RA	AAEL000022-RA	AAEL000030-RA	AAEL000104-RA	AAEL010944-RA	AAEL000016-RA	AAEL000022-RA	AAEL000030-RA	AAEL000020-RA	AAEL000138-RA	AAEL000168-RA	AAEL000026-RA	AAEL000272-RA	AAEL000222-RA	AAEL000020-RA	AAEL000022-RA
AAEL000020-RA	AAEL000026-RA	AAEL000038-RA	AAEL000108-RA	AAEL010952-RA	AAEL000020-RA	AAEL000026-RA	AAEL000038-RA	AAEL000022-RA	AAEL000148-RA	AAEL000171-RA	AAEL000030-RA	AAEL000341-RA	AAEL000227-RA	AAEL000022-RA	AAEL000026-RA
AAEL000022-RA	AAEL000030-RA	AAEL000040-RA	AAEL000142-RA	AAEL010966-RA	AAEL000022-RA	AAEL000030-RA	AAEL000040-RA	AAEL000030-RA	AAEL000149-RA	AAEL000173-RA	AAEL000034-RA	AAEL000379-RA	AAEL000236-RA	AAEL000030-RA	AAEL000030-RA
AAEL000028-RA	AAEL000034-RA	AAEL000050-RA	AAEL000161-RA	AAEL010982-RA	AAEL000024-RA	AAEL000034-RA	AAEL000050-RA	AAEL000038-RA	AAEL000157-RA	AAEL000227-RA	AAEL000038-RA	AAEL000407-RA	AAEL000238-RA	AAEL000038-RA	AAEL000034-RA
AAEL000030-RA	AAEL000038-RA	AAEL000054-RA	AAEL000171-RA	AAEL010983-RA	AAEL000026-RA	AAEL000038-RA	AAEL000054-RA	AAEL000040-RA	AAEL000174-RA	AAEL000236-RA	AAEL000040-RA	AAEL000435-RA	AAEL000239-RA	AAEL000040-RA	AAEL000038-RA
AAEL000033-RA	AAEL000040-RA	AAEL000059-RA	AAEL000173-RA	AAEL011001-RA	AAEL000030-RA	AAEL000040-RA	AAEL000062-RA	AAEL000050-RA	AAEL000199-RA	AAEL000238-RA	AAEL000050-RA	AAEL000470-RA	AAEL000242-RA	AAEL000050-RA	AAEL000040-RA
AAEL000038-RA	AAEL000049-RA	AAEL000062-RA	AAEL000188-RA	AAEL011006-RA	AAEL000034-RA	AAEL000049-RA	AAEL000064-RA	AAEL000054-RA	AAEL000201-RA	AAEL000247-RA	AAEL000054-RA	AAEL000508-RA	AAEL000247-RA	AAEL000054-RA	AAEL000049-RA
AAEL000040-RA	AAEL000050-RA	AAEL000064-RA	AAEL000209-RA	AAEL011008-RA	AAEL000038-RA	AAEL000050-RA	AAEL000066-RA	AAEL000062-RA	AAEL000204-RB	AAEL000251-RA	AAEL000055-RA	AAEL000536-RA	AAEL000251-RA	AAEL000062-RA	AAEL000050-RA
AAEL000042-RA	AAEL000054-RA	AAEL000066-RA	AAEL000257-RB	AAEL011016-RA	AAEL000040-RA	AAEL000054-RA	AAEL000068-RA	AAEL000064-RA	AAEL000214-RA	AAEL000252-RA	AAEL000062-RA	AAEL000543-RA	AAEL000252-RA	AAEL000064-RA	AAEL000054-RA
AAEL000050-RA	AAEL000055-RA	AAEL000068-RA	AAEL000258-RA	AAEL011056-RA	AAEL000050-RA	AAEL000055-RA	AAEL000070-RA	AAEL000066-RA	AAEL000229-RA	AAEL000256-RA	AAEL000064-RA	AAEL000638-RA	AAEL000256-RA	AAEL000066-RA	AAEL000055-RA
AAEL000054-RA	AAEL000059-RA	AAEL000070-RA	AAEL000272-RA	AAEL011059-RA	AAEL000054-RA	AAEL000059-RA	AAEL000077-RA	AAEL000068-RA	AAEL000234-RA	AAEL000257-RB	AAEL000066-RA	AAEL000657-RA	AAEL000299-RA	AAEL000068-RA	AAEL000059-RA
AAEL000059-RA	AAEL000062-RA	AAEL000077-RA	AAEL000305-RA	AAEL011085-RA	AAEL000055-RA	AAEL000062-RA	AAEL000079-RA	AAEL000070-RA	AAEL000240-RA	AAEL000258-RA	AAEL000068-RA	AAEL000658-RA	AAEL000307-RA	AAEL000070-RA	AAEL000062-RA
AAEL000062-RA	AAEL000064-RA	AAEL000079-RA	AAEL000368-RA	AAEL011087-RA	AAEL000062-RA	AAEL000064-RA	AAEL000081-RA	AAEL000077-RA	AAEL000249-RA	AAEL000305-RA	AAEL000070-RA	AAEL000663-RA	AAEL000336-RA	AAEL000077-RA	AAEL000064-RA
AAEL000064-RA	AAEL000066-RA	AAEL000081-RA	AAEL000379-RA	AAEL011090-RA	AAEL000064-RA	AAEL000066-RA	AAEL000084-RA	AAEL000079-RA	AAEL000254-RA	AAEL000307-RA	AAEL000077-RA	AAEL000714-RA	AAEL000343-RB	AAEL000079-RA	AAEL000066-RA
AAEL000066-RA	AAEL000068-RA	AAEL000084-RA	AAEL000380-RA	AAEL011101-RA	AAEL000066-RA	AAEL000068-RA	AAEL000087-RA	AAEL000081-RA	AAEL000255-RA	AAEL000336-RA	AAEL000079-RA	AAEL000732-RA	AAEL000371-RA	AAEL000081-RA	AAEL000068-RA
AAEL000068-RA	AAEL000070-RA	AAEL000087-RA	AAEL000390-RA	AAEL011103-RA	AAEL000068-RA	AAEL000070-RA	AAEL000090-RA	AAEL000084-RA	AAEL000260-RA	AAEL000343-RB	AAEL000081-RA	AAEL000734-RA	AAEL000381-RA	AAEL000084-RA	AAEL000070-RA
AAEL000070-RA	AAEL000074-RA	AAEL000090-RA	AAEL000407-RA	AAEL011118-RA	AAEL000070-RA	AAEL000074-RA	AAEL000091-RA	AAEL000087-RA	AAEL000261-RA	AAEL000368-RA	AAEL000084-RA	AAEL000743-RA	AAEL000385-RA	AAEL000087-RA	AAEL000074-RA
AAEL000077-RA	AAEL000077-RA	AAEL000091-RA	AAEL000435-RA	AAEL011153-RA	AAEL000077-RA	AAEL000077-RA	AAEL000093-RA	AAEL000090-RA	AAEL000269-RA	AAEL000371-RA	AAEL000087-RA	AAEL000745-RA	AAEL000388-RA	AAEL000090-RA	AAEL000077-RA
AAEL000079-RA	AAEL000079-RA	AAEL000093-RA	AAEL000446-RA	AAEL011158-RB	AAEL000079-RA	AAEL000079-RA	AAEL000097-RA	AAEL000091-RA	AAEL000284-RA	AAEL000380-RA	AAEL000088-RA	AAEL000765-RA	AAEL000400-RA	AAEL000091-RA	AAEL000079-RA
AAEL000081-RA	AAEL000081-RA	AAEL000097-RA	AAEL000470-RA	AAEL011168-RA	AAEL000081-RA	AAEL000081-RA	AAEL000101-RA	AAEL000093-RA	AAEL000293-RA	AAEL000381-RA	AAEL000090-RA	AAEL000769-RA	AAEL000405-RA	AAEL000093-RA	AAEL000081-RA
AAEL000084-RA	AAEL000084-RA	AAEL000101-RA	AAEL000508-RA	AAEL011171-RA	AAEL000084-RA	AAEL000084-RA	AAEL000109-RA	AAEL000094-RA	AAEL000295-RA	AAEL000385-RA	AAEL000091-RA	AAEL000774-RA	AAEL000411-RA	AAEL000094-RA	AAEL000084-RA
AAEL000087-RA	AAEL000087-RA	AAEL000109-RA	AAEL000536-RA	AAEL011177-RA	AAEL000087-RA	AAEL000087-RA	AAEL000116-RA	AAEL000097-RA	AAEL000298-RA	AAEL000388-RA	AAEL000092-RA	AAEL000786-RA	AAEL000426-RA	AAEL000097-RA	AAEL000087-RA
AAEL000090-RA	AAEL000088-RA	AAEL000116-RA	AAEL000539-RA	AAEL011205-RA	AAEL000088-RA	AAEL000088-RA	AAEL000118-RA	AAEL000101-RA	AAEL000300-RA	AAEL000390-RA	AAEL000093-RA	AAEL000793-RA	AAEL000458-RA	AAEL000101-RA	AAEL000088-RA
AAEL000091-RA	AAEL000090-RA	AAEL000118-RA	AAEL000543-RA	AAEL011207-RA	AAEL000090-RA	AAEL000090-RA	AAEL000119-RA	AAEL000109-RA	AAEL000328-RA	AAEL000405-RA	AAEL000097-RA	AAEL000841-RA	AAEL000475-RA	AAEL000109-RA	AAEL000090-RA
AAEL000093-RA	AAEL000091-RA	AAEL000119-RA	AAEL000553-RA	AAEL011215-RA	AAEL000091-RA	AAEL000091-RA	AAEL000122-RA	AAEL000116-RA	AAEL000334-RA	AAEL000411-RA	AAEL000101-RA	AAEL000983-RC	AAEL000479-RA	AAEL000116-RA	AAEL000091-RA
AAEL000094-RA	AAEL000092-RA	AAEL000122-RA	AAEL000570-RA	AAEL011234-RA	AAEL000092-RA	AAEL000092-RA	AAEL000126-RA	AAEL000118-RA	AAEL000337-RA	AAEL000426-RA	AAEL000108-RA	AAEL000983-RE	AAEL000481-RA	AAEL000118-RA	AAEL000092-RA
AAEL000097-RA	AAEL000093-RA	AAEL000126-RA	AAEL000575-RA	AAEL011235-RA	AAEL000093-RA	AAEL000093-RA	AAEL000127-RA	AAEL000119-RA	AAEL000341-RA	AAEL000446-RA	AAEL000109-RA	AAEL001000-RA	AAEL000486-RB	AAEL000119-RA	AAEL000093-RA
AAEL000101-RA	AAEL000097-RA	AAEL000127-RA	AAEL000577-RA	AAEL011236-RA	AAEL000094-RA	AAEL000097-RA	AAEL000128-RA	AAEL000122-RA	AAEL000346-RA	AAEL000458-RA	AAEL000116-RA	AAEL001060-RA	AAEL000498-RA	AAEL000122-RA	AAEL000097-RA
AAEL000106-RA	AAEL000101-RA	AAEL000128-RA	AAEL000583-RA	AAEL011245-RA	AAEL000097-RA	AAEL000101-RA	AAEL000136-RA	AAEL000126-RA	AAEL000351-RA	AAEL000475-RA	AAEL000118-RA	AAEL001062-RA	AAEL000512-RA	AAEL000126-RA	AAEL000101-RA
AAEL000107-RA	AAEL000103-RA	AAEL000136-RA	AAEL000589-RA	AAEL011251-RA	AAEL000101-RA	AAEL000103-RA	AAEL000137-RA	AAEL000127-RA	AAEL000362-RA	AAEL000479-RA	AAEL000119-RA	AAEL001075-RA	AAEL000515-RA	AAEL000127-RA	AAEL000103-RA
AAEL000109-RA	AAEL000104-RA	AAEL000137-RA	AAEL000591-RA	AAEL011272-RA	AAEL000108-RA	AAEL000104-RA	AAEL000140-RA	AAEL000128-RA	AAEL000383-RA	AAEL000481-RA	AAEL000122-RA	AAEL001078-RA	AAEL000524-RA	AAEL000128-RA	AAEL000104-RA
AAEL000110-RA	AAEL000108-RA	AAEL000140-RA	AAEL000618-RA	AAEL011278-RB	AAEL000109-RA	AAEL000108-RA	AAEL000143-RA	AAEL000136-RA	AAEL000398-RA	AAEL000486-RB	AAEL000126-RA	AAEL001084-RA	AAEL000541-RB	AAEL000136-RA	AAEL000108-RA
AAEL000116-RA	AAEL000109-RA	AAEL000143-RA	AAEL000638-RA	AAEL011279-RA	AAEL000116-RA	AAEL000109-RA	AAEL000147-RA	AAEL000137-RA	AAEL000415-RA	AAEL000498-RA	AAEL000127-RA	AAEL001104-RA	AAEL000574-RB	AAEL000137-RA	AAEL000109-RA
AAEL000118-RA	AAEL000116-RA	AAEL000147-RA	AAEL000643-RA	AAEL011282-RA	AAEL000118-RA	AAEL000116-RA	AAEL000159-RA	AAEL000140-RA	AAEL000420-RA	AAEL000512-RA	AAEL000128-RA	AAEL001127-RA	AAEL000586-RA	AAEL000140-RA	AAEL000116-RA
AAEL000119-RA	AAEL000118-RA	AAEL000159-RA	AAEL000657-RA	AAEL011291-RA	AAEL000119-RA	AAEL000118-RA	AAEL000163-RA	AAEL000143-RA	AAEL000421-RA	AAEL000524-RA	AAEL000136-RA	AAEL001192-RA	AAEL000587-RA	AAEL000143-RA	AAEL000118-RA
AAEL000122-RA	AAEL000119-RA	AAEL000163-RA	AAEL000658-RA	AAEL011303-RA	AAEL000122-RA	AAEL000119-RA	AAEL000164-RA	AAEL000147-RA	AAEL000429-RA	AAEL000539-RA	AAEL000137-RA	AAEL001203-RA	AAEL000595-RA	AAEL000147-RA	AAEL000119-RA
AAEL000126-RA	AAEL000122-RA	AAEL000164-RA	AAEL000663-RA	AAEL011308-RA	AAEL000126-RA	AAEL000122-RA	AAEL000172-RA	AAEL000153-RA	AAEL000442-RA	AAEL000553-RA	AAEL000140-RA	AAEL001210-RA	AAEL000597-RA	AAEL000153-RA	AAEL000122-RA
AAEL000127-RA	AAEL000126-RA	AAEL000172-RA	AAEL000670-RA	AAEL011310-RA	AAEL000127-RA	AAEL000126-RA	AAEL000175-RA	AAEL000159-RA	AAEL000444-RA	AAEL000570-RA	AAEL000142-RA	AAEL001211-RA	AAEL000636-RA	AAEL000159-RA	AAEL000126-RA
AAEL000128-RA	AAEL000127-RA	AAEL000175-RA	AAEL000691-RA	AAEL011314-RA	AAEL000128-RA	AAEL000127-RA	AAEL000177-RA	AAEL000163-RA	AAEL000451-RA	AAEL000574-RB	AAEL000143-RA	AAEL001312-RA	AAEL000645-RA	AAEL000163-RA	AAEL000127-RA
AAEL000134-RA	AAEL000128-RA	AAEL000177-RA	AAEL000708-RA	AAEL011321-RA	AAEL000136-RA	AAEL000128-RA	AAEL000179-RA	AAEL000164-RA	AAEL000457-RA	AAEL000575-RA	AAEL000147-RA	AAEL001331-RB	AAEL000655-RA	AAEL000164-RA	AAEL000128-RA
AAEL000136-RA	AAEL000136-RA	AAEL000179-RA	AAEL000714-RA	AAEL011325-RA	AAEL000137-RA	AAEL000136-RA	AAEL000180-RA	AAEL000172-RA	AAEL000459-RA	AAEL000577-RA	AAEL000159-RA	AAEL001345-RA	AAEL000656-RA	AAEL000172-RA	AAEL000136-RA
AAEL000137-RA	AAEL000137-RA	AAEL000180-RA	AAEL000724-RB	AAEL011328-RA	AAEL000140-RA	AAEL000137-RA	AAEL000181-RA	AAEL000175-RA	AAEL000477-RA	AAEL000583-RA	AAEL000163-RA	AAEL001380-RA	AAEL000662-RA	AAEL000175-RA	AAEL000137-RA
AAEL000138-RA	AAEL000140-RA	AAEL000181-RA	AAEL000728-RA	AAEL011347-RA	AAEL000142-RA	AAEL000140-RA	AAEL000182-RA	AAEL000177-RA	AAEL000485-RA	AAEL000586-RA	AAEL000164-RA	AAEL001382-RA	AAEL000669-RA	AAEL000177-RA	AAEL000140-RA
AAEL000140-RA	AAEL000142-RA	AAEL000182-RA	AAEL000731-RA	AAEL011358-RA	AAEL000143-RA	AAEL000142-RA	AAEL000184-RA	AAEL000178-RA	AAEL000491-RA	AAEL000587-RA	AAEL000171-RA	AAEL001434-RA	AAEL000671-RA	AAEL000178-RA	AAEL000142-RA
AAEL000143-RA	AAEL000143-RA	AAEL000184-RA	AAEL000732-RA	AAEL011364-RA	AAEL000147-RA	AAEL000143-RA	AAEL000185-RA	AAEL000179-RA	AAEL000493-RA	AAEL000589-RA	AAEL000172-RA	AAEL001459-RA	AAEL000696-RA	AAEL000179-RA	AAEL000143-RA
AAEL000147-RA	AAEL000147-RA	AAEL000185-RA	AAEL000734-RA	AAEL011367-RA	AAEL000153-RA	AAEL000147-RA	AAEL000186-RA	AAEL000180-RA	AAEL000499-RA	AAEL000591-RA	AAEL000173-RA	AAEL001481-RA	AAEL000700-RA	AAEL000180-RA	AAEL000147-RA
AAEL000148-RA	AAEL000159-RA	AAEL000186-RA	AAEL000741-RA	AAEL011370-RA	AAEL000159-RA	AAEL000159-RA	AAEL000187-RA	AAEL000181-RA	AAEL000509-RA	AAEL000595-RA	AAEL000175-RA	AAEL001491-RA	AAEL000712-RA	AAEL000181-RA	AAEL000159-RA
AAEL000149-RA	AAEL000161-RA	AAEL000187-RA	AAEL000743-RA	AAEL011376-RA	AAEL000163-RA	AAEL000161-RA	AAEL000191-RA	AAEL000182-RA	AAEL000533-RA	AAEL000597-RA	AAEL000177-RA	AAEL001502-RA	AAEL000718-RA	AAEL000182-RA	AAEL000161-RA
AAEL000153-RA	AAEL000163-RA	AAEL000191-RA	AAEL000745-RA	AAEL011381-RA	AAEL000164-RA	AAEL000163-RA	AAEL000193-RA	AAEL000184-RA	AAEL000540-RB	AAEL000618-RA	AAEL000179-RA	AAEL001632-RA	AAEL000723-RA	AAEL000184-RA	AAEL000163-RA
AAEL000157-RA	AAEL000164-RA	AAEL000193-RA	AAEL000765-RA	AAEL011383-RA	AAEL000168-RA	AAEL000164-RA	AAEL000194-RA	AAEL000185-RA	AAEL000563-RA	AAEL000636-RA	AAEL000180-RA	AAEL001643-RA	AAEL000727-RA	AAEL000185-RA	AAEL000164-RA
AAEL000159-RA	AAEL000171-RA	AAEL000194-RA	AAEL000769-RA	AAEL011393-RB	AAEL000171-RA	AAEL000171-RA	AAEL000196-RA	AAEL000186-RA	AAEL000564-RB	AAEL000643-RA	AAEL000181-RA	AAEL001676-RA	AAEL000737-RA	AAEL000186-RA	AAEL000171-RA
AAEL000163-RA	AAEL000172-RA	AAEL000196-RA	AAEL000774-RA	AAEL011398-RA	AAEL000172-RA	AAEL000172-RA	AAEL000197-RA	AAEL000187-RA	AAEL000566-RA	AAEL000655-RA	AAEL000182-RA	AAEL001695-RA	AAEL000742-RA	AAEL000187-RA	AAEL000172-RA
AAEL000164-RA	AAEL000173-RA	AAEL000197-RA	AAEL000784-RA	AAEL011412-RA	AAEL000173-RA	AAEL000173-RA	AAEL000198-RA	AAEL000191-RA	AAEL000578-RA	AAEL000662-RA	AAEL000184-RA	AAEL001705-RA	AAEL000744-RA	AAEL000191-RA	AAEL000173-RA
AAEL000172-RA	AAEL000175-RA	AAEL000198-RA	AAEL000785-RA	AAEL011414-RC	AAEL000175-RA	AAEL000175-RA	AAEL000205-RA	AAEL000192-RA	AAEL000596-RA	AAEL000669-RA	AAEL000185-RA	AAEL001789-RA	AAEL000762-RA	AAEL000192-RA	AAEL000175-RA
AAEL000174-RA	AAEL000177-RA	AAEL000205-RA	AAEL000786-RA	AAEL011423-RA	AAEL000177-RA	AAEL000177-RA	AAEL000206-RA	AAEL000193-RA	AAEL000610-RA	AAEL000670-RA	AAEL000186-RA	AAEL001816-RA	AAEL000771-RA	AAEL000193-RA	AAEL000177-RA
AAEL000175-RA	AAEL000179-RA	AAEL000206-RA	AAEL000793-RA	AAEL011441-RA	AAEL000178-RA	AAEL000179-RA	AAEL000210-RA	AAEL000194-RA	AAEL000634-RA	AAEL000671-RA	AAEL000187-RA	AAEL001824-RA	AAEL000778-RA	AAEL000194-RA	AAEL000179-RA
AAEL000177-RA	AAEL000180-RA	AAEL000210-RA	AAEL000798-RA	AAEL011469-RA	AAEL000179-RA	AAEL000180-RA	AAEL000211-RA	AAEL000196-RA	AAEL000635-RB	AAEL000691-RA	AAEL000191-RA	AAEL001835-RA	AAEL000790-RA	AAEL000196-RA	AAEL000180-RA
AAEL000178-RA	AAEL000181-RA	AAEL000211-RA	AAEL000805-RA	AAEL011472-RA	AAEL000180-RA	AAEL000181-RA	AAEL000219-RA	AAEL000197-RA	AAEL000651-RA	AAEL000696-RA	AAEL000193-RA	AAEL001851-RA	AAEL000830-RA	AAEL000197-RA	AAEL000181-RA
AAEL000179-RA	AAEL000182-RA	AAEL000219-RA	AAEL000806-RA	AAEL011516-RA	AAEL000181-RA	AAEL000182-RA	AAEL000220-RA	AAEL000198-RA	AAEL000661-RA	AAEL000700-RA	AAEL000194-RA	AAEL001857-RA	AAEL000845-RA	AAEL000198-RA	AAEL000182-RA
AAEL000180-RA	AAEL000184-RA	AAEL000220-RA	AAEL000810-RA	AAEL011521-RA	AAEL000182-RA	AAEL000184-RA	AAEL000221-RA	AAEL000205-RA	AAEL000685-RA	AAEL000708-RA	AAEL000196-RA	AAEL001896-RB	AAEL000848-RA	AAEL000205-RA	AAEL000184-RA
AAEL000181-RA	AAEL000185-RA	AAEL000221-RA	AAEL000822-RA	AAEL011527-RA	AAEL000184-RA	AAEL000185-RA	AAEL000226-RA	AAEL000206-RA	AAEL000726-RA	AAEL000712-RA	AAEL000197-RA	AAEL001902-RA	AAEL000855-RA	AAEL000206-RA	AAEL000185-RA
AAEL000182-RA	AAEL000186-RA	AAEL000226-RA	AAEL000841-RA	AAEL011535-RA	AAEL000185-RA	AAEL000186-RA	AAEL000228-RA	AAEL000210-RA	AAEL000739-RA	AAEL000718-RA	AAEL000198-RA	AAEL001929-RA	AAEL000861-RA	AAEL000210-RA	AAEL000186-RA
AAEL000184-RA	AAEL000187-RA	AAEL000228-RA	AAEL000860-RA	AAEL011551-RA	AAEL000186-RA	AAEL000187-RA	AAEL000230-RA	AAEL000211-RA	AAEL000750-RA	AAEL000723-RA	AAEL000205-RA	AAEL002013-RA	AAEL000912-RA	AAEL000211-RA	AAEL000187-RA
AAEL000185-RA	AAEL000188-RA	AAEL000230-RA	AAEL000875-RA	AAEL011560-RA	AAEL000187-RA	AAEL000188-RA	AAEL000231-RA	AAEL000219-RA	AAEL000755-RA	AAEL000724-RB	AAEL000206-RA	AAEL002028-RA	AAEL000931-RA	AAEL000219-RA	AAEL000188-RA
AAEL000186-RA	AAEL000191-RA	AAEL000231-RA	AAEL000936-RA	AAEL011565-RA	AAEL000191-RA	AAEL000191-RA	AAEL000235-RA	AAEL000220-RA	AAEL000757-RA	AAEL000727-RA	AAEL000210-RA	AAEL002055-RA	AAEL000932-RA	AAEL000220-RA	AAEL000191-RA
AAEL000187-RA	AAEL000193-RA	AAEL000235-RA	AAEL000939-RA	AAEL011574-RA	AAEL000192-RA	AAEL000193-RA	AAEL000241-RA	AAEL000221-RA	AAEL000768-RA	AAEL000728-RA	AAEL000211-RA	AAEL002058-RA	AAEL000956-RB	AAEL000221-RA	AAEL000193-RA
AAEL000191-RA	AAEL000194-RA	AAEL000241-RA	AAEL000941-RA	AAEL011586-RA	AAEL000193-RA	AAEL000194-RA	AAEL000244-RA	AAEL000222-RA	AAEL000772-RA	AAEL000731-RA	AAEL000219-RA	AAEL002066-RA	AAEL000959-RA	AAEL000222-RA	AAEL000194-RA
AAEL000192-RA	AAEL000196-RA	AAEL000244-RA	AAEL000946-RA	AAEL011596-RA	AAEL000194-RA	AAEL000196-RA	AAEL000245-RA	AAEL000226-RA	AAEL000789-RA	AAEL000741-RA	AAEL000220-RA	AAEL002124-RA	AAEL000962-RA	AAEL000226-RA	AAEL000196-RA
AAEL000193-RA	AAEL000197-RA	AAEL000245-RA	AAEL000963-RA	AAEL011633-RA	AAEL000196-RA	AAEL000197-RA	AAEL000246-RA	AAEL000228-RA	AAEL000815-RA	AAEL000742-RA	AAEL000221-RA	AAEL002128-RA	AAEL000993-RA	AAEL000228-RA	AAEL000197-RA
AAEL000194-RA	AAEL000198-RA	AAEL000246-RA	AAEL000970-RA	AAEL011640-RA	AAEL000197-RA	AAEL000198-RA	AAEL000248-RA	AAEL000230-RA	AAEL000825-RA	AAEL000744-RA	AAEL000226-RA	AAEL002137-RC	AAEL001001-RA	AAEL000230-RA	AAEL000198-RA
AAEL000196-RA	AAEL000205-RA	AAEL000248-RA	AAEL000974-RA	AAEL011643-RA	AAEL000198-RA	AAEL000205-RA	AAEL000250-RA	AAEL000231-RA	AAEL000839-RA	AAEL000762-RA	AAEL000228-RA	AAEL002153-RA	AAEL001039-RA	AAEL000231-RA	AAEL000205-RA
AAEL000197-RA	AAEL000206-RA	AAEL000250-RA	AAEL000980-RA	AAEL011695-RA	AAEL000205-RA	AAEL000206-RA	AAEL000258-RB	AAEL000235-RA	AAEL000851-RA	AAEL000771-RA	AAEL000230-RA	AAEL002171-RA	AAEL001061-RC	AAEL000235-RA	AAEL000206-RA
AAEL000198-RA	AAEL000209-RA	AAEL000258-RB	AAEL000983-RA	AAEL011705-RA	AAEL000206-RA	AAEL000209-RA	AAEL000262-RA	AAEL000239-RA	AAEL000857-RA	AAEL000778-RA	AAEL000231-RA	AAEL002204-RA	AAEL001066-RA	AAEL000239-RA	AAEL000209-RA
AAEL000199-RA	AAEL000210-RA	AAEL000262-RA	AAEL000983-RC	AAEL011715-RA	AAEL000210-RA	AAEL000210-RA	AAEL000263-RA	AAEL000241-RA	AAEL000862-RA	AAEL000784-RA	AAEL000235-RA	AAEL002357-RA	AAEL001090-RA	AAEL000241-RA	AAEL000210-RA
AAEL000201-RA	AAEL000211-RA	AAEL000263-RA	AAEL000983-RE	AAEL011727-RA	AAEL000211-RA	AAEL000211-RA	AAEL000264-RA	AAEL000242-RA	AAEL000868-RA	AAEL000785-RA	AAEL000241-RA	AAEL002365-RA	AAEL001095-RA	AAEL000242-RA	AAEL000211-RA
AAEL000204-RB	AAEL000219-RA	AAEL000264-RA	AAEL001048-RA	AAEL011734-RA	AAEL000219-RA	AAEL000219-RA	AAEL000265-RA	AAEL000244-RA	AAEL000880-RA	AAEL000790-RA	AAEL000244-RA	AAEL002373-RA	AAEL001113-RA	AAEL000244-RA	AAEL000219-RA
AAEL000205-RA	AAEL000220-RA	AAEL000265-RA	AAEL001062-RA	AAEL011741-RB	AAEL000220-RA	AAEL000220-RA	AAEL000270-RA	AAEL000245-RA	AAEL000883-RB	AAEL000798-RA	AAEL000245-RA	AAEL002427-RA	AAEL001126-RB	AAEL000245-RA	AAEL000220-RA
AAEL000206-RA	AAEL000221-RA	AAEL000270-RA	AAEL001074-RA	AAEL011780-RA	AAEL000221-RA	AAEL000221-RA	AAEL000273-RA	AAEL000246-RA	AAEL000884-RA	AAEL000805-RA	AAEL000246-RA	AAEL002484-RA	AAEL001149-RA	AAEL000246-RA	AAEL000221-RA
AAEL000210-RA	AAEL000226-RA	AAEL000273-RA	AAEL001075-RA	AAEL011786-RA	AAEL000222-RA	AAEL000226-RA	AAEL000276-RA	AAEL000248-RA	AAEL000889-RA	AAEL000806-RA	AAEL000248-RA	AAEL002485-RA	AAEL001159-RA	AAEL000248-RA	AAEL000226-RA
AAEL000211-RA	AAEL000228-RA	AAEL000276-RA	AAEL001078-RA	AAEL011812-RA	AAEL000226-RA	AAEL000228-RA	AAEL000278-RA	AAEL000250-RA	AAEL000892-RA	AAEL000810-RA	AAEL000250-RA	AAEL002500-RA	AAEL001194-RA	AAEL000250-RA	AAEL000228-RA
AAEL000214-RA	AAEL000230-RA	AAEL000278-RA	AAEL001084-RA	AAEL011815-RA	AAEL000227-RA	AAEL000230-RA	AAEL000279-RA	AAEL000258-RB	AAEL000900-RA	AAEL000822-RA	AAEL000257-RB	AAEL002505-RA	AAEL001196-RA	AAEL000258-RB	AAEL000230-RA
AAEL000219-RA	AAEL000231-RA	AAEL000279-RA	AAEL001085-RA	AAEL011824-RA	AAEL000228-RA	AAEL000231-RA	AAEL000281-RA	AAEL000262-RA	AAEL000918-RA	AAEL000830-RA	AAEL000258-RA	AAEL002555-RA	AAEL001197-RA	AAEL000262-RA	AAEL000231-RA
AAEL000220-RA	AAEL000235-RA	AAEL000281-RA	AAEL001104-RA	AAEL011825-RB	AAEL000230-RA	AAEL000235-RA	AAEL000287-RA	AAEL000263-RA	AAEL000923-RA	AAEL000845-RA	AAEL000258-RB	AAEL002585-RA	AAEL001217-RA	AAEL000263-RA	AAEL000235-RA
AAEL000221-RA	AAEL000241-RA	AAEL000287-RA	AAEL001127-RA	AAEL011827-RA	AAEL000231-RA	AAEL000241-RA	AAEL000289-RA	AAEL000264-RA	AAEL000927-RA	AAEL000860-RA	AAEL000262-RA	AAEL002598-RA	AAEL001220-RA	AAEL000264-RA	AAEL000241-RA
AAEL000222-RA	AAEL000244-RA	AAEL000289-RA	AAEL001131-RA	AAEL011832-RA	AAEL000235-RA	AAEL000244-RA	AAEL000291-RA	AAEL000265-RA	AAEL000945-RA	AAEL000861-RA	AAEL000263-RA	AAEL002601-RA	AAEL001222-RA	AAEL000265-RA	AAEL000244-RA
AAEL000226-RA	AAEL000245-RA	AAEL000291-RA	AAEL001152-RA	AAEL011836-RA	AAEL000236-RA	AAEL000245-RA	AAEL000292-RA	AAEL000270-RA	AAEL000961-RA	AAEL000875-RA	AAEL000264-RA	AAEL002686-RA	AAEL001233-RA	AAEL000270-RA	AAEL000245-RA
AAEL000228-RA	AAEL000246-RA	AAEL000292-RA	AAEL001165-RA	AAEL011839-RA	AAEL000238-RA	AAEL000246-RA	AAEL000297-RA	AAEL000273-RA	AAEL000966-RA	AAEL000912-RA	AAEL000265-RA	AAEL002688-RA	AAEL001260-RA	AAEL000273-RA	AAEL000246-RA
AAEL000229-RA	AAEL000248-RA	AAEL000297-RA	AAEL001185-RA	AAEL011841-RA	AAEL000239-RA	AAEL000248-RA	AAEL000301-RA	AAEL000276-RA	AAEL000971-RA	AAEL000931-RA	AAEL000270-RA	AAEL002691-RA	AAEL001271-RA	AAEL000276-RA	AAEL000248-RA
AAEL000230-RA	AAEL000250-RA	AAEL000301-RA	AAEL001192-RA	AAEL011849-RA	AAEL000241-RA	AAEL000250-RA	AAEL000315-RA	AAEL000278-RA	AAEL000982-RA	AAEL000932-RA	AAEL000273-RA	AAEL002730-RA	AAEL001276-RA	AAEL000278-RA	AAEL000250-RA
AAEL000231-RA	AAEL000257-RB	AAEL000315-RA	AAEL001203-RA	AAEL011863-RA	AAEL000242-RA	AAEL000257-RB	AAEL000322-RA	AAEL000279-RA	AAEL000998-RA	AAEL000936-RA	AAEL000276-RA	AAEL002741-RA	AAEL001284-RA	AAEL000279-RA	AAEL000257-RB
AAEL000234-RA	AAEL000258-RA	AAEL000322-RA	AAEL001242-RA	AAEL011868-RA	AAEL000244-RA	AAEL000258-RA	AAEL000327-RA	AAEL000281-RA	AAEL000999-RA	AAEL000939-RA	AAEL000278-RA	AAEL002756-RA	AAEL001294-RB	AAEL000281-RA	AAEL000258-RA
AAEL000235-RA	AAEL000258-RB	AAEL000327-RA	AAEL001301-RA	AAEL011871-RA	AAEL000245-RA	AAEL000258-RB	AAEL000329-RA	AAEL000287-RA	AAEL001000-RA	AAEL000941-RA	AAEL000279-RA	AAEL002774-RA	AAEL001333-RA	AAEL000287-RA	AAEL000258-RB
AAEL000239-RA	AAEL000262-RA	AAEL000329-RA	AAEL001312-RA	AAEL011874-RA	AAEL000246-RA	AAEL000262-RA	AAEL000330-RA	AAEL000289-RA	AAEL001004-RA	AAEL000946-RA	AAEL000281-RA	AAEL002811-RA	AAEL001337-RA	AAEL000289-RA	AAEL000262-RA
AAEL000240-RA	AAEL000263-RA	AAEL000330-RA	AAEL001331-RB	AAEL011876-RA	AAEL000247-RA	AAEL000263-RA	AAEL000331-RA	AAEL000291-RA	AAEL001011-RA	AAEL000959-RA	AAEL000287-RA	AAEL002824-RA	AAEL001343-RA	AAEL000291-RA	AAEL000263-RA
AAEL000241-RA	AAEL000264-RA	AAEL000331-RA	AAEL001356-RA	AAEL011887-RA	AAEL000248-RA	AAEL000264-RA	AAEL000339-RA	AAEL000292-RA	AAEL001019-RA	AAEL000962-RA	AAEL000289-RA	AAEL002875-RA	AAEL001349-RA	AAEL000292-RA	AAEL000264-RA
AAEL000242-RA	AAEL000265-RA	AAEL000339-RA	AAEL001359-RA	AAEL011890-RA	AAEL000250-RA	AAEL000265-RA	AAEL000343-RA	AAEL000297-RA	AAEL001060-RA	AAEL000963-RA	AAEL000291-RA	AAEL002896-RA	AAEL001351-RA	AAEL000297-RA	AAEL000265-RA
AAEL000244-RA	AAEL000270-RA	AAEL000341-RA	AAEL001380-RA	AAEL011898-RA	AAEL000251-RA	AAEL000270-RA	AAEL000345-RA	AAEL000299-RA	AAEL001128-RA	AAEL000970-RA	AAEL000292-RA	AAEL002930-RA	AAEL001360-RA	AAEL000299-RA	AAEL000270-RA
AAEL000245-RA	AAEL000272-RA	AAEL000343-RA	AAEL001382-RA	AAEL011912-RA	AAEL000252-RA	AAEL000272-RA	AAEL000365-RA	AAEL000301-RA	AAEL001138-RA	AAEL000974-RA	AAEL000297-RA	AAEL002956-RA	AAEL001375-RA	AAEL000301-RA	AAEL000272-RA
AAEL000246-RA	AAEL000273-RA	AAEL000345-RA	AAEL001383-RA	AAEL011921-RA	AAEL000256-RA	AAEL000273-RA	AAEL000370-RA	AAEL000315-RA	AAEL001155-RA	AAEL000980-RA	AAEL000301-RA	AAEL002967-RA	AAEL001376-RA	AAEL000315-RA	AAEL000273-RA
AAEL000248-RA	AAEL000276-RA	AAEL000365-RA	AAEL001400-RA	AAEL011923-RA	AAEL000257-RB	AAEL000276-RA	AAEL000372-RA	AAEL000322-RA	AAEL001164-RA	AAEL000983-RA	AAEL000305-RA	AAEL002974-RA	AAEL001384-RA	AAEL000322-RA	AAEL000276-RA
AAEL000249-RA	AAEL000278-RA	AAEL000370-RA	AAEL001416-RA	AAEL011931-RA	AAEL000258-RA	AAEL000278-RA	AAEL000378-RA	AAEL000327-RA	AAEL001177-RA	AAEL000993-RA	AAEL000315-RA	AAEL002991-RA	AAEL001402-RA	AAEL000327-RA	AAEL000278-RA
AAEL000250-RA	AAEL000279-RA	AAEL000372-RA	AAEL001434-RA	AAEL011961-RA	AAEL000258-RB	AAEL000279-RA	AAEL000386-RA	AAEL000329-RA	AAEL001187-RA	AAEL001001-RA	AAEL000322-RA	AAEL003006-RA	AAEL001407-RA	AAEL000329-RA	AAEL000279-RA
AAEL000254-RA	AAEL000281-RA	AAEL000378-RA	AAEL001459-RA	AAEL011963-RA	AAEL000262-RA	AAEL000281-RA	AAEL000389-RA	AAEL000330-RA	AAEL001189-RA	AAEL001039-RA	AAEL000327-RA	AAEL003014-RA	AAEL001411-RB	AAEL000330-RA	AAEL000281-RA
AAEL000255-RA	AAEL000287-RA	AAEL000386-RA	AAEL001470-RA	AAEL011973-RA	AAEL000263-RA	AAEL000287-RA	AAEL000393-RA	AAEL000331-RA	AAEL001210-RA	AAEL001048-RA	AAEL000329-RA	AAEL003025-RA	AAEL001419-RA	AAEL000331-RA	AAEL000287-RA
AAEL000258-RB	AAEL000289-RA	AAEL000389-RA	AAEL001481-RA	AAEL011976-RA	AAEL000264-RA	AAEL000289-RA	AAEL000394-RA	AAEL000339-RA	AAEL001211-RA	AAEL001074-RA	AAEL000330-RA	AAEL003037-RA	AAEL001424-RB	AAEL000339-RA	AAEL000289-RA
AAEL000260-RA	AAEL000291-RA	AAEL000393-RA	AAEL001491-RA	AAEL011983-RA	AAEL000265-RA	AAEL000291-RA	AAEL000395-RB	AAEL000343-RA	AAEL001232-RA	AAEL001085-RA	AAEL000331-RA	AAEL003051-RA	AAEL001429-RA	AAEL000343-RA	AAEL000291-RA
AAEL000261-RA	AAEL000292-RA	AAEL000394-RA	AAEL001500-RA	AAEL011992-RB	AAEL000270-RA	AAEL000292-RA	AAEL000396-RA	AAEL000345-RA	AAEL001297-RA	AAEL001095-RA	AAEL000339-RA	AAEL003052-RA	AAEL001438-RA	AAEL000345-RA	AAEL000292-RA
AAEL000262-RA	AAEL000297-RA	AAEL000395-RB	AAEL001502-RA	AAEL011993-RB	AAEL000273-RA	AAEL000297-RA	AAEL000399-RA	AAEL000365-RA	AAEL001315-RA	AAEL001113-RA	AAEL000343-RA	AAEL003053-RA	AAEL001448-RA	AAEL000365-RA	AAEL000297-RA
AAEL000263-RA	AAEL000301-RA	AAEL000396-RA	AAEL001546-RA	AAEL012015-RA	AAEL000276-RA	AAEL000301-RA	AAEL000403-RA	AAEL000370-RA	AAEL001324-RA	AAEL001131-RA	AAEL000345-RA	AAEL003066-RA	AAEL001450-RA	AAEL000370-RA	AAEL000301-RA
AAEL000264-RA	AAEL000305-RA	AAEL000399-RA	AAEL001567-RA	AAEL012017-RA	AAEL000278-RA	AAEL000305-RA	AAEL000404-RA	AAEL000372-RA	AAEL001332-RA	AAEL001149-RA	AAEL000365-RA	AAEL003067-RB	AAEL001455-RA	AAEL000372-RA	AAEL000305-RA
AAEL000265-RA	AAEL000315-RA	AAEL000403-RA	AAEL001571-RA	AAEL012022-RA	AAEL000279-RA	AAEL000315-RA	AAEL000408-RA	AAEL000378-RA	AAEL001345-RA	AAEL001152-RA	AAEL000368-RA	AAEL003107-RA	AAEL001458-RA	AAEL000378-RA	AAEL000315-RA
AAEL000269-RA	AAEL000322-RA	AAEL000404-RA	AAEL001591-RA	AAEL012048-RA	AAEL000281-RA	AAEL000322-RA	AAEL000410-RA	AAEL000386-RA	AAEL001372-RA	AAEL001159-RA	AAEL000370-RA	AAEL003121-RA	AAEL001468-RA	AAEL000386-RA	AAEL000322-RA
AAEL000270-RA	AAEL000327-RA	AAEL000408-RA	AAEL001628-RA	AAEL012082-RA	AAEL000287-RA	AAEL000327-RA	AAEL000418-RA	AAEL000389-RA	AAEL001374-RA	AAEL001165-RA	AAEL000372-RA	AAEL003182-RA	AAEL001475-RA	AAEL000389-RA	AAEL000327-RA
AAEL000273-RA	AAEL000329-RA	AAEL000410-RA	AAEL001631-RA	AAEL012085-RA	AAEL000289-RA	AAEL000329-RA	AAEL000422-RA	AAEL000393-RA	AAEL001378-RA	AAEL001185-RA	AAEL000378-RA	AAEL003211-RA	AAEL001478-RA	AAEL000393-RA	AAEL000329-RA
AAEL000276-RA	AAEL000330-RA	AAEL000418-RA	AAEL001632-RA	AAEL012086-RA	AAEL000291-RA	AAEL000330-RA	AAEL000423-RA	AAEL000394-RA	AAEL001387-RA	AAEL001194-RA	AAEL000380-RA	AAEL003227-RA	AAEL001485-RA	AAEL000394-RA	AAEL000330-RA
AAEL000278-RA	AAEL000331-RA	AAEL000422-RA	AAEL001643-RA	AAEL012095-RA	AAEL000292-RA	AAEL000331-RA	AAEL000424-RA	AAEL000395-RB	AAEL001390-RA	AAEL001196-RA	AAEL000386-RA	AAEL003301-RA	AAEL001519-RA	AAEL000395-RB	AAEL000331-RA
AAEL000279-RA	AAEL000339-RA	AAEL000423-RA	AAEL001670-RA	AAEL012097-RA	AAEL000297-RA	AAEL000339-RA	AAEL000428-RA	AAEL000396-RA	AAEL001391-RA	AAEL001197-RA	AAEL000389-RA	AAEL003345-RA	AAEL001524-RA	AAEL000396-RA	AAEL000339-RA
AAEL000281-RA	AAEL000341-RA	AAEL000424-RA	AAEL001676-RA	AAEL012100-RA	AAEL000299-RA	AAEL000341-RA	AAEL000430-RA	AAEL000399-RA	AAEL001423-RA	AAEL001217-RA	AAEL000390-RA	AAEL003348-RC	AAEL001527-RA	AAEL000399-RA	AAEL000341-RA
AAEL000284-RA	AAEL000343-RA	AAEL000428-RA	AAEL001688-RA	AAEL012107-RA	AAEL000301-RA	AAEL000343-RA	AAEL000431-RA	AAEL000400-RA	AAEL001431-RA	AAEL001222-RA	AAEL000393-RA	AAEL003414-RA	AAEL001532-RA	AAEL000400-RA	AAEL000343-RA
AAEL000287-RA	AAEL000345-RA	AAEL000430-RA	AAEL001695-RA	AAEL012120-RA	AAEL000305-RA	AAEL000345-RA	AAEL000434-RA	AAEL000403-RA	AAEL001440-RA	AAEL001233-RA	AAEL000394-RA	AAEL003426-RA	AAEL001538-RA	AAEL000403-RA	AAEL000345-RA
AAEL000289-RA	AAEL000365-RA	AAEL000431-RA	AAEL001705-RA	AAEL012137-RA	AAEL000307-RA	AAEL000365-RA	AAEL000436-RA	AAEL000404-RA	AAEL001441-RA	AAEL001242-RA	AAEL000395-RB	AAEL003457-RA	AAEL001543-RA	AAEL000404-RA	AAEL000365-RA
AAEL000291-RA	AAEL000368-RA	AAEL000434-RA	AAEL001710-RA	AAEL012140-RA	AAEL000315-RA	AAEL000368-RA	AAEL000438-RA	AAEL000408-RA	AAEL001442-RA	AAEL001260-RA	AAEL000396-RA	AAEL003472-RA	AAEL001556-RA	AAEL000408-RA	AAEL000368-RA
AAEL000292-RA	AAEL000370-RA	AAEL000436-RA	AAEL001749-RA	AAEL012142-RA	AAEL000322-RA	AAEL000370-RA	AAEL000439-RA	AAEL000410-RA	AAEL001444-RA	AAEL001271-RA	AAEL000399-RA	AAEL003475-RA	AAEL001560-RA	AAEL000410-RA	AAEL000370-RA
AAEL000293-RA	AAEL000372-RA	AAEL000438-RA	AAEL001778-RA	AAEL012151-RA	AAEL000327-RA	AAEL000372-RA	AAEL000440-RA	AAEL000418-RA	AAEL001467-RA	AAEL001276-RA	AAEL000403-RA	AAEL003491-RB	AAEL001570-RA	AAEL000418-RA	AAEL000372-RA
AAEL000295-RA	AAEL000378-RA	AAEL000439-RA	AAEL001789-RA	AAEL012155-RA	AAEL000329-RA	AAEL000378-RA	AAEL000450-RA	AAEL000422-RA	AAEL001471-RA	AAEL001284-RA	AAEL000404-RA	AAEL003588-RA	AAEL001582-RA	AAEL000422-RA	AAEL000378-RA
AAEL000297-RA	AAEL000379-RA	AAEL000440-RA	AAEL001807-RA	AAEL012166-RC	AAEL000330-RA	AAEL000379-RA	AAEL000452-RA	AAEL000423-RA	AAEL001490-RA	AAEL001294-RB	AAEL000408-RA	AAEL003600-RA	AAEL001592-RA	AAEL000423-RA	AAEL000379-RA
AAEL000298-RA	AAEL000380-RA	AAEL000450-RA	AAEL001808-RA	AAEL012175-RA	AAEL000331-RA	AAEL000380-RA	AAEL000456-RA	AAEL000424-RA	AAEL001495-RA	AAEL001301-RA	AAEL000410-RA	AAEL003616-RA	AAEL001593-RC	AAEL000424-RA	AAEL000380-RA
AAEL000299-RA	AAEL000386-RA	AAEL000452-RA	AAEL001816-RA	AAEL012176-RA	AAEL000336-RA	AAEL000386-RA	AAEL000460-RA	AAEL000428-RA	AAEL001496-RA	AAEL001333-RA	AAEL000418-RA	AAEL003618-RA	AAEL001623-RA	AAEL000428-RA	AAEL000386-RA
AAEL000300-RA	AAEL000389-RA	AAEL000456-RA	AAEL001819-RA	AAEL012177-RA	AAEL000339-RA	AAEL000389-RA	AAEL000461-RB	AAEL000430-RA	AAEL001497-RA	AAEL001337-RA	AAEL000422-RA	AAEL003622-RA	AAEL001625-RA	AAEL000430-RA	AAEL000389-RA
AAEL000301-RA	AAEL000390-RA	AAEL000460-RA	AAEL001824-RA	AAEL012188-RA	AAEL000343-RA	AAEL000390-RA	AAEL000461-RC	AAEL000431-RA	AAEL001511-RA	AAEL001343-RA	AAEL000423-RA	AAEL003638-RA	AAEL001629-RA	AAEL000431-RA	AAEL000390-RA
AAEL000315-RA	AAEL000393-RA	AAEL000461-RB	AAEL001835-RA	AAEL012207-RC	AAEL000343-RB	AAEL000393-RA	AAEL000465-RA	AAEL000434-RA	AAEL001516-RB	AAEL001349-RA	AAEL000424-RA	AAEL003644-RA	AAEL001648-RA	AAEL000434-RA	AAEL000393-RA
AAEL000322-RA	AAEL000394-RA	AAEL000461-RC	AAEL001843-RA	AAEL012209-RA	AAEL000345-RA	AAEL000394-RA	AAEL000467-RA	AAEL000436-RA	AAEL001531-RA	AAEL001351-RA	AAEL000428-RA	AAEL003649-RA	AAEL001671-RA	AAEL000436-RA	AAEL000394-RA
AAEL000327-RA	AAEL000395-RB	AAEL000465-RA	AAEL001851-RA	AAEL012217-RA	AAEL000365-RA	AAEL000395-RB	AAEL000468-RA	AAEL000438-RA	AAEL001536-RA	AAEL001356-RA	AAEL000430-RA	AAEL003667-RC	AAEL001673-RA	AAEL000438-RA	AAEL000395-RB
AAEL000328-RA	AAEL000396-RA	AAEL000467-RA	AAEL001857-RA	AAEL012223-RA	AAEL000368-RA	AAEL000396-RA	AAEL000469-RA	AAEL000439-RA	AAEL001547-RA	AAEL001359-RA	AAEL000431-RA	AAEL003672-RA	AAEL001687-RA	AAEL000439-RA	AAEL000396-RA
AAEL000329-RA	AAEL000399-RA	AAEL000468-RA	AAEL001896-RB	AAEL012261-RA	AAEL000370-RA	AAEL000399-RA	AAEL000472-RA	AAEL000440-RA	AAEL001563-RA	AAEL001360-RA	AAEL000434-RA	AAEL003723-RA	AAEL001691-RA	AAEL000440-RA	AAEL000399-RA
AAEL000330-RA	AAEL000403-RA	AAEL000469-RA	AAEL001902-RA	AAEL012265-RA	AAEL000371-RA	AAEL000403-RA	AAEL000478-RA	AAEL000450-RA	AAEL001575-RA	AAEL001375-RA	AAEL000436-RA	AAEL003765-RA	AAEL001706-RA	AAEL000450-RA	AAEL000403-RA
AAEL000331-RA	AAEL000404-RA	AAEL000472-RA	AAEL001906-RA	AAEL012271-RA	AAEL000372-RA	AAEL000404-RA	AAEL000487-RA	AAEL000452-RA	AAEL001580-RA	AAEL001376-RA	AAEL000438-RA	AAEL003834-RA	AAEL001740-RA	AAEL000452-RA	AAEL000404-RA
AAEL000334-RA	AAEL000407-RA	AAEL000478-RA	AAEL001909-RA	AAEL012279-RA	AAEL000378-RA	AAEL000407-RA	AAEL000488-RA	AAEL000456-RA	AAEL001601-RA	AAEL001383-RA	AAEL000439-RA	AAEL003844-RA	AAEL001751-RA	AAEL000456-RA	AAEL000407-RA
AAEL000337-RA	AAEL000408-RA	AAEL000487-RA	AAEL001929-RA	AAEL012280-RA	AAEL000380-RA	AAEL000408-RA	AAEL000489-RA	AAEL000460-RA	AAEL001609-RA	AAEL001384-RA	AAEL000440-RA	AAEL003854-RA	AAEL001754-RA	AAEL000460-RA	AAEL000408-RA
AAEL000339-RA	AAEL000410-RA	AAEL000488-RA	AAEL001984-RA	AAEL012297-RA	AAEL000381-RA	AAEL000410-RA	AAEL000502-RA	AAEL000461-RB	AAEL001610-RA	AAEL001400-RA	AAEL000446-RA	AAEL003859-RA	AAEL001757-RA	AAEL000461-RB	AAEL000410-RA
AAEL000341-RA	AAEL000418-RA	AAEL000489-RA	AAEL001992-RA	AAEL012299-RA	AAEL000385-RA	AAEL000418-RA	AAEL000503-RA	AAEL000461-RC	AAEL001612-RA	AAEL001411-RB	AAEL000450-RA	AAEL003887-RB	AAEL001760-RA	AAEL000461-RC	AAEL000418-RA
AAEL000343-RA	AAEL000422-RA	AAEL000502-RA	AAEL002008-RA	AAEL012302-RA	AAEL000386-RA	AAEL000422-RA	AAEL000504-RA	AAEL000465-RA	AAEL001635-RA	AAEL001416-RA	AAEL000452-RA	AAEL003909-RA	AAEL001762-RA	AAEL000465-RA	AAEL000422-RA
AAEL000345-RA	AAEL000423-RA	AAEL000503-RA	AAEL002014-RA	AAEL012305-RA	AAEL000388-RA	AAEL000423-RA	AAEL000510-RA	AAEL000467-RA	AAEL001638-RA	AAEL001419-RA	AAEL000456-RA	AAEL003910-RA	AAEL001774-RA	AAEL000467-RA	AAEL000423-RA
AAEL000346-RA	AAEL000424-RA	AAEL000504-RA	AAEL002016-RA	AAEL012312-RA	AAEL000389-RA	AAEL000424-RA	AAEL000511-RA	AAEL000468-RA	AAEL001639-RA	AAEL001424-RB	AAEL000460-RA	AAEL003956-RA	AAEL001804-RA	AAEL000468-RA	AAEL000424-RA
AAEL000351-RA	AAEL000428-RA	AAEL000510-RA	AAEL002028-RA	AAEL012314-RA	AAEL000390-RA	AAEL000428-RA	AAEL000516-RA	AAEL000469-RA	AAEL001644-RA	AAEL001429-RA	AAEL000461-RB	AAEL003990-RB	AAEL001811-RA	AAEL000469-RA	AAEL000428-RA
AAEL000362-RA	AAEL000430-RA	AAEL000511-RA	AAEL002037-RA	AAEL012315-RA	AAEL000393-RA	AAEL000430-RA	AAEL000531-RA	AAEL000472-RA	AAEL001646-RA	AAEL001450-RA	AAEL000461-RC	AAEL004023-RA	AAEL001825-RA	AAEL000472-RA	AAEL000430-RA
AAEL000365-RA	AAEL000431-RA	AAEL000516-RA	AAEL002054-RA	AAEL012318-RA	AAEL000394-RA	AAEL000431-RA	AAEL000540-RA	AAEL000478-RA	AAEL001720-RA	AAEL001458-RA	AAEL000465-RA	AAEL004028-RA	AAEL001838-RA	AAEL000478-RA	AAEL000431-RA
AAEL000370-RA	AAEL000434-RA	AAEL000531-RA	AAEL002055-RA	AAEL012348-RA	AAEL000395-RB	AAEL000434-RA	AAEL000549-RA	AAEL000487-RA	AAEL001731-RA	AAEL001468-RA	AAEL000467-RA	AAEL004032-RA	AAEL001844-RA	AAEL000487-RA	AAEL000434-RA
AAEL000372-RA	AAEL000435-RA	AAEL000540-RA	AAEL002058-RA	AAEL012355-RA	AAEL000396-RA	AAEL000435-RA	AAEL000550-RA	AAEL000488-RA	AAEL001746-RA	AAEL001470-RA	AAEL000468-RA	AAEL004036-RA	AAEL001847-RA	AAEL000488-RA	AAEL000435-RA
AAEL000378-RA	AAEL000436-RA	AAEL000549-RA	AAEL002062-RA	AAEL012362-RA	AAEL000399-RA	AAEL000436-RA	AAEL000556-RA	AAEL000489-RA	AAEL001748-RA	AAEL001478-RA	AAEL000469-RA	AAEL004046-RA	AAEL001852-RA	AAEL000489-RA	AAEL000436-RA
AAEL000383-RA	AAEL000438-RA	AAEL000550-RA	AAEL002062-RB	AAEL012363-RA	AAEL000400-RA	AAEL000438-RA	AAEL000557-RA	AAEL000502-RA	AAEL001773-RA	AAEL001485-RA	AAEL000472-RA	AAEL004057-RA	AAEL001862-RA	AAEL000502-RA	AAEL000438-RA
AAEL000386-RA	AAEL000439-RA	AAEL000556-RA	AAEL002066-RA	AAEL012397-RA	AAEL000403-RA	AAEL000439-RA	AAEL000561-RA	AAEL000503-RA	AAEL001783-RA	AAEL001500-RA	AAEL000478-RA	AAEL004098-RA	AAEL001881-RA	AAEL000503-RA	AAEL000439-RA
AAEL000389-RA	AAEL000440-RA	AAEL000557-RA	AAEL002080-RA	AAEL012413-RA	AAEL000404-RA	AAEL000440-RA	AAEL000562-RA	AAEL000504-RA	AAEL001784-RA	AAEL001519-RA	AAEL000487-RA	AAEL004135-RA	AAEL001882-RA	AAEL000504-RA	AAEL000440-RA
AAEL000393-RA	AAEL000446-RA	AAEL000561-RA	AAEL002124-RA	AAEL012414-RA	AAEL000405-RA	AAEL000446-RA	AAEL000565-RA	AAEL000510-RA	AAEL001817-RA	AAEL001524-RA	AAEL000488-RA	AAEL004145-RA	AAEL001890-RA	AAEL000510-RA	AAEL000446-RA
AAEL000394-RA	AAEL000450-RA	AAEL000562-RA	AAEL002125-RA	AAEL012417-RA	AAEL000408-RA	AAEL000450-RA	AAEL000569-RA	AAEL000511-RA	AAEL001827-RA	AAEL001527-RA	AAEL000489-RA	AAEL004155-RA	AAEL001892-RB	AAEL000511-RA	AAEL000450-RA
AAEL000395-RB	AAEL000452-RA	AAEL000565-RA	AAEL002128-RA	AAEL012418-RA	AAEL000410-RA	AAEL000452-RA	AAEL000572-RA	AAEL000515-RA	AAEL001883-RA	AAEL001538-RA	AAEL000502-RA	AAEL004160-RA	AAEL001893-RA	AAEL000515-RA	AAEL000452-RA
AAEL000396-RA	AAEL000456-RA	AAEL000569-RA	AAEL002137-RC	AAEL012427-RA	AAEL000411-RA	AAEL000456-RA	AAEL000584-RA	AAEL000516-RA	AAEL001891-RA	AAEL001543-RA	AAEL000503-RA	AAEL004163-RA	AAEL001894-RA	AAEL000516-RA	AAEL000456-RA
AAEL000398-RA	AAEL000460-RA	AAEL000572-RA	AAEL002153-RA	AAEL012428-RA	AAEL000418-RA	AAEL000460-RA	AAEL000590-RA	AAEL000531-RA	AAEL001915-RA	AAEL001546-RA	AAEL000504-RA	AAEL004193-RA	AAEL001905-RA	AAEL000531-RA	AAEL000460-RA
AAEL000399-RA	AAEL000461-RB	AAEL000584-RA	AAEL002166-RA	AAEL012442-RB	AAEL000422-RA	AAEL000461-RB	AAEL000593-RA	AAEL000540-RA	AAEL001936-RA	AAEL001556-RA	AAEL000510-RA	AAEL004202-RA	AAEL001919-RB	AAEL000540-RA	AAEL000461-RB
AAEL000400-RA	AAEL000461-RC	AAEL000590-RA	AAEL002168-RA	AAEL012453-RA	AAEL000423-RA	AAEL000461-RC	AAEL000594-RA	AAEL000541-RB	AAEL001939-RA	AAEL001560-RA	AAEL000511-RA	AAEL004214-RA	AAEL001925-RA	AAEL000541-RB	AAEL000461-RC
AAEL000403-RA	AAEL000465-RA	AAEL000593-RA	AAEL002169-RA	AAEL012460-RA	AAEL000424-RA	AAEL000465-RA	AAEL000602-RA	AAEL000549-RA	AAEL001945-RA	AAEL001567-RA	AAEL000516-RA	AAEL004244-RA	AAEL001930-RB	AAEL000549-RA	AAEL000465-RA
AAEL000404-RA	AAEL000467-RA	AAEL000594-RA	AAEL002171-RA	AAEL012461-RA	AAEL000426-RA	AAEL000467-RA	AAEL000605-RA	AAEL000550-RA	AAEL001953-RA	AAEL001570-RA	AAEL000531-RA	AAEL004246-RA	AAEL001932-RA	AAEL000550-RA	AAEL000467-RA
AAEL000408-RA	AAEL000468-RA	AAEL000602-RA	AAEL002194-RB	AAEL012478-RA	AAEL000428-RA	AAEL000468-RA	AAEL000608-RA	AAEL000556-RA	AAEL001961-RA	AAEL001571-RA	AAEL000539-RA	AAEL004366-RA	AAEL001952-RA	AAEL000556-RA	AAEL000468-RA
AAEL000410-RA	AAEL000469-RA	AAEL000605-RA	AAEL002205-RA	AAEL012482-RA	AAEL000430-RA	AAEL000469-RA	AAEL000620-RA	AAEL000557-RA	AAEL001965-RA	AAEL001582-RA	AAEL000540-RA	AAEL004399-RA	AAEL001973-RA	AAEL000557-RA	AAEL000469-RA
AAEL000415-RA	AAEL000470-RA	AAEL000608-RA	AAEL002214-RB	AAEL012489-RA	AAEL000431-RA	AAEL000470-RA	AAEL000622-RA	AAEL000561-RA	AAEL001966-RA	AAEL001591-RA	AAEL000549-RA	AAEL004451-RA	AAEL001997-RA	AAEL000561-RA	AAEL000470-RA
AAEL000418-RA	AAEL000472-RA	AAEL000620-RA	AAEL002232-RA	AAEL012492-RA	AAEL000434-RA	AAEL000472-RA	AAEL000624-RA	AAEL000562-RA	AAEL001976-RA	AAEL001592-RA	AAEL000550-RA	AAEL004509-RA	AAEL002039-RA	AAEL000562-RA	AAEL000472-RA
AAEL000420-RA	AAEL000478-RA	AAEL000622-RA	AAEL002252-RA	AAEL012507-RA	AAEL000436-RA	AAEL000478-RA	AAEL000649-RA	AAEL000565-RA	AAEL001996-RA	AAEL001623-RA	AAEL000553-RA	AAEL004530-RA	AAEL002051-RA	AAEL000565-RA	AAEL000478-RA
AAEL000421-RA	AAEL000487-RA	AAEL000624-RA	AAEL002258-RA	AAEL012508-RA	AAEL000438-RA	AAEL000487-RA	AAEL000654-RA	AAEL000569-RA	AAEL002000-RA	AAEL001625-RA	AAEL000556-RA	AAEL004553-RA	AAEL002071-RA	AAEL000569-RA	AAEL000487-RA
AAEL000422-RA	AAEL000488-RA	AAEL000649-RA	AAEL002278-RA	AAEL012515-RA	AAEL000439-RA	AAEL000488-RA	AAEL000659-RA	AAEL000572-RA	AAEL002013-RA	AAEL001628-RA	AAEL000557-RA	AAEL004582-RA	AAEL002093-RA	AAEL000572-RA	AAEL000488-RA
AAEL000423-RA	AAEL000489-RA	AAEL000654-RA	AAEL002285-RA	AAEL012516-RA	AAEL000440-RA	AAEL000489-RA	AAEL000660-RA	AAEL000584-RA	AAEL002020-RA	AAEL001629-RA	AAEL000561-RA	AAEL004585-RA	AAEL002094-RA	AAEL000584-RA	AAEL000489-RA
AAEL000424-RA	AAEL000502-RA	AAEL000659-RA	AAEL002317-RA	AAEL012520-RA	AAEL000446-RA	AAEL000502-RA	AAEL000673-RA	AAEL000590-RA	AAEL002056-RA	AAEL001631-RA	AAEL000562-RA	AAEL004607-RA	AAEL002097-RB	AAEL000590-RA	AAEL000502-RA
AAEL000428-RA	AAEL000503-RA	AAEL000660-RA	AAEL002348-RA	AAEL012521-RA	AAEL000450-RA	AAEL000503-RA	AAEL000674-RA	AAEL000593-RA	AAEL002059-RA	AAEL001648-RA	AAEL000565-RA	AAEL004615-RA	AAEL002103-RA	AAEL000593-RA	AAEL000503-RA
AAEL000429-RA	AAEL000504-RA	AAEL000673-RA	AAEL002357-RA	AAEL012551-RA	AAEL000452-RA	AAEL000504-RA	AAEL000677-RA	AAEL000594-RA	AAEL002087-RA	AAEL001670-RA	AAEL000569-RA	AAEL004678-RA	AAEL002113-RA	AAEL000594-RA	AAEL000504-RA
AAEL000430-RA	AAEL000508-RA	AAEL000674-RA	AAEL002365-RA	AAEL012615-RA	AAEL000456-RA	AAEL000508-RA	AAEL000679-RA	AAEL000602-RA	AAEL002092-RA	AAEL001673-RA	AAEL000570-RA	AAEL004761-RA	AAEL002116-RA	AAEL000602-RA	AAEL000508-RA
AAEL000431-RA	AAEL000510-RA	AAEL000677-RA	AAEL002373-RA	AAEL012628-RA	AAEL000458-RA	AAEL000510-RA	AAEL000687-RA	AAEL000605-RA	AAEL002104-RA	AAEL001687-RA	AAEL000572-RA	AAEL004786-RA	AAEL002122-RA	AAEL000605-RA	AAEL000510-RA
AAEL000434-RA	AAEL000511-RA	AAEL000679-RA	AAEL002375-RA	AAEL012636-RA	AAEL000460-RA	AAEL000511-RA	AAEL000692-RA	AAEL000608-RA	AAEL002115-RA	AAEL001688-RA	AAEL000575-RA	AAEL004810-RA	AAEL002134-RA	AAEL000608-RA	AAEL000511-RA
AAEL000436-RA	AAEL000516-RA	AAEL000687-RA	AAEL002377-RA	AAEL012637-RA	AAEL000461-RB	AAEL000516-RA	AAEL000693-RA	AAEL000620-RA	AAEL002120-RA	AAEL001710-RA	AAEL000577-RA	AAEL004820-RA	AAEL002146-RA	AAEL000620-RA	AAEL000516-RA
AAEL000438-RA	AAEL000531-RA	AAEL000692-RA	AAEL002427-RA	AAEL012659-RA	AAEL000461-RC	AAEL000531-RA	AAEL000695-RA	AAEL000622-RA	AAEL002123-RA	AAEL001749-RA	AAEL000583-RA	AAEL004850-RA	AAEL002148-RA	AAEL000622-RA	AAEL000531-RA
AAEL000439-RA	AAEL000536-RA	AAEL000693-RA	AAEL002448-RA	AAEL012673-RA	AAEL000465-RA	AAEL000536-RA	AAEL000699-RA	AAEL000624-RA	AAEL002142-RA	AAEL001751-RA	AAEL000584-RA	AAEL004890-RA	AAEL002158-RA	AAEL000624-RA	AAEL000536-RA
AAEL000440-RA	AAEL000539-RA	AAEL000695-RA	AAEL002456-RA	AAEL012675-RA	AAEL000467-RA	AAEL000539-RA	AAEL000703-RA	AAEL000645-RA	AAEL002143-RA	AAEL001754-RA	AAEL000589-RA	AAEL004914-RA	AAEL002172-RA	AAEL000645-RA	AAEL000539-RA
AAEL000442-RA	AAEL000540-RA	AAEL000699-RA	AAEL002461-RA	AAEL012704-RA	AAEL000468-RA	AAEL000540-RA	AAEL000706-RA	AAEL000649-RA	AAEL002195-RA	AAEL001757-RA	AAEL000590-RA	AAEL004941-RA	AAEL002182-RA	AAEL000649-RA	AAEL000540-RA
AAEL000444-RA	AAEL000543-RA	AAEL000703-RA	AAEL002469-RA	AAEL012714-RA	AAEL000469-RA	AAEL000543-RA	AAEL000707-RA	AAEL000654-RA	AAEL002204-RA	AAEL001762-RA	AAEL000591-RA	AAEL004953-RA	AAEL002192-RA	AAEL000654-RA	AAEL000543-RA
AAEL000450-RA	AAEL000549-RA	AAEL000706-RA	AAEL002484-RA	AAEL012718-RA	AAEL000472-RA	AAEL000549-RA	AAEL000709-RB	AAEL000656-RA	AAEL002215-RA	AAEL001774-RA	AAEL000593-RA	AAEL004982-RA	AAEL002228-RA	AAEL000656-RA	AAEL000549-RA
AAEL000451-RA	AAEL000550-RA	AAEL000707-RA	AAEL002485-RA	AAEL012731-RA	AAEL000475-RA	AAEL000550-RA	AAEL000713-RA	AAEL000659-RA	AAEL002231-RA	AAEL001778-RA	AAEL000594-RA	AAEL005024-RA	AAEL002230-RA	AAEL000659-RA	AAEL000550-RA
AAEL000452-RA	AAEL000553-RA	AAEL000709-RB	AAEL002486-RA	AAEL012747-RA	AAEL000478-RA	AAEL000553-RA	AAEL000716-RA	AAEL000660-RA	AAEL002235-RA	AAEL001804-RA	AAEL000602-RA	AAEL005054-RA	AAEL002256-RA	AAEL000660-RA	AAEL000553-RA
AAEL000456-RA	AAEL000556-RA	AAEL000713-RA	AAEL002487-RA	AAEL012749-RA	AAEL000479-RA	AAEL000556-RA	AAEL000719-RA	AAEL000673-RA	AAEL002244-RA	AAEL001807-RA	AAEL000605-RA	AAEL005060-RA	AAEL002265-RA	AAEL000673-RA	AAEL000556-RA
AAEL000457-RA	AAEL000557-RA	AAEL000716-RA	AAEL002493-RA	AAEL012763-RA	AAEL000481-RA	AAEL000557-RA	AAEL000720-RA	AAEL000674-RA	AAEL002250-RA	AAEL001808-RA	AAEL000608-RA	AAEL005063-RA	AAEL002268-RA	AAEL000674-RA	AAEL000557-RA
AAEL000459-RA	AAEL000561-RA	AAEL000719-RA	AAEL002500-RA	AAEL012789-RA	AAEL000486-RB	AAEL000561-RA	AAEL000729-RA	AAEL000677-RA	AAEL002259-RA	AAEL001819-RA	AAEL000618-RA	AAEL005072-RA	AAEL002274-RA	AAEL000677-RA	AAEL000561-RA
AAEL000460-RA	AAEL000562-RA	AAEL000720-RA	AAEL002505-RA	AAEL012792-RA	AAEL000487-RA	AAEL000562-RA	AAEL000730-RA	AAEL000679-RA	AAEL002281-RA	AAEL001825-RA	AAEL000620-RA	AAEL005073-RA	AAEL002292-RA	AAEL000679-RA	AAEL000562-RA
AAEL000461-RB	AAEL000565-RA	AAEL000729-RA	AAEL002514-RA	AAEL012794-RA	AAEL000488-RA	AAEL000565-RA	AAEL000735-RA	AAEL000687-RA	AAEL002301-RA	AAEL001838-RA	AAEL000622-RA	AAEL005076-RA	AAEL002306-RA	AAEL000687-RA	AAEL000565-RA
AAEL000461-RC	AAEL000569-RA	AAEL000730-RA	AAEL002528-RA	AAEL012802-RA	AAEL000489-RA	AAEL000569-RA	AAEL000738-RA	AAEL000692-RA	AAEL002310-RA	AAEL001843-RA	AAEL000624-RA	AAEL005128-RA	AAEL002322-RA	AAEL000692-RA	AAEL000569-RA
AAEL000465-RA	AAEL000570-RA	AAEL000735-RA	AAEL002531-RA	AAEL012804-RA	AAEL000498-RA	AAEL000570-RA	AAEL000749-RA	AAEL000693-RA	AAEL002319-RA	AAEL001844-RA	AAEL000643-RA	AAEL005130-RA	AAEL002334-RA	AAEL000693-RA	AAEL000570-RA
AAEL000467-RA	AAEL000572-RA	AAEL000738-RA	AAEL002551-RA	AAEL012817-RA	AAEL000502-RA	AAEL000572-RA	AAEL000752-RA	AAEL000695-RA	AAEL002320-RA	AAEL001847-RA	AAEL000649-RA	AAEL005189-RA	AAEL002336-RA	AAEL000695-RA	AAEL000572-RA
AAEL000468-RA	AAEL000575-RA	AAEL000749-RA	AAEL002555-RA	AAEL012822-RA	AAEL000503-RA	AAEL000575-RA	AAEL000753-RA	AAEL000699-RA	AAEL002341-RA	AAEL001852-RA	AAEL000654-RA	AAEL005194-RA	AAEL002340-RA	AAEL000699-RA	AAEL000575-RA
AAEL000469-RA	AAEL000577-RA	AAEL000752-RA	AAEL002598-RA	AAEL012839-RA	AAEL000504-RA	AAEL000577-RA	AAEL000758-RB	AAEL000703-RA	AAEL002349-RA	AAEL001862-RA	AAEL000659-RA	AAEL005250-RA	AAEL002382-RA	AAEL000703-RA	AAEL000577-RA
AAEL000472-RA	AAEL000583-RA	AAEL000753-RA	AAEL002601-RA	AAEL012852-RA	AAEL000510-RA	AAEL000583-RA	AAEL000759-RA	AAEL000706-RA	AAEL002372-RA	AAEL001881-RA	AAEL000660-RA	AAEL005256-RA	AAEL002394-RA	AAEL000706-RA	AAEL000583-RA
AAEL000477-RA	AAEL000584-RA	AAEL000758-RB	AAEL002636-RA	AAEL012860-RA	AAEL000511-RA	AAEL000584-RA	AAEL000760-RA	AAEL000707-RA	AAEL002374-RA	AAEL001882-RA	AAEL000670-RA	AAEL005285-RA	AAEL002397-RA	AAEL000707-RA	AAEL000584-RA
AAEL000478-RA	AAEL000589-RA	AAEL000759-RA	AAEL002644-RA	AAEL012864-RA	AAEL000512-RA	AAEL000589-RA	AAEL000763-RA	AAEL000709-RB	AAEL002387-RA	AAEL001890-RA	AAEL000673-RA	AAEL005296-RA	AAEL002407-RA	AAEL000709-RB	AAEL000589-RA
AAEL000485-RA	AAEL000590-RA	AAEL000760-RA	AAEL002659-RA	AAEL012865-RA	AAEL000515-RA	AAEL000590-RA	AAEL000766-RA	AAEL000713-RA	AAEL002395-RA	AAEL001893-RA	AAEL000674-RA	AAEL005332-RA	AAEL002407-RB	AAEL000713-RA	AAEL000590-RA
AAEL000487-RA	AAEL000591-RA	AAEL000763-RA	AAEL002663-RA	AAEL012872-RA	AAEL000516-RA	AAEL000591-RA	AAEL000767-RA	AAEL000716-RA	AAEL002406-RA	AAEL001894-RA	AAEL000677-RA	AAEL005335-RA	AAEL002411-RB	AAEL000716-RA	AAEL000591-RA
AAEL000488-RA	AAEL000593-RA	AAEL000766-RA	AAEL002686-RA	AAEL012876-RB	AAEL000524-RA	AAEL000593-RA	AAEL000767-RB	AAEL000719-RA	AAEL002409-RA	AAEL001905-RA	AAEL000679-RA	AAEL005407-RA	AAEL002415-RA	AAEL000719-RA	AAEL000593-RA
AAEL000489-RA	AAEL000594-RA	AAEL000767-RA	AAEL002691-RA	AAEL012888-RA	AAEL000531-RA	AAEL000594-RA	AAEL000770-RA	AAEL000720-RA	AAEL002424-RA	AAEL001906-RA	AAEL000687-RA	AAEL005428-RA	AAEL002420-RA	AAEL000720-RA	AAEL000594-RA
AAEL000491-RA	AAEL000602-RA	AAEL000767-RB	AAEL002706-RA	AAEL012896-RA	AAEL000539-RA	AAEL000602-RA	AAEL000773-RA	AAEL000729-RA	AAEL002433-RA	AAEL001909-RA	AAEL000691-RA	AAEL005432-RB	AAEL002422-RA	AAEL000729-RA	AAEL000602-RA
AAEL000493-RA	AAEL000605-RA	AAEL000770-RA	AAEL002708-RA	AAEL012906-RA	AAEL000540-RA	AAEL000605-RA	AAEL000782-RA	AAEL000730-RA	AAEL002435-RC	AAEL001925-RA	AAEL000692-RA	AAEL005465-RA	AAEL002423-RA	AAEL000730-RA	AAEL000605-RA
AAEL000499-RA	AAEL000608-RA	AAEL000773-RA	AAEL002724-RA	AAEL012913-RA	AAEL000541-RB	AAEL000608-RA	AAEL000787-RA	AAEL000735-RA	AAEL002446-RA	AAEL001930-RB	AAEL000693-RA	AAEL005466-RA	AAEL002425-RA	AAEL000735-RA	AAEL000608-RA
AAEL000502-RA	AAEL000618-RA	AAEL000782-RA	AAEL002741-RA	AAEL012918-RA	AAEL000549-RA	AAEL000618-RA	AAEL000788-RA	AAEL000737-RA	AAEL002455-RA	AAEL001932-RA	AAEL000695-RA	AAEL005538-RA	AAEL002435-RD	AAEL000737-RA	AAEL000618-RA
AAEL000503-RA	AAEL000620-RA	AAEL000787-RA	AAEL002756-RA	AAEL012920-RA	AAEL000550-RA	AAEL000620-RA	AAEL000791-RA	AAEL000738-RA	AAEL002462-RA	AAEL001952-RA	AAEL000699-RA	AAEL005541-RA	AAEL002459-RA	AAEL000738-RA	AAEL000620-RA
AAEL000504-RA	AAEL000622-RA	AAEL000788-RA	AAEL002758-RA	AAEL012923-RA	AAEL000553-RA	AAEL000622-RA	AAEL000794-RA	AAEL000749-RA	AAEL002473-RB	AAEL001973-RA	AAEL000703-RA	AAEL005554-RA	AAEL002463-RA	AAEL000749-RA	AAEL000622-RA
AAEL000509-RA	AAEL000624-RA	AAEL000791-RA	AAEL002811-RA	AAEL012930-RB	AAEL000556-RA	AAEL000624-RA	AAEL000800-RA	AAEL000752-RA	AAEL002480-RA	AAEL001984-RA	AAEL000706-RA	AAEL005578-RA	AAEL002492-RA	AAEL000752-RA	AAEL000624-RA
AAEL000510-RA	AAEL000638-RA	AAEL000794-RA	AAEL002824-RA	AAEL012936-RA	AAEL000557-RA	AAEL000638-RA	AAEL000811-RA	AAEL000753-RA	AAEL002483-RA	AAEL001992-RA	AAEL000707-RA	AAEL005587-RA	AAEL002504-RB	AAEL000753-RA	AAEL000638-RA
AAEL000511-RA	AAEL000643-RA	AAEL000800-RA	AAEL002850-RA	AAEL012938-RA	AAEL000561-RA	AAEL000643-RA	AAEL000812-RA	AAEL000758-RB	AAEL002491-RA	AAEL001997-RA	AAEL000708-RA	AAEL005619-RA	AAEL002519-RA	AAEL000758-RB	AAEL000643-RA
AAEL000515-RA	AAEL000649-RA	AAEL000811-RA	AAEL002875-RA	AAEL012941-RA	AAEL000562-RA	AAEL000649-RA	AAEL000816-RA	AAEL000759-RA	AAEL002504-RA	AAEL002008-RA	AAEL000709-RB	AAEL005633-RA	AAEL002524-RA	AAEL000759-RA	AAEL000649-RA
AAEL000516-RA	AAEL000654-RA	AAEL000812-RA	AAEL002891-RA	AAEL012950-RA	AAEL000565-RA	AAEL000654-RA	AAEL000817-RA	AAEL000760-RA	AAEL002523-RA	AAEL002014-RA	AAEL000713-RA	AAEL005640-RA	AAEL002530-RA	AAEL000760-RA	AAEL000654-RA
AAEL000531-RA	AAEL000657-RA	AAEL000816-RA	AAEL002896-RA	AAEL012960-RA	AAEL000569-RA	AAEL000657-RA	AAEL000819-RA	AAEL000763-RA	AAEL002553-RA	AAEL002016-RA	AAEL000716-RA	AAEL005645-RA	AAEL002533-RA	AAEL000763-RA	AAEL000657-RA
AAEL000533-RA	AAEL000658-RA	AAEL000817-RA	AAEL002936-RA	AAEL012970-RA	AAEL000570-RA	AAEL000658-RA	AAEL000824-RB	AAEL000766-RA	AAEL002556-RA	AAEL002037-RA	AAEL000719-RA	AAEL005674-RA	AAEL002537-RA	AAEL000766-RA	AAEL000658-RA
AAEL000540-RA	AAEL000659-RA	AAEL000819-RA	AAEL002956-RA	AAEL012973-RA	AAEL000572-RA	AAEL000659-RA	AAEL000829-RA	AAEL000767-RA	AAEL002557-RA	AAEL002051-RA	AAEL000720-RA	AAEL005690-RA	AAEL002545-RA	AAEL000767-RA	AAEL000659-RA
AAEL000540-RB	AAEL000660-RA	AAEL000824-RB	AAEL002974-RA	AAEL012983-RA	AAEL000574-RB	AAEL000660-RA	AAEL000832-RA	AAEL000767-RB	AAEL002566-RA	AAEL002054-RA	AAEL000724-RB	AAEL005708-RA	AAEL002579-RA	AAEL000767-RB	AAEL000660-RA
AAEL000541-RB	AAEL000663-RA	AAEL000829-RA	AAEL002986-RA	AAEL012990-RA	AAEL000575-RA	AAEL000663-RA	AAEL000836-RA	AAEL000770-RA	AAEL002569-RA	AAEL002062-RA	AAEL000728-RA	AAEL005720-RA	AAEL002580-RA	AAEL000770-RA	AAEL000663-RA
AAEL000549-RA	AAEL000670-RA	AAEL000832-RA	AAEL002988-RA	AAEL013003-RA	AAEL000577-RA	AAEL000670-RA	AAEL000840-RA	AAEL000773-RA	AAEL002585-RA	AAEL002062-RB	AAEL000729-RA	AAEL005729-RA	AAEL002587-RA	AAEL000773-RA	AAEL000670-RA
AAEL000550-RA	AAEL000673-RA	AAEL000836-RA	AAEL002991-RA	AAEL013006-RA	AAEL000583-RA	AAEL000673-RA	AAEL000844-RA	AAEL000782-RA	AAEL002586-RA	AAEL002071-RA	AAEL000730-RA	AAEL005749-RA	AAEL002590-RA	AAEL000782-RA	AAEL000673-RA
AAEL000556-RA	AAEL000674-RA	AAEL000840-RA	AAEL002993-RA	AAEL013014-RA	AAEL000584-RA	AAEL000674-RA	AAEL000847-RA	AAEL000787-RA	AAEL002597-RA	AAEL002080-RA	AAEL000731-RA	AAEL005753-RA	AAEL002606-RA	AAEL000787-RA	AAEL000674-RA
AAEL000557-RA	AAEL000677-RA	AAEL000844-RA	AAEL003006-RA	AAEL013033-RA	AAEL000586-RA	AAEL000677-RA	AAEL000850-RA	AAEL000788-RA	AAEL002610-RA	AAEL002093-RA	AAEL000735-RA	AAEL005770-RA	AAEL002607-RA	AAEL000788-RA	AAEL000677-RA
AAEL000561-RA	AAEL000679-RA	AAEL000847-RA	AAEL003014-RA	AAEL013044-RA	AAEL000587-RA	AAEL000679-RA	AAEL000852-RA	AAEL000791-RA	AAEL002624-RA	AAEL002094-RA	AAEL000738-RA	AAEL005786-RA	AAEL002608-RA	AAEL000791-RA	AAEL000679-RA
AAEL000562-RA	AAEL000687-RA	AAEL000850-RA	AAEL003016-RA	AAEL013048-RA	AAEL000589-RA	AAEL000687-RA	AAEL000853-RA	AAEL000794-RA	AAEL002628-RA	AAEL002097-RB	AAEL000741-RA	AAEL005829-RA	AAEL002614-RA	AAEL000794-RA	AAEL000687-RA
AAEL000563-RA	AAEL000691-RA	AAEL000852-RA	AAEL003025-RA	AAEL013060-RA	AAEL000590-RA	AAEL000691-RA	AAEL000854-RA	AAEL000800-RA	AAEL002645-RA	AAEL002122-RA	AAEL000749-RA	AAEL005841-RA	AAEL002615-RA	AAEL000800-RA	AAEL000691-RA
AAEL000564-RB	AAEL000692-RA	AAEL000853-RA	AAEL003034-RA	AAEL013102-RA	AAEL000591-RA	AAEL000692-RA	AAEL000856-RA	AAEL000811-RA	AAEL002652-RA	AAEL002125-RA	AAEL000752-RA	AAEL005895-RA	AAEL002616-RA	AAEL000811-RA	AAEL000692-RA
AAEL000565-RA	AAEL000693-RA	AAEL000854-RA	AAEL003037-RA	AAEL013120-RA	AAEL000593-RA	AAEL000693-RA	AAEL000858-RA	AAEL000812-RA	AAEL002662-RA	AAEL002146-RA	AAEL000753-RA	AAEL005899-RA	AAEL002637-RA	AAEL000812-RA	AAEL000693-RA
AAEL000566-RA	AAEL000695-RA	AAEL000856-RA	AAEL003044-RA	AAEL013132-RC	AAEL000594-RA	AAEL000695-RA	AAEL000867-RA	AAEL000816-RA	AAEL002688-RA	AAEL002148-RA	AAEL000758-RB	AAEL005941-RA	AAEL002642-RA	AAEL000816-RA	AAEL000695-RA
AAEL000569-RA	AAEL000699-RA	AAEL000858-RA	AAEL003051-RA	AAEL013134-RA	AAEL000595-RA	AAEL000699-RA	AAEL000874-RA	AAEL000817-RA	AAEL002710-RA	AAEL002158-RA	AAEL000759-RA	AAEL005948-RA	AAEL002651-RB	AAEL000817-RA	AAEL000699-RA
AAEL000572-RA	AAEL000703-RA	AAEL000867-RA	AAEL003052-RA	AAEL013142-RA	AAEL000597-RA	AAEL000703-RA	AAEL000893-RA	AAEL000819-RA	AAEL002712-RA	AAEL002166-RA	AAEL000760-RA	AAEL005951-RA	AAEL002668-RA	AAEL000819-RA	AAEL000703-RA
AAEL000578-RA	AAEL000706-RA	AAEL000874-RA	AAEL003053-RA	AAEL013150-RA	AAEL000602-RA	AAEL000706-RA	AAEL000895-RA	AAEL000824-RB	AAEL002719-RA	AAEL002168-RA	AAEL000763-RA	AAEL005952-RA	AAEL002671-RA	AAEL000824-RB	AAEL000706-RA
AAEL000584-RA	AAEL000707-RA	AAEL000893-RA	AAEL003066-RA	AAEL013151-RA	AAEL000605-RA	AAEL000707-RA	AAEL000898-RA	AAEL000829-RA	AAEL002720-RA	AAEL002169-RA	AAEL000766-RA	AAEL005955-RA	AAEL002703-RB	AAEL000829-RA	AAEL000707-RA
AAEL000590-RA	AAEL000708-RA	AAEL000895-RA	AAEL003067-RB	AAEL013159-RA	AAEL000608-RA	AAEL000708-RA	AAEL000899-RA	AAEL000832-RA	AAEL002730-RA	AAEL002172-RA	AAEL000767-RA	AAEL005966-RA	AAEL002704-RB	AAEL000832-RA	AAEL000708-RA
AAEL000593-RA	AAEL000709-RB	AAEL000898-RA	AAEL003086-RA	AAEL013160-RA	AAEL000618-RA	AAEL000709-RB	AAEL000902-RA	AAEL000836-RA	AAEL002734-RA	AAEL002182-RA	AAEL000767-RB	AAEL005978-RA	AAEL002713-RA	AAEL000836-RA	AAEL000709-RB
AAEL000594-RA	AAEL000713-RA	AAEL000899-RA	AAEL003121-RA	AAEL013171-RA	AAEL000620-RA	AAEL000713-RA	AAEL000904-RA	AAEL000840-RA	AAEL002740-RA	AAEL002194-RB	AAEL000770-RA	AAEL005983-RA	AAEL002721-RA	AAEL000840-RA	AAEL000713-RA
AAEL000596-RA	AAEL000714-RA	AAEL000902-RA	AAEL003141-RA	AAEL013172-RA	AAEL000622-RA	AAEL000714-RA	AAEL000906-RA	AAEL000844-RA	AAEL002743-RA	AAEL002205-RA	AAEL000773-RA	AAEL005993-RA	AAEL002725-RA	AAEL000844-RA	AAEL000714-RA
AAEL000602-RA	AAEL000716-RA	AAEL000904-RA	AAEL003147-RA	AAEL013173-RA	AAEL000624-RA	AAEL000716-RA	AAEL000920-RA	AAEL000847-RA	AAEL002746-RA	AAEL002214-RB	AAEL000782-RA	AAEL006011-RA	AAEL002726-RA	AAEL000847-RA	AAEL000716-RA
AAEL000605-RA	AAEL000719-RA	AAEL000906-RA	AAEL003176-RA	AAEL013188-RA	AAEL000636-RA	AAEL000719-RA	AAEL000924-RA	AAEL000848-RA	AAEL002752-RA	AAEL002228-RA	AAEL000784-RA	AAEL006019-RC	AAEL002727-RA	AAEL000848-RA	AAEL000719-RA
AAEL000608-RA	AAEL000720-RA	AAEL000920-RA	AAEL003182-RA	AAEL013197-RA	AAEL000643-RA	AAEL000720-RA	AAEL000925-RA	AAEL000850-RA	AAEL002764-RA	AAEL002230-RA	AAEL000785-RA	AAEL006027-RA	AAEL002733-RA	AAEL000850-RA	AAEL000720-RA
AAEL000610-RA	AAEL000724-RB	AAEL000924-RA	AAEL003191-RA	AAEL013204-RA	AAEL000645-RA	AAEL000724-RB	AAEL000930-RA	AAEL000852-RA	AAEL002765-RA	AAEL002232-RA	AAEL000787-RA	AAEL006078-RA	AAEL002754-RA	AAEL000852-RA	AAEL000724-RB
AAEL000620-RA	AAEL000728-RA	AAEL000925-RA	AAEL003199-RA	AAEL013207-RA	AAEL000649-RA	AAEL000728-RA	AAEL000933-RA	AAEL000853-RA	AAEL002771-RA	AAEL002252-RA	AAEL000788-RA	AAEL006160-RA	AAEL002760-RA	AAEL000853-RA	AAEL000728-RA
AAEL000622-RA	AAEL000729-RA	AAEL000930-RA	AAEL003211-RA	AAEL013210-RA	AAEL000654-RA	AAEL000729-RA	AAEL000937-RA	AAEL000854-RA	AAEL002774-RA	AAEL002256-RA	AAEL000791-RA	AAEL006170-RA	AAEL002762-RA	AAEL000854-RA	AAEL000729-RA
AAEL000624-RA	AAEL000730-RA	AAEL000933-RA	AAEL003227-RA	AAEL013214-RA	AAEL000655-RA	AAEL000730-RA	AAEL000938-RA	AAEL000855-RA	AAEL002788-RA	AAEL002258-RA	AAEL000794-RA	AAEL006179-RA	AAEL002766-RA	AAEL000855-RA	AAEL000730-RA
AAEL000634-RA	AAEL000731-RA	AAEL000937-RA	AAEL003252-RA	AAEL013228-RA	AAEL000656-RA	AAEL000731-RA	AAEL000940-RA	AAEL000856-RA	AAEL002801-RA	AAEL002265-RA	AAEL000798-RA	AAEL006203-RA	AAEL002770-RA	AAEL000856-RA	AAEL000731-RA
AAEL000635-RB	AAEL000732-RA	AAEL000938-RA	AAEL003269-RA	AAEL013237-RA	AAEL000659-RA	AAEL000732-RA	AAEL000943-RA	AAEL000858-RA	AAEL002809-RB	AAEL002268-RA	AAEL000800-RA	AAEL006207-RA	AAEL002790-RA	AAEL000858-RA	AAEL000732-RA
AAEL000645-RA	AAEL000734-RA	AAEL000940-RA	AAEL003281-RA	AAEL013249-RA	AAEL000660-RA	AAEL000734-RA	AAEL000944-RA	AAEL000867-RA	AAEL002813-RA	AAEL002274-RA	AAEL000805-RA	AAEL006213-RA	AAEL002814-RA	AAEL000867-RA	AAEL000734-RA
AAEL000649-RA	AAEL000735-RA	AAEL000943-RA	AAEL003283-RA	AAEL013257-RA	AAEL000662-RA	AAEL000735-RA	AAEL000949-RA	AAEL000874-RA	AAEL002825-RA	AAEL002278-RA	AAEL000806-RA	AAEL006214-RA	AAEL002829-RA	AAEL000874-RA	AAEL000735-RA
AAEL000651-RA	AAEL000738-RA	AAEL000944-RA	AAEL003300-RA	AAEL013265-RA	AAEL000669-RA	AAEL000738-RA	AAEL000950-RA	AAEL000893-RA	AAEL002827-RA	AAEL002285-RA	AAEL000810-RA	AAEL006219-RA	AAEL002839-RA	AAEL000893-RA	AAEL000738-RA
AAEL000654-RA	AAEL000741-RA	AAEL000949-RA	AAEL003301-RA	AAEL013295-RA	AAEL000670-RA	AAEL000741-RA	AAEL000951-RA	AAEL000895-RA	AAEL002828-RB	AAEL002292-RA	AAEL000811-RA	AAEL006244-RA	AAEL002845-RA	AAEL000895-RA	AAEL000741-RA
AAEL000656-RA	AAEL000743-RA	AAEL000950-RA	AAEL003302-RA	AAEL013296-RA	AAEL000671-RA	AAEL000743-RA	AAEL000952-RA	AAEL000898-RA	AAEL002833-RA	AAEL002306-RA	AAEL000812-RA	AAEL006316-RA	AAEL002868-RA	AAEL000898-RA	AAEL000743-RA
AAEL000659-RA	AAEL000745-RA	AAEL000951-RA	AAEL003303-RA	AAEL013300-RA	AAEL000673-RA	AAEL000745-RA	AAEL000953-RA	AAEL000899-RA	AAEL002837-RA	AAEL002317-RA	AAEL000816-RA	AAEL006333-RA	AAEL002873-RA	AAEL000899-RA	AAEL000745-RA
AAEL000660-RA	AAEL000749-RA	AAEL000952-RA	AAEL003304-RA	AAEL013310-RA	AAEL000674-RA	AAEL000749-RA	AAEL000955-RA	AAEL000902-RA	AAEL002840-RA	AAEL002334-RA	AAEL000817-RA	AAEL006334-RA	AAEL002879-RA	AAEL000902-RA	AAEL000749-RA
AAEL000661-RA	AAEL000752-RA	AAEL000953-RA	AAEL003314-RA	AAEL013311-RA	AAEL000677-RA	AAEL000752-RA	AAEL000958-RA	AAEL000904-RA	AAEL002847-RA	AAEL002336-RA	AAEL000819-RA	AAEL006347-RA	AAEL002886-RB	AAEL000904-RA	AAEL000752-RA
AAEL000673-RA	AAEL000753-RA	AAEL000955-RA	AAEL003332-RA	AAEL013313-RA	AAEL000679-RA	AAEL000753-RA	AAEL000960-RA	AAEL000906-RA	AAEL002861-RA	AAEL002340-RA	AAEL000822-RA	AAEL006360-RA	AAEL002919-RA	AAEL000906-RA	AAEL000753-RA
AAEL000674-RA	AAEL000758-RB	AAEL000958-RA	AAEL003345-RA	AAEL013317-RA	AAEL000687-RA	AAEL000758-RB	AAEL000964-RA	AAEL000920-RA	AAEL002864-RA	AAEL002348-RA	AAEL000824-RB	AAEL006410-RA	AAEL002935-RB	AAEL000920-RA	AAEL000758-RB
AAEL000677-RA	AAEL000759-RA	AAEL000960-RA	AAEL003348-RC	AAEL013352-RA	AAEL000691-RA	AAEL000759-RA	AAEL000965-RA	AAEL000924-RA	AAEL002870-RA	AAEL002375-RA	AAEL000829-RA	AAEL006417-RA	AAEL002941-RA	AAEL000924-RA	AAEL000759-RA
AAEL000679-RA	AAEL000760-RA	AAEL000964-RA	AAEL003359-RA	AAEL013355-RA	AAEL000692-RA	AAEL000760-RA	AAEL000967-RA	AAEL000925-RA	AAEL002888-RA	AAEL002377-RA	AAEL000832-RA	AAEL006429-RA	AAEL002951-RA	AAEL000925-RA	AAEL000760-RA
AAEL000685-RA	AAEL000763-RA	AAEL000965-RA	AAEL003390-RA	AAEL013394-RA	AAEL000693-RA	AAEL000763-RA	AAEL000969-RA	AAEL000930-RA	AAEL002893-RA	AAEL002382-RA	AAEL000836-RA	AAEL006432-RA	AAEL002957-RA	AAEL000930-RA	AAEL000763-RA
AAEL000687-RA	AAEL000765-RA	AAEL000967-RA	AAEL003414-RA	AAEL013400-RA	AAEL000695-RA	AAEL000765-RA	AAEL000973-RA	AAEL000933-RA	AAEL002906-RA	AAEL002394-RA	AAEL000840-RA	AAEL006600-RC	AAEL002990-RA	AAEL000933-RA	AAEL000765-RA
AAEL000692-RA	AAEL000766-RA	AAEL000969-RA	AAEL003418-RA	AAEL013408-RA	AAEL000696-RA	AAEL000766-RA	AAEL000977-RA	AAEL000937-RA	AAEL002910-RA	AAEL002397-RA	AAEL000844-RA	AAEL006620-RA	AAEL002998-RA	AAEL000937-RA	AAEL000766-RA
AAEL000693-RA	AAEL000767-RA	AAEL000973-RA	AAEL003426-RA	AAEL013421-RA	AAEL000699-RA	AAEL000767-RA	AAEL000978-RA	AAEL000938-RA	AAEL002918-RA	AAEL002407-RA	AAEL000847-RA	AAEL006629-RA	AAEL002999-RA	AAEL000938-RA	AAEL000767-RA
AAEL000695-RA	AAEL000767-RB	AAEL000977-RA	AAEL003447-RA	AAEL013439-RA	AAEL000700-RA	AAEL000767-RB	AAEL000981-RA	AAEL000940-RA	AAEL002921-RA	AAEL002411-RB	AAEL000850-RA	AAEL006644-RA	AAEL003004-RA	AAEL000940-RA	AAEL000767-RB
AAEL000699-RA	AAEL000769-RA	AAEL000978-RA	AAEL003457-RA	AAEL013451-RA	AAEL000703-RA	AAEL000769-RA	AAEL000984-RA	AAEL000943-RA	AAEL002925-RA	AAEL002415-RA	AAEL000852-RA	AAEL006661-RA	AAEL003015-RA	AAEL000943-RA	AAEL000769-RA
AAEL000703-RA	AAEL000770-RA	AAEL000981-RA	AAEL003459-RA	AAEL013463-RA	AAEL000706-RA	AAEL000770-RA	AAEL000985-RA	AAEL000944-RA	AAEL002930-RA	AAEL002422-RA	AAEL000853-RA	AAEL006706-RA	AAEL003018-RA	AAEL000944-RA	AAEL000770-RA
AAEL000706-RA	AAEL000773-RA	AAEL000984-RA	AAEL003472-RA	AAEL013469-RA	AAEL000707-RA	AAEL000773-RA	AAEL000986-RB	AAEL000949-RA	AAEL002967-RA	AAEL002425-RA	AAEL000854-RA	AAEL006723-RA	AAEL003026-RA	AAEL000949-RA	AAEL000773-RA
AAEL000707-RA	AAEL000774-RA	AAEL000985-RA	AAEL003475-RA	AAEL013476-RA	AAEL000708-RA	AAEL000774-RA	AAEL000987-RA	AAEL000950-RA	AAEL002968-RA	AAEL002448-RA	AAEL000856-RA	AAEL006762-RA	AAEL003039-RA	AAEL000950-RA	AAEL000774-RA
AAEL000709-RB	AAEL000782-RA	AAEL000986-RB	AAEL003489-RA	AAEL013483-RA	AAEL000709-RB	AAEL000782-RA	AAEL000988-RA	AAEL000951-RA	AAEL002973-RA	AAEL002456-RA	AAEL000858-RA	AAEL006773-RA	AAEL003058-RA	AAEL000951-RA	AAEL000782-RA
AAEL000713-RA	AAEL000784-RA	AAEL000987-RA	AAEL003491-RB	AAEL013494-RA	AAEL000712-RA	AAEL000784-RA	AAEL000994-RA	AAEL000952-RA	AAEL002978-RA	AAEL002459-RA	AAEL000860-RA	AAEL006795-RA	AAEL003059-RA	AAEL000952-RA	AAEL000784-RA
AAEL000716-RA	AAEL000785-RA	AAEL000988-RA	AAEL003534-RA	AAEL013522-RA	AAEL000713-RA	AAEL000785-RA	AAEL000996-RA	AAEL000953-RA	AAEL002996-RA	AAEL002461-RA	AAEL000867-RA	AAEL006809-RA	AAEL003088-RA	AAEL000953-RA	AAEL000785-RA
AAEL000719-RA	AAEL000786-RA	AAEL000994-RA	AAEL003581-RA	AAEL013540-RA	AAEL000716-RA	AAEL000786-RA	AAEL001007-RA	AAEL000955-RA	AAEL003002-RA	AAEL002463-RA	AAEL000874-RA	AAEL006810-RA	AAEL003102-RA	AAEL000955-RA	AAEL000786-RA
AAEL000720-RA	AAEL000787-RA	AAEL000996-RA	AAEL003588-RA	AAEL013544-RA	AAEL000718-RA	AAEL000787-RA	AAEL001008-RA	AAEL000956-RB	AAEL003008-RA	AAEL002469-RA	AAEL000875-RA	AAEL006824-RA	AAEL003116-RA	AAEL000956-RB	AAEL000787-RA
AAEL000726-RA	AAEL000788-RA	AAEL001000-RA	AAEL003609-RA	AAEL013546-RA	AAEL000719-RA	AAEL000788-RA	AAEL001009-RA	AAEL000958-RA	AAEL003010-RA	AAEL002486-RA	AAEL000893-RA	AAEL006844-RA	AAEL003117-RA	AAEL000958-RA	AAEL000788-RA
AAEL000729-RA	AAEL000791-RA	AAEL001007-RA	AAEL003616-RA	AAEL013548-RA	AAEL000720-RA	AAEL000791-RA	AAEL001013-RA	AAEL000960-RA	AAEL003011-RA	AAEL002487-RA	AAEL000895-RA	AAEL006854-RA	AAEL003122-RA	AAEL000960-RA	AAEL000791-RA
AAEL000730-RA	AAEL000793-RA	AAEL001008-RA	AAEL003622-RA	AAEL013552-RA	AAEL000723-RA	AAEL000793-RA	AAEL001014-RA	AAEL000964-RA	AAEL003032-RA	AAEL002492-RA	AAEL000898-RA	AAEL006859-RA	AAEL003150-RA	AAEL000964-RA	AAEL000793-RA
AAEL000735-RA	AAEL000794-RA	AAEL001009-RA	AAEL003638-RA	AAEL013557-RA	AAEL000724-RB	AAEL000794-RA	AAEL001017-RA	AAEL000965-RA	AAEL003049-RA	AAEL002493-RA	AAEL000899-RA	AAEL006899-RA	AAEL003155-RA	AAEL000965-RA	AAEL000794-RA
AAEL000737-RA	AAEL000798-RA	AAEL001013-RA	AAEL003644-RA	AAEL013559-RA	AAEL000727-RA	AAEL000798-RA	AAEL001020-RA	AAEL000967-RA	AAEL003065-RA	AAEL002514-RA	AAEL000902-RA	AAEL006932-RA	AAEL003160-RA	AAEL000967-RA	AAEL000798-RA
AAEL000738-RA	AAEL000800-RA	AAEL001014-RA	AAEL003652-RA	AAEL013590-RA	AAEL000728-RA	AAEL000800-RA	AAEL001024-RA	AAEL000969-RA	AAEL003073-RA	AAEL002519-RA	AAEL000904-RA	AAEL006947-RA	AAEL003180-RA	AAEL000969-RA	AAEL000800-RA
AAEL000739-RA	AAEL000805-RA	AAEL001017-RA	AAEL003667-RC	AAEL013596-RA	AAEL000729-RA	AAEL000805-RA	AAEL001029-RA	AAEL000973-RA	AAEL003078-RA	AAEL002528-RA	AAEL000906-RA	AAEL006966-RC	AAEL003194-RA	AAEL000973-RA	AAEL000805-RA
AAEL000749-RA	AAEL000806-RA	AAEL001020-RA	AAEL003672-RA	AAEL013600-RA	AAEL000730-RA	AAEL000806-RA	AAEL001032-RA	AAEL000977-RA	AAEL003082-RA	AAEL002530-RA	AAEL000920-RA	AAEL006969-RA	AAEL003208-RA	AAEL000977-RA	AAEL000806-RA
AAEL000750-RA	AAEL000810-RA	AAEL001024-RA	AAEL003682-RA	AAEL013610-RA	AAEL000731-RA	AAEL000810-RA	AAEL001033-RA	AAEL000978-RA	AAEL003090-RA	AAEL002531-RA	AAEL000924-RA	AAEL006994-RA	AAEL003209-RA	AAEL000978-RA	AAEL000810-RA
AAEL000752-RA	AAEL000811-RA	AAEL001029-RA	AAEL003688-RA	AAEL013616-RA	AAEL000735-RA	AAEL000811-RA	AAEL001036-RA	AAEL000981-RA	AAEL003107-RA	AAEL002533-RA	AAEL000925-RA	AAEL007047-RA	AAEL003233-RA	AAEL000981-RA	AAEL000811-RA
AAEL000753-RA	AAEL000812-RA	AAEL001032-RA	AAEL003723-RA	AAEL013617-RA	AAEL000737-RA	AAEL000812-RA	AAEL001037-RA	AAEL000984-RA	AAEL003131-RA	AAEL002537-RA	AAEL000930-RA	AAEL007109-RA	AAEL003235-RB	AAEL000984-RA	AAEL000812-RA
AAEL000755-RA	AAEL000816-RA	AAEL001033-RA	AAEL003731-RA	AAEL013625-RD	AAEL000738-RA	AAEL000816-RA	AAEL001038-RA	AAEL000985-RA	AAEL003138-RA	AAEL002545-RA	AAEL000933-RA	AAEL007111-RA	AAEL003244-RA	AAEL000985-RA	AAEL000816-RA
AAEL000757-RA	AAEL000817-RA	AAEL001036-RA	AAEL003740-RA	AAEL013627-RA	AAEL000741-RA	AAEL000817-RA	AAEL001041-RA	AAEL000986-RB	AAEL003144-RA	AAEL002551-RA	AAEL000936-RA	AAEL007127-RA	AAEL003261-RA	AAEL000986-RB	AAEL000817-RA
AAEL000758-RB	AAEL000819-RA	AAEL001037-RA	AAEL003741-RA	AAEL013631-RA	AAEL000742-RA	AAEL000819-RA	AAEL001044-RA	AAEL000987-RA	AAEL003149-RA	AAEL002579-RA	AAEL000937-RA	AAEL007177-RA	AAEL003265-RA	AAEL000987-RA	AAEL000819-RA
AAEL000759-RA	AAEL000822-RA	AAEL001038-RA	AAEL003758-RA	AAEL013635-RA	AAEL000744-RA	AAEL000822-RA	AAEL001046-RA	AAEL000988-RA	AAEL003152-RA	AAEL002580-RA	AAEL000938-RA	AAEL007233-RA	AAEL003270-RA	AAEL000988-RA	AAEL000822-RA
AAEL000760-RA	AAEL000824-RB	AAEL001041-RA	AAEL003765-RA	AAEL013659-RA	AAEL000749-RA	AAEL000824-RB	AAEL001050-RA	AAEL000994-RA	AAEL003158-RA	AAEL002587-RA	AAEL000939-RA	AAEL007271-RA	AAEL003286-RA	AAEL000994-RA	AAEL000824-RB
AAEL000763-RA	AAEL000829-RA	AAEL001044-RA	AAEL003771-RA	AAEL013660-RA	AAEL000752-RA	AAEL000829-RA	AAEL001056-RA	AAEL000996-RA	AAEL003159-RA	AAEL002606-RA	AAEL000940-RA	AAEL007296-RA	AAEL003296-RA	AAEL000996-RA	AAEL000829-RA
AAEL000766-RA	AAEL000832-RA	AAEL001046-RA	AAEL003813-RA	AAEL013678-RA	AAEL000753-RA	AAEL000832-RA	AAEL001061-RB	AAEL001007-RA	AAEL003162-RA	AAEL002607-RA	AAEL000941-RA	AAEL007317-RA	AAEL003305-RA	AAEL001007-RA	AAEL000832-RA
AAEL000767-RA	AAEL000836-RA	AAEL001050-RA	AAEL003822-RA	AAEL013679-RA	AAEL000758-RB	AAEL000836-RA	AAEL001065-RA	AAEL001008-RA	AAEL003171-RA	AAEL002608-RA	AAEL000943-RA	AAEL007367-RA	AAEL003317-RA	AAEL001008-RA	AAEL000836-RA
AAEL000767-RB	AAEL000840-RA	AAEL001056-RA	AAEL003834-RA	AAEL013686-RA	AAEL000759-RA	AAEL000840-RA	AAEL001069-RA	AAEL001009-RA	AAEL003178-RA	AAEL002614-RA	AAEL000944-RA	AAEL007369-RA	AAEL003322-RA	AAEL001009-RA	AAEL000840-RA
AAEL000768-RA	AAEL000841-RA	AAEL001060-RA	AAEL003844-RA	AAEL013725-RA	AAEL000760-RA	AAEL000841-RA	AAEL001080-RA	AAEL001013-RA	AAEL003189-RA	AAEL002615-RA	AAEL000946-RA	AAEL007394-RB	AAEL003379-RA	AAEL001013-RA	AAEL000841-RA
AAEL000770-RA	AAEL000844-RA	AAEL001061-RB	AAEL003854-RA	AAEL013734-RA	AAEL000762-RA	AAEL000844-RA	AAEL001086-RA	AAEL001014-RA	AAEL003203-RB	AAEL002616-RA	AAEL000949-RA	AAEL007404-RA	AAEL003380-RA	AAEL001014-RA	AAEL000844-RA
AAEL000772-RA	AAEL000847-RA	AAEL001065-RA	AAEL003859-RA	AAEL013741-RA	AAEL000763-RA	AAEL000847-RA	AAEL001088-RA	AAEL001017-RA	AAEL003210-RA	AAEL002636-RA	AAEL000950-RA	AAEL007407-RB	AAEL003383-RA	AAEL001017-RA	AAEL000847-RA
AAEL000773-RA	AAEL000850-RA	AAEL001069-RA	AAEL003887-RA	AAEL013744-RA	AAEL000766-RA	AAEL000850-RA	AAEL001089-RA	AAEL001020-RA	AAEL003216-RA	AAEL002637-RA	AAEL000951-RA	AAEL007415-RA	AAEL003392-RA	AAEL001020-RA	AAEL000850-RA
AAEL000782-RA	AAEL000852-RA	AAEL001080-RA	AAEL003887-RB	AAEL013747-RA	AAEL000767-RA	AAEL000852-RA	AAEL001091-RA	AAEL001024-RA	AAEL003219-RA	AAEL002642-RA	AAEL000952-RA	AAEL007488-RA	AAEL003399-RA	AAEL001024-RA	AAEL000852-RA
AAEL000787-RA	AAEL000853-RA	AAEL001086-RA	AAEL003896-RA	AAEL013750-RA	AAEL000767-RB	AAEL000853-RA	AAEL001092-RA	AAEL001029-RA	AAEL003237-RA	AAEL002644-RA	AAEL000953-RA	AAEL007489-RA	AAEL003400-RA	AAEL001029-RA	AAEL000853-RA
AAEL000788-RA	AAEL000854-RA	AAEL001088-RA	AAEL003909-RA	AAEL013795-RA	AAEL000770-RA	AAEL000854-RA	AAEL001100-RB	AAEL001032-RA	AAEL003260-RA	AAEL002659-RA	AAEL000955-RA	AAEL007516-RA	AAEL003439-RA	AAEL001032-RA	AAEL000854-RA
AAEL000789-RA	AAEL000856-RA	AAEL001089-RA	AAEL003910-RA	AAEL013799-RA	AAEL000771-RA	AAEL000856-RA	AAEL001101-RA	AAEL001033-RA	AAEL003271-RA	AAEL002663-RA	AAEL000958-RA	AAEL007518-RA	AAEL003444-RA	AAEL001033-RA	AAEL000856-RA
AAEL000791-RA	AAEL000858-RA	AAEL001091-RA	AAEL003917-RA	AAEL013799-RB	AAEL000773-RA	AAEL000858-RA	AAEL001102-RA	AAEL001036-RA	AAEL003282-RA	AAEL002671-RA	AAEL000960-RA	AAEL007522-RB	AAEL003452-RB	AAEL001036-RA	AAEL000858-RA
AAEL000794-RA	AAEL000860-RA	AAEL001092-RA	AAEL003923-RA	AAEL013814-RA	AAEL000778-RA	AAEL000860-RA	AAEL001103-RA	AAEL001037-RA	AAEL003287-RB	AAEL002703-RB	AAEL000963-RA	AAEL007537-RA	AAEL003461-RA	AAEL001037-RA	AAEL000860-RA
AAEL000800-RA	AAEL000867-RA	AAEL001100-RB	AAEL003929-RA	AAEL013823-RA	AAEL000782-RA	AAEL000867-RA	AAEL001107-RA	AAEL001038-RA	AAEL003288-RA	AAEL002704-RB	AAEL000964-RA	AAEL007557-RA	AAEL003464-RA	AAEL001038-RA	AAEL000867-RA
AAEL000811-RA	AAEL000874-RA	AAEL001101-RA	AAEL003945-RA	AAEL013851-RA	AAEL000784-RA	AAEL000874-RA	AAEL001108-RA	AAEL001041-RA	AAEL003299-RA	AAEL002706-RA	AAEL000965-RA	AAEL007587-RA	AAEL003469-RA	AAEL001041-RA	AAEL000874-RA
AAEL000812-RA	AAEL000875-RA	AAEL001102-RA	AAEL003956-RA	AAEL013852-RA	AAEL000785-RA	AAEL000875-RA	AAEL001109-RA	AAEL001044-RA	AAEL003308-RA	AAEL002708-RA	AAEL000967-RA	AAEL007624-RA	AAEL003473-RA	AAEL001044-RA	AAEL000875-RA
AAEL000815-RA	AAEL000893-RA	AAEL001103-RA	AAEL003968-RA	AAEL013862-RA	AAEL000787-RA	AAEL000893-RA	AAEL001110-RA	AAEL001046-RA	AAEL003320-RA	AAEL002713-RA	AAEL000969-RA	AAEL007661-RA	AAEL003478-RA	AAEL001046-RA	AAEL000893-RA
AAEL000816-RA	AAEL000895-RA	AAEL001107-RA	AAEL003990-RB	AAEL013876-RA	AAEL000788-RA	AAEL000895-RA	AAEL001111-RA	AAEL001050-RA	AAEL003331-RA	AAEL002721-RA	AAEL000970-RA	AAEL007700-RA	AAEL003483-RA	AAEL001050-RA	AAEL000895-RA
AAEL000817-RA	AAEL000898-RA	AAEL001108-RA	AAEL004023-RA	AAEL013883-RA	AAEL000790-RA	AAEL000898-RA	AAEL001112-RA	AAEL001056-RA	AAEL003342-RA	AAEL002724-RA	AAEL000973-RA	AAEL007711-RA	AAEL003492-RA	AAEL001056-RA	AAEL000898-RA
AAEL000819-RA	AAEL000899-RA	AAEL001109-RA	AAEL004028-RA	AAEL013891-RA	AAEL000791-RA	AAEL000899-RA	AAEL001114-RA	AAEL001061-RB	AAEL003346-RA	AAEL002725-RA	AAEL000974-RA	AAEL007721-RA	AAEL003496-RA	AAEL001061-RB	AAEL000899-RA
AAEL000824-RB	AAEL000902-RA	AAEL001110-RA	AAEL004032-RA	AAEL013897-RA	AAEL000794-RA	AAEL000902-RA	AAEL001119-RA	AAEL001061-RC	AAEL003372-RA	AAEL002727-RA	AAEL000977-RA	AAEL007722-RA	AAEL003505-RA	AAEL001061-RC	AAEL000902-RA
AAEL000825-RA	AAEL000904-RA	AAEL001111-RA	AAEL004036-RA	AAEL013901-RA	AAEL000798-RA	AAEL000904-RA	AAEL001120-RA	AAEL001065-RA	AAEL003377-RA	AAEL002754-RA	AAEL000978-RA	AAEL007774-RA	AAEL003523-RA	AAEL001065-RA	AAEL000904-RA
AAEL000829-RA	AAEL000906-RA	AAEL001112-RA	AAEL004046-RA	AAEL013902-RA	AAEL000800-RA	AAEL000906-RA	AAEL001121-RA	AAEL001066-RA	AAEL003382-RA	AAEL002758-RA	AAEL000980-RA	AAEL007778-RA	AAEL003526-RA	AAEL001066-RA	AAEL000906-RA
AAEL000832-RA	AAEL000920-RA	AAEL001114-RA	AAEL004091-RA	AAEL013904-RA	AAEL000805-RA	AAEL000920-RA	AAEL001124-RA	AAEL001069-RA	AAEL003388-RA	AAEL002760-RA	AAEL000981-RA	AAEL007805-RA	AAEL003549-RA	AAEL001069-RA	AAEL000920-RA
AAEL000836-RA	AAEL000924-RA	AAEL001119-RA	AAEL004097-RA	AAEL013905-RB	AAEL000806-RA	AAEL000924-RA	AAEL001129-RA	AAEL001080-RA	AAEL003401-RA	AAEL002762-RA	AAEL000983-RA	AAEL007806-RA	AAEL003560-RA	AAEL001080-RA	AAEL000924-RA
AAEL000839-RA	AAEL000925-RA	AAEL001120-RA	AAEL004098-RA	AAEL013939-RA	AAEL000810-RA	AAEL000925-RA	AAEL001132-RA	AAEL001086-RA	AAEL003403-RA	AAEL002770-RA	AAEL000984-RA	AAEL007820-RA	AAEL003582-RA	AAEL001086-RA	AAEL000925-RA
AAEL000840-RA	AAEL000930-RA	AAEL001121-RA	AAEL004123-RA	AAEL013940-RA	AAEL000811-RA	AAEL000930-RA	AAEL001133-RA	AAEL001088-RA	AAEL003408-RA	AAEL002790-RA	AAEL000985-RA	AAEL007822-RB	AAEL003591-RA	AAEL001088-RA	AAEL000930-RA
AAEL000844-RA	AAEL000933-RA	AAEL001124-RA	AAEL004140-RA	AAEL013952-RA	AAEL000812-RA	AAEL000933-RA	AAEL001137-RA	AAEL001089-RA	AAEL003419-RA	AAEL002814-RA	AAEL000986-RB	AAEL007881-RA	AAEL003592-RA	AAEL001089-RA	AAEL000933-RA
AAEL000847-RA	AAEL000936-RA	AAEL001129-RA	AAEL004145-RA	AAEL013965-RA	AAEL000816-RA	AAEL000936-RA	AAEL001140-RA	AAEL001090-RA	AAEL003430-RA	AAEL002829-RA	AAEL000987-RA	AAEL007942-RA	AAEL003597-RB	AAEL001090-RA	AAEL000936-RA
AAEL000848-RA	AAEL000937-RA	AAEL001132-RA	AAEL004155-RA	AAEL013993-RA	AAEL000817-RA	AAEL000937-RA	AAEL001141-RA	AAEL001091-RA	AAEL003437-RA	AAEL002839-RA	AAEL000988-RA	AAEL007977-RA	AAEL003617-RA	AAEL001091-RA	AAEL000937-RA
AAEL000850-RA	AAEL000938-RA	AAEL001133-RA	AAEL004160-RA	AAEL014017-RA	AAEL000819-RA	AAEL000938-RA	AAEL001142-RA	AAEL001092-RA	AAEL003438-RA	AAEL002845-RA	AAEL000994-RA	AAEL007983-RA	AAEL003636-RA	AAEL001092-RA	AAEL000938-RA
AAEL000851-RA	AAEL000939-RA	AAEL001137-RA	AAEL004163-RA	AAEL014026-RA	AAEL000822-RA	AAEL000939-RA	AAEL001144-RA	AAEL001100-RB	AAEL003443-RA	AAEL002850-RA	AAEL000996-RA	AAEL008014-RA	AAEL003640-RA	AAEL001100-RB	AAEL000939-RA
AAEL000852-RA	AAEL000940-RA	AAEL001140-RA	AAEL004193-RA	AAEL014027-RA	AAEL000824-RB	AAEL000940-RA	AAEL001145-RA	AAEL001101-RA	AAEL003449-RA	AAEL002868-RA	AAEL001007-RA	AAEL008039-RA	AAEL003656-RA	AAEL001101-RA	AAEL000940-RA
AAEL000853-RA	AAEL000941-RA	AAEL001141-RA	AAEL004202-RA	AAEL014028-RA	AAEL000829-RA	AAEL000941-RA	AAEL001146-RA	AAEL001102-RA	AAEL003471-RA	AAEL002873-RA	AAEL001008-RA	AAEL008089-RA	AAEL003683-RA	AAEL001102-RA	AAEL000941-RA
AAEL000854-RA	AAEL000943-RA	AAEL001142-RA	AAEL004214-RA	AAEL014029-RA	AAEL000830-RA	AAEL000943-RA	AAEL001150-RA	AAEL001103-RA	AAEL003484-RA	AAEL002886-RB	AAEL001009-RA	AAEL008093-RA	AAEL003698-RA	AAEL001103-RA	AAEL000943-RA
AAEL000855-RA	AAEL000944-RA	AAEL001144-RA	AAEL004216-RA	AAEL014034-RA	AAEL000832-RA	AAEL000944-RA	AAEL001151-RA	AAEL001107-RA	AAEL003490-RA	AAEL002891-RA	AAEL001013-RA	AAEL008108-RA	AAEL003718-RA	AAEL001107-RA	AAEL000944-RA
AAEL000856-RA	AAEL000946-RA	AAEL001145-RA	AAEL004246-RA	AAEL014042-RA	AAEL000836-RA	AAEL000946-RA	AAEL001154-RA	AAEL001108-RA	AAEL003494-RA	AAEL002919-RA	AAEL001014-RA	AAEL008111-RA	AAEL003720-RA	AAEL001108-RA	AAEL000946-RA
AAEL000857-RA	AAEL000949-RA	AAEL001146-RA	AAEL004260-RA	AAEL014048-RA	AAEL000840-RA	AAEL000949-RA	AAEL001166-RA	AAEL001109-RA	AAEL003495-RA	AAEL002935-RB	AAEL001017-RA	AAEL008140-RA	AAEL003734-RA	AAEL001109-RA	AAEL000949-RA
AAEL000858-RA	AAEL000950-RA	AAEL001150-RA	AAEL004262-RA	AAEL014051-RA	AAEL000844-RA	AAEL000950-RA	AAEL001167-RA	AAEL001110-RA	AAEL003506-RA	AAEL002936-RA	AAEL001020-RA	AAEL008232-RA	AAEL003737-RA	AAEL001110-RA	AAEL000950-RA
AAEL000862-RA	AAEL000951-RA	AAEL001151-RA	AAEL004269-RA	AAEL014053-RA	AAEL000845-RA	AAEL000951-RA	AAEL001169-RA	AAEL001111-RA	AAEL003510-RA	AAEL002941-RA	AAEL001024-RA	AAEL008236-RA	AAEL003750-RB	AAEL001111-RA	AAEL000951-RA
AAEL000867-RA	AAEL000952-RA	AAEL001154-RA	AAEL004306-RA	AAEL014054-RA	AAEL000847-RA	AAEL000952-RA	AAEL001170-RA	AAEL001112-RA	AAEL003516-RA	AAEL002951-RA	AAEL001029-RA	AAEL008246-RA	AAEL003773-RA	AAEL001112-RA	AAEL000952-RA
AAEL000868-RA	AAEL000953-RA	AAEL001166-RA	AAEL004320-RA	AAEL014078-RA	AAEL000848-RA	AAEL000953-RA	AAEL001171-RA	AAEL001114-RA	AAEL003519-RA	AAEL002957-RA	AAEL001032-RA	AAEL008269-RA	AAEL003786-RA	AAEL001114-RA	AAEL000953-RA
AAEL000874-RA	AAEL000955-RA	AAEL001167-RA	AAEL004331-RA	AAEL014092-RA	AAEL000850-RA	AAEL000955-RA	AAEL001172-RA	AAEL001119-RA	AAEL003525-RA	AAEL002986-RA	AAEL001033-RA	AAEL008271-RA	AAEL003794-RA	AAEL001119-RA	AAEL000955-RA
AAEL000880-RA	AAEL000958-RA	AAEL001169-RA	AAEL004350-RA	AAEL014096-RA	AAEL000852-RA	AAEL000958-RA	AAEL001173-RA	AAEL001120-RA	AAEL003533-RA	AAEL002988-RA	AAEL001036-RA	AAEL008279-RA	AAEL003795-RA	AAEL001120-RA	AAEL000958-RA
AAEL000883-RB	AAEL000960-RA	AAEL001170-RA	AAEL004366-RA	AAEL014125-RA	AAEL000853-RA	AAEL000960-RA	AAEL001175-RA	AAEL001121-RA	AAEL003539-RA	AAEL002990-RA	AAEL001037-RA	AAEL008326-RA	AAEL003831-RA	AAEL001121-RA	AAEL000960-RA
AAEL000884-RA	AAEL000963-RA	AAEL001171-RA	AAEL004375-RA	AAEL014145-RA	AAEL000854-RA	AAEL000963-RA	AAEL001176-RA	AAEL001124-RA	AAEL003540-RA	AAEL002993-RA	AAEL001038-RA	AAEL008383-RA	AAEL003837-RA	AAEL001124-RA	AAEL000963-RA
AAEL000889-RA	AAEL000964-RA	AAEL001172-RA	AAEL004381-RA	AAEL014146-RA	AAEL000855-RA	AAEL000964-RA	AAEL001179-RA	AAEL001126-RB	AAEL003552-RA	AAEL003004-RA	AAEL001041-RA	AAEL008384-RA	AAEL003842-RA	AAEL001126-RB	AAEL000964-RA
AAEL000892-RA	AAEL000965-RA	AAEL001173-RA	AAEL004384-RA	AAEL014147-RA	AAEL000856-RA	AAEL000965-RA	AAEL001182-RA	AAEL001129-RA	AAEL003555-RA	AAEL003015-RA	AAEL001044-RA	AAEL008437-RA	AAEL003849-RA	AAEL001129-RA	AAEL000965-RA
AAEL000893-RA	AAEL000967-RA	AAEL001175-RA	AAEL004399-RA	AAEL014152-RA	AAEL000858-RA	AAEL000967-RA	AAEL001183-RA	AAEL001132-RA	AAEL003559-RA	AAEL003016-RA	AAEL001046-RA	AAEL008439-RA	AAEL003858-RA	AAEL001132-RA	AAEL000967-RA
AAEL000895-RA	AAEL000969-RA	AAEL001176-RA	AAEL004410-RA	AAEL014162-RA	AAEL000860-RA	AAEL000969-RA	AAEL001184-RA	AAEL001133-RA	AAEL003575-RA	AAEL003018-RA	AAEL001048-RA	AAEL008472-RA	AAEL003870-RA	AAEL001133-RA	AAEL000969-RA
AAEL000898-RA	AAEL000970-RA	AAEL001179-RA	AAEL004414-RA	AAEL014174-RA	AAEL000861-RA	AAEL000970-RA	AAEL001188-RA	AAEL001137-RA	AAEL003594-RA	AAEL003026-RA	AAEL001050-RA	AAEL008478-RA	AAEL003894-RA	AAEL001137-RA	AAEL000970-RA
AAEL000899-RA	AAEL000973-RA	AAEL001182-RA	AAEL004449-RA	AAEL014177-RA	AAEL000867-RA	AAEL000973-RA	AAEL001190-RA	AAEL001140-RA	AAEL003600-RA	AAEL003034-RA	AAEL001056-RA	AAEL008493-RA	AAEL003904-RA	AAEL001140-RA	AAEL000973-RA
AAEL000900-RA	AAEL000974-RA	AAEL001183-RA	AAEL004453-RA	AAEL014180-RA	AAEL000874-RA	AAEL000974-RA	AAEL001191-RA	AAEL001141-RA	AAEL003608-RA	AAEL003039-RA	AAEL001061-RB	AAEL008529-RA	AAEL003906-RA	AAEL001141-RA	AAEL000974-RA
AAEL000902-RA	AAEL000977-RA	AAEL001184-RA	AAEL004455-RA	AAEL014190-RA	AAEL000875-RA	AAEL000977-RA	AAEL001198-RA	AAEL001142-RA	AAEL003613-RA	AAEL003044-RA	AAEL001065-RA	AAEL008603-RA	AAEL003973-RB	AAEL001142-RA	AAEL000977-RA
AAEL000904-RA	AAEL000978-RA	AAEL001188-RA	AAEL004474-RA	AAEL014222-RA	AAEL000893-RA	AAEL000978-RA	AAEL001199-RA	AAEL001144-RA	AAEL003614-RA	AAEL003058-RA	AAEL001069-RA	AAEL008657-RB	AAEL003978-RA	AAEL001144-RA	AAEL000978-RA
AAEL000906-RA	AAEL000980-RA	AAEL001190-RA	AAEL004476-RA	AAEL014252-RA	AAEL000895-RA	AAEL000980-RA	AAEL001200-RA	AAEL001145-RA	AAEL003618-RA	AAEL003086-RA	AAEL001074-RA	AAEL008756-RA	AAEL003995-RA	AAEL001145-RA	AAEL000980-RA
AAEL000918-RA	AAEL000981-RA	AAEL001191-RA	AAEL004482-RA	AAEL014263-RA	AAEL000898-RA	AAEL000981-RA	AAEL001201-RA	AAEL001146-RA	AAEL003628-RA	AAEL003102-RA	AAEL001080-RA	AAEL008758-RA	AAEL004009-RA	AAEL001146-RA	AAEL000981-RA
AAEL000920-RA	AAEL000983-RA	AAEL001198-RA	AAEL004509-RA	AAEL014267-RA	AAEL000899-RA	AAEL000983-RA	AAEL001202-RA	AAEL001150-RA	AAEL003635-RA	AAEL003116-RA	AAEL001085-RA	AAEL008791-RA	AAEL004015-RA	AAEL001150-RA	AAEL000983-RA
AAEL000923-RA	AAEL000983-RC	AAEL001199-RA	AAEL004515-RA	AAEL014272-RA	AAEL000902-RA	AAEL000983-RC	AAEL001204-RA	AAEL001151-RA	AAEL003639-RA	AAEL003122-RA	AAEL001086-RA	AAEL008810-RA	AAEL004044-RA	AAEL001151-RA	AAEL000983-RC
AAEL000924-RA	AAEL000983-RE	AAEL001200-RA	AAEL004527-RA	AAEL014276-RA	AAEL000904-RA	AAEL000983-RE	AAEL001205-RA	AAEL001154-RA	AAEL003647-RA	AAEL003141-RA	AAEL001088-RA	AAEL008827-RA	AAEL004052-RA	AAEL001154-RA	AAEL000983-RE
AAEL000925-RA	AAEL000984-RA	AAEL001201-RA	AAEL004530-RA	AAEL014280-RA	AAEL000906-RA	AAEL000984-RA	AAEL001206-RA	AAEL001166-RA	AAEL003649-RA	AAEL003147-RA	AAEL001089-RA	AAEL008841-RA	AAEL004054-RA	AAEL001166-RA	AAEL000984-RA
AAEL000927-RA	AAEL000985-RA	AAEL001202-RA	AAEL004553-RA	AAEL014283-RA	AAEL000912-RA	AAEL000985-RA	AAEL001207-RA	AAEL001167-RA	AAEL003654-RA	AAEL003150-RA	AAEL001091-RA	AAEL008909-RA	AAEL004061-RA	AAEL001167-RA	AAEL000985-RA
AAEL000930-RA	AAEL000986-RB	AAEL001204-RA	AAEL004574-RA	AAEL014286-RB	AAEL000920-RA	AAEL000986-RB	AAEL001212-RA	AAEL001169-RA	AAEL003655-RA	AAEL003155-RA	AAEL001092-RA	AAEL008935-RA	AAEL004066-RA	AAEL001169-RA	AAEL000986-RB
AAEL000933-RA	AAEL000987-RA	AAEL001205-RA	AAEL004582-RA	AAEL014292-RA	AAEL000924-RA	AAEL000987-RA	AAEL001215-RA	AAEL001170-RA	AAEL003657-RA	AAEL003160-RA	AAEL001100-RB	AAEL008945-RA	AAEL004077-RA	AAEL001170-RA	AAEL000987-RA
AAEL000937-RA	AAEL000988-RA	AAEL001206-RA	AAEL004585-RA	AAEL014337-RA	AAEL000925-RA	AAEL000988-RA	AAEL001216-RA	AAEL001171-RA	AAEL003664-RB	AAEL003176-RA	AAEL001101-RA	AAEL008955-RA	AAEL004089-RA	AAEL001171-RA	AAEL000988-RA
AAEL000938-RA	AAEL000994-RA	AAEL001207-RA	AAEL004589-RA	AAEL014344-RA	AAEL000930-RA	AAEL000994-RA	AAEL001218-RA	AAEL001172-RA	AAEL003679-RA	AAEL003191-RA	AAEL001102-RA	AAEL009024-RA	AAEL004093-RA	AAEL001172-RA	AAEL000994-RA
AAEL000940-RA	AAEL000996-RA	AAEL001210-RA	AAEL004592-RA	AAEL014348-RB	AAEL000931-RA	AAEL000996-RA	AAEL001223-RA	AAEL001173-RA	AAEL003690-RA	AAEL003194-RA	AAEL001103-RA	AAEL009035-RA	AAEL004133-RA	AAEL001173-RA	AAEL000996-RA
AAEL000943-RA	AAEL001000-RA	AAEL001211-RA	AAEL004606-RA	AAEL014355-RA	AAEL000932-RA	AAEL001000-RA	AAEL001235-RA	AAEL001175-RA	AAEL003692-RA	AAEL003199-RA	AAEL001107-RA	AAEL009170-RA	AAEL004151-RC	AAEL001175-RA	AAEL001000-RA
AAEL000944-RA	AAEL001007-RA	AAEL001212-RA	AAEL004607-RA	AAEL014366-RA	AAEL000933-RA	AAEL001007-RA	AAEL001236-RA	AAEL001176-RA	AAEL003696-RA	AAEL003208-RA	AAEL001108-RA	AAEL009186-RA	AAEL004157-RA	AAEL001176-RA	AAEL001007-RA
AAEL000945-RA	AAEL001008-RA	AAEL001215-RA	AAEL004608-RA	AAEL014369-RA	AAEL000936-RA	AAEL001008-RA	AAEL001238-RA	AAEL001179-RA	AAEL003700-RA	AAEL003209-RA	AAEL001109-RA	AAEL009216-RA	AAEL004166-RA	AAEL001179-RA	AAEL001008-RA
AAEL000949-RA	AAEL001009-RA	AAEL001216-RA	AAEL004610-RA	AAEL014388-RA	AAEL000937-RA	AAEL001009-RA	AAEL001239-RA	AAEL001182-RA	AAEL003701-RA	AAEL003235-RB	AAEL001110-RA	AAEL009228-RA	AAEL004169-RA	AAEL001182-RA	AAEL001009-RA
AAEL000950-RA	AAEL001013-RA	AAEL001218-RA	AAEL004615-RA	AAEL014391-RA	AAEL000938-RA	AAEL001013-RA	AAEL001244-RA	AAEL001183-RA	AAEL003703-RA	AAEL003244-RA	AAEL001111-RA	AAEL009246-RA	AAEL004176-RB	AAEL001183-RA	AAEL001013-RA
AAEL000951-RA	AAEL001014-RA	AAEL001223-RA	AAEL004617-RA	AAEL014407-RA	AAEL000939-RA	AAEL001014-RA	AAEL001245-RA	AAEL001184-RA	AAEL003709-RA	AAEL003252-RA	AAEL001112-RA	AAEL009260-RA	AAEL004184-RA	AAEL001184-RA	AAEL001014-RA
AAEL000952-RA	AAEL001017-RA	AAEL001235-RA	AAEL004644-RA	AAEL014408-RA	AAEL000940-RA	AAEL001017-RA	AAEL001247-RA	AAEL001188-RA	AAEL003727-RA	AAEL003265-RA	AAEL001114-RA	AAEL009266-RA	AAEL004197-RA	AAEL001188-RA	AAEL001017-RA
AAEL000953-RA	AAEL001020-RA	AAEL001236-RA	AAEL004645-RA	AAEL014423-RA	AAEL000941-RA	AAEL001020-RA	AAEL001250-RA	AAEL001190-RA	AAEL003744-RA	AAEL003269-RA	AAEL001119-RA	AAEL009268-RA	AAEL004206-RA	AAEL001190-RA	AAEL001020-RA
AAEL000955-RA	AAEL001024-RA	AAEL001238-RA	AAEL004678-RA	AAEL014424-RA	AAEL000943-RA	AAEL001024-RA	AAEL001252-RA	AAEL001191-RA	AAEL003756-RA	AAEL003270-RA	AAEL001120-RA	AAEL009291-RA	AAEL004211-RA	AAEL001191-RA	AAEL001024-RA
AAEL000956-RB	AAEL001029-RA	AAEL001239-RA	AAEL004732-RA	AAEL014438-RA	AAEL000944-RA	AAEL001029-RA	AAEL001253-RA	AAEL001198-RA	AAEL003761-RA	AAEL003281-RA	AAEL001121-RA	AAEL009324-RB	AAEL004231-RA	AAEL001198-RA	AAEL001029-RA
AAEL000958-RA	AAEL001032-RA	AAEL001244-RA	AAEL004741-RA	AAEL014440-RA	AAEL000946-RA	AAEL001032-RA	AAEL001254-RA	AAEL001199-RA	AAEL003763-RA	AAEL003283-RA	AAEL001124-RA	AAEL009380-RA	AAEL004273-RA	AAEL001199-RA	AAEL001032-RA
AAEL000960-RA	AAEL001033-RA	AAEL001245-RA	AAEL004761-RA	AAEL014442-RA	AAEL000949-RA	AAEL001033-RA	AAEL001255-RA	AAEL001200-RA	AAEL003768-RA	AAEL003286-RA	AAEL001129-RA	AAEL009451-RA	AAEL004283-RA	AAEL001200-RA	AAEL001033-RA
AAEL000961-RA	AAEL001036-RA	AAEL001247-RA	AAEL004786-RA	AAEL014491-RB	AAEL000950-RA	AAEL001036-RA	AAEL001269-RA	AAEL001201-RA	AAEL003798-RA	AAEL003300-RA	AAEL001131-RA	AAEL009479-RA	AAEL004307-RA	AAEL001201-RA	AAEL001036-RA
AAEL000964-RA	AAEL001037-RA	AAEL001250-RA	AAEL004799-RA	AAEL014503-RA	AAEL000951-RA	AAEL001037-RA	AAEL001270-RA	AAEL001202-RA	AAEL003815-RA	AAEL003302-RA	AAEL001132-RA	AAEL009481-RA	AAEL004307-RC	AAEL001202-RA	AAEL001037-RA
AAEL000965-RA	AAEL001038-RA	AAEL001252-RA	AAEL004801-RA	AAEL014504-RA	AAEL000952-RA	AAEL001038-RA	AAEL001273-RA	AAEL001204-RA	AAEL003839-RA	AAEL003303-RA	AAEL001133-RA	AAEL009505-RA	AAEL004319-RA	AAEL001204-RA	AAEL001038-RA
AAEL000966-RA	AAEL001041-RA	AAEL001253-RA	AAEL004810-RA	AAEL014508-RA	AAEL000953-RA	AAEL001041-RA	AAEL001275-RA	AAEL001205-RA	AAEL003867-RA	AAEL003304-RA	AAEL001137-RA	AAEL009509-RA	AAEL004336-RA	AAEL001205-RA	AAEL001041-RA
AAEL000967-RA	AAEL001044-RA	AAEL001254-RA	AAEL004820-RA	AAEL014513-RA	AAEL000955-RA	AAEL001044-RA	AAEL001277-RA	AAEL001206-RA	AAEL003869-RA	AAEL003314-RA	AAEL001140-RA	AAEL009526-RA	AAEL004344-RA	AAEL001206-RA	AAEL001044-RA
AAEL000969-RA	AAEL001046-RA	AAEL001255-RA	AAEL004843-RA	AAEL014522-RA	AAEL000956-RB	AAEL001046-RA	AAEL001282-RA	AAEL001207-RA	AAEL003908-RA	AAEL003317-RA	AAEL001141-RA	AAEL009541-RA	AAEL004346-RA	AAEL001207-RA	AAEL001046-RA
AAEL000971-RA	AAEL001048-RA	AAEL001269-RA	AAEL004850-RA	AAEL014536-RA	AAEL000958-RA	AAEL001048-RA	AAEL001283-RA	AAEL001212-RA	AAEL003950-RA	AAEL003322-RA	AAEL001142-RA	AAEL009561-RA	AAEL004353-RA	AAEL001212-RA	AAEL001048-RA
AAEL000973-RA	AAEL001050-RA	AAEL001270-RA	AAEL004853-RA	AAEL014544-RA	AAEL000959-RA	AAEL001050-RA	AAEL001296-RA	AAEL001215-RA	AAEL003957-RB	AAEL003332-RA	AAEL001144-RA	AAEL009568-RA	AAEL004359-RA	AAEL001215-RA	AAEL001050-RA
AAEL000977-RA	AAEL001056-RA	AAEL001273-RA	AAEL004854-RA	AAEL014557-RA	AAEL000960-RA	AAEL001056-RA	AAEL001300-RA	AAEL001216-RA	AAEL003984-RA	AAEL003359-RA	AAEL001145-RA	AAEL009602-RA	AAEL004360-RA	AAEL001216-RA	AAEL001056-RA
AAEL000978-RA	AAEL001060-RA	AAEL001275-RA	AAEL004862-RA	AAEL014564-RA	AAEL000962-RA	AAEL001060-RA	AAEL001304-RA	AAEL001218-RA	AAEL003998-RA	AAEL003379-RA	AAEL001146-RA	AAEL009607-RE	AAEL004362-RA	AAEL001218-RA	AAEL001060-RA
AAEL000981-RA	AAEL001061-RB	AAEL001277-RA	AAEL004866-RA	AAEL014572-RA	AAEL000963-RA	AAEL001061-RB	AAEL001306-RA	AAEL001220-RA	AAEL004006-RA	AAEL003380-RA	AAEL001150-RA	AAEL009673-RA	AAEL004363-RA	AAEL001220-RA	AAEL001061-RB
AAEL000982-RA	AAEL001062-RA	AAEL001282-RA	AAEL004875-RA	AAEL014573-RA	AAEL000964-RA	AAEL001062-RA	AAEL001308-RA	AAEL001223-RA	AAEL004017-RA	AAEL003390-RA	AAEL001151-RA	AAEL009701-RA	AAEL004383-RA	AAEL001223-RA	AAEL001062-RA
AAEL000984-RA	AAEL001065-RA	AAEL001283-RA	AAEL004888-RA	AAEL014596-RA	AAEL000965-RA	AAEL001065-RA	AAEL001314-RA	AAEL001235-RA	AAEL004035-RA	AAEL003392-RA	AAEL001152-RA	AAEL009722-RA	AAEL004389-RA	AAEL001235-RA	AAEL001065-RA
AAEL000985-RA	AAEL001069-RA	AAEL001296-RA	AAEL004890-RA	AAEL014597-RA	AAEL000967-RA	AAEL001069-RA	AAEL001317-RA	AAEL001236-RA	AAEL004039-RA	AAEL003399-RA	AAEL001154-RA	AAEL009734-RA	AAEL004408-RA	AAEL001236-RA	AAEL001069-RA
AAEL000986-RB	AAEL001074-RA	AAEL001300-RA	AAEL004914-RA	AAEL014632-RA	AAEL000969-RA	AAEL001074-RA	AAEL001328-RA	AAEL001238-RA	AAEL004049-RA	AAEL003400-RA	AAEL001165-RA	AAEL009745-RA	AAEL004419-RA	AAEL001238-RA	AAEL001074-RA
AAEL000987-RA	AAEL001075-RA	AAEL001304-RA	AAEL004916-RA	AAEL014633-RA	AAEL000970-RA	AAEL001075-RA	AAEL001329-RA	AAEL001239-RA	AAEL004053-RA	AAEL003418-RA	AAEL001166-RA	AAEL009757-RA	AAEL004436-RA	AAEL001239-RA	AAEL001075-RA
AAEL000988-RA	AAEL001078-RA	AAEL001306-RA	AAEL004926-RA	AAEL014646-RA	AAEL000973-RA	AAEL001078-RA	AAEL001334-RA	AAEL001244-RA	AAEL004055-RA	AAEL003439-RA	AAEL001167-RA	AAEL009761-RA	AAEL004460-RA	AAEL001244-RA	AAEL001078-RA
AAEL000994-RA	AAEL001080-RA	AAEL001308-RA	AAEL004940-RA	AAEL014678-RA	AAEL000974-RA	AAEL001080-RA	AAEL001336-RA	AAEL001245-RA	AAEL004057-RA	AAEL003444-RA	AAEL001169-RA	AAEL009764-RA	AAEL004475-RB	AAEL001245-RA	AAEL001080-RA
AAEL000996-RA	AAEL001084-RA	AAEL001314-RA	AAEL004941-RA	AAEL014682-RA	AAEL000977-RA	AAEL001084-RA	AAEL001339-RA	AAEL001247-RA	AAEL004064-RA	AAEL003447-RA	AAEL001170-RA	AAEL009770-RA	AAEL004479-RA	AAEL001247-RA	AAEL001084-RA
AAEL000998-RA	AAEL001085-RA	AAEL001317-RA	AAEL004953-RA	AAEL014695-RA	AAEL000978-RA	AAEL001085-RA	AAEL001341-RA	AAEL001250-RA	AAEL004067-RA	AAEL003452-RB	AAEL001171-RA	AAEL009777-RA	AAEL004491-RA	AAEL001250-RA	AAEL001085-RA
AAEL000999-RA	AAEL001086-RA	AAEL001328-RA	AAEL004956-RA	AAEL014698-RA	AAEL000980-RA	AAEL001086-RA	AAEL001350-RA	AAEL001252-RA	AAEL004068-RA	AAEL003459-RA	AAEL001172-RA	AAEL009785-RA	AAEL004496-RA	AAEL001252-RA	AAEL001086-RA
AAEL001000-RA	AAEL001088-RA	AAEL001329-RA	AAEL004973-RA	AAEL014701-RA	AAEL000981-RA	AAEL001088-RA	AAEL001352-RA	AAEL001253-RA	AAEL004076-RA	AAEL003461-RA	AAEL001173-RA	AAEL009819-RA	AAEL004508-RA	AAEL001253-RA	AAEL001088-RA
AAEL001004-RA	AAEL001089-RA	AAEL001334-RA	AAEL004982-RA	AAEL014709-RA	AAEL000983-RA	AAEL001089-RA	AAEL001353-RA	AAEL001254-RA	AAEL004086-RB	AAEL003464-RA	AAEL001175-RA	AAEL009822-RB	AAEL004511-RA	AAEL001254-RA	AAEL001089-RA
AAEL001007-RA	AAEL001091-RA	AAEL001336-RA	AAEL005019-RA	AAEL014720-RA	AAEL000984-RA	AAEL001091-RA	AAEL001354-RA	AAEL001255-RA	AAEL004104-RA	AAEL003469-RA	AAEL001176-RA	AAEL009909-RA	AAEL004513-RA	AAEL001255-RA	AAEL001091-RA
AAEL001008-RA	AAEL001092-RA	AAEL001339-RA	AAEL005024-RA	AAEL014728-RA	AAEL000985-RA	AAEL001092-RA	AAEL001355-RA	AAEL001269-RA	AAEL004114-RA	AAEL003473-RA	AAEL001179-RA	AAEL009922-RA	AAEL004540-RA	AAEL001269-RA	AAEL001092-RA
AAEL001009-RA	AAEL001100-RB	AAEL001341-RA	AAEL005049-RA	AAEL014735-RA	AAEL000986-RB	AAEL001100-RB	AAEL001361-RA	AAEL001270-RA	AAEL004124-RA	AAEL003478-RA	AAEL001182-RA	AAEL009943-RA	AAEL004583-RC	AAEL001270-RA	AAEL001100-RB
AAEL001011-RA	AAEL001101-RA	AAEL001345-RA	AAEL005054-RA	AAEL014744-RA	AAEL000987-RA	AAEL001101-RA	AAEL001363-RA	AAEL001273-RA	AAEL004124-RB	AAEL003483-RA	AAEL001183-RA	AAEL009992-RA	AAEL004593-RA	AAEL001273-RA	AAEL001101-RA
AAEL001013-RA	AAEL001102-RA	AAEL001350-RA	AAEL005060-RA	AAEL014749-RA	AAEL000988-RA	AAEL001102-RA	AAEL001365-RA	AAEL001275-RA	AAEL004129-RA	AAEL003489-RA	AAEL001184-RA	AAEL010019-RA	AAEL004622-RA	AAEL001275-RA	AAEL001102-RA
AAEL001014-RA	AAEL001103-RA	AAEL001352-RA	AAEL005063-RA	AAEL014749-RB	AAEL000993-RA	AAEL001103-RA	AAEL001367-RA	AAEL001277-RA	AAEL004135-RA	AAEL003492-RA	AAEL001185-RA	AAEL010039-RA	AAEL004625-RA	AAEL001277-RA	AAEL001103-RA
AAEL001017-RA	AAEL001104-RA	AAEL001353-RA	AAEL005064-RA	AAEL014755-RA	AAEL000994-RA	AAEL001104-RA	AAEL001368-RA	AAEL001282-RA	AAEL004136-RA	AAEL003496-RA	AAEL001188-RA	AAEL010054-RA	AAEL004630-RA	AAEL001282-RA	AAEL001104-RA
AAEL001019-RA	AAEL001107-RA	AAEL001354-RA	AAEL005067-RA	AAEL014768-RA	AAEL000996-RA	AAEL001107-RA	AAEL001370-RA	AAEL001283-RA	AAEL004152-RA	AAEL003505-RA	AAEL001190-RA	AAEL010102-RA	AAEL004632-RA	AAEL001283-RA	AAEL001107-RA
AAEL001020-RA	AAEL001108-RA	AAEL001355-RA	AAEL005068-RA	AAEL014801-RA	AAEL001001-RA	AAEL001108-RA	AAEL001373-RA	AAEL001296-RA	AAEL004154-RA	AAEL003523-RA	AAEL001191-RA	AAEL010116-RB	AAEL004639-RA	AAEL001296-RA	AAEL001108-RA
AAEL001024-RA	AAEL001109-RA	AAEL001361-RA	AAEL005069-RA	AAEL014825-RA	AAEL001007-RA	AAEL001109-RA	AAEL001379-RB	AAEL001300-RA	AAEL004156-RA	AAEL003534-RA	AAEL001198-RA	AAEL010120-RA	AAEL004641-RA	AAEL001300-RA	AAEL001109-RA
AAEL001029-RA	AAEL001110-RA	AAEL001363-RA	AAEL005072-RA	AAEL014827-RA	AAEL001008-RA	AAEL001110-RA	AAEL001381-RA	AAEL001304-RA	AAEL004191-RA	AAEL003581-RA	AAEL001199-RA	AAEL010127-RA	AAEL004646-RA	AAEL001304-RA	AAEL001110-RA
AAEL001032-RA	AAEL001111-RA	AAEL001365-RA	AAEL005073-RA	AAEL014839-RA	AAEL001009-RA	AAEL001111-RA	AAEL001385-RA	AAEL001306-RA	AAEL004201-RA	AAEL003582-RA	AAEL001200-RA	AAEL010140-RA	AAEL004649-RA	AAEL001306-RA	AAEL001111-RA
AAEL001033-RA	AAEL001112-RA	AAEL001367-RA	AAEL005076-RA	AAEL014851-RA	AAEL001013-RA	AAEL001112-RA	AAEL001388-RA	AAEL001308-RA	AAEL004219-RA	AAEL003591-RA	AAEL001201-RA	AAEL010154-RA	AAEL004650-RA	AAEL001308-RA	AAEL001112-RA
AAEL001036-RA	AAEL001114-RA	AAEL001368-RA	AAEL005080-RA	AAEL014863-RC	AAEL001014-RA	AAEL001114-RA	AAEL001389-RA	AAEL001314-RA	AAEL004225-RA	AAEL003597-RB	AAEL001202-RA	AAEL010162-RA	AAEL004651-RA	AAEL001314-RA	AAEL001114-RA
AAEL001037-RA	AAEL001119-RA	AAEL001370-RA	AAEL005083-RA	AAEL014873-RA	AAEL001017-RA	AAEL001119-RA	AAEL001393-RA	AAEL001317-RA	AAEL004233-RA	AAEL003609-RA	AAEL001204-RA	AAEL010167-RA	AAEL004664-RA	AAEL001317-RA	AAEL001119-RA
AAEL001038-RA	AAEL001120-RA	AAEL001373-RA	AAEL005128-RA	AAEL014886-RA	AAEL001020-RA	AAEL001120-RA	AAEL001394-RA	AAEL001328-RA	AAEL004243-RA	AAEL003636-RA	AAEL001205-RA	AAEL010187-RA	AAEL004671-RA	AAEL001328-RA	AAEL001120-RA
AAEL001041-RA	AAEL001121-RA	AAEL001379-RB	AAEL005130-RA	AAEL014895-RA	AAEL001024-RA	AAEL001121-RA	AAEL001395-RA	AAEL001329-RA	AAEL004244-RA	AAEL003640-RA	AAEL001206-RA	AAEL010224-RA	AAEL004680-RA	AAEL001329-RA	AAEL001121-RA
AAEL001044-RA	AAEL001124-RA	AAEL001381-RA	AAEL005131-RA	AAEL014903-RA	AAEL001029-RA	AAEL001124-RA	AAEL001397-RA	AAEL001334-RA	AAEL004266-RA	AAEL003652-RA	AAEL001207-RA	AAEL010228-RA	AAEL004684-RA	AAEL001334-RA	AAEL001124-RA
AAEL001046-RA	AAEL001127-RA	AAEL001385-RA	AAEL005145-RA	AAEL014911-RA	AAEL001032-RA	AAEL001127-RA	AAEL001398-RA	AAEL001336-RA	AAEL004286-RA	AAEL003656-RA	AAEL001212-RA	AAEL010235-RA	AAEL004699-RB	AAEL001336-RA	AAEL001127-RA
AAEL001050-RA	AAEL001129-RA	AAEL001388-RA	AAEL005160-RA	AAEL014921-RA	AAEL001033-RA	AAEL001129-RA	AAEL001401-RA	AAEL001339-RA	AAEL004290-RA	AAEL003682-RA	AAEL001215-RA	AAEL010283-RA	AAEL004711-RA	AAEL001339-RA	AAEL001129-RA
AAEL001056-RA	AAEL001131-RA	AAEL001389-RA	AAEL005162-RA	AAEL014992-RA	AAEL001036-RA	AAEL001131-RA	AAEL001403-RA	AAEL001341-RA	AAEL004294-RA	AAEL003688-RA	AAEL001216-RA	AAEL010284-RA	AAEL004720-RA	AAEL001341-RA	AAEL001131-RA
AAEL001060-RA	AAEL001132-RA	AAEL001393-RA	AAEL005189-RA	AAEL015039-RA	AAEL001037-RA	AAEL001132-RA	AAEL001405-RA	AAEL001350-RA	AAEL004302-RA	AAEL003698-RA	AAEL001218-RA	AAEL010288-RA	AAEL004753-RA	AAEL001350-RA	AAEL001132-RA
AAEL001061-RB	AAEL001133-RA	AAEL001394-RA	AAEL005194-RA	AAEL015044-RA	AAEL001038-RA	AAEL001133-RA	AAEL001406-RA	AAEL001352-RA	AAEL004305-RA	AAEL003720-RA	AAEL001223-RA	AAEL010313-RA	AAEL004757-RA	AAEL001352-RA	AAEL001133-RA
AAEL001061-RC	AAEL001137-RA	AAEL001395-RA	AAEL005239-RA	AAEL015054-RA	AAEL001039-RA	AAEL001137-RA	AAEL001409-RA	AAEL001353-RA	AAEL004315-RA	AAEL003731-RA	AAEL001235-RA	AAEL010367-RA	AAEL004765-RA	AAEL001353-RA	AAEL001137-RA
AAEL001065-RA	AAEL001140-RA	AAEL001397-RA	AAEL005250-RA	AAEL015055-RA	AAEL001041-RA	AAEL001140-RA	AAEL001410-RA	AAEL001354-RA	AAEL004321-RA	AAEL003734-RA	AAEL001236-RA	AAEL010415-RA	AAEL004785-RA	AAEL001354-RA	AAEL001140-RA
AAEL001066-RA	AAEL001141-RA	AAEL001398-RA	AAEL005256-RB	AAEL015059-RA	AAEL001044-RA	AAEL001141-RA	AAEL001411-RA	AAEL001355-RA	AAEL004328-RA	AAEL003737-RA	AAEL001238-RA	AAEL010485-RA	AAEL004812-RA	AAEL001355-RA	AAEL001141-RA
AAEL001069-RA	AAEL001142-RA	AAEL001401-RA	AAEL005268-RA	AAEL015077-RA	AAEL001046-RA	AAEL001142-RA	AAEL001420-RA	AAEL001361-RA	AAEL004338-RA	AAEL003740-RA	AAEL001239-RA	AAEL010486-RA	AAEL004828-RA	AAEL001361-RA	AAEL001142-RA
AAEL001080-RA	AAEL001144-RA	AAEL001403-RA	AAEL005277-RA	AAEL015099-RD	AAEL001048-RA	AAEL001144-RA	AAEL001421-RA	AAEL001363-RA	AAEL004345-RA	AAEL003741-RA	AAEL001242-RA	AAEL010500-RA	AAEL004830-RA	AAEL001363-RA	AAEL001144-RA
AAEL001086-RA	AAEL001145-RA	AAEL001405-RA	AAEL005285-RA	AAEL015108-RA	AAEL001050-RA	AAEL001145-RA	AAEL001422-RA	AAEL001365-RA	AAEL004348-RA	AAEL003758-RA	AAEL001244-RA	AAEL010523-RA	AAEL004834-RA	AAEL001365-RA	AAEL001145-RA
AAEL001088-RA	AAEL001146-RA	AAEL001406-RA	AAEL005288-RA	AAEL015127-RA	AAEL001056-RA	AAEL001146-RA	AAEL001425-RA	AAEL001367-RA	AAEL004357-RA	AAEL003771-RA	AAEL001245-RA	AAEL010529-RA	AAEL004855-RA	AAEL001367-RA	AAEL001146-RA
AAEL001089-RA	AAEL001150-RA	AAEL001409-RA	AAEL005296-RA	AAEL015143-RB	AAEL001061-RB	AAEL001150-RA	AAEL001426-RA	AAEL001368-RA	AAEL004365-RA	AAEL003773-RA	AAEL001247-RA	AAEL010576-RG	AAEL004876-RA	AAEL001368-RA	AAEL001150-RA
AAEL001090-RA	AAEL001151-RA	AAEL001410-RA	AAEL005303-RA	AAEL015151-RA	AAEL001061-RC	AAEL001151-RA	AAEL001433-RA	AAEL001370-RA	AAEL004371-RA	AAEL003794-RA	AAEL001250-RA	AAEL010576-RM	AAEL004881-RA	AAEL001370-RA	AAEL001151-RA
AAEL001091-RA	AAEL001152-RA	AAEL001411-RA	AAEL005308-RA	AAEL015156-RA	AAEL001065-RA	AAEL001152-RA	AAEL001436-RA	AAEL001373-RA	AAEL004386-RA	AAEL003795-RA	AAEL001252-RA	AAEL010576-RO	AAEL004898-RA	AAEL001373-RA	AAEL001152-RA
AAEL001092-RA	AAEL001154-RA	AAEL001420-RA	AAEL005309-RA	AAEL015199-RA	AAEL001066-RA	AAEL001154-RA	AAEL001446-RA	AAEL001379-RB	AAEL004394-RA	AAEL003813-RA	AAEL001253-RA	AAEL010597-RA	AAEL004909-RA	AAEL001379-RB	AAEL001154-RA
AAEL001100-RB	AAEL001165-RA	AAEL001421-RA	AAEL005332-RA	AAEL015216-RA	AAEL001069-RA	AAEL001165-RA	AAEL001447-RA	AAEL001381-RA	AAEL004396-RA	AAEL003822-RA	AAEL001254-RA	AAEL010612-RA	AAEL004922-RA	AAEL001381-RA	AAEL001165-RA
AAEL001101-RA	AAEL001166-RA	AAEL001422-RA	AAEL005335-RA	AAEL015233-RA	AAEL001074-RA	AAEL001166-RA	AAEL001449-RA	AAEL001385-RA	AAEL004402-RA	AAEL003831-RA	AAEL001255-RA	AAEL010653-RA	AAEL004937-RA	AAEL001385-RA	AAEL001166-RA
AAEL001102-RA	AAEL001167-RA	AAEL001425-RA	AAEL005346-RA	AAEL015258-RA	AAEL001080-RA	AAEL001167-RA	AAEL001451-RA	AAEL001388-RA	AAEL004416-RA	AAEL003837-RA	AAEL001269-RA	AAEL010656-RA	AAEL004948-RA	AAEL001388-RA	AAEL001167-RA
AAEL001103-RA	AAEL001169-RA	AAEL001426-RA	AAEL005355-RA	AAEL015271-RA	AAEL001085-RA	AAEL001169-RA	AAEL001454-RA	AAEL001389-RA	AAEL004425-RA	AAEL003842-RA	AAEL001270-RA	AAEL010686-RA	AAEL004954-RA	AAEL001389-RA	AAEL001169-RA
AAEL001107-RA	AAEL001170-RA	AAEL001433-RA	AAEL005357-RA	AAEL015272-RA	AAEL001086-RA	AAEL001170-RA	AAEL001462-RA	AAEL001393-RA	AAEL004437-RA	AAEL003849-RA	AAEL001273-RA	AAEL010688-RA	AAEL004983-RB	AAEL001393-RA	AAEL001170-RA
AAEL001108-RA	AAEL001171-RA	AAEL001436-RA	AAEL005361-RA	AAEL015291-RA	AAEL001088-RA	AAEL001171-RA	AAEL001466-RA	AAEL001394-RA	AAEL004451-RA	AAEL003858-RA	AAEL001275-RA	AAEL010721-RA	AAEL004997-RA	AAEL001394-RA	AAEL001171-RA
AAEL001109-RA	AAEL001172-RA	AAEL001446-RA	AAEL005369-RA	AAEL015319-RA	AAEL001089-RA	AAEL001172-RA	AAEL001473-RA	AAEL001395-RA	AAEL004461-RA	AAEL003887-RA	AAEL001277-RA	AAEL010738-RA	AAEL005006-RA	AAEL001395-RA	AAEL001172-RA
AAEL001110-RA	AAEL001173-RA	AAEL001447-RA	AAEL005402-RA	AAEL015339-RA	AAEL001090-RA	AAEL001173-RA	AAEL001476-RA	AAEL001397-RA	AAEL004468-RA	AAEL003894-RA	AAEL001282-RA	AAEL010772-RA	AAEL005007-RA	AAEL001397-RA	AAEL001173-RA
AAEL001111-RA	AAEL001175-RA	AAEL001449-RA	AAEL005406-RA	AAEL015340-RA	AAEL001091-RA	AAEL001175-RA	AAEL001477-RA	AAEL001398-RA	AAEL004477-RA	AAEL003896-RA	AAEL001283-RA	AAEL010816-RA	AAEL005011-RA	AAEL001398-RA	AAEL001175-RA
AAEL001112-RA	AAEL001176-RA	AAEL001451-RA	AAEL005407-RA	AAEL015347-RA	AAEL001092-RA	AAEL001176-RA	AAEL001479-RA	AAEL001401-RA	AAEL004487-RA	AAEL003904-RA	AAEL001296-RA	AAEL010862-RA	AAEL005014-RA	AAEL001401-RA	AAEL001176-RA
AAEL001114-RA	AAEL001179-RA	AAEL001454-RA	AAEL005428-RA	AAEL015411-RA	AAEL001095-RA	AAEL001179-RA	AAEL001480-RA	AAEL001402-RA	AAEL004489-RA	AAEL003917-RA	AAEL001300-RA	AAEL010871-RA	AAEL005017-RA	AAEL001402-RA	AAEL001179-RA
AAEL001119-RA	AAEL001182-RA	AAEL001462-RA	AAEL005432-RB	AAEL015484-RA	AAEL001100-RB	AAEL001182-RA	AAEL001482-RA	AAEL001403-RA	AAEL004492-RA	AAEL003923-RA	AAEL001301-RA	AAEL010881-RA	AAEL005044-RA	AAEL001403-RA	AAEL001182-RA
AAEL001120-RA	AAEL001183-RA	AAEL001466-RA	AAEL005439-RA	AAEL015524-RA	AAEL001101-RA	AAEL001183-RA	AAEL001484-RB	AAEL001405-RA	AAEL004512-RA	AAEL003929-RA	AAEL001304-RA	AAEL010889-RA	AAEL005052-RB	AAEL001405-RA	AAEL001183-RA
AAEL001121-RA	AAEL001184-RA	AAEL001473-RA	AAEL005462-RA	AAEL015539-RA	AAEL001102-RA	AAEL001184-RA	AAEL001488-RA	AAEL001406-RA	AAEL004514-RA	AAEL003945-RA	AAEL001306-RA	AAEL010903-RA	AAEL005062-RA	AAEL001406-RA	AAEL001184-RA
AAEL001124-RA	AAEL001185-RA	AAEL001476-RA	AAEL005465-RA	AAEL015603-RA	AAEL001103-RA	AAEL001185-RA	AAEL001492-RA	AAEL001407-RA	AAEL004519-RA	AAEL003968-RA	AAEL001308-RA	AAEL010921-RA	AAEL005070-RA	AAEL001407-RA	AAEL001185-RA
AAEL001126-RB	AAEL001188-RA	AAEL001477-RA	AAEL005468-RA	AAEL015610-RA	AAEL001107-RA	AAEL001188-RA	AAEL001495-RB	AAEL001409-RA	AAEL004528-RA	AAEL003973-RB	AAEL001314-RA	AAEL010946-RA	AAEL005091-RA	AAEL001409-RA	AAEL001188-RA
AAEL001128-RA	AAEL001190-RA	AAEL001479-RA	AAEL005473-RA	AAEL015635-RA	AAEL001108-RA	AAEL001190-RA	AAEL001501-RA	AAEL001410-RA	AAEL004533-RA	AAEL003978-RA	AAEL001317-RA	AAEL011022-RA	AAEL005099-RA	AAEL001410-RA	AAEL001190-RA
AAEL001129-RA	AAEL001191-RA	AAEL001480-RA	AAEL005474-RA	AAEL015663-RA	AAEL001109-RA	AAEL001191-RA	AAEL001504-RA	AAEL001411-RA	AAEL004541-RA	AAEL004015-RA	AAEL001328-RA	AAEL011072-RA	AAEL005101-RA	AAEL001411-RA	AAEL001191-RA
AAEL001132-RA	AAEL001192-RA	AAEL001482-RA	AAEL005476-RA	AAEL016962-RA	AAEL001110-RA	AAEL001192-RA	AAEL001505-RA	AAEL001420-RA	AAEL004545-RA	AAEL004044-RA	AAEL001329-RA	AAEL011082-RA	AAEL005113-RA	AAEL001420-RA	AAEL001192-RA
AAEL001133-RA	AAEL001198-RA	AAEL001484-RB	AAEL005492-RA	AAEL016979-RA	AAEL001111-RA	AAEL001198-RA	AAEL001506-RA	AAEL001421-RA	AAEL004561-RA	AAEL004054-RA	AAEL001334-RA	AAEL011169-RA	AAEL005135-RA	AAEL001421-RA	AAEL001198-RA
AAEL001137-RA	AAEL001199-RA	AAEL001488-RA	AAEL005519-RA	AAEL016985-RA	AAEL001112-RA	AAEL001199-RA	AAEL001507-RA	AAEL001422-RA	AAEL004562-RA	AAEL004061-RA	AAEL001336-RA	AAEL011192-RA	AAEL005140-RA	AAEL001422-RA	AAEL001199-RA
AAEL001138-RA	AAEL001200-RA	AAEL001492-RA	AAEL005525-RA	AAEL016986-RA	AAEL001113-RA	AAEL001200-RA	AAEL001509-RC	AAEL001425-RA	AAEL004570-RA	AAEL004077-RA	AAEL001339-RA	AAEL011202-RA	AAEL005165-RA	AAEL001425-RA	AAEL001200-RA
AAEL001140-RA	AAEL001201-RA	AAEL001495-RB	AAEL005532-RA	AAEL016999-RA	AAEL001114-RA	AAEL001201-RA	AAEL001515-RA	AAEL001426-RA	AAEL004576-RA	AAEL004089-RA	AAEL001341-RA	AAEL011211-RA	AAEL005169-RA	AAEL001426-RA	AAEL001201-RA
AAEL001141-RA	AAEL001202-RA	AAEL001501-RA	AAEL005538-RA	AAEL017010-RA	AAEL001119-RA	AAEL001202-RA	AAEL001518-RA	AAEL001433-RA	AAEL004577-RA	AAEL004091-RA	AAEL001350-RA	AAEL011227-RA	AAEL005170-RA	AAEL001433-RA	AAEL001202-RA
AAEL001142-RA	AAEL001203-RA	AAEL001504-RA	AAEL005541-RA	AAEL017044-RA	AAEL001120-RA	AAEL001203-RA	AAEL001520-RA	AAEL001436-RA	AAEL004597-RA	AAEL004093-RA	AAEL001352-RA	AAEL011295-RA	AAEL005184-RA	AAEL001436-RA	AAEL001203-RA
AAEL001144-RA	AAEL001204-RA	AAEL001505-RA	AAEL005544-RA	AAEL017054-RA	AAEL001121-RA	AAEL001204-RA	AAEL001523-RA	AAEL001438-RA	AAEL004616-RA	AAEL004097-RA	AAEL001353-RA	AAEL011342-RA	AAEL005196-RA	AAEL001438-RA	AAEL001204-RA
AAEL001145-RA	AAEL001205-RA	AAEL001506-RA	AAEL005587-RA	AAEL017062-RA	AAEL001124-RA	AAEL001205-RA	AAEL001525-RA	AAEL001446-RA	AAEL004618-RA	AAEL004123-RA	AAEL001354-RA	AAEL011365-RA	AAEL005206-RA	AAEL001446-RA	AAEL001205-RA
AAEL001146-RA	AAEL001206-RA	AAEL001507-RA	AAEL005597-RA	AAEL017064-RA	AAEL001126-RB	AAEL001206-RA	AAEL001526-RA	AAEL001447-RA	AAEL004624-RA	AAEL004133-RA	AAEL001355-RA	AAEL011377-RA	AAEL005207-RA	AAEL001447-RA	AAEL001206-RA
AAEL001150-RA	AAEL001207-RA	AAEL001509-RC	AAEL005598-RA	AAEL017071-RA	AAEL001129-RA	AAEL001207-RA	AAEL001528-RA	AAEL001448-RA	AAEL004629-RA	AAEL004140-RA	AAEL001356-RA	AAEL011387-RA	AAEL005210-RA	AAEL001448-RA	AAEL001207-RA
AAEL001151-RA	AAEL001210-RA	AAEL001515-RA	AAEL005603-RA	AAEL017079-RA	AAEL001131-RA	AAEL001210-RA	AAEL001530-RA	AAEL001449-RA	AAEL004635-RA	AAEL004151-RC	AAEL001359-RA	AAEL011404-RA	AAEL005213-RA	AAEL001449-RA	AAEL001210-RA
AAEL001154-RA	AAEL001211-RA	AAEL001518-RA	AAEL005619-RA	AAEL017093-RA	AAEL001132-RA	AAEL001211-RA	AAEL001539-RA	AAEL001451-RA	AAEL004655-RA	AAEL004157-RA	AAEL001361-RA	AAEL011448-RA	AAEL005219-RA	AAEL001451-RA	AAEL001211-RA
AAEL001155-RA	AAEL001212-RA	AAEL001520-RA	AAEL005631-RA	AAEL017119-RA	AAEL001133-RA	AAEL001212-RA	AAEL001540-RA	AAEL001454-RA	AAEL004689-RA	AAEL004166-RA	AAEL001363-RA	AAEL011502-RA	AAEL005244-RA	AAEL001454-RA	AAEL001212-RA
AAEL001164-RA	AAEL001215-RA	AAEL001523-RA	AAEL005633-RA	AAEL017127-RA	AAEL001137-RA	AAEL001215-RA	AAEL001545-RA	AAEL001455-RA	AAEL004697-RA	AAEL004176-RB	AAEL001365-RA	AAEL011519-RA	AAEL005248-RA	AAEL001455-RA	AAEL001215-RA
AAEL001166-RA	AAEL001216-RA	AAEL001525-RA	AAEL005637-RA	AAEL017137-RA	AAEL001140-RA	AAEL001216-RA	AAEL001548-RA	AAEL001462-RA	AAEL004708-RA	AAEL004184-RA	AAEL001367-RA	AAEL011520-RA	AAEL005252-RA	AAEL001462-RA	AAEL001216-RA
AAEL001167-RA	AAEL001218-RA	AAEL001526-RA	AAEL005640-RA	AAEL017150-RA	AAEL001141-RA	AAEL001218-RA	AAEL001549-RA	AAEL001466-RA	AAEL004716-RA	AAEL004197-RA	AAEL001368-RA	AAEL011564-RB	AAEL005253-RA	AAEL001466-RA	AAEL001218-RA
AAEL001169-RA	AAEL001223-RA	AAEL001528-RA	AAEL005645-RA	AAEL017151-RA	AAEL001142-RA	AAEL001223-RA	AAEL001554-RA	AAEL001473-RA	AAEL004718-RA	AAEL004206-RA	AAEL001370-RA	AAEL011569-RA	AAEL005255-RA	AAEL001473-RA	AAEL001223-RA
AAEL001170-RA	AAEL001235-RA	AAEL001530-RA	AAEL005651-RA	AAEL017164-RA	AAEL001144-RA	AAEL001235-RA	AAEL001557-RA	AAEL001475-RA	AAEL004733-RA	AAEL004216-RA	AAEL001373-RA	AAEL011575-RA	AAEL005278-RA	AAEL001475-RA	AAEL001235-RA
AAEL001171-RA	AAEL001236-RA	AAEL001539-RA	AAEL005674-RA	AAEL017166-RA	AAEL001145-RA	AAEL001236-RA	AAEL001558-RA	AAEL001476-RA	AAEL004734-RA	AAEL004231-RA	AAEL001379-RB	AAEL011589-RA	AAEL005312-RC	AAEL001476-RA	AAEL001236-RA
AAEL001172-RA	AAEL001238-RA	AAEL001540-RA	AAEL005676-RA	AAEL017192-RA	AAEL001146-RA	AAEL001238-RA	AAEL001564-RA	AAEL001477-RA	AAEL004743-RB	AAEL004260-RA	AAEL001381-RA	AAEL011630-RA	AAEL005334-RA	AAEL001477-RA	AAEL001238-RA
AAEL001173-RA	AAEL001239-RA	AAEL001545-RA	AAEL005688-RA	AAEL017194-RA	AAEL001149-RA	AAEL001239-RA	AAEL001565-RA	AAEL001479-RA	AAEL004750-RA	AAEL004262-RA	AAEL001383-RA	AAEL011644-RA	AAEL005337-RA	AAEL001479-RA	AAEL001239-RA
AAEL001175-RA	AAEL001242-RA	AAEL001548-RA	AAEL005690-RA	AAEL017229-RA	AAEL001150-RA	AAEL001242-RA	AAEL001566-RA	AAEL001480-RA	AAEL004756-RA	AAEL004269-RA	AAEL001385-RA	AAEL011651-RA	AAEL005347-RA	AAEL001480-RA	AAEL001242-RA
AAEL001176-RA	AAEL001244-RA	AAEL001549-RA	AAEL005701-RA	AAEL017240-RA	AAEL001151-RA	AAEL001244-RA	AAEL001569-RA	AAEL001482-RA	AAEL004774-RA	AAEL004273-RA	AAEL001388-RA	AAEL011668-RA	AAEL005360-RA	AAEL001482-RA	AAEL001244-RA
AAEL001177-RA	AAEL001245-RA	AAEL001554-RA	AAEL005703-RA	AAEL017255-RA	AAEL001152-RA	AAEL001245-RA	AAEL001572-RA	AAEL001484-RB	AAEL004775-RA	AAEL004306-RA	AAEL001389-RA	AAEL011676-RA	AAEL005365-RA	AAEL001484-RB	AAEL001245-RA
AAEL001179-RA	AAEL001247-RA	AAEL001557-RA	AAEL005708-RA	AAEL017272-RA	AAEL001154-RA	AAEL001247-RA	AAEL001573-RA	AAEL001488-RA	AAEL004798-RA	AAEL004307-RA	AAEL001393-RA	AAEL011677-RA	AAEL005368-RB	AAEL001488-RA	AAEL001247-RA
AAEL001182-RA	AAEL001250-RA	AAEL001558-RA	AAEL005720-RA	AAEL017283-RA	AAEL001159-RA	AAEL001250-RA	AAEL001574-RA	AAEL001492-RA	AAEL004800-RA	AAEL004320-RA	AAEL001394-RA	AAEL011724-RA	AAEL005375-RA	AAEL001492-RA	AAEL001250-RA
AAEL001183-RA	AAEL001252-RA	AAEL001564-RA	AAEL005729-RA	AAEL017289-RA	AAEL001165-RA	AAEL001252-RA	AAEL001576-RA	AAEL001495-RB	AAEL004803-RA	AAEL004331-RA	AAEL001395-RA	AAEL011747-RA	AAEL005378-RA	AAEL001495-RB	AAEL001252-RA
AAEL001184-RA	AAEL001253-RA	AAEL001565-RA	AAEL005749-RA	AAEL017331-RA	AAEL001166-RA	AAEL001253-RA	AAEL001581-RA	AAEL001501-RA	AAEL004811-RA	AAEL004336-RA	AAEL001397-RA	AAEL011783-RA	AAEL005393-RA	AAEL001501-RA	AAEL001253-RA
AAEL001187-RA	AAEL001254-RA	AAEL001566-RA	AAEL005752-RA	AAEL017333-RA	AAEL001167-RA	AAEL001254-RA	AAEL001583-RA	AAEL001504-RA	AAEL004818-RA	AAEL004344-RA	AAEL001398-RA	AAEL011784-RA	AAEL005409-RA	AAEL001504-RA	AAEL001254-RA
AAEL001188-RA	AAEL001255-RA	AAEL001569-RA	AAEL005770-RA	AAEL017343-RA	AAEL001169-RA	AAEL001255-RA	AAEL001593-RB	AAEL001505-RA	AAEL004821-RA	AAEL004346-RA	AAEL001400-RA	AAEL011816-RA	AAEL005416-RA	AAEL001505-RA	AAEL001255-RA
AAEL001189-RA	AAEL001269-RA	AAEL001572-RA	AAEL005786-RA	AAEL017369-RA	AAEL001170-RA	AAEL001269-RA	AAEL001595-RA	AAEL001506-RA	AAEL004831-RA	AAEL004350-RA	AAEL001401-RA	AAEL011850-RA	AAEL005418-RA	AAEL001506-RA	AAEL001269-RA
AAEL001190-RA	AAEL001270-RA	AAEL001573-RA	AAEL005800-RA	AAEL017376-RA	AAEL001171-RA	AAEL001270-RA	AAEL001596-RA	AAEL001507-RA	AAEL004839-RA	AAEL004353-RA	AAEL001403-RA	AAEL011862-RA	AAEL005444-RA	AAEL001507-RA	AAEL001270-RA
AAEL001191-RA	AAEL001273-RA	AAEL001574-RA	AAEL005814-RA	AAEL017379-RA	AAEL001172-RA	AAEL001273-RA	AAEL001599-RA	AAEL001509-RC	AAEL004845-RA	AAEL004359-RA	AAEL001405-RA	AAEL011893-RA	AAEL005481-RA	AAEL001509-RC	AAEL001273-RA
AAEL001198-RA	AAEL001275-RA	AAEL001576-RA	AAEL005822-RA	AAEL017387-RA	AAEL001173-RA	AAEL001275-RA	AAEL001603-RA	AAEL001515-RA	AAEL004861-RA	AAEL004360-RA	AAEL001406-RA	AAEL011899-RA	AAEL005490-RA	AAEL001515-RA	AAEL001275-RA
AAEL001199-RA	AAEL001277-RA	AAEL001581-RA	AAEL005829-RA	AAEL017395-RA	AAEL001175-RA	AAEL001277-RA	AAEL001604-RA	AAEL001518-RA	AAEL004871-RA	AAEL004362-RA	AAEL001409-RA	AAEL011904-RA	AAEL005491-RA	AAEL001518-RA	AAEL001277-RA
AAEL001200-RA	AAEL001282-RA	AAEL001583-RA	AAEL005838-RA	AAEL017400-RA	AAEL001176-RA	AAEL001282-RA	AAEL001605-RA	AAEL001520-RA	AAEL004882-RA	AAEL004363-RA	AAEL001410-RA	AAEL011937-RA	AAEL005509-RA	AAEL001520-RA	AAEL001282-RA
AAEL001201-RA	AAEL001283-RA	AAEL001593-RB	AAEL005841-RA	AAEL017424-RA	AAEL001179-RA	AAEL001283-RA	AAEL001606-RA	AAEL001523-RA	AAEL004891-RA	AAEL004375-RA	AAEL001411-RA	AAEL011980-RA	AAEL005511-RA	AAEL001523-RA	AAEL001283-RA
AAEL001202-RA	AAEL001296-RA	AAEL001595-RA	AAEL005862-RA	AAEL017444-RA	AAEL001182-RA	AAEL001296-RA	AAEL001614-RA	AAEL001525-RA	AAEL004892-RA	AAEL004381-RA	AAEL001416-RA	AAEL011984-RA	AAEL005514-RA	AAEL001525-RA	AAEL001296-RA
AAEL001204-RA	AAEL001300-RA	AAEL001596-RA	AAEL005882-RA	AAEL017447-RB	AAEL001183-RA	AAEL001300-RA	AAEL001615-RA	AAEL001526-RA	AAEL004895-RA	AAEL004383-RA	AAEL001420-RA	AAEL011987-RA	AAEL005552-RB	AAEL001526-RA	AAEL001300-RA
AAEL001205-RA	AAEL001301-RA	AAEL001599-RA	AAEL005895-RA	AAEL017455-RA	AAEL001184-RA	AAEL001301-RA	AAEL001616-RA	AAEL001528-RA	AAEL004899-RA	AAEL004384-RA	AAEL001421-RA	AAEL011990-RA	AAEL005555-RA	AAEL001528-RA	AAEL001301-RA
AAEL001206-RA	AAEL001304-RA	AAEL001603-RA	AAEL005899-RA	AAEL017468-RA	AAEL001185-RA	AAEL001304-RA	AAEL001618-RA	AAEL001530-RA	AAEL004900-RA	AAEL004389-RA	AAEL001422-RA	AAEL012016-RA	AAEL005560-RA	AAEL001530-RA	AAEL001304-RA
AAEL001207-RA	AAEL001306-RA	AAEL001604-RA	AAEL005902-RB	AAEL017491-RA	AAEL001188-RA	AAEL001306-RA	AAEL001619-RA	AAEL001532-RA	AAEL004924-RA	AAEL004410-RA	AAEL001425-RA	AAEL012038-RA	AAEL005562-RA	AAEL001532-RA	AAEL001306-RA
AAEL001210-RA	AAEL001308-RA	AAEL001605-RA	AAEL005933-RA	AAEL017522-RA	AAEL001190-RA	AAEL001308-RA	AAEL001622-RA	AAEL001539-RA	AAEL004950-RA	AAEL004414-RA	AAEL001426-RA	AAEL012043-RA	AAEL005566-RA	AAEL001539-RA	AAEL001308-RA
AAEL001211-RA	AAEL001312-RA	AAEL001606-RA	AAEL005941-RA	AAEL017525-RA	AAEL001191-RA	AAEL001312-RA	AAEL001636-RA	AAEL001540-RA	AAEL004955-RA	AAEL004419-RA	AAEL001433-RA	AAEL012058-RA	AAEL005567-RA	AAEL001540-RA	AAEL001312-RA
AAEL001212-RA	AAEL001314-RA	AAEL001614-RA	AAEL005948-RA	AAEL017545-RB	AAEL001194-RA	AAEL001314-RA	AAEL001641-RA	AAEL001545-RA	AAEL004970-RA	AAEL004449-RA	AAEL001436-RA	AAEL012102-RA	AAEL005568-RA	AAEL001545-RA	AAEL001314-RA
AAEL001215-RA	AAEL001317-RA	AAEL001615-RA	AAEL005952-RA	AAEL017548-RA	AAEL001196-RA	AAEL001317-RA	AAEL001645-RA	AAEL001548-RA	AAEL004972-RA	AAEL004453-RA	AAEL001446-RA	AAEL012104-RA	AAEL005575-RA	AAEL001548-RA	AAEL001317-RA
AAEL001216-RA	AAEL001328-RA	AAEL001616-RA	AAEL005955-RA	AAEL017566-RA	AAEL001197-RA	AAEL001328-RA	AAEL001647-RA	AAEL001549-RA	AAEL004974-RB	AAEL004455-RA	AAEL001447-RA	AAEL012292-RA	AAEL005596-RA	AAEL001549-RA	AAEL001328-RA
AAEL001218-RA	AAEL001329-RA	AAEL001618-RA	AAEL005966-RA	AAEL017659-RA	AAEL001198-RA	AAEL001329-RA	AAEL001649-RA	AAEL001554-RA	AAEL004976-RA	AAEL004474-RA	AAEL001449-RA	AAEL012294-RA	AAEL005600-RA	AAEL001554-RA	AAEL001329-RA
AAEL001220-RA	AAEL001331-RB	AAEL001619-RA	AAEL005978-RA	AAEL017843-RA	AAEL001199-RA	AAEL001331-RB	AAEL001653-RA	AAEL001557-RA	AAEL004979-RA	AAEL004475-RB	AAEL001451-RA	AAEL012352-RA	AAEL005612-RA	AAEL001557-RA	AAEL001331-RB
AAEL001223-RA	AAEL001334-RA	AAEL001622-RA	AAEL005983-RA		AAEL001200-RA	AAEL001334-RA	AAEL001655-RA	AAEL001558-RA	AAEL004980-RA	AAEL004476-RA	AAEL001454-RA	AAEL012370-RA	AAEL005627-RA	AAEL001558-RA	AAEL001334-RA
AAEL001232-RA	AAEL001336-RA	AAEL001636-RA	AAEL005993-RA		AAEL001201-RA	AAEL001336-RA	AAEL001657-RA	AAEL001564-RA	AAEL004988-RA	AAEL004482-RA	AAEL001462-RA	AAEL012400-RA	AAEL005628-RB	AAEL001564-RA	AAEL001336-RA
AAEL001235-RA	AAEL001339-RA	AAEL001641-RA	AAEL006011-RA		AAEL001202-RA	AAEL001339-RA	AAEL001659-RA	AAEL001565-RA	AAEL005009-RA	AAEL004491-RA	AAEL001466-RA	AAEL012404-RA	AAEL005643-RA	AAEL001565-RA	AAEL001339-RA
AAEL001236-RA	AAEL001341-RA	AAEL001645-RA	AAEL006013-RA		AAEL001204-RA	AAEL001341-RA	AAEL001662-RA	AAEL001566-RA	AAEL005016-RA	AAEL004496-RA	AAEL001470-RA	AAEL012447-RA	AAEL005644-RA	AAEL001566-RA	AAEL001341-RA
AAEL001238-RA	AAEL001345-RA	AAEL001647-RA	AAEL006019-RC		AAEL001205-RA	AAEL001345-RA	AAEL001664-RA	AAEL001569-RA	AAEL005018-RA	AAEL004508-RA	AAEL001473-RA	AAEL012458-RA	AAEL005647-RA	AAEL001569-RA	AAEL001345-RA
AAEL001239-RA	AAEL001350-RA	AAEL001649-RA	AAEL006021-RA		AAEL001206-RA	AAEL001350-RA	AAEL001682-RA	AAEL001572-RA	AAEL005020-RA	AAEL004511-RA	AAEL001476-RA	AAEL012470-RA	AAEL005652-RA	AAEL001572-RA	AAEL001350-RA
AAEL001244-RA	AAEL001352-RA	AAEL001653-RA	AAEL006027-RA		AAEL001207-RA	AAEL001352-RA	AAEL001684-RA	AAEL001573-RA	AAEL005021-RA	AAEL004513-RA	AAEL001477-RA	AAEL012486-RA	AAEL005660-RA	AAEL001573-RA	AAEL001352-RA
AAEL001245-RA	AAEL001353-RA	AAEL001655-RA	AAEL006046-RA		AAEL001212-RA	AAEL001353-RA	AAEL001698-RA	AAEL001574-RA	AAEL005028-RA	AAEL004515-RA	AAEL001479-RA	AAEL012493-RA	AAEL005681-RA	AAEL001574-RA	AAEL001353-RA
AAEL001247-RA	AAEL001354-RA	AAEL001657-RA	AAEL006067-RA		AAEL001215-RA	AAEL001354-RA	AAEL001709-RA	AAEL001576-RA	AAEL005029-RA	AAEL004527-RA	AAEL001480-RA	AAEL012494-RA	AAEL005683-RA	AAEL001576-RA	AAEL001354-RA
AAEL001250-RA	AAEL001355-RA	AAEL001659-RA	AAEL006078-RA		AAEL001216-RA	AAEL001355-RA	AAEL001715-RA	AAEL001581-RA	AAEL005031-RA	AAEL004574-RA	AAEL001482-RA	AAEL012536-RA	AAEL005686-RA	AAEL001581-RA	AAEL001355-RA
AAEL001252-RA	AAEL001356-RA	AAEL001662-RA	AAEL006082-RA		AAEL001217-RA	AAEL001356-RA	AAEL001716-RB	AAEL001583-RA	AAEL005033-RA	AAEL004583-RC	AAEL001484-RB	AAEL012540-RA	AAEL005687-RA	AAEL001583-RA	AAEL001356-RA
AAEL001253-RA	AAEL001359-RA	AAEL001664-RA	AAEL006083-RA		AAEL001218-RA	AAEL001359-RA	AAEL001717-RA	AAEL001593-RB	AAEL005035-RA	AAEL004589-RA	AAEL001488-RA	AAEL012625-RA	AAEL005692-RA	AAEL001593-RB	AAEL001359-RA
AAEL001254-RA	AAEL001361-RA	AAEL001682-RA	AAEL006110-RA		AAEL001220-RA	AAEL001361-RA	AAEL001719-RA	AAEL001593-RC	AAEL005042-RA	AAEL004592-RA	AAEL001492-RA	AAEL012666-RA	AAEL005694-RA	AAEL001593-RC	AAEL001361-RA
AAEL001255-RA	AAEL001363-RA	AAEL001684-RA	AAEL006160-RA		AAEL001222-RA	AAEL001363-RA	AAEL001721-RA	AAEL001595-RA	AAEL005045-RA	AAEL004593-RA	AAEL001495-RB	AAEL012687-RA	AAEL005700-RA	AAEL001595-RA	AAEL001363-RA
AAEL001269-RA	AAEL001365-RA	AAEL001698-RA	AAEL006170-RA		AAEL001223-RA	AAEL001365-RA	AAEL001723-RA	AAEL001596-RA	AAEL005050-RA	AAEL004606-RA	AAEL001500-RA	AAEL012693-RA	AAEL005713-RA	AAEL001596-RA	AAEL001365-RA
AAEL001270-RA	AAEL001367-RA	AAEL001709-RA	AAEL006179-RA		AAEL001233-RA	AAEL001367-RA	AAEL001724-RA	AAEL001599-RA	AAEL005065-RA	AAEL004608-RA	AAEL001501-RA	AAEL012702-RA	AAEL005741-RA	AAEL001599-RA	AAEL001367-RA
AAEL001273-RA	AAEL001368-RA	AAEL001715-RA	AAEL006207-RA		AAEL001235-RA	AAEL001368-RA	AAEL001725-RA	AAEL001603-RA	AAEL005074-RA	AAEL004610-RA	AAEL001504-RA	AAEL012716-RA	AAEL005757-RA	AAEL001603-RA	AAEL001368-RA
AAEL001275-RA	AAEL001370-RA	AAEL001716-RB	AAEL006213-RA		AAEL001236-RA	AAEL001370-RA	AAEL001727-RA	AAEL001604-RA	AAEL005081-RA	AAEL004617-RA	AAEL001505-RA	AAEL012736-RE	AAEL005765-RA	AAEL001604-RA	AAEL001370-RA
AAEL001277-RA	AAEL001373-RA	AAEL001717-RA	AAEL006214-RA		AAEL001238-RA	AAEL001373-RA	AAEL001729-RA	AAEL001605-RA	AAEL005082-RA	AAEL004622-RA	AAEL001506-RA	AAEL012771-RA	AAEL005773-RA	AAEL001605-RA	AAEL001373-RA
AAEL001282-RA	AAEL001379-RB	AAEL001719-RA	AAEL006219-RA		AAEL001239-RA	AAEL001379-RB	AAEL001730-RA	AAEL001606-RA	AAEL005084-RA	AAEL004632-RA	AAEL001507-RA	AAEL012796-RA	AAEL005776-RA	AAEL001606-RA	AAEL001379-RB
AAEL001283-RA	AAEL001380-RA	AAEL001721-RA	AAEL006231-RA		AAEL001242-RA	AAEL001380-RA	AAEL001732-RA	AAEL001614-RA	AAEL005085-RA	AAEL004639-RA	AAEL001509-RC	AAEL012861-RA	AAEL005784-RA	AAEL001614-RA	AAEL001380-RA
AAEL001296-RA	AAEL001381-RA	AAEL001723-RA	AAEL006234-RA		AAEL001244-RA	AAEL001381-RA	AAEL001734-RA	AAEL001615-RA	AAEL005109-RA	AAEL004641-RA	AAEL001515-RA	AAEL012866-RA	AAEL005785-RA	AAEL001615-RA	AAEL001381-RA
AAEL001297-RA	AAEL001382-RA	AAEL001724-RA	AAEL006236-RA		AAEL001245-RA	AAEL001382-RA	AAEL001738-RA	AAEL001616-RA	AAEL005114-RA	AAEL004644-RA	AAEL001518-RA	AAEL012867-RA	AAEL005797-RA	AAEL001616-RA	AAEL001382-RA
AAEL001300-RA	AAEL001383-RA	AAEL001725-RA	AAEL006237-RA		AAEL001247-RA	AAEL001383-RA	AAEL001739-RA	AAEL001618-RA	AAEL005121-RA	AAEL004645-RA	AAEL001520-RA	AAEL012868-RA	AAEL005824-RA	AAEL001618-RA	AAEL001383-RA
AAEL001304-RA	AAEL001385-RA	AAEL001727-RA	AAEL006244-RA		AAEL001250-RA	AAEL001385-RA	AAEL001742-RA	AAEL001619-RA	AAEL005132-RA	AAEL004646-RA	AAEL001523-RA	AAEL012931-RB	AAEL005828-RA	AAEL001619-RA	AAEL001385-RA
AAEL001306-RA	AAEL001388-RA	AAEL001729-RA	AAEL006301-RA		AAEL001252-RA	AAEL001388-RA	AAEL001752-RB	AAEL001622-RA	AAEL005143-RA	AAEL004650-RA	AAEL001525-RA	AAEL012932-RB	AAEL005836-RA	AAEL001622-RA	AAEL001388-RA
AAEL001308-RA	AAEL001389-RA	AAEL001730-RA	AAEL006316-RA		AAEL001253-RA	AAEL001389-RA	AAEL001756-RA	AAEL001636-RA	AAEL005152-RA	AAEL004651-RA	AAEL001526-RA	AAEL012939-RA	AAEL005846-RA	AAEL001636-RA	AAEL001389-RA
AAEL001314-RA	AAEL001393-RA	AAEL001732-RA	AAEL006317-RB		AAEL001254-RA	AAEL001393-RA	AAEL001758-RA	AAEL001641-RA	AAEL005156-RA	AAEL004664-RA	AAEL001528-RA	AAEL013013-RA	AAEL005848-RA	AAEL001641-RA	AAEL001393-RA
AAEL001315-RA	AAEL001394-RA	AAEL001734-RA	AAEL006333-RA		AAEL001255-RA	AAEL001394-RA	AAEL001759-RA	AAEL001645-RA	AAEL005163-RA	AAEL004671-RA	AAEL001530-RA	AAEL013017-RA	AAEL005849-RA	AAEL001645-RA	AAEL001394-RA
AAEL001317-RA	AAEL001395-RA	AAEL001738-RA	AAEL006334-RA		AAEL001260-RA	AAEL001395-RA	AAEL001764-RA	AAEL001647-RA	AAEL005171-RA	AAEL004684-RA	AAEL001539-RA	AAEL013076-RA	AAEL005867-RA	AAEL001647-RA	AAEL001395-RA
AAEL001324-RA	AAEL001397-RA	AAEL001739-RA	AAEL006347-RA		AAEL001269-RA	AAEL001397-RA	AAEL001765-RA	AAEL001649-RA	AAEL005178-RA	AAEL004699-RB	AAEL001540-RA	AAEL013106-RA	AAEL005886-RA	AAEL001649-RA	AAEL001397-RA
AAEL001328-RA	AAEL001398-RA	AAEL001742-RA	AAEL006360-RA		AAEL001270-RA	AAEL001398-RA	AAEL001766-RA	AAEL001653-RA	AAEL005199-RA	AAEL004711-RA	AAEL001545-RA	AAEL013132-RA	AAEL005896-RB	AAEL001653-RA	AAEL001398-RA
AAEL001329-RA	AAEL001400-RA	AAEL001752-RB	AAEL006362-RA		AAEL001271-RA	AAEL001400-RA	AAEL001767-RB	AAEL001655-RA	AAEL005233-RA	AAEL004720-RA	AAEL001546-RA	AAEL013148-RA	AAEL005898-RA	AAEL001655-RA	AAEL001400-RA
AAEL001332-RA	AAEL001401-RA	AAEL001756-RA	AAEL006410-RA		AAEL001273-RA	AAEL001401-RA	AAEL001769-RA	AAEL001657-RA	AAEL005234-RA	AAEL004732-RA	AAEL001548-RA	AAEL013152-RA	AAEL005901-RB	AAEL001657-RA	AAEL001401-RA
AAEL001334-RA	AAEL001403-RA	AAEL001758-RA	AAEL006417-RA		AAEL001275-RA	AAEL001403-RA	AAEL001770-RA	AAEL001659-RA	AAEL005237-RA	AAEL004741-RA	AAEL001549-RA	AAEL013154-RA	AAEL005911-RA	AAEL001659-RA	AAEL001403-RA
AAEL001336-RA	AAEL001405-RA	AAEL001759-RA	AAEL006426-RA		AAEL001276-RA	AAEL001405-RA	AAEL001775-RA	AAEL001662-RA	AAEL005241-RA	AAEL004765-RA	AAEL001554-RA	AAEL013185-RA	AAEL005913-RA	AAEL001662-RA	AAEL001405-RA
AAEL001339-RA	AAEL001406-RA	AAEL001764-RA	AAEL006429-RA		AAEL001277-RA	AAEL001406-RA	AAEL001779-RA	AAEL001664-RA	AAEL005246-RA	AAEL004785-RA	AAEL001557-RA	AAEL013191-RA	AAEL005935-RA	AAEL001664-RA	AAEL001406-RA
AAEL001341-RA	AAEL001409-RA	AAEL001765-RA	AAEL006432-RA		AAEL001282-RA	AAEL001409-RA	AAEL001782-RA	AAEL001671-RA	AAEL005254-RA	AAEL004799-RA	AAEL001558-RA	AAEL013240-RA	AAEL005940-RA	AAEL001671-RA	AAEL001409-RA
AAEL001345-RA	AAEL001410-RA	AAEL001766-RA	AAEL006447-RA		AAEL001283-RA	AAEL001410-RA	AAEL001787-RA	AAEL001682-RA	AAEL005256-RA	AAEL004801-RA	AAEL001564-RA	AAEL013261-RA	AAEL005945-RA	AAEL001682-RA	AAEL001410-RA
AAEL001350-RA	AAEL001411-RA	AAEL001767-RB	AAEL006455-RA		AAEL001284-RA	AAEL001411-RA	AAEL001791-RA	AAEL001684-RA	AAEL005265-RA	AAEL004812-RA	AAEL001565-RA	AAEL013294-RA	AAEL005947-RB	AAEL001684-RA	AAEL001411-RA
AAEL001352-RA	AAEL001416-RA	AAEL001769-RA	AAEL006492-RA		AAEL001294-RB	AAEL001416-RA	AAEL001795-RA	AAEL001691-RA	AAEL005275-RA	AAEL004828-RA	AAEL001566-RA	AAEL013305-RA	AAEL005949-RA	AAEL001691-RA	AAEL001416-RA
AAEL001353-RA	AAEL001420-RA	AAEL001770-RA	AAEL006497-RA		AAEL001296-RA	AAEL001420-RA	AAEL001796-RA	AAEL001698-RA	AAEL005279-RA	AAEL004830-RA	AAEL001567-RA	AAEL013324-RA	AAEL005964-RA	AAEL001698-RA	AAEL001420-RA
AAEL001354-RA	AAEL001421-RA	AAEL001775-RA	AAEL006557-RA		AAEL001300-RA	AAEL001421-RA	AAEL001798-RA	AAEL001706-RA	AAEL005281-RA	AAEL004834-RA	AAEL001569-RA	AAEL013333-RA	AAEL006008-RA	AAEL001706-RA	AAEL001421-RA
AAEL001355-RA	AAEL001422-RA	AAEL001779-RA	AAEL006559-RA		AAEL001301-RA	AAEL001422-RA	AAEL001803-RA	AAEL001709-RA	AAEL005286-RA	AAEL004843-RA	AAEL001571-RA	AAEL013385-RA	AAEL006010-RA	AAEL001709-RA	AAEL001422-RA
AAEL001361-RA	AAEL001425-RA	AAEL001782-RA	AAEL006567-RA		AAEL001304-RA	AAEL001425-RA	AAEL001805-RA	AAEL001715-RA	AAEL005325-RA	AAEL004853-RA	AAEL001572-RA	AAEL013404-RA	AAEL006015-RA	AAEL001715-RA	AAEL001425-RA
AAEL001363-RA	AAEL001426-RA	AAEL001787-RA	AAEL006600-RC		AAEL001306-RA	AAEL001426-RA	AAEL001810-RA	AAEL001716-RB	AAEL005343-RA	AAEL004854-RA	AAEL001573-RA	AAEL013425-RB	AAEL006023-RA	AAEL001716-RB	AAEL001426-RA
AAEL001365-RA	AAEL001433-RA	AAEL001791-RA	AAEL006611-RA		AAEL001308-RA	AAEL001433-RA	AAEL001815-RA	AAEL001717-RA	AAEL005348-RB	AAEL004855-RA	AAEL001574-RA	AAEL013539-RA	AAEL006051-RA	AAEL001717-RA	AAEL001433-RA
AAEL001367-RA	AAEL001434-RA	AAEL001795-RA	AAEL006620-RA		AAEL001314-RA	AAEL001434-RA	AAEL001830-RA	AAEL001719-RA	AAEL005351-RA	AAEL004862-RA	AAEL001576-RA	AAEL013545-RA	AAEL006066-RA	AAEL001719-RA	AAEL001434-RA
AAEL001368-RA	AAEL001436-RA	AAEL001796-RA	AAEL006630-RA		AAEL001317-RA	AAEL001436-RA	AAEL001831-RA	AAEL001721-RA	AAEL005358-RB	AAEL004866-RA	AAEL001581-RA	AAEL013558-RA	AAEL006071-RA	AAEL001721-RA	AAEL001436-RA
AAEL001370-RA	AAEL001446-RA	AAEL001798-RA	AAEL006661-RA		AAEL001328-RA	AAEL001446-RA	AAEL001832-RA	AAEL001723-RA	AAEL005366-RA	AAEL004875-RA	AAEL001583-RA	AAEL013597-RA	AAEL006084-RA	AAEL001723-RA	AAEL001446-RA
AAEL001372-RA	AAEL001447-RA	AAEL001803-RA	AAEL006680-RA		AAEL001329-RA	AAEL001447-RA	AAEL001833-RA	AAEL001724-RA	AAEL005390-RA	AAEL004876-RA	AAEL001591-RA	AAEL013621-RA	AAEL006113-RB	AAEL001724-RA	AAEL001447-RA
AAEL001373-RA	AAEL001449-RA	AAEL001805-RA	AAEL006706-RA		AAEL001333-RA	AAEL001449-RA	AAEL001834-RA	AAEL001725-RA	AAEL005395-RA	AAEL004881-RA	AAEL001593-RB	AAEL013702-RA	AAEL006120-RA	AAEL001725-RA	AAEL001449-RA
AAEL001374-RA	AAEL001451-RA	AAEL001810-RA	AAEL006717-RA		AAEL001334-RA	AAEL001451-RA	AAEL001840-RA	AAEL001727-RA	AAEL005401-RB	AAEL004888-RA	AAEL001595-RA	AAEL013727-RA	AAEL006131-RA	AAEL001727-RA	AAEL001451-RA
AAEL001378-RA	AAEL001454-RA	AAEL001815-RA	AAEL006718-RA		AAEL001336-RA	AAEL001454-RA	AAEL001845-RA	AAEL001729-RA	AAEL005442-RA	AAEL004898-RA	AAEL001596-RA	AAEL013742-RA	AAEL006139-RA	AAEL001729-RA	AAEL001454-RA
AAEL001379-RB	AAEL001459-RA	AAEL001830-RA	AAEL006720-RA		AAEL001337-RA	AAEL001459-RA	AAEL001848-RA	AAEL001730-RA	AAEL005445-RA	AAEL004916-RA	AAEL001599-RA	AAEL013760-RA	AAEL006143-RA	AAEL001730-RA	AAEL001459-RA
AAEL001381-RA	AAEL001462-RA	AAEL001831-RA	AAEL006723-RA		AAEL001339-RA	AAEL001462-RA	AAEL001853-RA	AAEL001732-RA	AAEL005453-RA	AAEL004922-RA	AAEL001603-RA	AAEL013803-RA	AAEL006168-RA	AAEL001732-RA	AAEL001462-RA
AAEL001385-RA	AAEL001466-RA	AAEL001832-RA	AAEL006728-RA		AAEL001341-RA	AAEL001466-RA	AAEL001854-RA	AAEL001734-RA	AAEL005457-RA	AAEL004926-RA	AAEL001604-RA	AAEL013813-RA	AAEL006169-RA	AAEL001734-RA	AAEL001466-RA
AAEL001387-RA	AAEL001470-RA	AAEL001833-RA	AAEL006730-RA		AAEL001343-RA	AAEL001470-RA	AAEL001856-RA	AAEL001738-RA	AAEL005466-RA	AAEL004937-RA	AAEL001605-RA	AAEL013815-RA	AAEL006171-RA	AAEL001738-RA	AAEL001470-RA
AAEL001388-RA	AAEL001473-RA	AAEL001834-RA	AAEL006762-RA		AAEL001349-RA	AAEL001473-RA	AAEL001858-RA	AAEL001739-RA	AAEL005483-RA	AAEL004940-RA	AAEL001606-RA	AAEL013821-RA	AAEL006181-RA	AAEL001739-RA	AAEL001473-RA
AAEL001389-RA	AAEL001476-RA	AAEL001840-RA	AAEL006773-RA		AAEL001350-RA	AAEL001476-RA	AAEL001860-RA	AAEL001740-RA	AAEL005486-RA	AAEL004948-RA	AAEL001614-RA	AAEL013832-RA	AAEL006194-RA	AAEL001740-RA	AAEL001476-RA
AAEL001390-RA	AAEL001477-RA	AAEL001845-RA	AAEL006778-RA		AAEL001351-RA	AAEL001477-RA	AAEL001861-RA	AAEL001742-RA	AAEL005508-RA	AAEL004954-RA	AAEL001615-RA	AAEL013833-RA	AAEL006199-RA	AAEL001742-RA	AAEL001477-RA
AAEL001391-RA	AAEL001479-RA	AAEL001848-RA	AAEL006783-RA		AAEL001352-RA	AAEL001479-RA	AAEL001865-RA	AAEL001752-RB	AAEL005510-RA	AAEL004956-RA	AAEL001616-RA	AAEL013841-RA	AAEL006225-RA	AAEL001752-RB	AAEL001479-RA
AAEL001393-RA	AAEL001480-RA	AAEL001853-RA	AAEL006790-RA		AAEL001353-RA	AAEL001480-RA	AAEL001869-RA	AAEL001756-RA	AAEL005526-RA	AAEL004973-RA	AAEL001618-RA	AAEL013948-RA	AAEL006229-RA	AAEL001756-RA	AAEL001480-RA
AAEL001394-RA	AAEL001481-RA	AAEL001854-RA	AAEL006795-RA		AAEL001354-RA	AAEL001481-RA	AAEL001870-RA	AAEL001758-RA	AAEL005530-RA	AAEL004983-RB	AAEL001619-RA	AAEL013955-RA	AAEL006245-RA	AAEL001758-RA	AAEL001481-RA
AAEL001395-RA	AAEL001482-RA	AAEL001856-RA	AAEL006809-RA		AAEL001355-RA	AAEL001482-RA	AAEL001871-RA	AAEL001759-RA	AAEL005554-RA	AAEL005006-RA	AAEL001622-RA	AAEL013963-RA	AAEL006259-RA	AAEL001759-RA	AAEL001482-RA
AAEL001397-RA	AAEL001484-RB	AAEL001858-RA	AAEL006810-RA		AAEL001356-RA	AAEL001484-RB	AAEL001872-RA	AAEL001760-RA	AAEL005559-RA	AAEL005007-RA	AAEL001628-RA	AAEL013978-RA	AAEL006262-RB	AAEL001760-RA	AAEL001484-RB
AAEL001398-RA	AAEL001488-RA	AAEL001860-RA	AAEL006812-RA		AAEL001359-RA	AAEL001488-RA	AAEL001874-RA	AAEL001764-RA	AAEL005571-RA	AAEL005011-RA	AAEL001631-RA	AAEL013990-RA	AAEL006262-RC	AAEL001764-RA	AAEL001488-RA
AAEL001401-RA	AAEL001491-RA	AAEL001861-RA	AAEL006819-RA		AAEL001360-RA	AAEL001491-RA	AAEL001875-RA	AAEL001765-RA	AAEL005578-RA	AAEL005014-RA	AAEL001636-RA	AAEL014060-RA	AAEL006266-RA	AAEL001765-RA	AAEL001491-RA
AAEL001402-RA	AAEL001492-RA	AAEL001865-RA	AAEL006824-RA		AAEL001361-RA	AAEL001492-RA	AAEL001876-RA	AAEL001766-RA	AAEL005589-RA	AAEL005017-RA	AAEL001641-RA	AAEL014070-RA	AAEL006269-RA	AAEL001766-RA	AAEL001492-RA
AAEL001403-RA	AAEL001495-RB	AAEL001869-RA	AAEL006844-RA		AAEL001363-RA	AAEL001495-RB	AAEL001879-RA	AAEL001767-RB	AAEL005592-RA	AAEL005019-RA	AAEL001645-RA	AAEL014071-RA	AAEL006280-RA	AAEL001767-RB	AAEL001495-RB
AAEL001405-RA	AAEL001500-RA	AAEL001870-RA	AAEL006854-RA		AAEL001365-RA	AAEL001500-RA	AAEL001884-RA	AAEL001769-RA	AAEL005610-RA	AAEL005044-RA	AAEL001647-RA	AAEL014105-RA	AAEL006299-RA	AAEL001769-RA	AAEL001500-RA
AAEL001406-RA	AAEL001501-RA	AAEL001871-RA	AAEL006856-RA		AAEL001367-RA	AAEL001501-RA	AAEL001896-RA	AAEL001770-RA	AAEL005613-RA	AAEL005049-RA	AAEL001649-RA	AAEL014156-RA	AAEL006305-RA	AAEL001770-RA	AAEL001501-RA
AAEL001407-RA	AAEL001502-RA	AAEL001872-RA	AAEL006868-RA		AAEL001368-RA	AAEL001502-RA	AAEL001898-RA	AAEL001775-RA	AAEL005635-RA	AAEL005052-RB	AAEL001653-RA	AAEL014164-RA	AAEL006306-RA	AAEL001775-RA	AAEL001502-RA
AAEL001409-RA	AAEL001504-RA	AAEL001874-RA	AAEL006870-RA		AAEL001370-RA	AAEL001504-RA	AAEL001904-RA	AAEL001779-RA	AAEL005643-RB	AAEL005062-RA	AAEL001655-RA	AAEL014175-RA	AAEL006309-RA	AAEL001779-RA	AAEL001504-RA
AAEL001410-RA	AAEL001505-RA	AAEL001875-RA	AAEL006893-RA		AAEL001373-RA	AAEL001505-RA	AAEL001910-RA	AAEL001782-RA	AAEL005667-RA	AAEL005064-RA	AAEL001657-RA	AAEL014188-RA	AAEL006319-RA	AAEL001782-RA	AAEL001505-RA
AAEL001411-RA	AAEL001506-RA	AAEL001876-RA	AAEL006899-RA		AAEL001375-RA	AAEL001506-RA	AAEL001913-RA	AAEL001787-RA	AAEL005668-RA	AAEL005067-RA	AAEL001659-RA	AAEL014213-RA	AAEL006330-RB	AAEL001787-RA	AAEL001506-RA
AAEL001420-RA	AAEL001507-RA	AAEL001879-RA	AAEL006932-RA		AAEL001376-RA	AAEL001507-RA	AAEL001914-RA	AAEL001791-RA	AAEL005684-RA	AAEL005068-RA	AAEL001662-RA	AAEL014215-RA	AAEL006348-RA	AAEL001791-RA	AAEL001507-RA
AAEL001421-RA	AAEL001509-RC	AAEL001884-RA	AAEL006937-RA		AAEL001379-RB	AAEL001509-RC	AAEL001918-RA	AAEL001795-RA	AAEL005705-RA	AAEL005069-RA	AAEL001664-RA	AAEL014322-RA	AAEL006351-RA	AAEL001795-RA	AAEL001509-RC
AAEL001422-RA	AAEL001515-RA	AAEL001896-RA	AAEL006938-RA		AAEL001381-RA	AAEL001515-RA	AAEL001921-RA	AAEL001796-RA	AAEL005706-RA	AAEL005070-RA	AAEL001670-RA	AAEL014323-RA	AAEL006354-RA	AAEL001796-RA	AAEL001515-RA
AAEL001423-RA	AAEL001518-RA	AAEL001898-RA	AAEL006940-RA		AAEL001383-RA	AAEL001518-RA	AAEL001922-RA	AAEL001798-RA	AAEL005707-RA	AAEL005080-RA	AAEL001682-RA	AAEL014356-RA	AAEL006357-RA	AAEL001798-RA	AAEL001518-RA
AAEL001425-RA	AAEL001520-RA	AAEL001904-RA	AAEL006947-RA		AAEL001384-RA	AAEL001520-RA	AAEL001934-RA	AAEL001803-RA	AAEL005712-RA	AAEL005083-RA	AAEL001684-RA	AAEL014363-RA	AAEL006363-RA	AAEL001803-RA	AAEL001520-RA
AAEL001426-RA	AAEL001523-RA	AAEL001910-RA	AAEL006949-RA		AAEL001385-RA	AAEL001523-RA	AAEL001935-RA	AAEL001805-RA	AAEL005717-RA	AAEL005091-RA	AAEL001688-RA	AAEL014376-RA	AAEL006379-RA	AAEL001805-RA	AAEL001523-RA
AAEL001431-RA	AAEL001525-RA	AAEL001913-RA	AAEL006966-RC		AAEL001388-RA	AAEL001525-RA	AAEL001937-RA	AAEL001810-RA	AAEL005719-RA	AAEL005099-RA	AAEL001698-RA	AAEL014393-RA	AAEL006390-RA	AAEL001810-RA	AAEL001525-RA
AAEL001433-RA	AAEL001526-RA	AAEL001914-RA	AAEL006968-RA		AAEL001389-RA	AAEL001526-RA	AAEL001938-RA	AAEL001811-RA	AAEL005735-RA	AAEL005113-RA	AAEL001709-RA	AAEL014429-RA	AAEL006405-RA	AAEL001811-RA	AAEL001526-RA
AAEL001436-RA	AAEL001528-RA	AAEL001918-RA	AAEL006969-RA		AAEL001393-RA	AAEL001528-RA	AAEL001940-RA	AAEL001815-RA	AAEL005737-RA	AAEL005131-RA	AAEL001710-RA	AAEL014435-RA	AAEL006448-RA	AAEL001815-RA	AAEL001528-RA
AAEL001438-RA	AAEL001530-RA	AAEL001921-RA	AAEL006994-RA		AAEL001394-RA	AAEL001530-RA	AAEL001946-RA	AAEL001830-RA	AAEL005746-RA	AAEL005145-RA	AAEL001715-RA	AAEL014527-RA	AAEL006454-RA	AAEL001830-RA	AAEL001530-RA
AAEL001440-RA	AAEL001539-RA	AAEL001922-RA	AAEL007020-RA		AAEL001395-RA	AAEL001539-RA	AAEL001948-RA	AAEL001831-RA	AAEL005753-RA	AAEL005160-RA	AAEL001716-RB	AAEL014531-RA	AAEL006457-RA	AAEL001831-RA	AAEL001539-RA
AAEL001441-RA	AAEL001540-RA	AAEL001934-RA	AAEL007042-RC		AAEL001397-RA	AAEL001540-RA	AAEL001950-RA	AAEL001832-RA	AAEL005772-RA	AAEL005162-RA	AAEL001717-RA	AAEL014550-RA	AAEL006467-RA	AAEL001832-RA	AAEL001540-RA
AAEL001442-RA	AAEL001545-RA	AAEL001935-RA	AAEL007047-RA		AAEL001398-RA	AAEL001545-RA	AAEL001954-RA	AAEL001833-RA	AAEL005777-RA	AAEL005165-RA	AAEL001719-RA	AAEL014559-RA	AAEL006477-RA	AAEL001833-RA	AAEL001545-RA
AAEL001444-RA	AAEL001546-RA	AAEL001937-RA	AAEL007057-RA		AAEL001400-RA	AAEL001546-RA	AAEL001955-RA	AAEL001834-RA	AAEL005782-RA	AAEL005170-RA	AAEL001721-RA	AAEL014576-RA	AAEL006491-RA	AAEL001834-RA	AAEL001546-RA
AAEL001446-RA	AAEL001548-RA	AAEL001938-RA	AAEL007071-RA		AAEL001401-RA	AAEL001548-RA	AAEL001957-RA	AAEL001840-RA	AAEL005788-RA	AAEL005184-RA	AAEL001723-RA	AAEL014598-RA	AAEL006498-RA	AAEL001840-RA	AAEL001548-RA
AAEL001447-RA	AAEL001549-RA	AAEL001940-RA	AAEL007084-RB		AAEL001402-RA	AAEL001549-RA	AAEL001958-RA	AAEL001845-RA	AAEL005791-RA	AAEL005196-RA	AAEL001724-RA	AAEL014636-RA	AAEL006501-RA	AAEL001845-RA	AAEL001549-RA
AAEL001448-RA	AAEL001554-RA	AAEL001946-RA	AAEL007111-RA		AAEL001403-RA	AAEL001554-RA	AAEL001959-RA	AAEL001848-RA	AAEL005806-RA	AAEL005206-RA	AAEL001725-RA	AAEL014649-RA	AAEL006522-RA	AAEL001848-RA	AAEL001554-RA
AAEL001449-RA	AAEL001557-RA	AAEL001948-RA	AAEL007125-RA		AAEL001405-RA	AAEL001557-RA	AAEL001962-RA	AAEL001853-RA	AAEL005813-RA	AAEL005207-RA	AAEL001727-RA	AAEL014658-RA	AAEL006541-RA	AAEL001853-RA	AAEL001557-RA
AAEL001451-RA	AAEL001558-RA	AAEL001950-RA	AAEL007127-RA		AAEL001406-RA	AAEL001558-RA	AAEL001963-RA	AAEL001854-RA	AAEL005830-RA	AAEL005210-RA	AAEL001729-RA	AAEL014713-RA	AAEL006569-RA	AAEL001854-RA	AAEL001558-RA
AAEL001454-RA	AAEL001564-RA	AAEL001954-RA	AAEL007149-RB		AAEL001407-RA	AAEL001564-RA	AAEL001971-RA	AAEL001856-RA	AAEL005831-RA	AAEL005213-RA	AAEL001730-RA	AAEL014723-RA	AAEL006571-RA	AAEL001856-RA	AAEL001564-RA
AAEL001455-RA	AAEL001565-RA	AAEL001955-RA	AAEL007177-RA		AAEL001409-RA	AAEL001565-RA	AAEL001972-RA	AAEL001858-RA	AAEL005832-RA	AAEL005219-RA	AAEL001732-RA	AAEL014730-RA	AAEL006582-RC	AAEL001858-RA	AAEL001565-RA
AAEL001462-RA	AAEL001566-RA	AAEL001957-RA	AAEL007209-RA		AAEL001410-RA	AAEL001566-RA	AAEL001974-RA	AAEL001860-RA	AAEL005837-RA	AAEL005239-RA	AAEL001734-RA	AAEL014739-RA	AAEL006583-RA	AAEL001860-RA	AAEL001566-RA
AAEL001466-RA	AAEL001567-RA	AAEL001958-RA	AAEL007227-RA		AAEL001411-RA	AAEL001567-RA	AAEL001977-RA	AAEL001861-RA	AAEL005855-RA	AAEL005244-RA	AAEL001738-RA	AAEL014795-RA	AAEL006607-RA	AAEL001861-RA	AAEL001567-RA
AAEL001467-RA	AAEL001569-RA	AAEL001959-RA	AAEL007233-RA		AAEL001411-RB	AAEL001569-RA	AAEL001979-RB	AAEL001865-RA	AAEL005861-RA	AAEL005248-RA	AAEL001739-RA	AAEL014822-RA	AAEL006632-RD	AAEL001865-RA	AAEL001569-RA
AAEL001471-RA	AAEL001571-RA	AAEL001962-RA	AAEL007239-RA		AAEL001416-RA	AAEL001571-RA	AAEL001982-RA	AAEL001869-RA	AAEL005877-RB	AAEL005252-RA	AAEL001742-RA	AAEL014840-RA	AAEL006636-RA	AAEL001869-RA	AAEL001571-RA
AAEL001473-RA	AAEL001572-RA	AAEL001963-RA	AAEL007246-RA		AAEL001419-RA	AAEL001572-RA	AAEL001983-RA	AAEL001870-RA	AAEL005877-RC	AAEL005253-RA	AAEL001749-RA	AAEL014849-RA	AAEL006638-RA	AAEL001870-RA	AAEL001572-RA
AAEL001475-RA	AAEL001573-RA	AAEL001971-RA	AAEL007271-RA		AAEL001420-RA	AAEL001573-RA	AAEL001998-RA	AAEL001871-RA	AAEL005880-RA	AAEL005256-RB	AAEL001752-RB	AAEL014865-RA	AAEL006650-RA	AAEL001871-RA	AAEL001573-RA
AAEL001476-RA	AAEL001574-RA	AAEL001972-RA	AAEL007291-RA		AAEL001421-RA	AAEL001574-RA	AAEL002002-RA	AAEL001872-RA	AAEL005885-RA	AAEL005268-RA	AAEL001756-RA	AAEL014871-RA	AAEL006668-RA	AAEL001872-RA	AAEL001574-RA
AAEL001477-RA	AAEL001576-RA	AAEL001974-RA	AAEL007296-RA		AAEL001422-RA	AAEL001576-RA	AAEL002006-RA	AAEL001874-RA	AAEL005892-RA	AAEL005277-RA	AAEL001758-RA	AAEL014878-RA	AAEL006672-RA	AAEL001874-RA	AAEL001576-RA
AAEL001479-RA	AAEL001581-RA	AAEL001977-RA	AAEL007317-RA		AAEL001424-RB	AAEL001581-RA	AAEL002009-RA	AAEL001875-RA	AAEL005904-RA	AAEL005288-RA	AAEL001759-RA	AAEL014882-RA	AAEL006682-RA	AAEL001875-RA	AAEL001581-RA
AAEL001480-RA	AAEL001583-RA	AAEL001979-RB	AAEL007367-RA		AAEL001425-RA	AAEL001583-RA	AAEL002010-RA	AAEL001876-RA	AAEL005912-RA	AAEL005303-RA	AAEL001764-RA	AAEL014887-RA	AAEL006688-RA	AAEL001876-RA	AAEL001583-RA
AAEL001482-RA	AAEL001591-RA	AAEL001982-RA	AAEL007369-RA		AAEL001426-RA	AAEL001591-RA	AAEL002019-RA	AAEL001879-RA	AAEL005916-RA	AAEL005308-RA	AAEL001765-RA	AAEL014888-RA	AAEL006696-RA	AAEL001879-RA	AAEL001591-RA
AAEL001484-RB	AAEL001593-RB	AAEL001983-RA	AAEL007376-RA		AAEL001429-RA	AAEL001593-RB	AAEL002023-RA	AAEL001884-RA	AAEL005922-RA	AAEL005309-RA	AAEL001766-RA	AAEL014906-RA	AAEL006703-RA	AAEL001884-RA	AAEL001593-RB
AAEL001488-RA	AAEL001595-RA	AAEL001998-RA	AAEL007394-RB		AAEL001433-RA	AAEL001595-RA	AAEL002025-RA	AAEL001892-RB	AAEL005929-RA	AAEL005312-RC	AAEL001767-RB	AAEL014945-RB	AAEL006719-RA	AAEL001892-RB	AAEL001595-RA
AAEL001490-RA	AAEL001596-RA	AAEL002002-RA	AAEL007400-RA		AAEL001436-RA	AAEL001596-RA	AAEL002036-RA	AAEL001896-RA	AAEL005932-RA	AAEL005334-RA	AAEL001769-RA	AAEL014970-RA	AAEL006721-RA	AAEL001896-RA	AAEL001596-RA
AAEL001492-RA	AAEL001599-RA	AAEL002006-RA	AAEL007401-RA		AAEL001438-RA	AAEL001599-RA	AAEL002043-RA	AAEL001898-RA	AAEL005938-RA	AAEL005346-RA	AAEL001770-RA	AAEL014980-RA	AAEL006731-RB	AAEL001898-RA	AAEL001599-RA
AAEL001495-RA	AAEL001603-RA	AAEL002009-RA	AAEL007404-RA		AAEL001446-RA	AAEL001603-RA	AAEL002047-RA	AAEL001904-RA	AAEL005946-RA	AAEL005347-RA	AAEL001775-RA	AAEL015001-RA	AAEL006734-RA	AAEL001904-RA	AAEL001603-RA
AAEL001495-RB	AAEL001604-RA	AAEL002010-RA	AAEL007407-RB		AAEL001447-RA	AAEL001604-RA	AAEL002065-RA	AAEL001910-RA	AAEL005950-RB	AAEL005355-RA	AAEL001778-RA	AAEL015020-RA	AAEL006737-RA	AAEL001910-RA	AAEL001604-RA
AAEL001496-RA	AAEL001605-RA	AAEL002013-RA	AAEL007415-RA		AAEL001448-RA	AAEL001605-RA	AAEL002068-RA	AAEL001913-RA	AAEL005951-RA	AAEL005357-RA	AAEL001779-RA	AAEL015099-RA	AAEL006741-RA	AAEL001913-RA	AAEL001605-RA
AAEL001497-RA	AAEL001606-RA	AAEL002019-RA	AAEL007453-RA		AAEL001449-RA	AAEL001606-RA	AAEL002069-RA	AAEL001914-RA	AAEL005956-RA	AAEL005360-RA	AAEL001782-RA	AAEL015121-RA	AAEL006745-RA	AAEL001914-RA	AAEL001606-RA
AAEL001501-RA	AAEL001614-RA	AAEL002023-RA	AAEL007466-RA		AAEL001450-RA	AAEL001614-RA	AAEL002074-RA	AAEL001918-RA	AAEL005962-RA	AAEL005361-RA	AAEL001787-RA	AAEL015143-RA	AAEL006751-RA	AAEL001918-RA	AAEL001614-RA
AAEL001504-RA	AAEL001615-RA	AAEL002025-RA	AAEL007475-RA		AAEL001451-RA	AAEL001615-RA	AAEL002077-RA	AAEL001919-RB	AAEL005968-RA	AAEL005365-RA	AAEL001791-RA	AAEL015235-RA	AAEL006757-RA	AAEL001919-RB	AAEL001615-RA
AAEL001505-RA	AAEL001616-RA	AAEL002036-RA	AAEL007487-RA		AAEL001454-RA	AAEL001616-RA	AAEL002078-RA	AAEL001921-RA	AAEL005998-RB	AAEL005369-RA	AAEL001795-RA	AAEL015294-RA	AAEL006768-RA	AAEL001921-RA	AAEL001616-RA
AAEL001506-RA	AAEL001618-RA	AAEL002043-RA	AAEL007488-RA		AAEL001455-RA	AAEL001618-RA	AAEL002079-RA	AAEL001922-RA	AAEL006006-RA	AAEL005375-RA	AAEL001796-RA	AAEL015331-RA	AAEL006777-RA	AAEL001922-RA	AAEL001618-RA
AAEL001507-RA	AAEL001619-RA	AAEL002047-RA	AAEL007497-RA		AAEL001458-RA	AAEL001619-RA	AAEL002083-RA	AAEL001934-RA	AAEL006020-RA	AAEL005378-RA	AAEL001798-RA	AAEL015386-RA	AAEL006785-RA	AAEL001934-RA	AAEL001619-RA
AAEL001509-RC	AAEL001622-RA	AAEL002065-RA	AAEL007506-RA		AAEL001462-RA	AAEL001622-RA	AAEL002084-RA	AAEL001935-RA	AAEL006050-RA	AAEL005393-RA	AAEL001803-RA	AAEL015393-RA	AAEL006786-RB	AAEL001935-RA	AAEL001622-RA
AAEL001511-RA	AAEL001628-RA	AAEL002068-RA	AAEL007508-RA		AAEL001466-RA	AAEL001628-RA	AAEL002089-RA	AAEL001937-RA	AAEL006052-RA	AAEL005402-RA	AAEL001805-RA	AAEL015404-RA	AAEL006807-RA	AAEL001937-RA	AAEL001628-RA
AAEL001515-RA	AAEL001631-RA	AAEL002069-RA	AAEL007511-RA		AAEL001468-RA	AAEL001631-RA	AAEL002090-RA	AAEL001938-RA	AAEL006064-RA	AAEL005406-RA	AAEL001807-RA	AAEL015438-RA	AAEL006845-RB	AAEL001938-RA	AAEL001631-RA
AAEL001516-RB	AAEL001632-RA	AAEL002074-RA	AAEL007518-RA		AAEL001470-RA	AAEL001632-RA	AAEL002091-RA	AAEL001940-RA	AAEL006070-RA	AAEL005409-RA	AAEL001808-RA	AAEL015453-RA	AAEL006849-RA	AAEL001940-RA	AAEL001632-RA
AAEL001518-RA	AAEL001636-RA	AAEL002077-RA	AAEL007522-RB		AAEL001473-RA	AAEL001636-RA	AAEL002095-RA	AAEL001946-RA	AAEL006073-RA	AAEL005418-RA	AAEL001810-RA	AAEL015616-RA	AAEL006897-RA	AAEL001946-RA	AAEL001636-RA
AAEL001520-RA	AAEL001641-RA	AAEL002078-RA	AAEL007528-RA		AAEL001475-RA	AAEL001641-RA	AAEL002098-RA	AAEL001948-RA	AAEL006075-RA	AAEL005439-RA	AAEL001815-RA	AAEL015648-RA	AAEL006911-RA	AAEL001948-RA	AAEL001641-RA
AAEL001523-RA	AAEL001643-RA	AAEL002079-RA	AAEL007530-RA		AAEL001476-RA	AAEL001643-RA	AAEL002100-RA	AAEL001950-RA	AAEL006091-RB	AAEL005444-RA	AAEL001819-RA	AAEL015655-RA	AAEL006912-RB	AAEL001950-RA	AAEL001643-RA
AAEL001525-RA	AAEL001645-RA	AAEL002083-RA	AAEL007532-RA		AAEL001477-RA	AAEL001645-RA	AAEL002101-RA	AAEL001954-RA	AAEL006112-RA	AAEL005462-RA	AAEL001830-RA	AAEL015667-RA	AAEL006923-RA	AAEL001954-RA	AAEL001645-RA
AAEL001526-RA	AAEL001647-RA	AAEL002084-RA	AAEL007537-RA		AAEL001478-RA	AAEL001647-RA	AAEL002106-RA	AAEL001955-RA	AAEL006123-RA	AAEL005468-RA	AAEL001831-RA	AAEL016969-RA	AAEL006931-RB	AAEL001955-RA	AAEL001647-RA
AAEL001528-RA	AAEL001649-RA	AAEL002089-RA	AAEL007548-RA		AAEL001479-RA	AAEL001649-RA	AAEL002107-RA	AAEL001957-RA	AAEL006130-RA	AAEL005473-RA	AAEL001832-RA	AAEL016998-RA	AAEL006943-RA	AAEL001957-RA	AAEL001649-RA
AAEL001530-RA	AAEL001653-RA	AAEL002090-RA	AAEL007550-RA		AAEL001480-RA	AAEL001653-RA	AAEL002108-RA	AAEL001958-RA	AAEL006134-RA	AAEL005474-RA	AAEL001833-RA	AAEL017015-RA	AAEL006957-RA	AAEL001958-RA	AAEL001653-RA
AAEL001531-RA	AAEL001655-RA	AAEL002091-RA	AAEL007557-RA		AAEL001482-RA	AAEL001655-RA	AAEL002114-RA	AAEL001959-RA	AAEL006136-RA	AAEL005476-RA	AAEL001834-RA	AAEL017017-RA	AAEL006990-RA	AAEL001959-RA	AAEL001655-RA
AAEL001532-RA	AAEL001657-RA	AAEL002095-RA	AAEL007559-RA		AAEL001484-RB	AAEL001657-RA	AAEL002118-RA	AAEL001962-RA	AAEL006154-RA	AAEL005481-RA	AAEL001840-RA	AAEL017117-RA	AAEL006993-RA	AAEL001962-RA	AAEL001657-RA
AAEL001536-RA	AAEL001659-RA	AAEL002098-RA	AAEL007573-RA		AAEL001485-RA	AAEL001659-RA	AAEL002119-RA	AAEL001963-RA	AAEL006155-RA	AAEL005490-RA	AAEL001843-RA	AAEL017160-RA	AAEL006993-RC	AAEL001963-RA	AAEL001659-RA
AAEL001539-RA	AAEL001662-RA	AAEL002100-RA	AAEL007587-RA		AAEL001488-RA	AAEL001662-RA	AAEL002121-RA	AAEL001971-RA	AAEL006164-RA	AAEL005491-RA	AAEL001845-RA	AAEL017250-RA	AAEL007021-RA	AAEL001971-RA	AAEL001662-RA
AAEL001540-RA	AAEL001664-RA	AAEL002101-RA	AAEL007624-RA		AAEL001492-RA	AAEL001664-RA	AAEL002127-RA	AAEL001972-RA	AAEL006177-RA	AAEL005492-RA	AAEL001848-RA	AAEL017380-RA	AAEL007032-RA	AAEL001972-RA	AAEL001664-RA
AAEL001545-RA	AAEL001670-RA	AAEL002106-RA	AAEL007632-RA		AAEL001495-RB	AAEL001670-RA	AAEL002129-RA	AAEL001974-RA	AAEL006191-RA	AAEL005509-RA	AAEL001853-RA	AAEL017409-RA	AAEL007041-RA	AAEL001974-RA	AAEL001670-RA
AAEL001547-RA	AAEL001676-RA	AAEL002107-RA	AAEL007655-RA		AAEL001500-RA	AAEL001676-RA	AAEL002130-RA	AAEL001977-RA	AAEL006196-RA	AAEL005511-RA	AAEL001854-RA	AAEL017414-RA	AAEL007053-RB	AAEL001977-RA	AAEL001676-RA
AAEL001548-RA	AAEL001682-RA	AAEL002108-RA	AAEL007682-RA		AAEL001501-RA	AAEL001682-RA	AAEL002135-RA	AAEL001979-RB	AAEL006197-RA	AAEL005514-RA	AAEL001856-RA	AAEL017477-RA	AAEL007068-RA	AAEL001979-RB	AAEL001682-RA
AAEL001549-RA	AAEL001684-RA	AAEL002114-RA	AAEL007690-RA		AAEL001504-RA	AAEL001684-RA	AAEL002139-RA	AAEL001982-RA	AAEL006203-RA	AAEL005519-RA	AAEL001858-RA	AAEL017507-RA	AAEL007069-RA	AAEL001982-RA	AAEL001684-RA
AAEL001554-RA	AAEL001688-RA	AAEL002118-RA	AAEL007700-RA		AAEL001505-RA	AAEL001688-RA	AAEL002140-RA	AAEL001983-RA	AAEL006205-RA	AAEL005525-RA	AAEL001860-RA	AAEL017518-RA	AAEL007076-RA	AAEL001983-RA	AAEL001688-RA
AAEL001557-RA	AAEL001695-RA	AAEL002119-RA	AAEL007711-RA		AAEL001506-RA	AAEL001695-RA	AAEL002144-RA	AAEL001998-RA	AAEL006205-RB	AAEL005532-RA	AAEL001861-RA		AAEL007105-RA	AAEL001998-RA	AAEL001695-RA
AAEL001558-RA	AAEL001698-RA	AAEL002121-RA	AAEL007721-RA		AAEL001507-RA	AAEL001698-RA	AAEL002147-RA	AAEL002002-RA	AAEL006209-RA	AAEL005544-RA	AAEL001865-RA		AAEL007134-RA	AAEL002002-RA	AAEL001698-RA
AAEL001563-RA	AAEL001705-RA	AAEL002127-RA	AAEL007722-RA		AAEL001509-RC	AAEL001705-RA	AAEL002152-RA	AAEL002006-RA	AAEL006223-RA	AAEL005552-RB	AAEL001869-RA		AAEL007156-RB	AAEL002006-RA	AAEL001705-RA
AAEL001564-RA	AAEL001709-RA	AAEL002129-RA	AAEL007744-RA		AAEL001515-RA	AAEL001709-RA	AAEL002155-RA	AAEL002009-RA	AAEL006228-RA	AAEL005555-RA	AAEL001870-RA		AAEL007158-RA	AAEL002009-RA	AAEL001709-RA
AAEL001565-RA	AAEL001710-RA	AAEL002130-RA	AAEL007747-RA		AAEL001518-RA	AAEL001710-RA	AAEL002157-RA	AAEL002010-RA	AAEL006249-RA	AAEL005560-RA	AAEL001871-RA		AAEL007162-RA	AAEL002010-RA	AAEL001710-RA
AAEL001566-RA	AAEL001715-RA	AAEL002135-RA	AAEL007760-RA		AAEL001519-RA	AAEL001715-RA	AAEL002158-RB	AAEL002019-RA	AAEL006265-RA	AAEL005562-RA	AAEL001872-RA		AAEL007183-RA	AAEL002019-RA	AAEL001715-RA
AAEL001569-RA	AAEL001716-RB	AAEL002139-RA	AAEL007774-RA		AAEL001520-RA	AAEL001716-RB	AAEL002159-RA	AAEL002023-RA	AAEL006270-RA	AAEL005566-RA	AAEL001874-RA		AAEL007187-RA	AAEL002023-RA	AAEL001716-RB
AAEL001572-RA	AAEL001717-RA	AAEL002140-RA	AAEL007805-RA		AAEL001523-RA	AAEL001717-RA	AAEL002160-RA	AAEL002025-RA	AAEL006271-RC	AAEL005567-RA	AAEL001875-RA		AAEL007199-RA	AAEL002025-RA	AAEL001717-RA
AAEL001573-RA	AAEL001719-RA	AAEL002144-RA	AAEL007806-RA		AAEL001524-RA	AAEL001719-RA	AAEL002161-RA	AAEL002036-RA	AAEL006275-RA	AAEL005568-RA	AAEL001876-RA		AAEL007205-RA	AAEL002036-RA	AAEL001719-RA
AAEL001574-RA	AAEL001721-RA	AAEL002147-RA	AAEL007820-RA		AAEL001525-RA	AAEL001721-RA	AAEL002162-RA	AAEL002039-RA	AAEL006298-RA	AAEL005596-RA	AAEL001879-RA		AAEL007221-RA	AAEL002039-RA	AAEL001721-RA
AAEL001575-RA	AAEL001723-RA	AAEL002152-RA	AAEL007821-RA		AAEL001526-RA	AAEL001723-RA	AAEL002163-RA	AAEL002043-RA	AAEL006307-RA	AAEL005597-RA	AAEL001884-RA		AAEL007234-RA	AAEL002043-RA	AAEL001723-RA
AAEL001576-RA	AAEL001724-RA	AAEL002155-RA	AAEL007822-RB		AAEL001527-RA	AAEL001724-RA	AAEL002164-RA	AAEL002047-RA	AAEL006310-RA	AAEL005598-RA	AAEL001896-RA		AAEL007238-RA	AAEL002047-RA	AAEL001724-RA
AAEL001580-RA	AAEL001725-RA	AAEL002157-RA	AAEL007854-RA		AAEL001528-RA	AAEL001725-RA	AAEL002170-RA	AAEL002065-RA	AAEL006320-RA	AAEL005600-RA	AAEL001898-RA		AAEL007268-RA	AAEL002065-RA	AAEL001725-RA
AAEL001581-RA	AAEL001727-RA	AAEL002158-RB	AAEL007859-RA		AAEL001530-RA	AAEL001727-RA	AAEL002175-RA	AAEL002068-RA	AAEL006327-RA	AAEL005603-RA	AAEL001904-RA		AAEL007283-RA	AAEL002068-RA	AAEL001727-RA
AAEL001583-RA	AAEL001729-RA	AAEL002159-RA	AAEL007877-RA		AAEL001532-RA	AAEL001729-RA	AAEL002176-RA	AAEL002069-RA	AAEL006338-RA	AAEL005612-RA	AAEL001906-RA		AAEL007287-RA	AAEL002069-RA	AAEL001729-RA
AAEL001593-RB	AAEL001730-RA	AAEL002160-RA	AAEL007886-RA		AAEL001538-RA	AAEL001730-RA	AAEL002178-RA	AAEL002074-RA	AAEL006339-RA	AAEL005627-RA	AAEL001909-RA		AAEL007288-RA	AAEL002074-RA	AAEL001730-RA
AAEL001593-RC	AAEL001732-RA	AAEL002161-RA	AAEL007891-RB		AAEL001539-RA	AAEL001732-RA	AAEL002179-RA	AAEL002077-RA	AAEL006340-RA	AAEL005631-RA	AAEL001910-RA		AAEL007290-RC	AAEL002077-RA	AAEL001732-RA
AAEL001595-RA	AAEL001734-RA	AAEL002162-RA	AAEL007892-RA		AAEL001540-RA	AAEL001734-RA	AAEL002184-RA	AAEL002078-RA	AAEL006349-RA	AAEL005637-RA	AAEL001913-RA		AAEL007293-RA	AAEL002078-RA	AAEL001734-RA
AAEL001596-RA	AAEL001738-RA	AAEL002163-RA	AAEL007966-RA		AAEL001543-RA	AAEL001738-RA	AAEL002186-RA	AAEL002079-RA	AAEL006350-RA	AAEL005643-RA	AAEL001914-RA		AAEL007294-RA	AAEL002079-RA	AAEL001738-RA
AAEL001599-RA	AAEL001739-RA	AAEL002164-RA	AAEL007970-RA		AAEL001545-RA	AAEL001739-RA	AAEL002190-RA	AAEL002083-RA	AAEL006359-RA	AAEL005644-RA	AAEL001918-RA		AAEL007298-RB	AAEL002083-RA	AAEL001739-RA
AAEL001601-RA	AAEL001742-RA	AAEL002170-RA	AAEL007983-RA		AAEL001546-RA	AAEL001742-RA	AAEL002196-RA	AAEL002084-RA	AAEL006373-RB	AAEL005647-RA	AAEL001921-RA		AAEL007306-RA	AAEL002084-RA	AAEL001742-RA
AAEL001603-RA	AAEL001749-RA	AAEL002175-RA	AAEL007987-RA		AAEL001548-RA	AAEL001749-RA	AAEL002198-RA	AAEL002089-RA	AAEL006377-RA	AAEL005651-RA	AAEL001922-RA		AAEL007333-RA	AAEL002089-RA	AAEL001749-RA
AAEL001604-RA	AAEL001752-RB	AAEL002176-RA	AAEL007988-RA		AAEL001549-RA	AAEL001752-RB	AAEL002203-RA	AAEL002090-RA	AAEL006392-RA	AAEL005652-RA	AAEL001934-RA		AAEL007335-RA	AAEL002090-RA	AAEL001752-RB
AAEL001605-RA	AAEL001756-RA	AAEL002178-RA	AAEL007992-RA		AAEL001554-RA	AAEL001756-RA	AAEL002206-RA	AAEL002091-RA	AAEL006402-RA	AAEL005676-RA	AAEL001935-RA		AAEL007340-RA	AAEL002091-RA	AAEL001756-RA
AAEL001606-RA	AAEL001758-RA	AAEL002179-RA	AAEL008014-RA		AAEL001556-RA	AAEL001758-RA	AAEL002207-RA	AAEL002095-RA	AAEL006421-RA	AAEL005681-RA	AAEL001937-RA		AAEL007346-RA	AAEL002095-RA	AAEL001758-RA
AAEL001609-RA	AAEL001759-RA	AAEL002184-RA	AAEL008036-RA		AAEL001557-RA	AAEL001759-RA	AAEL002219-RA	AAEL002098-RA	AAEL006431-RA	AAEL005683-RA	AAEL001938-RA		AAEL007357-RA	AAEL002098-RA	AAEL001759-RA
AAEL001610-RA	AAEL001764-RA	AAEL002186-RA	AAEL008039-RA		AAEL001558-RA	AAEL001764-RA	AAEL002221-RA	AAEL002100-RA	AAEL006439-RA	AAEL005686-RA	AAEL001940-RA		AAEL007378-RA	AAEL002100-RA	AAEL001764-RA
AAEL001612-RA	AAEL001765-RA	AAEL002190-RA	AAEL008078-RA		AAEL001560-RA	AAEL001765-RA	AAEL002222-RA	AAEL002101-RA	AAEL006453-RA	AAEL005687-RA	AAEL001946-RA		AAEL007385-RB	AAEL002101-RA	AAEL001765-RA
AAEL001614-RA	AAEL001766-RA	AAEL002196-RA	AAEL008084-RB		AAEL001564-RA	AAEL001766-RA	AAEL002225-RA	AAEL002103-RA	AAEL006460-RA	AAEL005688-RA	AAEL001948-RA		AAEL007386-RA	AAEL002103-RA	AAEL001766-RA
AAEL001615-RA	AAEL001767-RB	AAEL002198-RA	AAEL008089-RA		AAEL001565-RA	AAEL001767-RB	AAEL002226-RA	AAEL002106-RA	AAEL006462-RA	AAEL005692-RA	AAEL001950-RA		AAEL007419-RA	AAEL002106-RA	AAEL001767-RB
AAEL001616-RA	AAEL001769-RA	AAEL002203-RA	AAEL008091-RA		AAEL001566-RA	AAEL001769-RA	AAEL002238-RA	AAEL002107-RA	AAEL006486-RA	AAEL005694-RA	AAEL001954-RA		AAEL007430-RA	AAEL002107-RA	AAEL001769-RA
AAEL001618-RA	AAEL001770-RA	AAEL002204-RA	AAEL008093-RA		AAEL001567-RA	AAEL001770-RA	AAEL002240-RA	AAEL002108-RA	AAEL006490-RA	AAEL005700-RA	AAEL001955-RA		AAEL007442-RA	AAEL002108-RA	AAEL001770-RA
AAEL001619-RA	AAEL001775-RA	AAEL002206-RA	AAEL008100-RA		AAEL001569-RA	AAEL001775-RA	AAEL002248-RA	AAEL002113-RA	AAEL006508-RA	AAEL005701-RA	AAEL001957-RA		AAEL007443-RA	AAEL002113-RA	AAEL001775-RA
AAEL001622-RA	AAEL001778-RA	AAEL002207-RA	AAEL008108-RA		AAEL001570-RA	AAEL001778-RA	AAEL002249-RA	AAEL002114-RA	AAEL006515-RA	AAEL005703-RA	AAEL001958-RA		AAEL007455-RA	AAEL002114-RA	AAEL001778-RA
AAEL001635-RA	AAEL001779-RA	AAEL002219-RA	AAEL008111-RA		AAEL001571-RA	AAEL001779-RA	AAEL002251-RA	AAEL002116-RA	AAEL006531-RA	AAEL005741-RA	AAEL001959-RA		AAEL007479-RA	AAEL002116-RA	AAEL001779-RA
AAEL001636-RA	AAEL001782-RA	AAEL002221-RA	AAEL008140-RA		AAEL001572-RA	AAEL001782-RA	AAEL002253-RA	AAEL002118-RA	AAEL006549-RA	AAEL005752-RA	AAEL001962-RA		AAEL007481-RA	AAEL002118-RA	AAEL001782-RA
AAEL001638-RA	AAEL001787-RA	AAEL002222-RA	AAEL008152-RA		AAEL001573-RA	AAEL001787-RA	AAEL002260-RA	AAEL002119-RA	AAEL006560-RA	AAEL005757-RA	AAEL001963-RA		AAEL007494-RA	AAEL002119-RA	AAEL001787-RA
AAEL001639-RA	AAEL001789-RA	AAEL002225-RA	AAEL008175-RA		AAEL001574-RA	AAEL001789-RA	AAEL002261-RA	AAEL002121-RA	AAEL006561-RA	AAEL005765-RA	AAEL001971-RA		AAEL007507-RA	AAEL002121-RA	AAEL001789-RA
AAEL001641-RA	AAEL001791-RA	AAEL002226-RA	AAEL008179-RA		AAEL001576-RA	AAEL001791-RA	AAEL002263-RA	AAEL002127-RA	AAEL006575-RB	AAEL005773-RA	AAEL001972-RA		AAEL007519-RA	AAEL002127-RA	AAEL001791-RA
AAEL001644-RA	AAEL001795-RA	AAEL002238-RA	AAEL008195-RA		AAEL001581-RA	AAEL001795-RA	AAEL002267-RA	AAEL002129-RA	AAEL006591-RA	AAEL005776-RA	AAEL001974-RA		AAEL007523-RA	AAEL002129-RA	AAEL001795-RA
AAEL001645-RA	AAEL001796-RA	AAEL002240-RA	AAEL008228-RA		AAEL001582-RA	AAEL001796-RA	AAEL002271-RA	AAEL002130-RA	AAEL006603-RA	AAEL005784-RA	AAEL001977-RA		AAEL007533-RA	AAEL002130-RA	AAEL001796-RA
AAEL001646-RA	AAEL001798-RA	AAEL002248-RA	AAEL008236-RA		AAEL001583-RA	AAEL001798-RA	AAEL002272-RA	AAEL002134-RA	AAEL006617-RA	AAEL005785-RA	AAEL001979-RB		AAEL007568-RA	AAEL002134-RA	AAEL001798-RA
AAEL001647-RA	AAEL001803-RA	AAEL002249-RA	AAEL008246-RA		AAEL001591-RA	AAEL001803-RA	AAEL002277-RA	AAEL002135-RA	AAEL006621-RA	AAEL005800-RA	AAEL001982-RA		AAEL007575-RA	AAEL002135-RA	AAEL001803-RA
AAEL001649-RA	AAEL001805-RA	AAEL002251-RA	AAEL008271-RA		AAEL001592-RA	AAEL001805-RA	AAEL002279-RA	AAEL002139-RA	AAEL006629-RA	AAEL005814-RA	AAEL001983-RA		AAEL007576-RA	AAEL002139-RA	AAEL001805-RA
AAEL001653-RA	AAEL001807-RA	AAEL002253-RA	AAEL008279-RA		AAEL001593-RB	AAEL001807-RA	AAEL002280-RA	AAEL002140-RA	AAEL006632-RC	AAEL005822-RA	AAEL001984-RA		AAEL007578-RA	AAEL002140-RA	AAEL001807-RA
AAEL001655-RA	AAEL001808-RA	AAEL002260-RA	AAEL008309-RA		AAEL001593-RC	AAEL001808-RA	AAEL002284-RA	AAEL002144-RA	AAEL006637-RA	AAEL005824-RA	AAEL001992-RA		AAEL007605-RA	AAEL002144-RA	AAEL001808-RA
AAEL001657-RA	AAEL001810-RA	AAEL002261-RA	AAEL008326-RA		AAEL001595-RA	AAEL001810-RA	AAEL002286-RA	AAEL002147-RA	AAEL006640-RA	AAEL005828-RA	AAEL001998-RA		AAEL007621-RA	AAEL002147-RA	AAEL001810-RA
AAEL001659-RA	AAEL001815-RA	AAEL002263-RA	AAEL008362-RA		AAEL001596-RA	AAEL001815-RA	AAEL002287-RA	AAEL002152-RA	AAEL006644-RA	AAEL005838-RA	AAEL002002-RA		AAEL007627-RA	AAEL002152-RA	AAEL001815-RA
AAEL001662-RA	AAEL001816-RA	AAEL002267-RA	AAEL008383-RA		AAEL001599-RA	AAEL001816-RA	AAEL002290-RA	AAEL002155-RA	AAEL006645-RA	AAEL005849-RA	AAEL002006-RA		AAEL007670-RA	AAEL002155-RA	AAEL001816-RA
AAEL001664-RA	AAEL001819-RA	AAEL002271-RA	AAEL008384-RA		AAEL001603-RA	AAEL001819-RA	AAEL002293-RA	AAEL002157-RA	AAEL006646-RA	AAEL005862-RA	AAEL002008-RA		AAEL007678-RA	AAEL002157-RA	AAEL001819-RA
AAEL001671-RA	AAEL001824-RA	AAEL002272-RA	AAEL008390-RA		AAEL001604-RA	AAEL001824-RA	AAEL002296-RA	AAEL002158-RB	AAEL006652-RB	AAEL005867-RA	AAEL002009-RA		AAEL007723-RA	AAEL002158-RB	AAEL001824-RA
AAEL001682-RA	AAEL001830-RA	AAEL002277-RA	AAEL008399-RA		AAEL001605-RA	AAEL001830-RA	AAEL002298-RA	AAEL002159-RA	AAEL006676-RA	AAEL005882-RA	AAEL002010-RA		AAEL007740-RA	AAEL002159-RA	AAEL001830-RA
AAEL001684-RA	AAEL001831-RA	AAEL002279-RA	AAEL008408-RA		AAEL001606-RA	AAEL001831-RA	AAEL002299-RA	AAEL002160-RA	AAEL006681-RA	AAEL005886-RA	AAEL002014-RA		AAEL007758-RA	AAEL002160-RA	AAEL001831-RA
AAEL001691-RA	AAEL001832-RA	AAEL002280-RA	AAEL008420-RA		AAEL001614-RA	AAEL001832-RA	AAEL002303-RA	AAEL002161-RA	AAEL006683-RA	AAEL005896-RB	AAEL002016-RA		AAEL007765-RA	AAEL002161-RA	AAEL001832-RA
AAEL001698-RA	AAEL001833-RA	AAEL002284-RA	AAEL008427-RA		AAEL001615-RA	AAEL001833-RA	AAEL002304-RA	AAEL002162-RA	AAEL006684-RA	AAEL005901-RB	AAEL002019-RA		AAEL007771-RB	AAEL002162-RA	AAEL001833-RA
AAEL001706-RA	AAEL001834-RA	AAEL002286-RA	AAEL008437-RA		AAEL001616-RA	AAEL001834-RA	AAEL002308-RA	AAEL002163-RA	AAEL006705-RA	AAEL005902-RB	AAEL002023-RA		AAEL007772-RA	AAEL002163-RA	AAEL001834-RA
AAEL001709-RA	AAEL001835-RA	AAEL002287-RA	AAEL008439-RA		AAEL001618-RA	AAEL001835-RA	AAEL002311-RA	AAEL002164-RA	AAEL006715-RA	AAEL005913-RA	AAEL002025-RA		AAEL007776-RA	AAEL002164-RA	AAEL001835-RA
AAEL001715-RA	AAEL001840-RA	AAEL002290-RA	AAEL008459-RA		AAEL001619-RA	AAEL001840-RA	AAEL002312-RA	AAEL002170-RA	AAEL006717-RB	AAEL005933-RA	AAEL002036-RA		AAEL007790-RA	AAEL002170-RA	AAEL001840-RA
AAEL001716-RB	AAEL001843-RA	AAEL002293-RA	AAEL008461-RA		AAEL001622-RA	AAEL001843-RA	AAEL002321-RA	AAEL002175-RA	AAEL006744-RA	AAEL005935-RA	AAEL002037-RA		AAEL007819-RA	AAEL002175-RA	AAEL001843-RA
AAEL001717-RA	AAEL001845-RA	AAEL002296-RA	AAEL008469-RA		AAEL001623-RA	AAEL001845-RA	AAEL002323-RA	AAEL002176-RA	AAEL006752-RA	AAEL005940-RA	AAEL002043-RA		AAEL007823-RA	AAEL002176-RA	AAEL001845-RA
AAEL001719-RA	AAEL001848-RA	AAEL002298-RA	AAEL008472-RA		AAEL001625-RA	AAEL001848-RA	AAEL002325-RA	AAEL002178-RA	AAEL006763-RA	AAEL005945-RA	AAEL002047-RA		AAEL007827-RA	AAEL002178-RA	AAEL001848-RA
AAEL001720-RA	AAEL001851-RA	AAEL002299-RA	AAEL008478-RA		AAEL001628-RA	AAEL001851-RA	AAEL002335-RA	AAEL002179-RA	AAEL006767-RA	AAEL005947-RB	AAEL002054-RA		AAEL007839-RA	AAEL002179-RA	AAEL001851-RA
AAEL001721-RA	AAEL001853-RA	AAEL002303-RA	AAEL008493-RA		AAEL001629-RA	AAEL001853-RA	AAEL002339-RA	AAEL002184-RA	AAEL006772-RA	AAEL005949-RA	AAEL002062-RA		AAEL007860-RA	AAEL002184-RA	AAEL001853-RA
AAEL001723-RA	AAEL001854-RA	AAEL002304-RA	AAEL008529-RA		AAEL001631-RA	AAEL001854-RA	AAEL002345-RA	AAEL002186-RA	AAEL006775-RA	AAEL005964-RA	AAEL002062-RB		AAEL007864-RA	AAEL002186-RA	AAEL001854-RA
AAEL001724-RA	AAEL001856-RA	AAEL002308-RA	AAEL008539-RA		AAEL001636-RA	AAEL001856-RA	AAEL002346-RA	AAEL002190-RA	AAEL006780-RA	AAEL006013-RA	AAEL002065-RA		AAEL007890-RA	AAEL002190-RA	AAEL001856-RA
AAEL001725-RA	AAEL001857-RA	AAEL002311-RA	AAEL008555-RA		AAEL001641-RA	AAEL001857-RA	AAEL002350-RA	AAEL002192-RA	AAEL006787-RA	AAEL006015-RA	AAEL002068-RA		AAEL007894-RA	AAEL002192-RA	AAEL001857-RA
AAEL001727-RA	AAEL001858-RA	AAEL002312-RA	AAEL008593-RA		AAEL001645-RA	AAEL001858-RA	AAEL002351-RA	AAEL002196-RA	AAEL006788-RA	AAEL006021-RA	AAEL002069-RA		AAEL007898-RA	AAEL002196-RA	AAEL001858-RA
AAEL001729-RA	AAEL001860-RA	AAEL002321-RA	AAEL008596-RA		AAEL001647-RA	AAEL001860-RA	AAEL002359-RA	AAEL002198-RA	AAEL006794-RA	AAEL006023-RA	AAEL002074-RA		AAEL007902-RA	AAEL002198-RA	AAEL001860-RA
AAEL001730-RA	AAEL001861-RA	AAEL002323-RA	AAEL008603-RA		AAEL001648-RA	AAEL001861-RA	AAEL002362-RA	AAEL002203-RA	AAEL006799-RA	AAEL006046-RA	AAEL002077-RA		AAEL007910-RA	AAEL002203-RA	AAEL001861-RA
AAEL001731-RA	AAEL001865-RA	AAEL002325-RA	AAEL008615-RA		AAEL001649-RA	AAEL001865-RA	AAEL002363-RA	AAEL002206-RA	AAEL006800-RA	AAEL006051-RA	AAEL002078-RA		AAEL007913-RA	AAEL002206-RA	AAEL001865-RA
AAEL001732-RA	AAEL001869-RA	AAEL002335-RA	AAEL008616-RA		AAEL001653-RA	AAEL001869-RA	AAEL002364-RA	AAEL002207-RA	AAEL006813-RA	AAEL006067-RA	AAEL002079-RA		AAEL007914-RA	AAEL002207-RA	AAEL001869-RA
AAEL001734-RA	AAEL001870-RA	AAEL002339-RA	AAEL008619-RA		AAEL001655-RA	AAEL001870-RA	AAEL002366-RA	AAEL002219-RA	AAEL006816-RA	AAEL006082-RA	AAEL002080-RA		AAEL007928-RA	AAEL002219-RA	AAEL001870-RA
AAEL001738-RA	AAEL001871-RA	AAEL002345-RA	AAEL008657-RB		AAEL001657-RA	AAEL001871-RA	AAEL002368-RA	AAEL002221-RA	AAEL006820-RA	AAEL006083-RA	AAEL002083-RA		AAEL007946-RA	AAEL002221-RA	AAEL001871-RA
AAEL001739-RA	AAEL001872-RA	AAEL002346-RA	AAEL008673-RA		AAEL001659-RA	AAEL001872-RA	AAEL002370-RA	AAEL002222-RA	AAEL006830-RA	AAEL006084-RA	AAEL002084-RA		AAEL007947-RA	AAEL002222-RA	AAEL001872-RA
AAEL001740-RA	AAEL001874-RA	AAEL002350-RA	AAEL008683-RA		AAEL001662-RA	AAEL001874-RA	AAEL002381-RA	AAEL002225-RA	AAEL006859-RA	AAEL006110-RA	AAEL002089-RA		AAEL007962-RA	AAEL002225-RA	AAEL001874-RA
AAEL001742-RA	AAEL001875-RA	AAEL002351-RA	AAEL008686-RA		AAEL001664-RA	AAEL001875-RA	AAEL002386-RA	AAEL002226-RA	AAEL006878-RA	AAEL006120-RA	AAEL002090-RA		AAEL007968-RA	AAEL002226-RA	AAEL001875-RA
AAEL001746-RA	AAEL001876-RA	AAEL002359-RA	AAEL008688-RA		AAEL001670-RA	AAEL001876-RA	AAEL002389-RA	AAEL002238-RA	AAEL006882-RA	AAEL006131-RA	AAEL002091-RA		AAEL007978-RA	AAEL002238-RA	AAEL001876-RA
AAEL001748-RA	AAEL001879-RA	AAEL002362-RA	AAEL008719-RA		AAEL001671-RA	AAEL001879-RA	AAEL002390-RA	AAEL002240-RA	AAEL006887-RA	AAEL006139-RA	AAEL002095-RA		AAEL007986-RA	AAEL002240-RA	AAEL001879-RA
AAEL001752-RB	AAEL001884-RA	AAEL002363-RA	AAEL008756-RA		AAEL001673-RA	AAEL001884-RA	AAEL002392-RA	AAEL002248-RA	AAEL006892-RA	AAEL006143-RA	AAEL002098-RA		AAEL008010-RA	AAEL002248-RA	AAEL001884-RA
AAEL001756-RA	AAEL001896-RA	AAEL002364-RA	AAEL008758-RA		AAEL001682-RA	AAEL001896-RA	AAEL002399-RA	AAEL002249-RA	AAEL006895-RA	AAEL006168-RA	AAEL002100-RA		AAEL008013-RA	AAEL002249-RA	AAEL001896-RA
AAEL001758-RA	AAEL001896-RB	AAEL002366-RA	AAEL008791-RA		AAEL001684-RA	AAEL001896-RB	AAEL002401-RA	AAEL002251-RA	AAEL006927-RA	AAEL006169-RA	AAEL002101-RA		AAEL008019-RA	AAEL002251-RA	AAEL001896-RB
AAEL001759-RA	AAEL001898-RA	AAEL002368-RA	AAEL008827-RA		AAEL001687-RA	AAEL001898-RA	AAEL002402-RA	AAEL002253-RA	AAEL006944-RA	AAEL006171-RA	AAEL002106-RA		AAEL008021-RA	AAEL002253-RA	AAEL001898-RA
AAEL001760-RA	AAEL001902-RA	AAEL002370-RA	AAEL008838-RA		AAEL001688-RA	AAEL001902-RA	AAEL002404-RA	AAEL002260-RA	AAEL006950-RA	AAEL006181-RA	AAEL002107-RA		AAEL008022-RA	AAEL002260-RA	AAEL001902-RA
AAEL001764-RA	AAEL001904-RA	AAEL002381-RA	AAEL008841-RA		AAEL001691-RA	AAEL001904-RA	AAEL002408-RA	AAEL002261-RA	AAEL006955-RA	AAEL006194-RA	AAEL002108-RA		AAEL008043-RA	AAEL002261-RA	AAEL001904-RA
AAEL001765-RA	AAEL001906-RA	AAEL002386-RA	AAEL008850-RA		AAEL001698-RA	AAEL001906-RA	AAEL002412-RA	AAEL002263-RA	AAEL006963-RA	AAEL006199-RA	AAEL002114-RA		AAEL008054-RA	AAEL002263-RA	AAEL001906-RA
AAEL001766-RA	AAEL001909-RA	AAEL002389-RA	AAEL008897-RA		AAEL001706-RA	AAEL001909-RA	AAEL002413-RA	AAEL002267-RA	AAEL006975-RA	AAEL006225-RA	AAEL002118-RA		AAEL008056-RA	AAEL002267-RA	AAEL001909-RA
AAEL001767-RB	AAEL001910-RA	AAEL002390-RA	AAEL008899-RA		AAEL001709-RA	AAEL001910-RA	AAEL002416-RB	AAEL002271-RA	AAEL006983-RA	AAEL006229-RA	AAEL002119-RA		AAEL008063-RA	AAEL002271-RA	AAEL001910-RA
AAEL001769-RA	AAEL001913-RA	AAEL002392-RA	AAEL008904-RA		AAEL001710-RA	AAEL001913-RA	AAEL002418-RA	AAEL002272-RA	AAEL006985-RA	AAEL006231-RA	AAEL002121-RA		AAEL008071-RA	AAEL002272-RA	AAEL001913-RA
AAEL001770-RA	AAEL001914-RA	AAEL002399-RA	AAEL008909-RA		AAEL001715-RA	AAEL001914-RA	AAEL002419-RA	AAEL002277-RA	AAEL006986-RA	AAEL006234-RA	AAEL002125-RA		AAEL008075-RA	AAEL002277-RA	AAEL001914-RA
AAEL001773-RA	AAEL001918-RA	AAEL002401-RA	AAEL008935-RA		AAEL001716-RB	AAEL001918-RA	AAEL002421-RA	AAEL002279-RA	AAEL007000-RA	AAEL006236-RA	AAEL002127-RA		AAEL008076-RA	AAEL002279-RA	AAEL001918-RA
AAEL001775-RA	AAEL001921-RA	AAEL002402-RA	AAEL008945-RA		AAEL001717-RA	AAEL001921-RA	AAEL002426-RA	AAEL002280-RA	AAEL007013-RA	AAEL006237-RA	AAEL002129-RA		AAEL008101-RA	AAEL002280-RA	AAEL001921-RA
AAEL001779-RA	AAEL001922-RA	AAEL002404-RA	AAEL008953-RC		AAEL001719-RA	AAEL001922-RA	AAEL002427-RB	AAEL002284-RA	AAEL007017-RA	AAEL006259-RA	AAEL002130-RA		AAEL008102-RA	AAEL002284-RA	AAEL001922-RA
AAEL001782-RA	AAEL001929-RA	AAEL002408-RA	AAEL008954-RA		AAEL001721-RA	AAEL001929-RA	AAEL002428-RA	AAEL002286-RA	AAEL007026-RA	AAEL006262-RB	AAEL002135-RA		AAEL008103-RA	AAEL002286-RA	AAEL001929-RA
AAEL001783-RA	AAEL001934-RA	AAEL002412-RA	AAEL008955-RA		AAEL001723-RA	AAEL001934-RA	AAEL002430-RA	AAEL002287-RA	AAEL007033-RA	AAEL006262-RC	AAEL002139-RA		AAEL008113-RA	AAEL002287-RA	AAEL001934-RA
AAEL001784-RA	AAEL001935-RA	AAEL002413-RA	AAEL009017-RA		AAEL001724-RA	AAEL001935-RA	AAEL002437-RA	AAEL002290-RA	AAEL007104-RA	AAEL006266-RA	AAEL002140-RA		AAEL008129-RA	AAEL002290-RA	AAEL001935-RA
AAEL001787-RA	AAEL001937-RA	AAEL002416-RB	AAEL009022-RA		AAEL001725-RA	AAEL001937-RA	AAEL002442-RA	AAEL002293-RA	AAEL007106-RA	AAEL006269-RA	AAEL002144-RA		AAEL008151-RA	AAEL002293-RA	AAEL001937-RA
AAEL001791-RA	AAEL001938-RA	AAEL002418-RA	AAEL009024-RA		AAEL001727-RA	AAEL001938-RA	AAEL002444-RA	AAEL002296-RA	AAEL007109-RA	AAEL006280-RA	AAEL002147-RA		AAEL008159-RA	AAEL002296-RA	AAEL001938-RA
AAEL001795-RA	AAEL001940-RA	AAEL002419-RA	AAEL009035-RA		AAEL001729-RA	AAEL001940-RA	AAEL002450-RA	AAEL002298-RA	AAEL007131-RA	AAEL006301-RA	AAEL002152-RA		AAEL008163-RA	AAEL002298-RA	AAEL001940-RA
AAEL001796-RA	AAEL001946-RA	AAEL002421-RA	AAEL009058-RA		AAEL001730-RA	AAEL001946-RA	AAEL002451-RA	AAEL002299-RA	AAEL007157-RA	AAEL006305-RA	AAEL002155-RA		AAEL008164-RA	AAEL002299-RA	AAEL001946-RA
AAEL001798-RA	AAEL001948-RA	AAEL002426-RA	AAEL009086-RA		AAEL001732-RA	AAEL001948-RA	AAEL002464-RA	AAEL002303-RA	AAEL007158-RC	AAEL006309-RA	AAEL002157-RA		AAEL008165-RA	AAEL002303-RA	AAEL001948-RA
AAEL001803-RA	AAEL001950-RA	AAEL002427-RB	AAEL009090-RA		AAEL001734-RA	AAEL001950-RA	AAEL002465-RA	AAEL002304-RA	AAEL007159-RA	AAEL006317-RB	AAEL002158-RB		AAEL008167-RB	AAEL002304-RA	AAEL001950-RA
AAEL001805-RA	AAEL001954-RA	AAEL002428-RA	AAEL009096-RA		AAEL001738-RA	AAEL001954-RA	AAEL002468-RA	AAEL002308-RA	AAEL007161-RA	AAEL006319-RA	AAEL002159-RA		AAEL008180-RA	AAEL002308-RA	AAEL001954-RA
AAEL001810-RA	AAEL001955-RA	AAEL002430-RA	AAEL009102-RA		AAEL001739-RA	AAEL001955-RA	AAEL002469-RB	AAEL002311-RA	AAEL007167-RA	AAEL006330-RB	AAEL002160-RA		AAEL008192-RB	AAEL002311-RA	AAEL001955-RA
AAEL001811-RA	AAEL001957-RA	AAEL002437-RA	AAEL009109-RA		AAEL001740-RA	AAEL001957-RA	AAEL002470-RA	AAEL002312-RA	AAEL007171-RA	AAEL006348-RA	AAEL002161-RA		AAEL008224-RA	AAEL002312-RA	AAEL001957-RA
AAEL001815-RA	AAEL001958-RA	AAEL002442-RA	AAEL009147-RA		AAEL001742-RA	AAEL001958-RA	AAEL002471-RA	AAEL002321-RA	AAEL007176-RA	AAEL006351-RA	AAEL002162-RA		AAEL008234-RA	AAEL002321-RA	AAEL001958-RA
AAEL001817-RA	AAEL001959-RA	AAEL002444-RA	AAEL009152-RA		AAEL001749-RA	AAEL001959-RA	AAEL002474-RA	AAEL002322-RA	AAEL007178-RA	AAEL006357-RA	AAEL002163-RA		AAEL008243-RA	AAEL002322-RA	AAEL001959-RA
AAEL001827-RA	AAEL001962-RA	AAEL002450-RA	AAEL009154-RA		AAEL001751-RA	AAEL001962-RA	AAEL002475-RA	AAEL002323-RA	AAEL007237-RA	AAEL006362-RA	AAEL002164-RA		AAEL008252-RA	AAEL002323-RA	AAEL001962-RA
AAEL001830-RA	AAEL001963-RA	AAEL002451-RA	AAEL009154-RB		AAEL001752-RB	AAEL001963-RA	AAEL002478-RA	AAEL002325-RA	AAEL007241-RA	AAEL006363-RA	AAEL002166-RA		AAEL008253-RA	AAEL002325-RA	AAEL001963-RA
AAEL001831-RA	AAEL001971-RA	AAEL002464-RA	AAEL009161-RA		AAEL001754-RA	AAEL001971-RA	AAEL002488-RA	AAEL002335-RA	AAEL007243-RA	AAEL006379-RA	AAEL002168-RA		AAEL008261-RA	AAEL002335-RA	AAEL001971-RA
AAEL001832-RA	AAEL001972-RA	AAEL002465-RA	AAEL009170-RA		AAEL001756-RA	AAEL001972-RA	AAEL002489-RA	AAEL002339-RA	AAEL007244-RA	AAEL006390-RA	AAEL002169-RA		AAEL008262-RA	AAEL002339-RA	AAEL001972-RA
AAEL001833-RA	AAEL001974-RA	AAEL002468-RA	AAEL009182-RA		AAEL001757-RA	AAEL001974-RA	AAEL002496-RA	AAEL002345-RA	AAEL007250-RA	AAEL006405-RA	AAEL002170-RA		AAEL008263-RA	AAEL002345-RA	AAEL001974-RA
AAEL001834-RA	AAEL001977-RA	AAEL002469-RB	AAEL009186-RA		AAEL001758-RA	AAEL001977-RA	AAEL002498-RA	AAEL002346-RA	AAEL007251-RA	AAEL006426-RA	AAEL002175-RA		AAEL008275-RA	AAEL002346-RA	AAEL001977-RA
AAEL001840-RA	AAEL001979-RB	AAEL002470-RA	AAEL009187-RA		AAEL001759-RA	AAEL001979-RB	AAEL002499-RA	AAEL002350-RA	AAEL007253-RA	AAEL006447-RA	AAEL002176-RA		AAEL008282-RA	AAEL002350-RA	AAEL001979-RB
AAEL001845-RA	AAEL001982-RA	AAEL002471-RA	AAEL009198-RA		AAEL001760-RA	AAEL001982-RA	AAEL002501-RA	AAEL002351-RA	AAEL007254-RA	AAEL006448-RA	AAEL002178-RA		AAEL008301-RA	AAEL002351-RA	AAEL001982-RA
AAEL001848-RA	AAEL001983-RA	AAEL002474-RA	AAEL009212-RA		AAEL001762-RA	AAEL001983-RA	AAEL002503-RA	AAEL002359-RA	AAEL007270-RA	AAEL006454-RA	AAEL002179-RA		AAEL008302-RA	AAEL002359-RA	AAEL001983-RA
AAEL001853-RA	AAEL001984-RA	AAEL002475-RA	AAEL009216-RA		AAEL001764-RA	AAEL001984-RA	AAEL002506-RA	AAEL002362-RA	AAEL007276-RA	AAEL006455-RA	AAEL002184-RA		AAEL008305-RA	AAEL002362-RA	AAEL001984-RA
AAEL001854-RA	AAEL001992-RA	AAEL002478-RA	AAEL009228-RA		AAEL001765-RA	AAEL001992-RA	AAEL002508-RA	AAEL002363-RA	AAEL007277-RA	AAEL006457-RA	AAEL002186-RA		AAEL008315-RA	AAEL002363-RA	AAEL001992-RA
AAEL001856-RA	AAEL001998-RA	AAEL002488-RA	AAEL009240-RA		AAEL001766-RA	AAEL001998-RA	AAEL002511-RA	AAEL002364-RA	AAEL007280-RA	AAEL006467-RA	AAEL002190-RA		AAEL008341-RA	AAEL002364-RA	AAEL001998-RA
AAEL001858-RA	AAEL002002-RA	AAEL002489-RA	AAEL009250-RA		AAEL001767-RB	AAEL002002-RA	AAEL002512-RA	AAEL002366-RA	AAEL007289-RA	AAEL006477-RA	AAEL002194-RB		AAEL008359-RA	AAEL002366-RA	AAEL002002-RA
AAEL001860-RA	AAEL002006-RA	AAEL002496-RA	AAEL009266-RA		AAEL001769-RA	AAEL002006-RA	AAEL002513-RA	AAEL002368-RA	AAEL007295-RA	AAEL006492-RA	AAEL002196-RA		AAEL008372-RA	AAEL002368-RA	AAEL002006-RA
AAEL001861-RA	AAEL002008-RA	AAEL002498-RA	AAEL009282-RA		AAEL001770-RA	AAEL002008-RA	AAEL002516-RA	AAEL002370-RA	AAEL007301-RA	AAEL006497-RA	AAEL002198-RA		AAEL008378-RA	AAEL002370-RA	AAEL002008-RA
AAEL001865-RA	AAEL002009-RA	AAEL002499-RA	AAEL009291-RA		AAEL001774-RA	AAEL002009-RA	AAEL002521-RA	AAEL002381-RA	AAEL007309-RA	AAEL006498-RA	AAEL002203-RA		AAEL008379-RA	AAEL002381-RA	AAEL002009-RA
AAEL001869-RA	AAEL002010-RA	AAEL002501-RA	AAEL009299-RA		AAEL001775-RA	AAEL002010-RA	AAEL002522-RA	AAEL002386-RA	AAEL007310-RA	AAEL006522-RA	AAEL002205-RA		AAEL008388-RA	AAEL002386-RA	AAEL002010-RA
AAEL001870-RA	AAEL002013-RA	AAEL002503-RA	AAEL009303-RA		AAEL001778-RA	AAEL002013-RA	AAEL002525-RA	AAEL002389-RA	AAEL007316-RA	AAEL006541-RA	AAEL002206-RA		AAEL008401-RA	AAEL002389-RA	AAEL002013-RA
AAEL001871-RA	AAEL002014-RA	AAEL002506-RA	AAEL009304-RA		AAEL001779-RA	AAEL002014-RA	AAEL002526-RA	AAEL002390-RA	AAEL007318-RA	AAEL006557-RA	AAEL002207-RA		AAEL008407-RA	AAEL002390-RA	AAEL002014-RA
AAEL001872-RA	AAEL002016-RA	AAEL002508-RA	AAEL009324-RB		AAEL001782-RA	AAEL002016-RA	AAEL002527-RA	AAEL002392-RA	AAEL007323-RA	AAEL006559-RA	AAEL002214-RB		AAEL008412-RA	AAEL002392-RA	AAEL002016-RA
AAEL001874-RA	AAEL002019-RA	AAEL002511-RA	AAEL009326-RA		AAEL001787-RA	AAEL002019-RA	AAEL002534-RA	AAEL002399-RA	AAEL007324-RA	AAEL006567-RA	AAEL002219-RA		AAEL008426-RC	AAEL002399-RA	AAEL002019-RA
AAEL001875-RA	AAEL002023-RA	AAEL002512-RA	AAEL009339-RA		AAEL001791-RA	AAEL002023-RA	AAEL002536-RA	AAEL002401-RA	AAEL007332-RA	AAEL006582-RC	AAEL002221-RA		AAEL008481-RA	AAEL002401-RA	AAEL002023-RA
AAEL001876-RA	AAEL002025-RA	AAEL002513-RA	AAEL009342-RA		AAEL001795-RA	AAEL002025-RA	AAEL002538-RA	AAEL002402-RA	AAEL007341-RA	AAEL006583-RA	AAEL002222-RA		AAEL008485-RA	AAEL002402-RA	AAEL002025-RA
AAEL001879-RA	AAEL002028-RA	AAEL002516-RA	AAEL009352-RA		AAEL001796-RA	AAEL002028-RA	AAEL002539-RA	AAEL002404-RA	AAEL007354-RA	AAEL006607-RA	AAEL002225-RA		AAEL008492-RA	AAEL002404-RA	AAEL002028-RA
AAEL001883-RA	AAEL002036-RA	AAEL002521-RA	AAEL009356-RA		AAEL001798-RA	AAEL002036-RA	AAEL002540-RA	AAEL002407-RB	AAEL007359-RA	AAEL006611-RA	AAEL002226-RA		AAEL008495-RA	AAEL002407-RB	AAEL002036-RA
AAEL001884-RA	AAEL002037-RA	AAEL002522-RA	AAEL009372-RB		AAEL001803-RA	AAEL002037-RA	AAEL002541-RA	AAEL002408-RA	AAEL007368-RA	AAEL006630-RA	AAEL002232-RA		AAEL008502-RA	AAEL002408-RA	AAEL002037-RA
AAEL001891-RA	AAEL002043-RA	AAEL002525-RA	AAEL009374-RA		AAEL001804-RA	AAEL002043-RA	AAEL002542-RA	AAEL002412-RA	AAEL007370-RA	AAEL006632-RD	AAEL002238-RA		AAEL008556-RB	AAEL002412-RA	AAEL002043-RA
AAEL001892-RB	AAEL002047-RA	AAEL002526-RA	AAEL009380-RA		AAEL001805-RA	AAEL002047-RA	AAEL002543-RA	AAEL002413-RA	AAEL007388-RA	AAEL006636-RA	AAEL002240-RA		AAEL008558-RA	AAEL002413-RA	AAEL002047-RA
AAEL001896-RA	AAEL002054-RA	AAEL002527-RA	AAEL009381-RA		AAEL001807-RA	AAEL002054-RA	AAEL002544-RA	AAEL002416-RB	AAEL007409-RA	AAEL006638-RA	AAEL002248-RA		AAEL008587-RA	AAEL002416-RB	AAEL002054-RA
AAEL001898-RA	AAEL002055-RA	AAEL002534-RA	AAEL009383-RA		AAEL001808-RA	AAEL002055-RA	AAEL002546-RA	AAEL002418-RA	AAEL007414-RA	AAEL006650-RA	AAEL002249-RA		AAEL008595-RA	AAEL002418-RA	AAEL002055-RA
AAEL001904-RA	AAEL002058-RA	AAEL002536-RA	AAEL009394-RA		AAEL001810-RA	AAEL002058-RA	AAEL002548-RA	AAEL002419-RA	AAEL007426-RA	AAEL006672-RA	AAEL002251-RA		AAEL008605-RA	AAEL002419-RA	AAEL002058-RA
AAEL001910-RA	AAEL002062-RA	AAEL002538-RA	AAEL009400-RA		AAEL001811-RA	AAEL002062-RA	AAEL002559-RA	AAEL002420-RA	AAEL007445-RA	AAEL006680-RA	AAEL002252-RA		AAEL008612-RA	AAEL002420-RA	AAEL002062-RA
AAEL001913-RA	AAEL002062-RB	AAEL002539-RA	AAEL009409-RA		AAEL001815-RA	AAEL002062-RB	AAEL002562-RA	AAEL002421-RA	AAEL007446-RA	AAEL006682-RA	AAEL002253-RA		AAEL008625-RA	AAEL002421-RA	AAEL002062-RB
AAEL001914-RA	AAEL002065-RA	AAEL002540-RA	AAEL009415-RA		AAEL001819-RA	AAEL002065-RA	AAEL002563-RA	AAEL002423-RA	AAEL007454-RA	AAEL006696-RA	AAEL002258-RA		AAEL008628-RA	AAEL002423-RA	AAEL002065-RA
AAEL001915-RA	AAEL002066-RA	AAEL002541-RA	AAEL009416-RA		AAEL001825-RA	AAEL002066-RA	AAEL002571-RA	AAEL002426-RA	AAEL007456-RA	AAEL006703-RA	AAEL002260-RA		AAEL008641-RA	AAEL002426-RA	AAEL002066-RA
AAEL001918-RA	AAEL002068-RA	AAEL002542-RA	AAEL009430-RA		AAEL001830-RA	AAEL002068-RA	AAEL002578-RA	AAEL002427-RB	AAEL007457-RA	AAEL006717-RA	AAEL002261-RA		AAEL008643-RA	AAEL002427-RB	AAEL002068-RA
AAEL001919-RB	AAEL002069-RA	AAEL002543-RA	AAEL009432-RA		AAEL001831-RA	AAEL002069-RA	AAEL002581-RA	AAEL002428-RA	AAEL007461-RA	AAEL006718-RA	AAEL002263-RA		AAEL008668-RA	AAEL002428-RA	AAEL002069-RA
AAEL001921-RA	AAEL002074-RA	AAEL002544-RA	AAEL009445-RA		AAEL001832-RA	AAEL002074-RA	AAEL002583-RA	AAEL002430-RA	AAEL007463-RA	AAEL006719-RA	AAEL002267-RA		AAEL008675-RA	AAEL002430-RA	AAEL002074-RA
AAEL001922-RA	AAEL002077-RA	AAEL002546-RA	AAEL009447-RA		AAEL001833-RA	AAEL002077-RA	AAEL002592-RA	AAEL002435-RD	AAEL007468-RA	AAEL006720-RA	AAEL002271-RA		AAEL008715-RA	AAEL002435-RD	AAEL002077-RA
AAEL001934-RA	AAEL002078-RA	AAEL002548-RA	AAEL009451-RA		AAEL001834-RA	AAEL002078-RA	AAEL002594-RA	AAEL002437-RA	AAEL007473-RA	AAEL006721-RA	AAEL002272-RA		AAEL008773-RA	AAEL002437-RA	AAEL002078-RA
AAEL001935-RA	AAEL002079-RA	AAEL002559-RA	AAEL009469-RA		AAEL001838-RA	AAEL002079-RA	AAEL002595-RA	AAEL002442-RA	AAEL007474-RA	AAEL006728-RA	AAEL002277-RA		AAEL008816-RA	AAEL002442-RA	AAEL002079-RA
AAEL001936-RA	AAEL002080-RA	AAEL002562-RA	AAEL009473-RA		AAEL001840-RA	AAEL002080-RA	AAEL002599-RA	AAEL002444-RA	AAEL007482-RA	AAEL006730-RA	AAEL002278-RA		AAEL008830-RA	AAEL002444-RA	AAEL002080-RA
AAEL001937-RA	AAEL002083-RA	AAEL002563-RA	AAEL009479-RA		AAEL001843-RA	AAEL002083-RA	AAEL002620-RA	AAEL002450-RA	AAEL007489-RA	AAEL006731-RB	AAEL002279-RA		AAEL008839-RA	AAEL002450-RA	AAEL002083-RA
AAEL001938-RA	AAEL002084-RA	AAEL002571-RA	AAEL009481-RA		AAEL001844-RA	AAEL002084-RA	AAEL002621-RA	AAEL002451-RA	AAEL007496-RA	AAEL006737-RA	AAEL002280-RA		AAEL008845-RA	AAEL002451-RA	AAEL002084-RA
AAEL001939-RA	AAEL002089-RA	AAEL002578-RA	AAEL009505-RA		AAEL001845-RA	AAEL002089-RA	AAEL002629-RA	AAEL002464-RA	AAEL007501-RA	AAEL006741-RA	AAEL002284-RA		AAEL008847-RA	AAEL002464-RA	AAEL002089-RA
AAEL001940-RA	AAEL002090-RA	AAEL002581-RA	AAEL009507-RA		AAEL001847-RA	AAEL002090-RA	AAEL002639-RA	AAEL002465-RA	AAEL007504-RA	AAEL006751-RA	AAEL002285-RA		AAEL008859-RA	AAEL002465-RA	AAEL002090-RA
AAEL001945-RA	AAEL002091-RA	AAEL002583-RA	AAEL009509-RA		AAEL001848-RA	AAEL002091-RA	AAEL002646-RA	AAEL002468-RA	AAEL007516-RA	AAEL006777-RA	AAEL002286-RA		AAEL008892-RA	AAEL002468-RA	AAEL002091-RA
AAEL001946-RA	AAEL002095-RA	AAEL002585-RA	AAEL009526-RA		AAEL001852-RA	AAEL002095-RA	AAEL002647-RA	AAEL002469-RB	AAEL007535-RA	AAEL006778-RA	AAEL002287-RA		AAEL008912-RA	AAEL002469-RB	AAEL002095-RA
AAEL001948-RA	AAEL002098-RA	AAEL002592-RA	AAEL009541-RA		AAEL001853-RA	AAEL002098-RA	AAEL002653-RA	AAEL002470-RA	AAEL007539-RA	AAEL006783-RA	AAEL002290-RA		AAEL008926-RA	AAEL002470-RA	AAEL002098-RA
AAEL001950-RA	AAEL002100-RA	AAEL002594-RA	AAEL009561-RA		AAEL001854-RA	AAEL002100-RA	AAEL002660-RA	AAEL002471-RA	AAEL007544-RA	AAEL006785-RA	AAEL002293-RA		AAEL008928-RA	AAEL002471-RA	AAEL002100-RA
AAEL001953-RA	AAEL002101-RA	AAEL002595-RA	AAEL009568-RA		AAEL001856-RA	AAEL002101-RA	AAEL002684-RA	AAEL002474-RA	AAEL007562-RA	AAEL006790-RA	AAEL002296-RA		AAEL008928-RC	AAEL002474-RA	AAEL002101-RA
AAEL001954-RA	AAEL002106-RA	AAEL002599-RA	AAEL009579-RA		AAEL001858-RA	AAEL002106-RA	AAEL002687-RA	AAEL002475-RA	AAEL007564-RA	AAEL006807-RA	AAEL002298-RA		AAEL008929-RA	AAEL002475-RA	AAEL002106-RA
AAEL001955-RA	AAEL002107-RA	AAEL002620-RA	AAEL009602-RA		AAEL001860-RA	AAEL002107-RA	AAEL002694-RA	AAEL002478-RA	AAEL007581-RA	AAEL006812-RA	AAEL002299-RA		AAEL008938-RA	AAEL002478-RA	AAEL002107-RA
AAEL001957-RA	AAEL002108-RA	AAEL002621-RA	AAEL009607-RE		AAEL001861-RA	AAEL002108-RA	AAEL002698-RA	AAEL002488-RA	AAEL007597-RB	AAEL006819-RA	AAEL002303-RA		AAEL009027-RA	AAEL002488-RA	AAEL002108-RA
AAEL001958-RA	AAEL002114-RA	AAEL002629-RA	AAEL009617-RA		AAEL001862-RA	AAEL002114-RA	AAEL002705-RA	AAEL002489-RA	AAEL007634-RA	AAEL006845-RB	AAEL002304-RA		AAEL009037-RA	AAEL002489-RA	AAEL002114-RA
AAEL001959-RA	AAEL002118-RA	AAEL002639-RA	AAEL009623-RA		AAEL001865-RA	AAEL002118-RA	AAEL002723-RA	AAEL002496-RA	AAEL007637-RA	AAEL006849-RA	AAEL002308-RA		AAEL009038-RA	AAEL002496-RA	AAEL002118-RA
AAEL001961-RA	AAEL002119-RA	AAEL002646-RA	AAEL009639-RA		AAEL001869-RA	AAEL002119-RA	AAEL002728-RA	AAEL002498-RA	AAEL007638-RA	AAEL006856-RA	AAEL002311-RA		AAEL009055-RA	AAEL002498-RA	AAEL002119-RA
AAEL001962-RA	AAEL002121-RA	AAEL002647-RA	AAEL009666-RA		AAEL001870-RA	AAEL002121-RA	AAEL002729-RA	AAEL002499-RA	AAEL007652-RA	AAEL006868-RA	AAEL002312-RA		AAEL009070-RA	AAEL002499-RA	AAEL002121-RA
AAEL001963-RA	AAEL002124-RA	AAEL002653-RA	AAEL009673-RA		AAEL001871-RA	AAEL002124-RA	AAEL002744-RA	AAEL002501-RA	AAEL007661-RA	AAEL006870-RA	AAEL002317-RA		AAEL009072-RA	AAEL002501-RA	AAEL002124-RA
AAEL001965-RA	AAEL002125-RA	AAEL002660-RA	AAEL009677-RA		AAEL001872-RA	AAEL002125-RA	AAEL002767-RA	AAEL002503-RA	AAEL007672-RA	AAEL006893-RA	AAEL002321-RA		AAEL009087-RA	AAEL002503-RA	AAEL002125-RA
AAEL001966-RA	AAEL002127-RA	AAEL002684-RA	AAEL009703-RA		AAEL001874-RA	AAEL002127-RA	AAEL002769-RA	AAEL002504-RB	AAEL007677-RA	AAEL006897-RA	AAEL002323-RA		AAEL009089-RA	AAEL002504-RB	AAEL002127-RA
AAEL001971-RA	AAEL002128-RA	AAEL002687-RA	AAEL009718-RA		AAEL001875-RA	AAEL002128-RA	AAEL002772-RA	AAEL002506-RA	AAEL007681-RA	AAEL006911-RA	AAEL002325-RA		AAEL009120-RA	AAEL002506-RA	AAEL002128-RA
AAEL001972-RA	AAEL002129-RA	AAEL002688-RA	AAEL009720-RA		AAEL001876-RA	AAEL002129-RA	AAEL002774-RB	AAEL002508-RA	AAEL007683-RA	AAEL006931-RB	AAEL002335-RA		AAEL009129-RA	AAEL002508-RA	AAEL002129-RA
AAEL001974-RA	AAEL002130-RA	AAEL002694-RA	AAEL009722-RA		AAEL001879-RA	AAEL002130-RA	AAEL002775-RA	AAEL002511-RA	AAEL007689-RB	AAEL006937-RA	AAEL002339-RA		AAEL009134-RA	AAEL002511-RA	AAEL002130-RA
AAEL001976-RA	AAEL002135-RA	AAEL002698-RA	AAEL009727-RA		AAEL001881-RA	AAEL002135-RA	AAEL002777-RA	AAEL002512-RA	AAEL007698-RA	AAEL006938-RA	AAEL002345-RA		AAEL009135-RA	AAEL002512-RA	AAEL002135-RA
AAEL001977-RA	AAEL002137-RC	AAEL002705-RA	AAEL009734-RA		AAEL001882-RA	AAEL002137-RC	AAEL002779-RA	AAEL002513-RA	AAEL007708-RA	AAEL006940-RA	AAEL002346-RA		AAEL009141-RA	AAEL002513-RA	AAEL002137-RC
AAEL001979-RB	AAEL002139-RA	AAEL002723-RA	AAEL009745-RA		AAEL001884-RA	AAEL002139-RA	AAEL002781-RB	AAEL002516-RA	AAEL007716-RA	AAEL006949-RA	AAEL002348-RA		AAEL009151-RB	AAEL002516-RA	AAEL002139-RA
AAEL001982-RA	AAEL002140-RA	AAEL002728-RA	AAEL009757-RA		AAEL001890-RA	AAEL002140-RA	AAEL002782-RA	AAEL002521-RA	AAEL007726-RA	AAEL006957-RA	AAEL002350-RA		AAEL009155-RA	AAEL002521-RA	AAEL002140-RA
AAEL001983-RA	AAEL002144-RA	AAEL002729-RA	AAEL009761-RA		AAEL001892-RB	AAEL002144-RA	AAEL002783-RA	AAEL002522-RA	AAEL007738-RA	AAEL006968-RA	AAEL002351-RA		AAEL009158-RA	AAEL002522-RA	AAEL002144-RA
AAEL001996-RA	AAEL002147-RA	AAEL002730-RA	AAEL009764-RA		AAEL001893-RA	AAEL002147-RA	AAEL002784-RA	AAEL002524-RA	AAEL007749-RA	AAEL006990-RA	AAEL002359-RA		AAEL009160-RA	AAEL002524-RA	AAEL002147-RA
AAEL001998-RA	AAEL002152-RA	AAEL002744-RA	AAEL009770-RA		AAEL001894-RA	AAEL002152-RA	AAEL002786-RA	AAEL002525-RA	AAEL007756-RA	AAEL006993-RC	AAEL002362-RA		AAEL009167-RA	AAEL002525-RA	AAEL002152-RA
AAEL002000-RA	AAEL002153-RA	AAEL002767-RA	AAEL009775-RA		AAEL001896-RA	AAEL002153-RA	AAEL002789-RA	AAEL002526-RA	AAEL007778-RA	AAEL007020-RA	AAEL002363-RA		AAEL009175-RA	AAEL002526-RA	AAEL002153-RA
AAEL002002-RA	AAEL002155-RA	AAEL002769-RA	AAEL009776-RA		AAEL001898-RA	AAEL002155-RA	AAEL002791-RB	AAEL002527-RA	AAEL007783-RA	AAEL007021-RA	AAEL002364-RA		AAEL009188-RA	AAEL002527-RA	AAEL002155-RA
AAEL002006-RA	AAEL002157-RA	AAEL002772-RA	AAEL009777-RA		AAEL001904-RA	AAEL002157-RA	AAEL002793-RA	AAEL002534-RA	AAEL007788-RA	AAEL007032-RA	AAEL002366-RA		AAEL009194-RA	AAEL002534-RA	AAEL002157-RA
AAEL002009-RA	AAEL002158-RB	AAEL002774-RA	AAEL009781-RA		AAEL001905-RA	AAEL002158-RB	AAEL002797-RA	AAEL002536-RA	AAEL007799-RA	AAEL007041-RA	AAEL002368-RA		AAEL009206-RA	AAEL002536-RA	AAEL002158-RB
AAEL002010-RA	AAEL002159-RA	AAEL002774-RB	AAEL009782-RA		AAEL001906-RA	AAEL002159-RA	AAEL002798-RA	AAEL002538-RA	AAEL007804-RA	AAEL007042-RC	AAEL002370-RA		AAEL009213-RA	AAEL002538-RA	AAEL002159-RA
AAEL002013-RA	AAEL002160-RA	AAEL002775-RA	AAEL009785-RA		AAEL001909-RA	AAEL002160-RA	AAEL002808-RA	AAEL002539-RA	AAEL007810-RA	AAEL007053-RB	AAEL002375-RA		AAEL009214-RA	AAEL002539-RA	AAEL002160-RA
AAEL002019-RA	AAEL002161-RA	AAEL002777-RA	AAEL009786-RA		AAEL001910-RA	AAEL002161-RA	AAEL002812-RA	AAEL002540-RA	AAEL007813-RA	AAEL007057-RA	AAEL002377-RA		AAEL009226-RA	AAEL002540-RA	AAEL002161-RA
AAEL002020-RA	AAEL002162-RA	AAEL002779-RA	AAEL009822-RB		AAEL001913-RA	AAEL002162-RA	AAEL002817-RA	AAEL002541-RA	AAEL007820-RB	AAEL007068-RA	AAEL002381-RA		AAEL009232-RA	AAEL002541-RA	AAEL002162-RA
AAEL002023-RA	AAEL002163-RA	AAEL002781-RB	AAEL009824-RA		AAEL001914-RA	AAEL002163-RA	AAEL002818-RA	AAEL002542-RA	AAEL007829-RA	AAEL007069-RA	AAEL002386-RA		AAEL009233-RA	AAEL002542-RA	AAEL002163-RA
AAEL002025-RA	AAEL002164-RA	AAEL002782-RA	AAEL009909-RA		AAEL001918-RA	AAEL002164-RA	AAEL002823-RA	AAEL002543-RA	AAEL007838-RA	AAEL007071-RA	AAEL002389-RA		AAEL009235-RA	AAEL002543-RA	AAEL002164-RA
AAEL002036-RA	AAEL002166-RA	AAEL002783-RA	AAEL009916-RA		AAEL001919-RB	AAEL002166-RA	AAEL002831-RA	AAEL002544-RA	AAEL007840-RA	AAEL007076-RA	AAEL002390-RA		AAEL009247-RA	AAEL002544-RA	AAEL002166-RA
AAEL002039-RA	AAEL002168-RA	AAEL002784-RA	AAEL009922-RA		AAEL001921-RA	AAEL002168-RA	AAEL002832-RA	AAEL002546-RA	AAEL007842-RA	AAEL007084-RB	AAEL002392-RA		AAEL009249-RA	AAEL002546-RA	AAEL002168-RA
AAEL002043-RA	AAEL002169-RA	AAEL002786-RA	AAEL009943-RA		AAEL001922-RA	AAEL002169-RA	AAEL002834-RA	AAEL002548-RA	AAEL007852-RA	AAEL007105-RA	AAEL002399-RA		AAEL009253-RB	AAEL002548-RA	AAEL002169-RA
AAEL002047-RA	AAEL002170-RA	AAEL002789-RA	AAEL010003-RB		AAEL001925-RA	AAEL002170-RA	AAEL002835-RA	AAEL002559-RA	AAEL007856-RA	AAEL007125-RA	AAEL002401-RA		AAEL009269-RA	AAEL002559-RA	AAEL002170-RA
AAEL002056-RA	AAEL002171-RA	AAEL002791-RB	AAEL010006-RA		AAEL001930-RB	AAEL002171-RA	AAEL002836-RA	AAEL002562-RA	AAEL007863-RA	AAEL007134-RA	AAEL002402-RA		AAEL009276-RA	AAEL002562-RA	AAEL002171-RA
AAEL002059-RA	AAEL002175-RA	AAEL002793-RA	AAEL010019-RA		AAEL001932-RA	AAEL002175-RA	AAEL002841-RA	AAEL002563-RA	AAEL007868-RA	AAEL007149-RB	AAEL002404-RA		AAEL009278-RA	AAEL002563-RA	AAEL002175-RA
AAEL002065-RA	AAEL002176-RA	AAEL002797-RA	AAEL010021-RA		AAEL001934-RA	AAEL002176-RA	AAEL002842-RA	AAEL002571-RA	AAEL007869-RA	AAEL007156-RB	AAEL002408-RA		AAEL009290-RA	AAEL002571-RA	AAEL002176-RA
AAEL002068-RA	AAEL002178-RA	AAEL002798-RA	AAEL010029-RA		AAEL001935-RA	AAEL002178-RA	AAEL002844-RA	AAEL002578-RA	AAEL007875-RA	AAEL007162-RA	AAEL002412-RA		AAEL009297-RA	AAEL002578-RA	AAEL002178-RA
AAEL002069-RA	AAEL002179-RA	AAEL002808-RA	AAEL010039-RA		AAEL001937-RA	AAEL002179-RA	AAEL002846-RA	AAEL002581-RA	AAEL007881-RA	AAEL007183-RA	AAEL002413-RA		AAEL009315-RA	AAEL002581-RA	AAEL002179-RA
AAEL002074-RA	AAEL002184-RA	AAEL002812-RA	AAEL010102-RA		AAEL001938-RA	AAEL002184-RA	AAEL002851-RA	AAEL002583-RA	AAEL007927-RA	AAEL007187-RA	AAEL002416-RB		AAEL009337-RA	AAEL002583-RA	AAEL002184-RA
AAEL002077-RA	AAEL002186-RA	AAEL002817-RA	AAEL010116-RB		AAEL001940-RA	AAEL002186-RA	AAEL002852-RA	AAEL002590-RA	AAEL007931-RA	AAEL007199-RA	AAEL002418-RA		AAEL009354-RA	AAEL002590-RA	AAEL002186-RA
AAEL002078-RA	AAEL002190-RA	AAEL002818-RA	AAEL010120-RA		AAEL001946-RA	AAEL002190-RA	AAEL002854-RA	AAEL002592-RA	AAEL007939-RA	AAEL007205-RA	AAEL002419-RA		AAEL009385-RA	AAEL002592-RA	AAEL002190-RA
AAEL002079-RA	AAEL002194-RB	AAEL002823-RA	AAEL010127-RA		AAEL001948-RA	AAEL002194-RB	AAEL002856-RA	AAEL002594-RA	AAEL007941-RA	AAEL007209-RA	AAEL002421-RA		AAEL009442-RA	AAEL002594-RA	AAEL002194-RB
AAEL002083-RA	AAEL002196-RA	AAEL002831-RA	AAEL010140-RA		AAEL001950-RA	AAEL002196-RA	AAEL002857-RA	AAEL002595-RA	AAEL007942-RA	AAEL007221-RA	AAEL002426-RA		AAEL009461-RA	AAEL002595-RA	AAEL002196-RA
AAEL002084-RA	AAEL002198-RA	AAEL002832-RA	AAEL010154-RA		AAEL001952-RA	AAEL002198-RA	AAEL002860-RA	AAEL002599-RA	AAEL007943-RA	AAEL007227-RA	AAEL002427-RB		AAEL009474-RA	AAEL002599-RA	AAEL002198-RA
AAEL002087-RA	AAEL002203-RA	AAEL002834-RA	AAEL010162-RA		AAEL001954-RA	AAEL002203-RA	AAEL002865-RA	AAEL002620-RA	AAEL007955-RA	AAEL007234-RA	AAEL002428-RA		AAEL009516-RA	AAEL002620-RA	AAEL002203-RA
AAEL002089-RA	AAEL002204-RA	AAEL002835-RA	AAEL010167-RA		AAEL001955-RA	AAEL002204-RA	AAEL002866-RA	AAEL002621-RA	AAEL007972-RA	AAEL007238-RA	AAEL002430-RA		AAEL009546-RA	AAEL002621-RA	AAEL002204-RA
AAEL002090-RA	AAEL002205-RA	AAEL002836-RA	AAEL010173-RA		AAEL001957-RA	AAEL002205-RA	AAEL002867-RA	AAEL002629-RA	AAEL007977-RA	AAEL007239-RA	AAEL002437-RA		AAEL009548-RA	AAEL002629-RA	AAEL002205-RA
AAEL002091-RA	AAEL002206-RA	AAEL002841-RA	AAEL010187-RA		AAEL001958-RA	AAEL002206-RA	AAEL002869-RA	AAEL002639-RA	AAEL007990-RB	AAEL007246-RA	AAEL002442-RA		AAEL009604-RC	AAEL002639-RA	AAEL002206-RA
AAEL002092-RA	AAEL002207-RA	AAEL002842-RA	AAEL010197-RA		AAEL001959-RA	AAEL002207-RA	AAEL002874-RA	AAEL002646-RA	AAEL008006-RA	AAEL007268-RA	AAEL002444-RA		AAEL009607-RA	AAEL002646-RA	AAEL002207-RA
AAEL002095-RA	AAEL002214-RB	AAEL002844-RA	AAEL010210-RA		AAEL001962-RA	AAEL002214-RB	AAEL002881-RA	AAEL002647-RA	AAEL008035-RA	AAEL007283-RA	AAEL002448-RA		AAEL009607-RB	AAEL002647-RA	AAEL002214-RB
AAEL002098-RA	AAEL002219-RA	AAEL002846-RA	AAEL010224-RA		AAEL001963-RA	AAEL002219-RA	AAEL002885-RA	AAEL002651-RB	AAEL008042-RA	AAEL007287-RA	AAEL002450-RA		AAEL009619-RA	AAEL002651-RB	AAEL002219-RA
AAEL002100-RA	AAEL002221-RA	AAEL002851-RA	AAEL010228-RA		AAEL001971-RA	AAEL002221-RA	AAEL002886-RA	AAEL002653-RA	AAEL008048-RA	AAEL007288-RA	AAEL002451-RA		AAEL009651-RA	AAEL002653-RA	AAEL002221-RA
AAEL002101-RA	AAEL002222-RA	AAEL002852-RA	AAEL010235-RA		AAEL001972-RA	AAEL002222-RA	AAEL002887-RA	AAEL002660-RA	AAEL008057-RA	AAEL007290-RC	AAEL002456-RA		AAEL009653-RB	AAEL002660-RA	AAEL002222-RA
AAEL002103-RA	AAEL002225-RA	AAEL002854-RA	AAEL010243-RA		AAEL001973-RA	AAEL002225-RA	AAEL002892-RA	AAEL002668-RA	AAEL008060-RA	AAEL007291-RA	AAEL002461-RA		AAEL009660-RA	AAEL002668-RA	AAEL002225-RA
AAEL002104-RA	AAEL002226-RA	AAEL002856-RA	AAEL010282-RA		AAEL001974-RA	AAEL002226-RA	AAEL002894-RA	AAEL002684-RA	AAEL008065-RA	AAEL007293-RA	AAEL002464-RA		AAEL009661-RA	AAEL002684-RA	AAEL002226-RA
AAEL002106-RA	AAEL002232-RA	AAEL002857-RA	AAEL010283-RA		AAEL001977-RA	AAEL002232-RA	AAEL002895-RA	AAEL002687-RA	AAEL008086-RA	AAEL007294-RA	AAEL002465-RA		AAEL009670-RA	AAEL002687-RA	AAEL002232-RA
AAEL002107-RA	AAEL002238-RA	AAEL002860-RA	AAEL010284-RA		AAEL001979-RB	AAEL002238-RA	AAEL002900-RA	AAEL002694-RA	AAEL008105-RA	AAEL007298-RB	AAEL002468-RA		AAEL009684-RA	AAEL002694-RA	AAEL002238-RA
AAEL002108-RA	AAEL002240-RA	AAEL002865-RA	AAEL010288-RA		AAEL001982-RA	AAEL002240-RA	AAEL002901-RA	AAEL002698-RA	AAEL008116-RA	AAEL007306-RA	AAEL002469-RA		AAEL009687-RA	AAEL002698-RA	AAEL002240-RA
AAEL002113-RA	AAEL002248-RA	AAEL002866-RA	AAEL010290-RA		AAEL001983-RA	AAEL002248-RA	AAEL002902-RA	AAEL002705-RA	AAEL008145-RA	AAEL007333-RA	AAEL002469-RB		AAEL009694-RA	AAEL002705-RA	AAEL002248-RA
AAEL002114-RA	AAEL002249-RA	AAEL002867-RA	AAEL010313-RA		AAEL001984-RA	AAEL002249-RA	AAEL002903-RA	AAEL002723-RA	AAEL008148-RA	AAEL007335-RA	AAEL002470-RA		AAEL009708-RB	AAEL002723-RA	AAEL002249-RA
AAEL002115-RA	AAEL002251-RA	AAEL002869-RA	AAEL010334-RA		AAEL001992-RA	AAEL002251-RA	AAEL002905-RA	AAEL002726-RA	AAEL008189-RA	AAEL007340-RA	AAEL002471-RA		AAEL009715-RA	AAEL002726-RA	AAEL002251-RA
AAEL002116-RA	AAEL002252-RA	AAEL002874-RA	AAEL010336-RA		AAEL001997-RA	AAEL002252-RA	AAEL002912-RA	AAEL002728-RA	AAEL008232-RA	AAEL007357-RA	AAEL002474-RA		AAEL009719-RA	AAEL002728-RA	AAEL002252-RA
AAEL002118-RA	AAEL002253-RA	AAEL002881-RA	AAEL010357-RA		AAEL001998-RA	AAEL002253-RA	AAEL002913-RA	AAEL002729-RA	AAEL008242-RA	AAEL007376-RA	AAEL002475-RA		AAEL009729-RA	AAEL002729-RA	AAEL002253-RA
AAEL002119-RA	AAEL002258-RA	AAEL002885-RA	AAEL010358-RA		AAEL002002-RA	AAEL002258-RA	AAEL002928-RA	AAEL002733-RA	AAEL008259-RA	AAEL007385-RB	AAEL002478-RA		AAEL009733-RA	AAEL002733-RA	AAEL002258-RA
AAEL002120-RA	AAEL002260-RA	AAEL002886-RA	AAEL010362-RA		AAEL002006-RA	AAEL002260-RA	AAEL002933-RA	AAEL002744-RA	AAEL008260-RA	AAEL007386-RA	AAEL002486-RA		AAEL009736-RA	AAEL002744-RA	AAEL002260-RA
AAEL002121-RA	AAEL002261-RA	AAEL002887-RA	AAEL010367-RA		AAEL002008-RA	AAEL002261-RA	AAEL002943-RA	AAEL002766-RA	AAEL008266-RA	AAEL007400-RA	AAEL002487-RA		AAEL009767-RA	AAEL002766-RA	AAEL002261-RA
AAEL002123-RA	AAEL002263-RA	AAEL002892-RA	AAEL010389-RA		AAEL002009-RA	AAEL002263-RA	AAEL002944-RA	AAEL002767-RA	AAEL008269-RA	AAEL007401-RA	AAEL002488-RA		AAEL009809-RA	AAEL002767-RA	AAEL002263-RA
AAEL002127-RA	AAEL002267-RA	AAEL002894-RA	AAEL010402-RA		AAEL002010-RA	AAEL002267-RA	AAEL002946-RA	AAEL002769-RA	AAEL008278-RA	AAEL007419-RA	AAEL002489-RA		AAEL009817-RA	AAEL002769-RA	AAEL002267-RA
AAEL002129-RA	AAEL002271-RA	AAEL002895-RA	AAEL010413-RA		AAEL002014-RA	AAEL002271-RA	AAEL002948-RA	AAEL002772-RA	AAEL008283-RA	AAEL007430-RA	AAEL002493-RA		AAEL009818-RA	AAEL002772-RA	AAEL002271-RA
AAEL002130-RA	AAEL002272-RA	AAEL002900-RA	AAEL010415-RA		AAEL002016-RA	AAEL002272-RA	AAEL002950-RA	AAEL002774-RB	AAEL008310-RA	AAEL007443-RA	AAEL002496-RA		AAEL009823-RA	AAEL002774-RB	AAEL002272-RA
AAEL002134-RA	AAEL002277-RA	AAEL002901-RA	AAEL010427-RA		AAEL002019-RA	AAEL002277-RA	AAEL002953-RA	AAEL002775-RA	AAEL008319-RA	AAEL007453-RA	AAEL002498-RA		AAEL009825-RA	AAEL002775-RA	AAEL002277-RA
AAEL002135-RA	AAEL002278-RA	AAEL002902-RA	AAEL010432-RA		AAEL002023-RA	AAEL002278-RA	AAEL002962-RA	AAEL002777-RA	AAEL008351-RB	AAEL007455-RA	AAEL002499-RA		AAEL009841-RA	AAEL002777-RA	AAEL002278-RA
AAEL002139-RA	AAEL002279-RA	AAEL002903-RA	AAEL010440-RA		AAEL002025-RA	AAEL002279-RA	AAEL002963-RA	AAEL002779-RA	AAEL008381-RA	AAEL007466-RA	AAEL002501-RA		AAEL009845-RA	AAEL002779-RA	AAEL002279-RA
AAEL002140-RA	AAEL002280-RA	AAEL002905-RA	AAEL010441-RA		AAEL002036-RA	AAEL002280-RA	AAEL002964-RA	AAEL002781-RB	AAEL008382-RA	AAEL007475-RA	AAEL002503-RA		AAEL009847-RA	AAEL002781-RB	AAEL002280-RA
AAEL002142-RA	AAEL002284-RA	AAEL002912-RA	AAEL010460-RA		AAEL002037-RA	AAEL002284-RA	AAEL002983-RA	AAEL002782-RA	AAEL008385-RA	AAEL007479-RA	AAEL002506-RA		AAEL009849-RA	AAEL002782-RA	AAEL002284-RA
AAEL002143-RA	AAEL002285-RA	AAEL002913-RA	AAEL010483-RA		AAEL002039-RA	AAEL002285-RA	AAEL002987-RA	AAEL002783-RA	AAEL008391-RA	AAEL007481-RA	AAEL002508-RA		AAEL009850-RA	AAEL002783-RA	AAEL002285-RA
AAEL002144-RA	AAEL002286-RA	AAEL002928-RA	AAEL010485-RA		AAEL002043-RA	AAEL002286-RA	AAEL002989-RA	AAEL002784-RA	AAEL008395-RA	AAEL007487-RA	AAEL002511-RA		AAEL009852-RB	AAEL002784-RA	AAEL002286-RA
AAEL002147-RA	AAEL002287-RA	AAEL002930-RA	AAEL010486-RA		AAEL002047-RA	AAEL002287-RA	AAEL002995-RA	AAEL002786-RA	AAEL008425-RA	AAEL007494-RA	AAEL002512-RA		AAEL009858-RA	AAEL002786-RA	AAEL002287-RA
AAEL002152-RA	AAEL002290-RA	AAEL002933-RA	AAEL010491-RA		AAEL002051-RA	AAEL002290-RA	AAEL003001-RA	AAEL002789-RA	AAEL008431-RA	AAEL007497-RA	AAEL002513-RA		AAEL009862-RA	AAEL002789-RA	AAEL002290-RA
AAEL002155-RA	AAEL002293-RA	AAEL002943-RA	AAEL010493-RA		AAEL002054-RA	AAEL002293-RA	AAEL003009-RA	AAEL002791-RB	AAEL008463-RA	AAEL007506-RA	AAEL002514-RA		AAEL009863-RB	AAEL002791-RB	AAEL002293-RA
AAEL002157-RA	AAEL002296-RA	AAEL002944-RA	AAEL010498-RA		AAEL002062-RA	AAEL002296-RA	AAEL003013-RA	AAEL002793-RA	AAEL008475-RA	AAEL007507-RA	AAEL002516-RA		AAEL009866-RA	AAEL002793-RA	AAEL002296-RA
AAEL002158-RB	AAEL002298-RA	AAEL002946-RA	AAEL010500-RA		AAEL002062-RB	AAEL002298-RA	AAEL003017-RA	AAEL002797-RA	AAEL008482-RA	AAEL007508-RA	AAEL002521-RA		AAEL009867-RA	AAEL002797-RA	AAEL002298-RA
AAEL002159-RA	AAEL002299-RA	AAEL002948-RA	AAEL010505-RA		AAEL002065-RA	AAEL002299-RA	AAEL003019-RA	AAEL002798-RA	AAEL008498-RA	AAEL007511-RA	AAEL002522-RA		AAEL009869-RA	AAEL002798-RA	AAEL002299-RA
AAEL002160-RA	AAEL002303-RA	AAEL002950-RA	AAEL010512-RA		AAEL002068-RA	AAEL002303-RA	AAEL003022-RA	AAEL002808-RA	AAEL008500-RA	AAEL007519-RA	AAEL002525-RA		AAEL009872-RA	AAEL002808-RA	AAEL002303-RA
AAEL002161-RA	AAEL002304-RA	AAEL002953-RA	AAEL010523-RA		AAEL002069-RA	AAEL002304-RA	AAEL003024-RA	AAEL002812-RA	AAEL008503-RA	AAEL007523-RA	AAEL002526-RA		AAEL009915-RA	AAEL002812-RA	AAEL002304-RA
AAEL002162-RA	AAEL002308-RA	AAEL002962-RA	AAEL010529-RA		AAEL002071-RA	AAEL002308-RA	AAEL003029-RA	AAEL002817-RA	AAEL008506-RA	AAEL007528-RA	AAEL002527-RA		AAEL009929-RA	AAEL002817-RA	AAEL002308-RA
AAEL002163-RA	AAEL002311-RA	AAEL002963-RA	AAEL010561-RA		AAEL002074-RA	AAEL002311-RA	AAEL003030-RA	AAEL002818-RA	AAEL008509-RA	AAEL007530-RA	AAEL002528-RA		AAEL009937-RB	AAEL002818-RA	AAEL002311-RA
AAEL002164-RA	AAEL002312-RA	AAEL002964-RA	AAEL010565-RA		AAEL002077-RA	AAEL002312-RA	AAEL003036-RA	AAEL002823-RA	AAEL008521-RA	AAEL007532-RA	AAEL002531-RA		AAEL009941-RA	AAEL002823-RA	AAEL002312-RA
AAEL002170-RA	AAEL002317-RA	AAEL002967-RA	AAEL010576-RB		AAEL002078-RA	AAEL002317-RA	AAEL003038-RA	AAEL002831-RA	AAEL008546-RA	AAEL007533-RA	AAEL002534-RA		AAEL009945-RA	AAEL002831-RA	AAEL002317-RA
AAEL002175-RA	AAEL002321-RA	AAEL002983-RA	AAEL010576-RG		AAEL002079-RA	AAEL002321-RA	AAEL003046-RA	AAEL002832-RA	AAEL008548-RA	AAEL007548-RA	AAEL002536-RA		AAEL009947-RA	AAEL002832-RA	AAEL002321-RA
AAEL002176-RA	AAEL002323-RA	AAEL002987-RA	AAEL010576-RH		AAEL002080-RA	AAEL002323-RA	AAEL003055-RA	AAEL002834-RA	AAEL008572-RA	AAEL007550-RA	AAEL002538-RA		AAEL009952-RA	AAEL002834-RA	AAEL002323-RA
AAEL002178-RA	AAEL002325-RA	AAEL002989-RA	AAEL010576-RJ		AAEL002083-RA	AAEL002325-RA	AAEL003056-RA	AAEL002835-RA	AAEL008576-RA	AAEL007559-RA	AAEL002539-RA		AAEL009964-RA	AAEL002835-RA	AAEL002325-RA
AAEL002179-RA	AAEL002335-RA	AAEL002995-RA	AAEL010576-RM		AAEL002084-RA	AAEL002335-RA	AAEL003061-RA	AAEL002836-RA	AAEL008580-RA	AAEL007573-RA	AAEL002540-RA		AAEL009967-RA	AAEL002836-RA	AAEL002335-RA
AAEL002184-RA	AAEL002339-RA	AAEL003001-RA	AAEL010576-RO		AAEL002089-RA	AAEL002339-RA	AAEL003063-RA	AAEL002841-RA	AAEL008586-RA	AAEL007575-RA	AAEL002541-RA		AAEL009975-RA	AAEL002841-RA	AAEL002339-RA
AAEL002186-RA	AAEL002345-RA	AAEL003009-RA	AAEL010576-RS		AAEL002090-RA	AAEL002345-RA	AAEL003064-RA	AAEL002842-RA	AAEL008594-RA	AAEL007576-RA	AAEL002542-RA		AAEL009976-RA	AAEL002842-RA	AAEL002345-RA
AAEL002190-RA	AAEL002346-RA	AAEL003013-RA	AAEL010577-RA		AAEL002091-RA	AAEL002346-RA	AAEL003070-RA	AAEL002844-RA	AAEL008602-RA	AAEL007621-RA	AAEL002543-RA		AAEL009977-RA	AAEL002844-RA	AAEL002346-RA
AAEL002192-RA	AAEL002348-RA	AAEL003017-RA	AAEL010597-RA		AAEL002093-RA	AAEL002348-RA	AAEL003071-RA	AAEL002846-RA	AAEL008613-RB	AAEL007627-RA	AAEL002544-RA		AAEL009988-RA	AAEL002846-RA	AAEL002348-RA
AAEL002195-RA	AAEL002350-RA	AAEL003019-RA	AAEL010605-RA		AAEL002094-RA	AAEL002350-RA	AAEL003075-RA	AAEL002851-RA	AAEL008630-RA	AAEL007632-RA	AAEL002546-RA		AAEL010050-RA	AAEL002851-RA	AAEL002350-RA
AAEL002196-RA	AAEL002351-RA	AAEL003022-RA	AAEL010612-RA		AAEL002095-RA	AAEL002351-RA	AAEL003077-RA	AAEL002852-RA	AAEL008647-RA	AAEL007655-RA	AAEL002548-RA		AAEL010061-RA	AAEL002852-RA	AAEL002351-RA
AAEL002198-RA	AAEL002357-RA	AAEL003024-RA	AAEL010617-RA		AAEL002097-RB	AAEL002357-RA	AAEL003083-RA	AAEL002854-RA	AAEL008650-RA	AAEL007670-RA	AAEL002551-RA		AAEL010062-RA	AAEL002854-RA	AAEL002357-RA
AAEL002203-RA	AAEL002359-RA	AAEL003029-RA	AAEL010620-RA		AAEL002098-RA	AAEL002359-RA	AAEL003085-RA	AAEL002856-RA	AAEL008652-RA	AAEL007682-RA	AAEL002559-RA		AAEL010068-RA	AAEL002856-RA	AAEL002359-RA
AAEL002204-RA	AAEL002362-RA	AAEL003030-RA	AAEL010652-RA		AAEL002100-RA	AAEL002362-RA	AAEL003087-RA	AAEL002857-RA	AAEL008670-RA	AAEL007690-RA	AAEL002562-RA		AAEL010088-RA	AAEL002857-RA	AAEL002362-RA
AAEL002206-RA	AAEL002363-RA	AAEL003036-RA	AAEL010653-RA		AAEL002101-RA	AAEL002363-RA	AAEL003089-RA	AAEL002860-RA	AAEL008678-RA	AAEL007723-RA	AAEL002563-RA		AAEL010132-RA	AAEL002860-RA	AAEL002363-RA
AAEL002207-RA	AAEL002364-RA	AAEL003038-RA	AAEL010656-RA		AAEL002103-RA	AAEL002364-RA	AAEL003092-RA	AAEL002865-RA	AAEL008692-RA	AAEL007744-RA	AAEL002571-RA		AAEL010139-RA	AAEL002865-RA	AAEL002364-RA
AAEL002215-RA	AAEL002365-RA	AAEL003046-RA	AAEL010668-RA		AAEL002106-RA	AAEL002365-RA	AAEL003095-RA	AAEL002866-RA	AAEL008693-RA	AAEL007747-RA	AAEL002578-RA		AAEL010168-RB	AAEL002866-RA	AAEL002365-RA
AAEL002219-RA	AAEL002366-RA	AAEL003055-RA	AAEL010675-RA		AAEL002107-RA	AAEL002366-RA	AAEL003097-RA	AAEL002867-RA	AAEL008716-RA	AAEL007758-RA	AAEL002581-RA		AAEL010176-RA	AAEL002867-RA	AAEL002366-RA
AAEL002221-RA	AAEL002368-RA	AAEL003056-RA	AAEL010686-RA		AAEL002108-RA	AAEL002368-RA	AAEL003098-RA	AAEL002869-RA	AAEL008720-RA	AAEL007760-RA	AAEL002583-RA		AAEL010179-RA	AAEL002869-RA	AAEL002368-RA
AAEL002222-RA	AAEL002370-RA	AAEL003061-RA	AAEL010688-RA		AAEL002113-RA	AAEL002370-RA	AAEL003101-RA	AAEL002874-RA	AAEL008730-RA	AAEL007765-RA	AAEL002592-RA		AAEL010192-RA	AAEL002874-RA	AAEL002370-RA
AAEL002225-RA	AAEL002373-RA	AAEL003063-RA	AAEL010721-RA		AAEL002114-RA	AAEL002373-RA	AAEL003103-RA	AAEL002879-RA	AAEL008735-RA	AAEL007771-RB	AAEL002594-RA		AAEL010240-RA	AAEL002879-RA	AAEL002373-RA
AAEL002226-RA	AAEL002375-RA	AAEL003064-RA	AAEL010738-RA		AAEL002116-RA	AAEL002375-RA	AAEL003105-RA	AAEL002881-RA	AAEL008736-RA	AAEL007776-RA	AAEL002595-RA		AAEL010254-RA	AAEL002881-RA	AAEL002375-RA
AAEL002231-RA	AAEL002377-RA	AAEL003070-RA	AAEL010772-RA		AAEL002118-RA	AAEL002377-RA	AAEL003106-RA	AAEL002885-RA	AAEL008736-RB	AAEL007819-RA	AAEL002599-RA		AAEL010267-RA	AAEL002885-RA	AAEL002377-RA
AAEL002235-RA	AAEL002381-RA	AAEL003071-RA	AAEL010785-RA		AAEL002119-RA	AAEL002381-RA	AAEL003108-RA	AAEL002886-RA	AAEL008741-RA	AAEL007821-RA	AAEL002620-RA		AAEL010287-RA	AAEL002886-RA	AAEL002381-RA
AAEL002238-RA	AAEL002386-RA	AAEL003075-RA	AAEL010813-RA		AAEL002121-RA	AAEL002386-RA	AAEL003109-RA	AAEL002887-RA	AAEL008744-RA	AAEL007839-RA	AAEL002621-RA		AAEL010291-RA	AAEL002887-RA	AAEL002386-RA
AAEL002240-RA	AAEL002389-RA	AAEL003077-RA	AAEL010816-RA		AAEL002122-RA	AAEL002389-RA	AAEL003113-RA	AAEL002892-RA	AAEL008749-RA	AAEL007854-RA	AAEL002629-RA		AAEL010299-RB	AAEL002892-RA	AAEL002389-RA
AAEL002244-RA	AAEL002390-RA	AAEL003083-RA	AAEL010825-RA		AAEL002125-RA	AAEL002390-RA	AAEL003118-RA	AAEL002894-RA	AAEL008757-RA	AAEL007859-RA	AAEL002636-RA		AAEL010302-RA	AAEL002894-RA	AAEL002390-RA
AAEL002248-RA	AAEL002392-RA	AAEL003085-RA	AAEL010846-RA		AAEL002127-RA	AAEL002392-RA	AAEL003118-RB	AAEL002895-RA	AAEL008768-RA	AAEL007860-RA	AAEL002639-RA		AAEL010304-RA	AAEL002895-RA	AAEL002392-RA
AAEL002249-RA	AAEL002399-RA	AAEL003087-RA	AAEL010857-RA		AAEL002129-RA	AAEL002399-RA	AAEL003136-RA	AAEL002900-RA	AAEL008790-RA	AAEL007864-RA	AAEL002644-RA		AAEL010305-RA	AAEL002900-RA	AAEL002399-RA
AAEL002250-RA	AAEL002401-RA	AAEL003089-RA	AAEL010862-RA		AAEL002130-RA	AAEL002401-RA	AAEL003140-RA	AAEL002901-RA	AAEL008792-RA	AAEL007877-RA	AAEL002646-RA		AAEL010306-RA	AAEL002901-RA	AAEL002401-RA
AAEL002251-RA	AAEL002402-RA	AAEL003092-RA	AAEL010871-RA		AAEL002134-RA	AAEL002402-RA	AAEL003142-RA	AAEL002902-RA	AAEL008796-RA	AAEL007886-RA	AAEL002647-RA		AAEL010310-RA	AAEL002902-RA	AAEL002402-RA
AAEL002253-RA	AAEL002404-RA	AAEL003095-RA	AAEL010881-RA		AAEL002135-RA	AAEL002404-RA	AAEL003143-RA	AAEL002903-RA	AAEL008802-RA	AAEL007890-RA	AAEL002653-RA		AAEL010314-RA	AAEL002903-RA	AAEL002404-RA
AAEL002259-RA	AAEL002408-RA	AAEL003097-RA	AAEL010888-RA		AAEL002139-RA	AAEL002408-RA	AAEL003145-RA	AAEL002905-RA	AAEL008808-RA	AAEL007891-RB	AAEL002659-RA		AAEL010320-RA	AAEL002905-RA	AAEL002408-RA
AAEL002260-RA	AAEL002412-RA	AAEL003098-RA	AAEL010909-RA		AAEL002140-RA	AAEL002412-RA	AAEL003146-RA	AAEL002912-RA	AAEL008810-RA	AAEL007892-RA	AAEL002660-RA		AAEL010352-RA	AAEL002912-RA	AAEL002412-RA
AAEL002261-RA	AAEL002413-RA	AAEL003101-RA	AAEL010921-RA		AAEL002144-RA	AAEL002413-RA	AAEL003151-RA	AAEL002913-RA	AAEL008813-RA	AAEL007898-RA	AAEL002663-RA		AAEL010364-RA	AAEL002913-RA	AAEL002413-RA
AAEL002263-RA	AAEL002416-RB	AAEL003103-RA	AAEL010946-RA		AAEL002146-RA	AAEL002416-RB	AAEL003157-RA	AAEL002928-RA	AAEL008829-RA	AAEL007902-RA	AAEL002684-RA		AAEL010373-RA	AAEL002928-RA	AAEL002416-RB
AAEL002267-RA	AAEL002418-RA	AAEL003105-RA	AAEL010949-RA		AAEL002147-RA	AAEL002418-RA	AAEL003161-RA	AAEL002933-RA	AAEL008835-RA	AAEL007910-RA	AAEL002687-RA		AAEL010380-RA	AAEL002933-RA	AAEL002418-RA
AAEL002271-RA	AAEL002419-RA	AAEL003106-RA	AAEL011022-RA		AAEL002148-RA	AAEL002419-RA	AAEL003165-RA	AAEL002943-RA	AAEL008860-RA	AAEL007913-RA	AAEL002694-RA		AAEL010390-RA	AAEL002943-RA	AAEL002419-RA
AAEL002272-RA	AAEL002421-RA	AAEL003107-RA	AAEL011057-RA		AAEL002152-RA	AAEL002421-RA	AAEL003172-RA	AAEL002944-RA	AAEL008862-RA	AAEL007928-RA	AAEL002698-RA		AAEL010391-RA	AAEL002944-RA	AAEL002421-RA
AAEL002277-RA	AAEL002426-RA	AAEL003108-RA	AAEL011061-RA		AAEL002155-RA	AAEL002426-RA	AAEL003179-RA	AAEL002946-RA	AAEL008867-RA	AAEL007946-RA	AAEL002705-RA		AAEL010407-RA	AAEL002946-RA	AAEL002426-RA
AAEL002279-RA	AAEL002427-RA	AAEL003109-RA	AAEL011065-RA		AAEL002157-RA	AAEL002427-RA	AAEL003188-RA	AAEL002948-RA	AAEL008870-RA	AAEL007947-RA	AAEL002706-RA		AAEL010419-RA	AAEL002948-RA	AAEL002427-RA
AAEL002280-RA	AAEL002427-RB	AAEL003113-RA	AAEL011069-RB		AAEL002158-RA	AAEL002427-RB	AAEL003193-RA	AAEL002950-RA	AAEL008871-RA	AAEL007962-RA	AAEL002708-RA		AAEL010443-RA	AAEL002950-RA	AAEL002427-RB
AAEL002281-RA	AAEL002428-RA	AAEL003118-RA	AAEL011072-RA		AAEL002158-RB	AAEL002428-RA	AAEL003193-RB	AAEL002953-RA	AAEL008878-RA	AAEL007966-RA	AAEL002723-RA		AAEL010468-RA	AAEL002953-RA	AAEL002428-RA
AAEL002284-RA	AAEL002430-RA	AAEL003118-RB	AAEL011082-RA		AAEL002159-RA	AAEL002430-RA	AAEL003202-RA	AAEL002962-RA	AAEL008884-RA	AAEL007968-RA	AAEL002724-RA		AAEL010484-RA	AAEL002962-RA	AAEL002430-RA
AAEL002286-RA	AAEL002437-RA	AAEL003136-RA	AAEL011083-RA		AAEL002160-RA	AAEL002437-RA	AAEL003203-RA	AAEL002963-RA	AAEL008906-RA	AAEL007970-RA	AAEL002728-RA		AAEL010508-RA	AAEL002963-RA	AAEL002437-RA
AAEL002287-RA	AAEL002442-RA	AAEL003140-RA	AAEL011106-RA		AAEL002161-RA	AAEL002442-RA	AAEL003205-RA	AAEL002964-RA	AAEL008923-RA	AAEL007978-RA	AAEL002729-RA		AAEL010513-RA	AAEL002964-RA	AAEL002442-RA
AAEL002290-RA	AAEL002444-RA	AAEL003142-RA	AAEL011121-RA		AAEL002162-RA	AAEL002444-RA	AAEL003206-RA	AAEL002983-RA	AAEL008940-RA	AAEL007986-RA	AAEL002744-RA		AAEL010524-RA	AAEL002983-RA	AAEL002444-RA
AAEL002293-RA	AAEL002448-RA	AAEL003143-RA	AAEL011140-RA		AAEL002163-RA	AAEL002448-RA	AAEL003210-RC	AAEL002987-RA	AAEL008941-RA	AAEL007987-RA	AAEL002758-RA		AAEL010527-RA	AAEL002987-RA	AAEL002448-RA
AAEL002296-RA	AAEL002450-RA	AAEL003145-RA	AAEL011142-RA		AAEL002164-RA	AAEL002450-RA	AAEL003213-RA	AAEL002989-RA	AAEL009021-RA	AAEL007988-RA	AAEL002767-RA		AAEL010530-RA	AAEL002989-RA	AAEL002450-RA
AAEL002298-RA	AAEL002451-RA	AAEL003146-RA	AAEL011164-RA		AAEL002166-RA	AAEL002451-RA	AAEL003220-RA	AAEL002995-RA	AAEL009023-RA	AAEL007992-RA	AAEL002769-RA		AAEL010538-RA	AAEL002995-RA	AAEL002451-RA
AAEL002299-RA	AAEL002456-RA	AAEL003151-RA	AAEL011169-RA		AAEL002168-RA	AAEL002456-RA	AAEL003223-RA	AAEL002998-RA	AAEL009031-RA	AAEL008010-RA	AAEL002772-RA		AAEL010576-RT	AAEL002998-RA	AAEL002456-RA
AAEL002301-RA	AAEL002461-RA	AAEL003157-RA	AAEL011192-RA		AAEL002169-RA	AAEL002461-RA	AAEL003228-RA	AAEL002999-RA	AAEL009057-RA	AAEL008013-RA	AAEL002774-RB		AAEL010592-RA	AAEL002999-RA	AAEL002461-RA
AAEL002303-RA	AAEL002464-RA	AAEL003161-RA	AAEL011197-RB		AAEL002170-RA	AAEL002464-RA	AAEL003229-RA	AAEL003001-RA	AAEL009066-RA	AAEL008019-RA	AAEL002775-RA		AAEL010606-RA	AAEL003001-RA	AAEL002464-RA
AAEL002304-RA	AAEL002465-RA	AAEL003165-RA	AAEL011202-RA		AAEL002172-RA	AAEL002465-RA	AAEL003230-RA	AAEL003009-RA	AAEL009077-RA	AAEL008021-RA	AAEL002777-RA		AAEL010625-RA	AAEL003009-RA	AAEL002465-RA
AAEL002308-RA	AAEL002468-RA	AAEL003172-RA	AAEL011211-RA		AAEL002175-RA	AAEL002468-RA	AAEL003234-RA	AAEL003013-RA	AAEL009078-RA	AAEL008022-RA	AAEL002779-RA		AAEL010629-RA	AAEL003013-RA	AAEL002468-RA
AAEL002310-RA	AAEL002469-RA	AAEL003179-RA	AAEL011227-RA		AAEL002176-RA	AAEL002469-RA	AAEL003236-RA	AAEL003017-RA	AAEL009169-RA	AAEL008036-RA	AAEL002781-RB		AAEL010643-RA	AAEL003017-RA	AAEL002469-RA
AAEL002311-RA	AAEL002469-RB	AAEL003188-RA	AAEL011250-RA		AAEL002178-RA	AAEL002469-RB	AAEL003243-RA	AAEL003019-RA	AAEL009174-RA	AAEL008043-RA	AAEL002782-RA		AAEL010645-RA	AAEL003019-RA	AAEL002469-RB
AAEL002312-RA	AAEL002470-RA	AAEL003193-RA	AAEL011287-RA		AAEL002179-RA	AAEL002470-RA	AAEL003245-RA	AAEL003022-RA	AAEL009184-RA	AAEL008054-RA	AAEL002783-RA		AAEL010659-RA	AAEL003022-RA	AAEL002470-RA
AAEL002319-RA	AAEL002471-RA	AAEL003193-RB	AAEL011295-RA		AAEL002182-RA	AAEL002471-RA	AAEL003246-RA	AAEL003024-RA	AAEL009191-RA	AAEL008056-RA	AAEL002784-RA		AAEL010661-RA	AAEL003024-RA	AAEL002471-RA
AAEL002320-RA	AAEL002474-RA	AAEL003202-RA	AAEL011324-RA		AAEL002184-RA	AAEL002474-RA	AAEL003247-RA	AAEL003029-RA	AAEL009196-RA	AAEL008063-RA	AAEL002786-RA		AAEL010671-RA	AAEL003029-RA	AAEL002474-RA
AAEL002321-RA	AAEL002475-RA	AAEL003203-RA	AAEL011342-RA		AAEL002186-RA	AAEL002475-RA	AAEL003248-RA	AAEL003030-RA	AAEL009212-RE	AAEL008071-RA	AAEL002789-RA		AAEL010711-RA	AAEL003030-RA	AAEL002475-RA
AAEL002322-RA	AAEL002478-RA	AAEL003205-RA	AAEL011345-RA		AAEL002190-RA	AAEL002478-RA	AAEL003254-RA	AAEL003036-RA	AAEL009212-RF	AAEL008075-RA	AAEL002791-RB		AAEL010715-RA	AAEL003036-RA	AAEL002478-RA
AAEL002323-RA	AAEL002484-RA	AAEL003206-RA	AAEL011359-RA		AAEL002192-RA	AAEL002484-RA	AAEL003258-RA	AAEL003038-RA	AAEL009229-RA	AAEL008076-RA	AAEL002793-RA		AAEL010749-RA	AAEL003038-RA	AAEL002484-RA
AAEL002325-RA	AAEL002485-RA	AAEL003210-RC	AAEL011365-RA		AAEL002194-RB	AAEL002485-RA	AAEL003264-RA	AAEL003046-RA	AAEL009234-RA	AAEL008078-RA	AAEL002797-RA		AAEL010757-RA	AAEL003046-RA	AAEL002485-RA
AAEL002335-RA	AAEL002486-RA	AAEL003213-RA	AAEL011377-RA		AAEL002196-RA	AAEL002486-RA	AAEL003273-RA	AAEL003055-RA	AAEL009238-RA	AAEL008084-RB	AAEL002798-RA		AAEL010769-RA	AAEL003055-RA	AAEL002486-RA
AAEL002339-RA	AAEL002487-RA	AAEL003220-RA	AAEL011384-RA		AAEL002198-RA	AAEL002487-RA	AAEL003275-RA	AAEL003056-RA	AAEL009246-RA	AAEL008091-RA	AAEL002808-RA		AAEL010783-RA	AAEL003056-RA	AAEL002487-RA
AAEL002341-RA	AAEL002488-RA	AAEL003223-RA	AAEL011385-RA		AAEL002203-RA	AAEL002488-RA	AAEL003277-RA	AAEL003059-RA	AAEL009260-RA	AAEL008100-RA	AAEL002812-RA		AAEL010791-RA	AAEL003059-RA	AAEL002488-RA
AAEL002345-RA	AAEL002489-RA	AAEL003228-RA	AAEL011387-RA		AAEL002205-RA	AAEL002489-RA	AAEL003278-RA	AAEL003061-RA	AAEL009262-RA	AAEL008101-RA	AAEL002817-RA		AAEL010818-RA	AAEL003061-RA	AAEL002489-RA
AAEL002346-RA	AAEL002493-RA	AAEL003229-RA	AAEL011388-RA		AAEL002206-RA	AAEL002493-RA	AAEL003285-RA	AAEL003063-RA	AAEL009268-RA	AAEL008103-RA	AAEL002818-RA		AAEL010819-RA	AAEL003063-RA	AAEL002493-RA
AAEL002349-RA	AAEL002496-RA	AAEL003230-RA	AAEL011396-RA		AAEL002207-RA	AAEL002496-RA	AAEL003292-RA	AAEL003064-RA	AAEL009274-RA	AAEL008129-RA	AAEL002823-RA		AAEL010833-RA	AAEL003064-RA	AAEL002496-RA
AAEL002350-RA	AAEL002498-RA	AAEL003234-RA	AAEL011420-RA		AAEL002214-RB	AAEL002498-RA	AAEL003293-RA	AAEL003070-RA	AAEL009280-RA	AAEL008152-RA	AAEL002831-RA		AAEL010852-RA	AAEL003070-RA	AAEL002498-RA
AAEL002351-RA	AAEL002499-RA	AAEL003236-RA	AAEL011425-RA		AAEL002219-RA	AAEL002499-RA	AAEL003295-RA	AAEL003071-RA	AAEL009309-RA	AAEL008159-RA	AAEL002832-RA		AAEL010856-RA	AAEL003071-RA	AAEL002499-RA
AAEL002359-RA	AAEL002500-RA	AAEL003243-RA	AAEL011495-RA		AAEL002221-RA	AAEL002500-RA	AAEL003306-RA	AAEL003075-RA	AAEL009314-RA	AAEL008163-RA	AAEL002834-RA		AAEL010879-RA	AAEL003075-RA	AAEL002500-RA
AAEL002362-RA	AAEL002501-RA	AAEL003245-RA	AAEL011515-RA		AAEL002222-RA	AAEL002501-RA	AAEL003310-RA	AAEL003077-RA	AAEL009334-RA	AAEL008164-RA	AAEL002835-RA		AAEL010908-RA	AAEL003077-RA	AAEL002501-RA
AAEL002363-RA	AAEL002503-RA	AAEL003246-RA	AAEL011517-RA		AAEL002225-RA	AAEL002503-RA	AAEL003313-RA	AAEL003083-RA	AAEL009364-RA	AAEL008165-RA	AAEL002836-RA		AAEL010919-RA	AAEL003083-RA	AAEL002503-RA
AAEL002364-RA	AAEL002505-RA	AAEL003247-RA	AAEL011519-RA		AAEL002226-RA	AAEL002505-RA	AAEL003325-RA	AAEL003085-RA	AAEL009382-RA	AAEL008167-RB	AAEL002841-RA		AAEL010928-RA	AAEL003085-RA	AAEL002505-RA
AAEL002366-RA	AAEL002506-RA	AAEL003248-RA	AAEL011522-RA		AAEL002228-RA	AAEL002506-RA	AAEL003326-RA	AAEL003087-RA	AAEL009395-RA	AAEL008175-RA	AAEL002842-RA		AAEL010941-RA	AAEL003087-RA	AAEL002506-RA
AAEL002368-RA	AAEL002508-RA	AAEL003254-RA	AAEL011524-RA		AAEL002230-RA	AAEL002508-RA	AAEL003327-RA	AAEL003088-RA	AAEL009397-RA	AAEL008179-RA	AAEL002844-RA		AAEL010952-RA	AAEL003088-RA	AAEL002508-RA
AAEL002370-RA	AAEL002511-RA	AAEL003258-RA	AAEL011533-RA		AAEL002232-RA	AAEL002511-RA	AAEL003333-RA	AAEL003089-RA	AAEL009400-RC	AAEL008192-RB	AAEL002846-RA		AAEL010972-RA	AAEL003089-RA	AAEL002511-RA
AAEL002372-RA	AAEL002512-RA	AAEL003264-RA	AAEL011564-RB		AAEL002238-RA	AAEL002512-RA	AAEL003336-RA	AAEL003092-RA	AAEL009401-RA	AAEL008195-RA	AAEL002850-RA		AAEL010977-RA	AAEL003092-RA	AAEL002512-RA
AAEL002374-RA	AAEL002513-RA	AAEL003273-RA	AAEL011569-RA		AAEL002240-RA	AAEL002513-RA	AAEL003344-RA	AAEL003095-RA	AAEL009411-RA	AAEL008228-RA	AAEL002851-RA		AAEL010979-RA	AAEL003095-RA	AAEL002513-RA
AAEL002381-RA	AAEL002514-RA	AAEL003275-RA	AAEL011575-RA		AAEL002248-RA	AAEL002514-RA	AAEL003349-RA	AAEL003097-RA	AAEL009414-RA	AAEL008234-RA	AAEL002852-RA		AAEL010990-RA	AAEL003097-RA	AAEL002514-RA
AAEL002386-RA	AAEL002516-RA	AAEL003277-RA	AAEL011588-RA		AAEL002249-RA	AAEL002516-RA	AAEL003352-RA	AAEL003098-RA	AAEL009438-RA	AAEL008252-RA	AAEL002854-RA		AAEL011012-RA	AAEL003098-RA	AAEL002516-RA
AAEL002387-RA	AAEL002521-RA	AAEL003278-RA	AAEL011589-RA		AAEL002251-RA	AAEL002521-RA	AAEL003356-RA	AAEL003101-RA	AAEL009448-RA	AAEL008261-RA	AAEL002856-RA		AAEL011014-RA	AAEL003101-RA	AAEL002521-RA
AAEL002389-RA	AAEL002522-RA	AAEL003285-RA	AAEL011598-RA		AAEL002252-RA	AAEL002522-RA	AAEL003357-RA	AAEL003103-RA	AAEL009454-RA	AAEL008262-RA	AAEL002857-RA		AAEL011031-RA	AAEL003103-RA	AAEL002522-RA
AAEL002390-RA	AAEL002525-RA	AAEL003292-RA	AAEL011615-RA		AAEL002253-RA	AAEL002525-RA	AAEL003362-RA	AAEL003105-RA	AAEL009465-RA	AAEL008263-RA	AAEL002860-RA		AAEL011032-RA	AAEL003105-RA	AAEL002525-RA
AAEL002392-RA	AAEL002526-RA	AAEL003293-RA	AAEL011632-RA		AAEL002256-RA	AAEL002526-RA	AAEL003364-RA	AAEL003106-RA	AAEL009468-RA	AAEL008275-RA	AAEL002865-RA		AAEL011034-RA	AAEL003106-RA	AAEL002526-RA
AAEL002395-RA	AAEL002527-RA	AAEL003295-RA	AAEL011644-RA		AAEL002258-RA	AAEL002527-RA	AAEL003366-RA	AAEL003108-RA	AAEL009471-RA	AAEL008282-RA	AAEL002866-RA		AAEL011038-RA	AAEL003108-RA	AAEL002527-RA
AAEL002399-RA	AAEL002528-RA	AAEL003306-RA	AAEL011651-RA		AAEL002260-RA	AAEL002528-RA	AAEL003367-RA	AAEL003109-RA	AAEL009491-RA	AAEL008301-RA	AAEL002867-RA		AAEL011100-RA	AAEL003109-RA	AAEL002528-RA
AAEL002401-RA	AAEL002531-RA	AAEL003310-RA	AAEL011666-RA		AAEL002261-RA	AAEL002531-RA	AAEL003368-RA	AAEL003113-RA	AAEL009499-RA	AAEL008302-RA	AAEL002869-RA		AAEL011136-RA	AAEL003113-RA	AAEL002531-RA
AAEL002402-RA	AAEL002534-RA	AAEL003313-RA	AAEL011668-RA		AAEL002263-RA	AAEL002534-RA	AAEL003370-RA	AAEL003117-RA	AAEL009500-RA	AAEL008309-RA	AAEL002874-RA		AAEL011158-RB	AAEL003117-RA	AAEL002534-RA
AAEL002404-RA	AAEL002536-RA	AAEL003325-RA	AAEL011676-RA		AAEL002265-RA	AAEL002536-RA	AAEL003371-RA	AAEL003118-RA	AAEL009501-RA	AAEL008315-RA	AAEL002881-RA		AAEL011161-RB	AAEL003118-RA	AAEL002536-RA
AAEL002406-RA	AAEL002538-RA	AAEL003326-RA	AAEL011677-RA		AAEL002267-RA	AAEL002538-RA	AAEL003373-RA	AAEL003118-RB	AAEL009502-RA	AAEL008341-RA	AAEL002885-RA		AAEL011165-RA	AAEL003118-RB	AAEL002538-RA
AAEL002407-RB	AAEL002539-RA	AAEL003327-RA	AAEL011700-RA		AAEL002268-RA	AAEL002539-RA	AAEL003374-RA	AAEL003136-RA	AAEL009504-RA	AAEL008359-RA	AAEL002886-RA		AAEL011174-RA	AAEL003136-RA	AAEL002539-RA
AAEL002408-RA	AAEL002540-RA	AAEL003333-RA	AAEL011703-RA		AAEL002271-RA	AAEL002540-RA	AAEL003375-RA	AAEL003140-RA	AAEL009508-RA	AAEL008362-RA	AAEL002887-RA		AAEL011200-RA	AAEL003140-RA	AAEL002540-RA
AAEL002409-RA	AAEL002541-RA	AAEL003336-RA	AAEL011709-RA		AAEL002272-RA	AAEL002541-RA	AAEL003384-RA	AAEL003142-RA	AAEL009519-RA	AAEL008372-RA	AAEL002891-RA		AAEL011233-RA	AAEL003142-RA	AAEL002541-RA
AAEL002412-RA	AAEL002542-RA	AAEL003344-RA	AAEL011710-RA		AAEL002274-RA	AAEL002542-RA	AAEL003385-RA	AAEL003143-RA	AAEL009531-RA	AAEL008378-RA	AAEL002892-RA		AAEL011257-RA	AAEL003143-RA	AAEL002542-RA
AAEL002413-RA	AAEL002543-RA	AAEL003349-RA	AAEL011724-RA		AAEL002277-RA	AAEL002543-RA	AAEL003387-RA	AAEL003145-RA	AAEL009570-RA	AAEL008379-RA	AAEL002894-RA		AAEL011268-RA	AAEL003145-RA	AAEL002543-RA
AAEL002416-RB	AAEL002544-RA	AAEL003352-RA	AAEL011747-RA		AAEL002278-RA	AAEL002544-RA	AAEL003391-RA	AAEL003146-RA	AAEL009572-RA	AAEL008388-RA	AAEL002895-RA		AAEL011272-RA	AAEL003146-RA	AAEL002544-RA
AAEL002418-RA	AAEL002546-RA	AAEL003356-RA	AAEL011783-RA		AAEL002279-RA	AAEL002546-RA	AAEL003393-RA	AAEL003151-RA	AAEL009582-RA	AAEL008390-RA	AAEL002900-RA		AAEL011275-RA	AAEL003151-RA	AAEL002546-RA
AAEL002419-RA	AAEL002548-RA	AAEL003357-RA	AAEL011784-RA		AAEL002280-RA	AAEL002548-RA	AAEL003394-RA	AAEL003157-RA	AAEL009596-RA	AAEL008399-RA	AAEL002901-RA		AAEL011278-RA	AAEL003157-RA	AAEL002548-RA
AAEL002420-RA	AAEL002551-RA	AAEL003362-RA	AAEL011800-RA		AAEL002284-RA	AAEL002551-RA	AAEL003396-RA	AAEL003161-RA	AAEL009599-RA	AAEL008401-RA	AAEL002902-RA		AAEL011278-RC	AAEL003161-RA	AAEL002551-RA
AAEL002421-RA	AAEL002555-RA	AAEL003364-RA	AAEL011837-RA		AAEL002285-RA	AAEL002555-RA	AAEL003397-RA	AAEL003165-RA	AAEL009611-RA	AAEL008407-RA	AAEL002903-RA		AAEL011292-RA	AAEL003165-RA	AAEL002555-RA
AAEL002423-RA	AAEL002559-RA	AAEL003366-RA	AAEL011862-RA		AAEL002286-RA	AAEL002559-RA	AAEL003407-RA	AAEL003172-RA	AAEL009612-RA	AAEL008408-RA	AAEL002905-RA		AAEL011293-RA	AAEL003172-RA	AAEL002559-RA
AAEL002424-RA	AAEL002562-RA	AAEL003367-RA	AAEL011866-RA		AAEL002287-RA	AAEL002562-RA	AAEL003409-RA	AAEL003179-RA	AAEL009624-RA	AAEL008412-RA	AAEL002912-RA		AAEL011302-RD	AAEL003179-RA	AAEL002562-RA
AAEL002426-RA	AAEL002563-RA	AAEL003368-RA	AAEL011885-RA		AAEL002290-RA	AAEL002563-RA	AAEL003412-RA	AAEL003180-RA	AAEL009625-RA	AAEL008420-RA	AAEL002913-RA		AAEL011311-RA	AAEL003180-RA	AAEL002563-RA
AAEL002427-RB	AAEL002571-RA	AAEL003370-RA	AAEL011900-RA		AAEL002292-RA	AAEL002571-RA	AAEL003413-RA	AAEL003188-RA	AAEL009629-RA	AAEL008426-RC	AAEL002928-RA		AAEL011312-RA	AAEL003188-RA	AAEL002571-RA
AAEL002428-RA	AAEL002578-RA	AAEL003371-RA	AAEL011903-RA		AAEL002293-RA	AAEL002578-RA	AAEL003415-RA	AAEL003193-RA	AAEL009636-RA	AAEL008427-RA	AAEL002933-RA		AAEL011315-RA	AAEL003193-RA	AAEL002578-RA
AAEL002430-RA	AAEL002581-RA	AAEL003373-RA	AAEL011904-RA		AAEL002296-RA	AAEL002581-RA	AAEL003416-RA	AAEL003193-RB	AAEL009650-RA	AAEL008459-RA	AAEL002936-RA		AAEL011318-RA	AAEL003193-RB	AAEL002581-RA
AAEL002433-RA	AAEL002583-RA	AAEL003374-RA	AAEL011925-RA		AAEL002298-RA	AAEL002583-RA	AAEL003417-RA	AAEL003202-RA	AAEL009654-RB	AAEL008461-RA	AAEL002943-RA		AAEL011323-RA	AAEL003202-RA	AAEL002583-RA
AAEL002435-RC	AAEL002585-RA	AAEL003375-RA	AAEL011937-RA		AAEL002299-RA	AAEL002585-RA	AAEL003420-RA	AAEL003203-RA	AAEL009686-RA	AAEL008469-RA	AAEL002944-RA		AAEL011332-RA	AAEL003203-RA	AAEL002585-RA
AAEL002435-RD	AAEL002592-RA	AAEL003384-RA	AAEL011947-RA		AAEL002303-RA	AAEL002592-RA	AAEL003423-RA	AAEL003205-RA	AAEL009701-RA	AAEL008481-RA	AAEL002946-RA		AAEL011349-RA	AAEL003205-RA	AAEL002592-RA
AAEL002437-RA	AAEL002594-RA	AAEL003385-RA	AAEL011958-RA		AAEL002304-RA	AAEL002594-RA	AAEL003427-RA	AAEL003206-RA	AAEL009711-RA	AAEL008485-RA	AAEL002948-RA		AAEL011361-RA	AAEL003206-RA	AAEL002594-RA
AAEL002442-RA	AAEL002595-RA	AAEL003387-RA	AAEL011959-RA		AAEL002306-RA	AAEL002595-RA	AAEL003431-RA	AAEL003210-RC	AAEL009726-RA	AAEL008492-RA	AAEL002950-RA		AAEL011368-RA	AAEL003210-RC	AAEL002595-RA
AAEL002444-RA	AAEL002598-RA	AAEL003391-RA	AAEL011980-RA		AAEL002308-RA	AAEL002598-RA	AAEL003433-RA	AAEL003213-RA	AAEL009739-RA	AAEL008495-RA	AAEL002953-RA		AAEL011371-RA	AAEL003213-RA	AAEL002598-RA
AAEL002446-RA	AAEL002599-RA	AAEL003393-RA	AAEL011984-RA		AAEL002311-RA	AAEL002599-RA	AAEL003441-RA	AAEL003220-RA	AAEL009749-RA	AAEL008502-RA	AAEL002962-RA		AAEL011386-RB	AAEL003220-RA	AAEL002599-RA
AAEL002450-RA	AAEL002601-RA	AAEL003394-RA	AAEL011987-RA		AAEL002312-RA	AAEL002601-RA	AAEL003445-RA	AAEL003223-RA	AAEL009759-RA	AAEL008539-RA	AAEL002963-RA		AAEL011414-RC	AAEL003223-RA	AAEL002601-RA
AAEL002451-RA	AAEL002620-RA	AAEL003396-RA	AAEL011988-RA		AAEL002317-RA	AAEL002620-RA	AAEL003451-RA	AAEL003228-RA	AAEL009765-RA	AAEL008555-RA	AAEL002964-RA		AAEL011453-RA	AAEL003228-RA	AAEL002620-RA
AAEL002455-RA	AAEL002621-RA	AAEL003397-RA	AAEL011990-RA		AAEL002321-RA	AAEL002621-RA	AAEL003453-RA	AAEL003229-RA	AAEL009787-RA	AAEL008558-RA	AAEL002983-RA		AAEL011454-RA	AAEL003229-RA	AAEL002621-RA
AAEL002462-RA	AAEL002629-RA	AAEL003407-RA	AAEL012004-RA		AAEL002322-RA	AAEL002629-RA	AAEL003454-RA	AAEL003230-RA	AAEL009798-RA	AAEL008587-RA	AAEL002986-RA		AAEL011471-RA	AAEL003230-RA	AAEL002629-RA
AAEL002464-RA	AAEL002636-RA	AAEL003409-RA	AAEL012016-RA		AAEL002323-RA	AAEL002636-RA	AAEL003455-RA	AAEL003233-RA	AAEL009799-RA	AAEL008593-RA	AAEL002987-RA		AAEL011471-RD	AAEL003233-RA	AAEL002636-RA
AAEL002465-RA	AAEL002639-RA	AAEL003412-RA	AAEL012029-RB		AAEL002325-RA	AAEL002639-RA	AAEL003456-RA	AAEL003234-RA	AAEL009811-RA	AAEL008595-RA	AAEL002988-RA		AAEL011475-RA	AAEL003234-RA	AAEL002639-RA
AAEL002468-RA	AAEL002644-RA	AAEL003413-RA	AAEL012033-RA		AAEL002334-RA	AAEL002644-RA	AAEL003462-RA	AAEL003236-RA	AAEL009814-RA	AAEL008596-RA	AAEL002989-RA		AAEL011494-RA	AAEL003236-RA	AAEL002644-RA
AAEL002469-RB	AAEL002646-RA	AAEL003415-RA	AAEL012038-RA		AAEL002335-RA	AAEL002646-RA	AAEL003463-RA	AAEL003243-RA	AAEL009815-RA	AAEL008612-RA	AAEL002993-RA		AAEL011537-RA	AAEL003243-RA	AAEL002646-RA
AAEL002470-RA	AAEL002647-RA	AAEL003416-RA	AAEL012040-RA		AAEL002336-RA	AAEL002647-RA	AAEL003465-RA	AAEL003245-RA	AAEL009819-RA	AAEL008615-RA	AAEL002995-RA		AAEL011546-RA	AAEL003245-RA	AAEL002647-RA
AAEL002471-RA	AAEL002653-RA	AAEL003417-RA	AAEL012043-RA		AAEL002339-RA	AAEL002653-RA	AAEL003466-RA	AAEL003246-RA	AAEL009839-RA	AAEL008616-RA	AAEL003001-RA		AAEL011553-RA	AAEL003246-RA	AAEL002653-RA
AAEL002473-RB	AAEL002659-RA	AAEL003420-RA	AAEL012045-RA		AAEL002340-RA	AAEL002659-RA	AAEL003476-RA	AAEL003247-RA	AAEL009846-RA	AAEL008619-RA	AAEL003009-RA		AAEL011583-RA	AAEL003247-RA	AAEL002659-RA
AAEL002474-RA	AAEL002660-RA	AAEL003423-RA	AAEL012058-RA		AAEL002345-RA	AAEL002660-RA	AAEL003477-RA	AAEL003248-RA	AAEL009876-RA	AAEL008625-RA	AAEL003013-RA		AAEL011585-RA	AAEL003248-RA	AAEL002660-RA
AAEL002475-RA	AAEL002663-RA	AAEL003427-RA	AAEL012064-RA		AAEL002346-RA	AAEL002663-RA	AAEL003480-RA	AAEL003254-RA	AAEL009880-RA	AAEL008628-RA	AAEL003016-RA		AAEL011593-RA	AAEL003254-RA	AAEL002663-RA
AAEL002478-RA	AAEL002684-RA	AAEL003431-RA	AAEL012102-RA		AAEL002348-RA	AAEL002684-RA	AAEL003481-RA	AAEL003258-RA	AAEL009884-RA	AAEL008641-RA	AAEL003017-RA		AAEL011599-RA	AAEL003258-RA	AAEL002684-RA
AAEL002480-RA	AAEL002686-RA	AAEL003433-RA	AAEL012104-RA		AAEL002350-RA	AAEL002686-RA	AAEL003487-RA	AAEL003261-RA	AAEL009887-RA	AAEL008668-RA	AAEL003019-RA		AAEL011604-RA	AAEL003261-RA	AAEL002686-RA
AAEL002483-RA	AAEL002687-RA	AAEL003441-RA	AAEL012112-RA		AAEL002351-RA	AAEL002687-RA	AAEL003488-RA	AAEL003264-RA	AAEL009893-RA	AAEL008673-RA	AAEL003022-RA		AAEL011609-RA	AAEL003264-RA	AAEL002687-RA
AAEL002488-RA	AAEL002688-RA	AAEL003445-RA	AAEL012124-RA		AAEL002359-RA	AAEL002688-RA	AAEL003491-RA	AAEL003273-RA	AAEL009899-RA	AAEL008675-RA	AAEL003024-RA		AAEL011633-RA	AAEL003273-RA	AAEL002688-RA
AAEL002489-RA	AAEL002691-RA	AAEL003451-RA	AAEL012131-RA		AAEL002362-RA	AAEL002691-RA	AAEL003493-RA	AAEL003275-RA	AAEL009900-RA	AAEL008683-RA	AAEL003029-RA		AAEL011634-RA	AAEL003275-RA	AAEL002691-RA
AAEL002491-RA	AAEL002694-RA	AAEL003453-RA	AAEL012167-RA		AAEL002363-RA	AAEL002694-RA	AAEL003497-RA	AAEL003277-RA	AAEL009905-RA	AAEL008686-RA	AAEL003030-RA		AAEL011635-RA	AAEL003277-RA	AAEL002694-RA
AAEL002496-RA	AAEL002698-RA	AAEL003454-RA	AAEL012182-RA		AAEL002364-RA	AAEL002698-RA	AAEL003502-RA	AAEL003278-RA	AAEL009910-RA	AAEL008688-RA	AAEL003034-RA		AAEL011639-RA	AAEL003278-RA	AAEL002698-RA
AAEL002498-RA	AAEL002705-RA	AAEL003455-RA	AAEL012227-RA		AAEL002366-RA	AAEL002705-RA	AAEL003503-RA	AAEL003285-RA	AAEL009914-RA	AAEL008719-RA	AAEL003036-RA		AAEL011643-RA	AAEL003285-RA	AAEL002705-RA
AAEL002499-RA	AAEL002706-RA	AAEL003456-RA	AAEL012229-RA		AAEL002368-RA	AAEL002706-RA	AAEL003509-RA	AAEL003292-RA	AAEL009918-RA	AAEL008816-RA	AAEL003038-RA		AAEL011660-RA	AAEL003292-RA	AAEL002706-RA
AAEL002501-RA	AAEL002708-RA	AAEL003462-RA	AAEL012233-RA		AAEL002370-RA	AAEL002708-RA	AAEL003514-RA	AAEL003293-RA	AAEL009923-RA	AAEL008830-RA	AAEL003044-RA		AAEL011673-RA	AAEL003293-RA	AAEL002708-RA
AAEL002503-RA	AAEL002723-RA	AAEL003463-RA	AAEL012256-RA		AAEL002375-RA	AAEL002723-RA	AAEL003517-RA	AAEL003295-RA	AAEL009925-RA	AAEL008838-RA	AAEL003046-RA		AAEL011695-RA	AAEL003295-RA	AAEL002723-RA
AAEL002504-RA	AAEL002724-RA	AAEL003465-RA	AAEL012263-RA		AAEL002377-RA	AAEL002724-RA	AAEL003518-RA	AAEL003296-RA	AAEL009938-RA	AAEL008845-RA	AAEL003055-RA		AAEL011702-RA	AAEL003296-RA	AAEL002724-RA
AAEL002504-RB	AAEL002728-RA	AAEL003466-RA	AAEL012277-RA		AAEL002381-RA	AAEL002728-RA	AAEL003521-RA	AAEL003305-RA	AAEL009944-RA	AAEL008847-RA	AAEL003056-RA		AAEL011708-RA	AAEL003305-RA	AAEL002728-RA
AAEL002506-RA	AAEL002729-RA	AAEL003476-RA	AAEL012292-RA		AAEL002382-RA	AAEL002729-RA	AAEL003522-RA	AAEL003306-RA	AAEL009957-RA	AAEL008850-RA	AAEL003061-RA		AAEL011711-RA	AAEL003306-RA	AAEL002729-RA
AAEL002508-RA	AAEL002730-RA	AAEL003477-RA	AAEL012329-RA		AAEL002386-RA	AAEL002730-RA	AAEL003528-RA	AAEL003310-RA	AAEL009987-RA	AAEL008859-RA	AAEL003063-RA		AAEL011723-RA	AAEL003310-RA	AAEL002730-RA
AAEL002511-RA	AAEL002741-RA	AAEL003480-RA	AAEL012330-RA		AAEL002389-RA	AAEL002741-RA	AAEL003529-RA	AAEL003313-RA	AAEL009992-RA	AAEL008892-RA	AAEL003064-RA		AAEL011740-RA	AAEL003313-RA	AAEL002741-RA
AAEL002512-RA	AAEL002744-RA	AAEL003481-RA	AAEL012337-RA		AAEL002390-RA	AAEL002744-RA	AAEL003530-RA	AAEL003325-RA	AAEL009996-RA	AAEL008897-RA	AAEL003070-RA		AAEL011757-RA	AAEL003325-RA	AAEL002744-RA
AAEL002513-RA	AAEL002756-RA	AAEL003487-RA	AAEL012352-RA		AAEL002392-RA	AAEL002756-RA	AAEL003535-RA	AAEL003326-RA	AAEL009999-RA	AAEL008899-RA	AAEL003071-RA		AAEL011768-RA	AAEL003326-RA	AAEL002756-RA
AAEL002516-RA	AAEL002758-RA	AAEL003488-RA	AAEL012370-RA		AAEL002394-RA	AAEL002758-RA	AAEL003537-RA	AAEL003327-RA	AAEL010001-RA	AAEL008904-RA	AAEL003075-RA		AAEL011772-RA	AAEL003327-RA	AAEL002758-RA
AAEL002521-RA	AAEL002767-RA	AAEL003491-RA	AAEL012382-RA		AAEL002397-RA	AAEL002767-RA	AAEL003541-RA	AAEL003333-RA	AAEL010022-RA	AAEL008912-RA	AAEL003077-RA		AAEL011797-RA	AAEL003333-RA	AAEL002767-RA
AAEL002522-RA	AAEL002769-RA	AAEL003493-RA	AAEL012389-RA		AAEL002399-RA	AAEL002769-RA	AAEL003543-RA	AAEL003336-RA	AAEL010044-RA	AAEL008926-RA	AAEL003083-RA		AAEL011798-RA	AAEL003336-RA	AAEL002769-RA
AAEL002523-RA	AAEL002772-RA	AAEL003497-RA	AAEL012400-RA		AAEL002401-RA	AAEL002772-RA	AAEL003544-RA	AAEL003344-RA	AAEL010048-RA	AAEL008928-RA	AAEL003085-RA		AAEL011801-RA	AAEL003344-RA	AAEL002772-RA
AAEL002524-RA	AAEL002774-RA	AAEL003502-RA	AAEL012404-RA		AAEL002402-RA	AAEL002774-RA	AAEL003545-RA	AAEL003349-RA	AAEL010052-RA	AAEL008928-RC	AAEL003086-RA		AAEL011824-RA	AAEL003349-RA	AAEL002774-RA
AAEL002525-RA	AAEL002774-RB	AAEL003503-RA	AAEL012420-RA		AAEL002404-RA	AAEL002774-RB	AAEL003546-RA	AAEL003352-RA	AAEL010054-RA	AAEL008938-RA	AAEL003087-RA		AAEL011825-RB	AAEL003352-RA	AAEL002774-RB
AAEL002526-RA	AAEL002775-RA	AAEL003509-RA	AAEL012430-RA		AAEL002407-RA	AAEL002775-RA	AAEL003548-RA	AAEL003356-RA	AAEL010060-RA	AAEL008953-RC	AAEL003089-RA		AAEL011839-RA	AAEL003356-RA	AAEL002775-RA
AAEL002527-RA	AAEL002777-RA	AAEL003514-RA	AAEL012439-RA		AAEL002407-RB	AAEL002777-RA	AAEL003554-RA	AAEL003357-RA	AAEL010067-RA	AAEL008954-RA	AAEL003092-RA		AAEL011845-RA	AAEL003357-RA	AAEL002777-RA
AAEL002534-RA	AAEL002779-RA	AAEL003517-RA	AAEL012441-RA		AAEL002408-RA	AAEL002779-RA	AAEL003562-RA	AAEL003362-RA	AAEL010071-RA	AAEL009017-RA	AAEL003095-RA		AAEL011860-RA	AAEL003362-RA	AAEL002779-RA
AAEL002536-RA	AAEL002781-RB	AAEL003518-RA	AAEL012446-RA		AAEL002411-RB	AAEL002781-RB	AAEL003566-RA	AAEL003364-RA	AAEL010077-RA	AAEL009022-RA	AAEL003097-RA		AAEL011861-RA	AAEL003364-RA	AAEL002781-RB
AAEL002538-RA	AAEL002782-RA	AAEL003521-RA	AAEL012447-RA		AAEL002412-RA	AAEL002782-RA	AAEL003569-RA	AAEL003366-RA	AAEL010080-RA	AAEL009027-RA	AAEL003098-RA		AAEL011924-RA	AAEL003366-RA	AAEL002782-RA
AAEL002539-RA	AAEL002783-RA	AAEL003522-RA	AAEL012449-RA		AAEL002413-RA	AAEL002783-RA	AAEL003572-RA	AAEL003367-RA	AAEL010081-RA	AAEL009037-RA	AAEL003101-RA		AAEL011945-RA	AAEL003367-RA	AAEL002783-RA
AAEL002540-RA	AAEL002784-RA	AAEL003528-RA	AAEL012456-RA		AAEL002415-RA	AAEL002784-RA	AAEL003573-RA	AAEL003368-RA	AAEL010085-RA	AAEL009038-RA	AAEL003103-RA		AAEL011948-RA	AAEL003368-RA	AAEL002784-RA
AAEL002541-RA	AAEL002786-RA	AAEL003529-RA	AAEL012458-RA		AAEL002416-RB	AAEL002786-RA	AAEL003578-RA	AAEL003370-RA	AAEL010094-RA	AAEL009055-RA	AAEL003105-RA		AAEL011949-RB	AAEL003370-RA	AAEL002786-RA
AAEL002542-RA	AAEL002789-RA	AAEL003530-RA	AAEL012469-RA		AAEL002418-RA	AAEL002789-RA	AAEL003599-RA	AAEL003371-RA	AAEL010100-RB	AAEL009058-RA	AAEL003106-RA		AAEL011957-RA	AAEL003371-RA	AAEL002789-RA
AAEL002543-RA	AAEL002791-RB	AAEL003535-RA	AAEL012470-RA		AAEL002419-RA	AAEL002791-RB	AAEL003601-RA	AAEL003373-RA	AAEL010106-RA	AAEL009070-RA	AAEL003108-RA		AAEL011961-RA	AAEL003373-RA	AAEL002791-RB
AAEL002544-RA	AAEL002793-RA	AAEL003537-RA	AAEL012484-RA		AAEL002420-RA	AAEL002793-RA	AAEL003604-RA	AAEL003374-RA	AAEL010107-RA	AAEL009072-RA	AAEL003109-RA		AAEL011975-RA	AAEL003374-RA	AAEL002793-RA
AAEL002546-RA	AAEL002797-RA	AAEL003541-RA	AAEL012486-RA		AAEL002421-RA	AAEL002797-RA	AAEL003605-RA	AAEL003375-RA	AAEL010135-RA	AAEL009086-RA	AAEL003113-RA		AAEL011991-RA	AAEL003375-RA	AAEL002797-RA
AAEL002548-RA	AAEL002798-RA	AAEL003543-RA	AAEL012493-RA		AAEL002422-RA	AAEL002798-RA	AAEL003610-RA	AAEL003383-RA	AAEL010136-RA	AAEL009090-RA	AAEL003118-RA		AAEL011994-RA	AAEL003383-RA	AAEL002798-RA
AAEL002553-RA	AAEL002808-RA	AAEL003544-RA	AAEL012494-RA		AAEL002423-RA	AAEL002808-RA	AAEL003612-RA	AAEL003384-RA	AAEL010138-RA	AAEL009096-RA	AAEL003118-RB		AAEL012010-RA	AAEL003384-RA	AAEL002808-RA
AAEL002556-RA	AAEL002811-RA	AAEL003545-RA	AAEL012495-RA		AAEL002425-RA	AAEL002811-RA	AAEL003630-RA	AAEL003385-RA	AAEL010143-RA	AAEL009102-RA	AAEL003136-RA		AAEL012018-RA	AAEL003385-RA	AAEL002811-RA
AAEL002557-RA	AAEL002812-RA	AAEL003546-RA	AAEL012502-RA		AAEL002426-RA	AAEL002812-RA	AAEL003634-RA	AAEL003387-RA	AAEL010147-RA	AAEL009109-RA	AAEL003140-RA		AAEL012021-RA	AAEL003387-RA	AAEL002812-RA
AAEL002559-RA	AAEL002817-RA	AAEL003548-RA	AAEL012508-RB		AAEL002427-RB	AAEL002817-RA	AAEL003641-RA	AAEL003391-RA	AAEL010153-RA	AAEL009129-RA	AAEL003141-RA		AAEL012026-RA	AAEL003391-RA	AAEL002817-RA
AAEL002562-RA	AAEL002818-RA	AAEL003554-RA	AAEL012536-RA		AAEL002428-RA	AAEL002818-RA	AAEL003646-RA	AAEL003393-RA	AAEL010161-RA	AAEL009134-RA	AAEL003142-RA		AAEL012060-RA	AAEL003393-RA	AAEL002818-RA
AAEL002563-RA	AAEL002823-RA	AAEL003562-RA	AAEL012540-RA		AAEL002430-RA	AAEL002823-RA	AAEL003651-RA	AAEL003394-RA	AAEL010164-RA	AAEL009135-RA	AAEL003143-RA		AAEL012062-RC	AAEL003394-RA	AAEL002823-RA
AAEL002566-RA	AAEL002824-RA	AAEL003566-RA	AAEL012569-RA		AAEL002435-RD	AAEL002824-RA	AAEL003658-RA	AAEL003396-RA	AAEL010180-RA	AAEL009141-RA	AAEL003145-RA		AAEL012094-RB	AAEL003396-RA	AAEL002824-RA
AAEL002569-RA	AAEL002831-RA	AAEL003569-RA	AAEL012583-RA		AAEL002437-RA	AAEL002831-RA	AAEL003660-RA	AAEL003397-RA	AAEL010211-RA	AAEL009147-RA	AAEL003146-RA		AAEL012101-RA	AAEL003397-RA	AAEL002831-RA
AAEL002571-RA	AAEL002832-RA	AAEL003572-RA	AAEL012595-RA		AAEL002442-RA	AAEL002832-RA	AAEL003661-RA	AAEL003407-RA	AAEL010216-RA	AAEL009151-RB	AAEL003147-RA		AAEL012103-RA	AAEL003407-RA	AAEL002832-RA
AAEL002578-RA	AAEL002834-RA	AAEL003573-RA	AAEL012600-RA		AAEL002444-RA	AAEL002834-RA	AAEL003662-RA	AAEL003409-RA	AAEL010226-RB	AAEL009152-RA	AAEL003151-RA		AAEL012108-RA	AAEL003409-RA	AAEL002834-RA
AAEL002581-RA	AAEL002835-RA	AAEL003578-RA	AAEL012603-RA		AAEL002448-RA	AAEL002835-RA	AAEL003670-RA	AAEL003412-RA	AAEL010229-RA	AAEL009154-RA	AAEL003157-RA		AAEL012109-RA	AAEL003412-RA	AAEL002835-RA
AAEL002583-RA	AAEL002836-RA	AAEL003599-RA	AAEL012624-RA		AAEL002450-RA	AAEL002836-RA	AAEL003671-RA	AAEL003413-RA	AAEL010230-RA	AAEL009154-RB	AAEL003161-RA		AAEL012126-RA	AAEL003413-RA	AAEL002836-RA
AAEL002585-RA	AAEL002841-RA	AAEL003600-RA	AAEL012625-RA		AAEL002451-RA	AAEL002841-RA	AAEL003674-RA	AAEL003415-RA	AAEL010234-RA	AAEL009160-RA	AAEL003165-RA		AAEL012164-RA	AAEL003415-RA	AAEL002841-RA
AAEL002586-RA	AAEL002842-RA	AAEL003601-RA	AAEL012627-RA		AAEL002456-RA	AAEL002842-RA	AAEL003678-RA	AAEL003416-RA	AAEL010245-RA	AAEL009161-RA	AAEL003172-RA		AAEL012165-RA	AAEL003416-RA	AAEL002842-RA
AAEL002590-RA	AAEL002844-RA	AAEL003604-RA	AAEL012654-RA		AAEL002459-RA	AAEL002844-RA	AAEL003680-RA	AAEL003417-RA	AAEL010253-RA	AAEL009167-RA	AAEL003176-RA		AAEL012165-RB	AAEL003417-RA	AAEL002844-RA
AAEL002592-RA	AAEL002846-RA	AAEL003605-RA	AAEL012666-RA		AAEL002461-RA	AAEL002846-RA	AAEL003684-RA	AAEL003420-RA	AAEL010270-RA	AAEL009175-RA	AAEL003179-RA		AAEL012184-RA	AAEL003420-RA	AAEL002846-RA
AAEL002594-RA	AAEL002850-RA	AAEL003610-RA	AAEL012687-RA		AAEL002463-RA	AAEL002850-RA	AAEL003686-RA	AAEL003423-RA	AAEL010294-RA	AAEL009182-RA	AAEL003188-RA		AAEL012190-RA	AAEL003423-RA	AAEL002850-RA
AAEL002595-RA	AAEL002851-RA	AAEL003612-RA	AAEL012692-RA		AAEL002464-RA	AAEL002851-RA	AAEL003704-RA	AAEL003427-RA	AAEL010303-RA	AAEL009187-RA	AAEL003191-RA		AAEL012208-RA	AAEL003427-RA	AAEL002851-RA
AAEL002597-RA	AAEL002852-RA	AAEL003618-RA	AAEL012693-RA		AAEL002465-RA	AAEL002852-RA	AAEL003705-RA	AAEL003431-RA	AAEL010315-RA	AAEL009188-RA	AAEL003193-RA		AAEL012243-RB	AAEL003431-RA	AAEL002852-RA
AAEL002599-RA	AAEL002854-RA	AAEL003630-RA	AAEL012702-RA		AAEL002468-RA	AAEL002854-RA	AAEL003726-RA	AAEL003433-RA	AAEL010317-RA	AAEL009194-RA	AAEL003193-RB		AAEL012252-RA	AAEL003433-RA	AAEL002854-RA
AAEL002610-RA	AAEL002856-RA	AAEL003634-RA	AAEL012709-RA		AAEL002469-RA	AAEL002856-RA	AAEL003728-RA	AAEL003441-RA	AAEL010321-RA	AAEL009198-RA	AAEL003199-RA		AAEL012268-RA	AAEL003441-RA	AAEL002856-RA
AAEL002620-RA	AAEL002857-RA	AAEL003641-RA	AAEL012710-RB		AAEL002469-RB	AAEL002857-RA	AAEL003730-RA	AAEL003445-RA	AAEL010341-RA	AAEL009206-RA	AAEL003202-RA		AAEL012269-RA	AAEL003445-RA	AAEL002857-RA
AAEL002621-RA	AAEL002860-RA	AAEL003646-RA	AAEL012716-RA		AAEL002470-RA	AAEL002860-RA	AAEL003732-RA	AAEL003451-RA	AAEL010342-RA	AAEL009212-RA	AAEL003203-RA		AAEL012274-RA	AAEL003451-RA	AAEL002860-RA
AAEL002624-RA	AAEL002865-RA	AAEL003649-RA	AAEL012723-RA		AAEL002471-RA	AAEL002865-RA	AAEL003733-RA	AAEL003453-RA	AAEL010355-RA	AAEL009213-RA	AAEL003205-RA		AAEL012280-RA	AAEL003453-RA	AAEL002865-RA
AAEL002628-RA	AAEL002866-RA	AAEL003651-RA	AAEL012727-RA		AAEL002474-RA	AAEL002866-RA	AAEL003735-RA	AAEL003454-RA	AAEL010369-RA	AAEL009214-RA	AAEL003206-RA		AAEL012281-RA	AAEL003454-RA	AAEL002866-RA
AAEL002629-RA	AAEL002867-RA	AAEL003658-RA	AAEL012732-RA		AAEL002475-RA	AAEL002867-RA	AAEL003736-RA	AAEL003455-RA	AAEL010371-RA	AAEL009226-RA	AAEL003210-RC		AAEL012283-RA	AAEL003455-RA	AAEL002867-RA
AAEL002639-RA	AAEL002869-RA	AAEL003660-RA	AAEL012734-RA		AAEL002478-RA	AAEL002869-RA	AAEL003739-RA	AAEL003456-RA	AAEL010400-RA	AAEL009233-RA	AAEL003213-RA		AAEL012295-RA	AAEL003456-RA	AAEL002869-RA
AAEL002645-RA	AAEL002874-RA	AAEL003661-RA	AAEL012736-RE		AAEL002486-RA	AAEL002874-RA	AAEL003743-RA	AAEL003462-RA	AAEL010407-RB	AAEL009240-RA	AAEL003220-RA		AAEL012297-RA	AAEL003462-RA	AAEL002874-RA
AAEL002646-RA	AAEL002875-RA	AAEL003662-RA	AAEL012739-RA		AAEL002487-RA	AAEL002875-RA	AAEL003746-RA	AAEL003463-RA	AAEL010412-RA	AAEL009250-RA	AAEL003223-RA		AAEL012314-RA	AAEL003463-RA	AAEL002875-RA
AAEL002647-RA	AAEL002881-RA	AAEL003670-RA	AAEL012771-RA		AAEL002488-RA	AAEL002881-RA	AAEL003747-RA	AAEL003465-RA	AAEL010420-RA	AAEL009253-RB	AAEL003228-RA		AAEL012341-RA	AAEL003465-RA	AAEL002881-RA
AAEL002651-RB	AAEL002885-RA	AAEL003671-RA	AAEL012796-RA		AAEL002489-RA	AAEL002885-RA	AAEL003749-RA	AAEL003466-RA	AAEL010444-RA	AAEL009269-RA	AAEL003229-RA		AAEL012366-RA	AAEL003466-RA	AAEL002885-RA
AAEL002652-RA	AAEL002886-RA	AAEL003674-RA	AAEL012815-RA		AAEL002492-RA	AAEL002886-RA	AAEL003755-RA	AAEL003476-RA	AAEL010459-RA	AAEL009278-RA	AAEL003230-RA		AAEL012416-RA	AAEL003476-RA	AAEL002886-RA
AAEL002653-RA	AAEL002887-RA	AAEL003678-RA	AAEL012816-RA		AAEL002493-RA	AAEL002887-RA	AAEL003766-RA	AAEL003477-RA	AAEL010481-RA	AAEL009282-RA	AAEL003234-RA		AAEL012428-RA	AAEL003477-RA	AAEL002887-RA
AAEL002660-RA	AAEL002891-RA	AAEL003680-RA	AAEL012861-RA		AAEL002496-RA	AAEL002891-RA	AAEL003767-RA	AAEL003480-RA	AAEL010489-RA	AAEL009290-RA	AAEL003236-RA		AAEL012437-RA	AAEL003480-RA	AAEL002891-RA
AAEL002662-RA	AAEL002892-RA	AAEL003684-RA	AAEL012866-RA		AAEL002498-RA	AAEL002892-RA	AAEL003769-RB	AAEL003481-RA	AAEL010507-RA	AAEL009299-RA	AAEL003243-RA		AAEL012452-RA	AAEL003481-RA	AAEL002892-RA
AAEL002668-RA	AAEL002894-RA	AAEL003686-RA	AAEL012867-RA		AAEL002499-RA	AAEL002894-RA	AAEL003770-RA	AAEL003487-RA	AAEL010510-RA	AAEL009303-RA	AAEL003245-RA		AAEL012474-RA	AAEL003487-RA	AAEL002894-RA
AAEL002684-RA	AAEL002895-RA	AAEL003704-RA	AAEL012868-RA		AAEL002501-RA	AAEL002895-RA	AAEL003774-RA	AAEL003488-RA	AAEL010515-RA	AAEL009304-RA	AAEL003246-RA		AAEL012475-RA	AAEL003488-RA	AAEL002895-RA
AAEL002687-RA	AAEL002896-RA	AAEL003705-RA	AAEL012912-RA		AAEL002503-RA	AAEL002896-RA	AAEL003776-RA	AAEL003491-RA	AAEL010539-RA	AAEL009315-RA	AAEL003247-RA		AAEL012478-RA	AAEL003491-RA	AAEL002896-RA
AAEL002688-RA	AAEL002900-RA	AAEL003726-RA	AAEL012931-RB		AAEL002504-RB	AAEL002900-RA	AAEL003779-RA	AAEL003493-RA	AAEL010542-RA	AAEL009326-RA	AAEL003248-RA		AAEL012481-RA	AAEL003493-RA	AAEL002900-RA
AAEL002694-RA	AAEL002901-RA	AAEL003728-RA	AAEL012932-RB		AAEL002506-RA	AAEL002901-RA	AAEL003780-RA	AAEL003497-RA	AAEL010576-RF	AAEL009337-RA	AAEL003252-RA		AAEL012482-RA	AAEL003497-RA	AAEL002901-RA
AAEL002698-RA	AAEL002902-RA	AAEL003730-RA	AAEL012939-RA		AAEL002508-RA	AAEL002902-RA	AAEL003785-RA	AAEL003502-RA	AAEL010576-RL	AAEL009339-RA	AAEL003254-RA		AAEL012496-RA	AAEL003502-RA	AAEL002902-RA
AAEL002705-RA	AAEL002903-RA	AAEL003732-RA	AAEL012954-RA		AAEL002511-RA	AAEL002903-RA	AAEL003789-RA	AAEL003503-RA	AAEL010585-RA	AAEL009342-RA	AAEL003258-RA		AAEL012515-RA	AAEL003503-RA	AAEL002903-RA
AAEL002710-RA	AAEL002905-RA	AAEL003733-RA	AAEL012962-RA		AAEL002512-RA	AAEL002905-RA	AAEL003799-RA	AAEL003509-RA	AAEL010591-RA	AAEL009352-RA	AAEL003264-RA		AAEL012522-RA	AAEL003509-RA	AAEL002905-RA
AAEL002712-RA	AAEL002912-RA	AAEL003735-RA	AAEL013013-RA		AAEL002513-RA	AAEL002912-RA	AAEL003800-RA	AAEL003514-RA	AAEL010595-RA	AAEL009354-RA	AAEL003269-RA		AAEL012542-RA	AAEL003514-RA	AAEL002912-RA
AAEL002719-RA	AAEL002913-RA	AAEL003736-RA	AAEL013017-RA		AAEL002514-RA	AAEL002913-RA	AAEL003801-RA	AAEL003517-RA	AAEL010603-RA	AAEL009356-RA	AAEL003273-RA		AAEL012566-RA	AAEL003517-RA	AAEL002913-RA
AAEL002720-RA	AAEL002928-RA	AAEL003739-RA	AAEL013050-RA		AAEL002516-RA	AAEL002928-RA	AAEL003805-RA	AAEL003518-RA	AAEL010607-RA	AAEL009372-RB	AAEL003275-RA		AAEL012581-RA	AAEL003518-RA	AAEL002928-RA
AAEL002723-RA	AAEL002930-RA	AAEL003743-RA	AAEL013062-RA		AAEL002519-RA	AAEL002930-RA	AAEL003811-RA	AAEL003521-RA	AAEL010613-RA	AAEL009374-RA	AAEL003277-RA		AAEL012585-RA	AAEL003521-RA	AAEL002930-RA
AAEL002726-RA	AAEL002933-RA	AAEL003746-RA	AAEL013063-RA		AAEL002521-RA	AAEL002933-RA	AAEL003812-RA	AAEL003522-RA	AAEL010642-RA	AAEL009381-RA	AAEL003278-RA		AAEL012605-RB	AAEL003522-RA	AAEL002933-RA
AAEL002728-RA	AAEL002936-RA	AAEL003747-RA	AAEL013075-RA		AAEL002522-RA	AAEL002936-RA	AAEL003817-RA	AAEL003526-RA	AAEL010663-RA	AAEL009383-RA	AAEL003281-RA		AAEL012612-RA	AAEL003526-RA	AAEL002936-RA
AAEL002729-RA	AAEL002943-RA	AAEL003749-RA	AAEL013076-RA		AAEL002524-RA	AAEL002943-RA	AAEL003819-RA	AAEL003528-RA	AAEL010673-RA	AAEL009385-RA	AAEL003283-RA		AAEL012635-RA	AAEL003528-RA	AAEL002943-RA
AAEL002730-RA	AAEL002944-RA	AAEL003755-RA	AAEL013106-RA		AAEL002525-RA	AAEL002944-RA	AAEL003824-RA	AAEL003529-RA	AAEL010674-RA	AAEL009394-RA	AAEL003285-RA		AAEL012661-RA	AAEL003529-RA	AAEL002944-RA
AAEL002733-RA	AAEL002946-RA	AAEL003766-RA	AAEL013131-RA		AAEL002526-RA	AAEL002946-RA	AAEL003825-RA	AAEL003530-RA	AAEL010677-RA	AAEL009400-RA	AAEL003292-RA		AAEL012670-RA	AAEL003530-RA	AAEL002946-RA
AAEL002734-RA	AAEL002948-RA	AAEL003767-RA	AAEL013139-RC		AAEL002527-RA	AAEL002948-RA	AAEL003829-RA	AAEL003535-RA	AAEL010684-RA	AAEL009409-RA	AAEL003293-RA		AAEL012680-RA	AAEL003535-RA	AAEL002948-RA
AAEL002740-RA	AAEL002950-RA	AAEL003769-RB	AAEL013139-RD		AAEL002528-RA	AAEL002950-RA	AAEL003845-RA	AAEL003537-RA	AAEL010685-RA	AAEL009415-RA	AAEL003295-RA		AAEL012711-RA	AAEL003537-RA	AAEL002950-RA
AAEL002743-RA	AAEL002953-RA	AAEL003770-RA	AAEL013148-RA		AAEL002530-RA	AAEL002953-RA	AAEL003855-RA	AAEL003541-RA	AAEL010687-RA	AAEL009416-RA	AAEL003300-RA		AAEL012714-RA	AAEL003541-RA	AAEL002953-RA
AAEL002744-RA	AAEL002956-RA	AAEL003774-RA	AAEL013152-RA		AAEL002531-RA	AAEL002956-RA	AAEL003864-RA	AAEL003543-RA	AAEL010692-RA	AAEL009430-RA	AAEL003302-RA		AAEL012721-RA	AAEL003543-RA	AAEL002956-RA
AAEL002746-RA	AAEL002962-RA	AAEL003776-RA	AAEL013154-RA		AAEL002533-RA	AAEL002962-RA	AAEL003868-RA	AAEL003544-RA	AAEL010696-RA	AAEL009432-RA	AAEL003303-RA		AAEL012724-RA	AAEL003544-RA	AAEL002962-RA
AAEL002752-RA	AAEL002963-RA	AAEL003779-RA	AAEL013167-RA		AAEL002534-RA	AAEL002963-RA	AAEL003871-RA	AAEL003545-RA	AAEL010708-RA	AAEL009442-RA	AAEL003304-RA		AAEL012735-RA	AAEL003545-RA	AAEL002963-RA
AAEL002764-RA	AAEL002964-RA	AAEL003780-RA	AAEL013177-RA		AAEL002536-RA	AAEL002964-RA	AAEL003872-RA	AAEL003546-RA	AAEL010709-RA	AAEL009445-RA	AAEL003306-RA		AAEL012747-RA	AAEL003546-RA	AAEL002964-RA
AAEL002765-RA	AAEL002967-RA	AAEL003785-RA	AAEL013185-RA		AAEL002537-RA	AAEL002967-RA	AAEL003875-RA	AAEL003548-RA	AAEL010759-RA	AAEL009447-RA	AAEL003310-RA		AAEL012756-RA	AAEL003548-RA	AAEL002967-RA
AAEL002766-RA	AAEL002974-RA	AAEL003789-RA	AAEL013191-RA		AAEL002538-RA	AAEL002974-RA	AAEL003876-RA	AAEL003549-RA	AAEL010762-RA	AAEL009461-RA	AAEL003313-RA		AAEL012780-RA	AAEL003549-RA	AAEL002974-RA
AAEL002767-RA	AAEL002983-RA	AAEL003799-RA	AAEL013240-RA		AAEL002539-RA	AAEL002983-RA	AAEL003878-RA	AAEL003554-RA	AAEL010766-RA	AAEL009469-RA	AAEL003314-RA		AAEL012784-RA	AAEL003554-RA	AAEL002983-RA
AAEL002769-RA	AAEL002986-RA	AAEL003800-RA	AAEL013250-RA		AAEL002540-RA	AAEL002986-RA	AAEL003879-RA	AAEL003560-RA	AAEL010776-RA	AAEL009473-RA	AAEL003325-RA		AAEL012793-RA	AAEL003560-RA	AAEL002986-RA
AAEL002771-RA	AAEL002987-RA	AAEL003801-RA	AAEL013254-RA		AAEL002541-RA	AAEL002987-RA	AAEL003882-RA	AAEL003562-RA	AAEL010786-RA	AAEL009474-RA	AAEL003326-RA		AAEL012794-RA	AAEL003562-RA	AAEL002987-RA
AAEL002772-RA	AAEL002988-RA	AAEL003805-RA	AAEL013285-RA		AAEL002542-RA	AAEL002988-RA	AAEL003883-RA	AAEL003566-RA	AAEL010787-RD	AAEL009507-RA	AAEL003327-RA		AAEL012828-RA	AAEL003566-RA	AAEL002988-RA
AAEL002774-RA	AAEL002989-RA	AAEL003811-RA	AAEL013289-RA		AAEL002543-RA	AAEL002989-RA	AAEL003885-RA	AAEL003569-RA	AAEL010790-RA	AAEL009516-RA	AAEL003332-RA		AAEL012831-RA	AAEL003569-RA	AAEL002989-RA
AAEL002774-RB	AAEL002991-RA	AAEL003812-RA	AAEL013294-RA		AAEL002544-RA	AAEL002991-RA	AAEL003889-RA	AAEL003572-RA	AAEL010796-RA	AAEL009546-RA	AAEL003333-RA		AAEL012839-RA	AAEL003572-RA	AAEL002991-RA
AAEL002775-RA	AAEL002993-RA	AAEL003817-RA	AAEL013302-RA		AAEL002545-RA	AAEL002993-RA	AAEL003895-RA	AAEL003573-RA	AAEL010798-RA	AAEL009548-RA	AAEL003336-RA		AAEL012852-RA	AAEL003573-RA	AAEL002993-RA
AAEL002777-RA	AAEL002995-RA	AAEL003819-RA	AAEL013315-RA		AAEL002546-RA	AAEL002995-RA	AAEL003897-RA	AAEL003578-RA	AAEL010801-RB	AAEL009579-RA	AAEL003344-RA		AAEL012856-RA	AAEL003578-RA	AAEL002995-RA
AAEL002779-RA	AAEL003001-RA	AAEL003824-RA	AAEL013324-RA		AAEL002548-RA	AAEL003001-RA	AAEL003901-RA	AAEL003592-RA	AAEL010803-RA	AAEL009604-RC	AAEL003349-RA		AAEL012872-RA	AAEL003592-RA	AAEL003001-RA
AAEL002781-RB	AAEL003006-RA	AAEL003825-RA	AAEL013333-RA		AAEL002551-RA	AAEL003006-RA	AAEL003903-RA	AAEL003599-RA	AAEL010805-RA	AAEL009607-RA	AAEL003352-RA		AAEL012882-RA	AAEL003599-RA	AAEL003006-RA
AAEL002782-RA	AAEL003009-RA	AAEL003829-RA	AAEL013374-RA		AAEL002559-RA	AAEL003009-RA	AAEL003907-RA	AAEL003601-RA	AAEL010807-RA	AAEL009607-RB	AAEL003356-RA		AAEL012888-RA	AAEL003601-RA	AAEL003009-RA
AAEL002783-RA	AAEL003013-RA	AAEL003845-RA	AAEL013385-RA		AAEL002562-RA	AAEL003013-RA	AAEL003911-RA	AAEL003604-RA	AAEL010808-RA	AAEL009617-RA	AAEL003357-RA		AAEL012896-RA	AAEL003604-RA	AAEL003013-RA
AAEL002784-RA	AAEL003014-RA	AAEL003855-RA	AAEL013387-RA		AAEL002563-RA	AAEL003014-RA	AAEL003913-RA	AAEL003605-RA	AAEL010810-RA	AAEL009619-RA	AAEL003359-RA		AAEL012905-RA	AAEL003605-RA	AAEL003014-RA
AAEL002786-RA	AAEL003016-RA	AAEL003864-RA	AAEL013398-RA		AAEL002571-RA	AAEL003016-RA	AAEL003914-RA	AAEL003610-RA	AAEL010811-RA	AAEL009623-RA	AAEL003362-RA		AAEL012910-RA	AAEL003610-RA	AAEL003016-RA
AAEL002788-RA	AAEL003017-RA	AAEL003868-RA	AAEL013404-RA		AAEL002578-RA	AAEL003017-RA	AAEL003916-RA	AAEL003612-RA	AAEL010814-RC	AAEL009639-RA	AAEL003364-RA		AAEL012922-RA	AAEL003612-RA	AAEL003017-RA
AAEL002789-RA	AAEL003019-RA	AAEL003871-RA	AAEL013445-RA		AAEL002579-RA	AAEL003019-RA	AAEL003918-RA	AAEL003617-RA	AAEL010822-RA	AAEL009651-RA	AAEL003366-RA		AAEL012941-RA	AAEL003617-RA	AAEL003019-RA
AAEL002791-RB	AAEL003022-RA	AAEL003872-RA	AAEL013488-RA		AAEL002580-RA	AAEL003022-RA	AAEL003919-RA	AAEL003630-RA	AAEL010823-RA	AAEL009653-RB	AAEL003367-RA		AAEL012961-RA	AAEL003630-RA	AAEL003022-RA
AAEL002793-RA	AAEL003024-RA	AAEL003875-RA	AAEL013489-RA		AAEL002581-RA	AAEL003024-RA	AAEL003921-RA	AAEL003634-RA	AAEL010829-RA	AAEL009660-RA	AAEL003368-RA		AAEL012973-RA	AAEL003634-RA	AAEL003024-RA
AAEL002797-RA	AAEL003025-RA	AAEL003876-RA	AAEL013490-RA		AAEL002583-RA	AAEL003025-RA	AAEL003922-RA	AAEL003641-RA	AAEL010831-RA	AAEL009666-RA	AAEL003370-RA		AAEL012977-RA	AAEL003641-RA	AAEL003025-RA
AAEL002798-RA	AAEL003029-RA	AAEL003878-RA	AAEL013503-RA		AAEL002587-RA	AAEL003029-RA	AAEL003926-RA	AAEL003646-RA	AAEL010840-RA	AAEL009670-RA	AAEL003371-RA		AAEL012979-RA	AAEL003646-RA	AAEL003029-RA
AAEL002801-RA	AAEL003030-RA	AAEL003879-RA	AAEL013539-RA		AAEL002590-RA	AAEL003030-RA	AAEL003928-RA	AAEL003651-RA	AAEL010847-RA	AAEL009677-RA	AAEL003373-RA		AAEL013034-RA	AAEL003651-RA	AAEL003030-RA
AAEL002808-RA	AAEL003034-RA	AAEL003882-RA	AAEL013545-RA		AAEL002592-RA	AAEL003034-RA	AAEL003932-RA	AAEL003658-RA	AAEL010861-RA	AAEL009687-RA	AAEL003374-RA		AAEL013057-RA	AAEL003658-RA	AAEL003034-RA
AAEL002809-RB	AAEL003036-RA	AAEL003883-RA	AAEL013549-RA		AAEL002594-RA	AAEL003036-RA	AAEL003937-RA	AAEL003660-RA	AAEL010877-RA	AAEL009694-RA	AAEL003375-RA		AAEL013069-RA	AAEL003660-RA	AAEL003036-RA
AAEL002812-RA	AAEL003037-RA	AAEL003885-RA	AAEL013558-RA		AAEL002595-RA	AAEL003037-RA	AAEL003938-RA	AAEL003661-RA	AAEL010889-RA	AAEL009703-RA	AAEL003384-RA		AAEL013091-RA	AAEL003661-RA	AAEL003037-RA
AAEL002813-RA	AAEL003038-RA	AAEL003889-RA	AAEL013564-RA		AAEL002599-RA	AAEL003038-RA	AAEL003939-RA	AAEL003662-RA	AAEL010893-RA	AAEL009708-RB	AAEL003385-RA		AAEL013096-RA	AAEL003662-RA	AAEL003038-RA
AAEL002817-RA	AAEL003044-RA	AAEL003895-RA	AAEL013593-RA		AAEL002606-RA	AAEL003044-RA	AAEL003942-RA	AAEL003670-RA	AAEL010903-RA	AAEL009715-RA	AAEL003387-RA		AAEL013135-RA	AAEL003670-RA	AAEL003044-RA
AAEL002818-RA	AAEL003046-RA	AAEL003897-RA	AAEL013594-RA		AAEL002607-RA	AAEL003046-RA	AAEL003947-RA	AAEL003671-RA	AAEL010907-RA	AAEL009718-RA	AAEL003390-RA		AAEL013158-RA	AAEL003671-RA	AAEL003046-RA
AAEL002823-RA	AAEL003051-RA	AAEL003901-RA	AAEL013597-RA		AAEL002608-RA	AAEL003051-RA	AAEL003949-RA	AAEL003674-RA	AAEL010912-RA	AAEL009720-RA	AAEL003391-RA		AAEL013159-RA	AAEL003674-RA	AAEL003051-RA
AAEL002825-RA	AAEL003052-RA	AAEL003903-RA	AAEL013602-RA		AAEL002614-RA	AAEL003052-RA	AAEL003951-RA	AAEL003678-RA	AAEL010913-RA	AAEL009727-RA	AAEL003393-RA		AAEL013178-RA	AAEL003678-RA	AAEL003052-RA
AAEL002827-RA	AAEL003053-RA	AAEL003907-RA	AAEL013609-RA		AAEL002615-RA	AAEL003053-RA	AAEL003952-RA	AAEL003680-RA	AAEL010944-RA	AAEL009729-RA	AAEL003394-RA		AAEL013224-RA	AAEL003680-RA	AAEL003053-RA
AAEL002828-RB	AAEL003055-RA	AAEL003911-RA	AAEL013621-RA		AAEL002616-RA	AAEL003055-RA	AAEL003953-RA	AAEL003683-RA	AAEL010966-RA	AAEL009733-RA	AAEL003396-RA		AAEL013291-RA	AAEL003683-RA	AAEL003055-RA
AAEL002831-RA	AAEL003056-RA	AAEL003913-RA	AAEL013633-RA		AAEL002620-RA	AAEL003056-RA	AAEL003955-RA	AAEL003684-RA	AAEL010982-RA	AAEL009736-RA	AAEL003397-RA		AAEL013297-RA	AAEL003684-RA	AAEL003056-RA
AAEL002832-RA	AAEL003061-RA	AAEL003914-RA	AAEL013684-RA		AAEL002621-RA	AAEL003061-RA	AAEL003957-RC	AAEL003686-RA	AAEL010983-RA	AAEL009775-RA	AAEL003407-RA		AAEL013310-RA	AAEL003686-RA	AAEL003061-RA
AAEL002833-RA	AAEL003063-RA	AAEL003916-RA	AAEL013690-RA		AAEL002629-RA	AAEL003063-RA	AAEL003959-RA	AAEL003704-RA	AAEL011001-RA	AAEL009776-RA	AAEL003409-RA		AAEL013327-RA	AAEL003704-RA	AAEL003063-RA
AAEL002834-RA	AAEL003064-RA	AAEL003918-RA	AAEL013697-RA		AAEL002636-RA	AAEL003064-RA	AAEL003961-RA	AAEL003705-RA	AAEL011006-RA	AAEL009781-RA	AAEL003412-RA		AAEL013328-RA	AAEL003705-RA	AAEL003064-RA
AAEL002835-RA	AAEL003066-RA	AAEL003919-RA	AAEL013702-RA		AAEL002637-RA	AAEL003066-RA	AAEL003964-RA	AAEL003718-RA	AAEL011008-RA	AAEL009782-RA	AAEL003413-RA		AAEL013356-RB	AAEL003718-RA	AAEL003066-RA
AAEL002836-RA	AAEL003067-RB	AAEL003921-RA	AAEL013726-RA		AAEL002639-RA	AAEL003067-RB	AAEL003965-RA	AAEL003726-RA	AAEL011016-RA	AAEL009786-RA	AAEL003415-RA		AAEL013372-RA	AAEL003726-RA	AAEL003067-RB
AAEL002837-RA	AAEL003070-RA	AAEL003922-RA	AAEL013727-RA		AAEL002642-RA	AAEL003070-RA	AAEL003971-RA	AAEL003728-RA	AAEL011056-RA	AAEL009817-RA	AAEL003416-RA		AAEL013395-RB	AAEL003728-RA	AAEL003070-RA
AAEL002840-RA	AAEL003071-RA	AAEL003926-RA	AAEL013728-RA		AAEL002644-RA	AAEL003071-RA	AAEL003972-RA	AAEL003730-RA	AAEL011059-RA	AAEL009818-RA	AAEL003417-RA		AAEL013396-RA	AAEL003730-RA	AAEL003071-RA
AAEL002841-RA	AAEL003075-RA	AAEL003928-RA	AAEL013733-RA		AAEL002646-RA	AAEL003075-RA	AAEL003974-RA	AAEL003732-RA	AAEL011085-RA	AAEL009824-RA	AAEL003418-RA		AAEL013402-RB	AAEL003732-RA	AAEL003075-RA
AAEL002842-RA	AAEL003077-RA	AAEL003932-RA	AAEL013735-RA		AAEL002647-RA	AAEL003077-RA	AAEL003975-RA	AAEL003733-RA	AAEL011087-RA	AAEL009825-RA	AAEL003420-RA		AAEL013405-RA	AAEL003733-RA	AAEL003077-RA
AAEL002844-RA	AAEL003083-RA	AAEL003937-RA	AAEL013742-RA		AAEL002651-RB	AAEL003083-RA	AAEL003976-RA	AAEL003735-RA	AAEL011090-RA	AAEL009841-RA	AAEL003423-RA		AAEL013407-RA	AAEL003735-RA	AAEL003083-RA
AAEL002846-RA	AAEL003085-RA	AAEL003938-RA	AAEL013749-RA		AAEL002653-RA	AAEL003085-RA	AAEL003977-RA	AAEL003736-RA	AAEL011101-RA	AAEL009845-RA	AAEL003427-RA		AAEL013409-RA	AAEL003736-RA	AAEL003085-RA
AAEL002847-RA	AAEL003086-RA	AAEL003939-RA	AAEL013752-RA		AAEL002659-RA	AAEL003086-RA	AAEL003985-RA	AAEL003739-RA	AAEL011103-RA	AAEL009849-RA	AAEL003431-RA		AAEL013466-RA	AAEL003739-RA	AAEL003086-RA
AAEL002851-RA	AAEL003087-RA	AAEL003942-RA	AAEL013760-RA		AAEL002660-RA	AAEL003087-RA	AAEL003987-RA	AAEL003743-RA	AAEL011118-RA	AAEL009850-RA	AAEL003433-RA		AAEL013468-RA	AAEL003743-RA	AAEL003087-RA
AAEL002852-RA	AAEL003089-RA	AAEL003947-RA	AAEL013767-RA		AAEL002663-RA	AAEL003089-RA	AAEL003988-RA	AAEL003746-RA	AAEL011153-RA	AAEL009852-RB	AAEL003441-RA		AAEL013478-RA	AAEL003746-RA	AAEL003089-RA
AAEL002854-RA	AAEL003092-RA	AAEL003949-RA	AAEL013778-RA		AAEL002668-RA	AAEL003092-RA	AAEL003989-RA	AAEL003747-RA	AAEL011168-RA	AAEL009858-RA	AAEL003445-RA		AAEL013483-RA	AAEL003747-RA	AAEL003092-RA
AAEL002856-RA	AAEL003095-RA	AAEL003951-RA	AAEL013803-RA		AAEL002671-RA	AAEL003095-RA	AAEL003992-RA	AAEL003749-RA	AAEL011171-RA	AAEL009863-RB	AAEL003447-RA		AAEL013491-RA	AAEL003749-RA	AAEL003095-RA
AAEL002857-RA	AAEL003097-RA	AAEL003952-RA	AAEL013815-RA		AAEL002684-RA	AAEL003097-RA	AAEL003994-RA	AAEL003750-RB	AAEL011177-RA	AAEL009867-RA	AAEL003451-RA		AAEL013505-RA	AAEL003750-RB	AAEL003097-RA
AAEL002860-RA	AAEL003098-RA	AAEL003953-RA	AAEL013816-RA		AAEL002687-RA	AAEL003098-RA	AAEL004000-RA	AAEL003755-RA	AAEL011205-RA	AAEL009869-RA	AAEL003453-RA		AAEL013535-RA	AAEL003755-RA	AAEL003098-RA
AAEL002861-RA	AAEL003101-RA	AAEL003955-RA	AAEL013818-RA		AAEL002694-RA	AAEL003101-RA	AAEL004002-RA	AAEL003766-RA	AAEL011207-RA	AAEL009915-RA	AAEL003454-RA		AAEL013559-RA	AAEL003766-RA	AAEL003101-RA
AAEL002864-RA	AAEL003103-RA	AAEL003957-RC	AAEL013821-RA		AAEL002698-RA	AAEL003103-RA	AAEL004004-RA	AAEL003767-RA	AAEL011215-RA	AAEL009916-RA	AAEL003455-RA		AAEL013570-RA	AAEL003767-RA	AAEL003103-RA
AAEL002865-RA	AAEL003105-RA	AAEL003959-RA	AAEL013826-RA		AAEL002703-RB	AAEL003105-RA	AAEL004007-RA	AAEL003769-RB	AAEL011234-RA	AAEL009929-RA	AAEL003456-RA		AAEL013581-RA	AAEL003769-RB	AAEL003105-RA
AAEL002866-RA	AAEL003106-RA	AAEL003961-RA	AAEL013832-RA		AAEL002704-RB	AAEL003106-RA	AAEL004008-RA	AAEL003770-RA	AAEL011235-RA	AAEL009937-RB	AAEL003459-RA		AAEL013590-RA	AAEL003770-RA	AAEL003106-RA
AAEL002867-RA	AAEL003107-RA	AAEL003964-RA	AAEL013833-RA		AAEL002705-RA	AAEL003107-RA	AAEL004019-RA	AAEL003774-RA	AAEL011236-RA	AAEL009941-RA	AAEL003462-RA		AAEL013600-RA	AAEL003774-RA	AAEL003107-RA
AAEL002869-RA	AAEL003108-RA	AAEL003965-RA	AAEL013841-RA		AAEL002706-RA	AAEL003108-RA	AAEL004025-RA	AAEL003776-RA	AAEL011245-RA	AAEL009945-RA	AAEL003463-RA		AAEL013614-RB	AAEL003776-RA	AAEL003108-RA
AAEL002870-RA	AAEL003109-RA	AAEL003971-RA	AAEL013888-RA		AAEL002708-RA	AAEL003109-RA	AAEL004026-RA	AAEL003779-RA	AAEL011251-RA	AAEL009967-RA	AAEL003465-RA		AAEL013617-RA	AAEL003779-RA	AAEL003109-RA
AAEL002874-RA	AAEL003113-RA	AAEL003972-RA	AAEL013905-RA		AAEL002713-RA	AAEL003113-RA	AAEL004034-RA	AAEL003780-RA	AAEL011278-RB	AAEL009975-RA	AAEL003466-RA		AAEL013618-RA	AAEL003780-RA	AAEL003113-RA
AAEL002879-RA	AAEL003118-RA	AAEL003974-RA	AAEL013919-RA		AAEL002721-RA	AAEL003118-RA	AAEL004040-RA	AAEL003785-RA	AAEL011279-RA	AAEL009976-RA	AAEL003476-RA		AAEL013640-RA	AAEL003785-RA	AAEL003118-RA
AAEL002881-RA	AAEL003118-RB	AAEL003975-RA	AAEL013920-RA		AAEL002723-RA	AAEL003118-RB	AAEL004041-RA	AAEL003786-RA	AAEL011282-RA	AAEL009977-RA	AAEL003477-RA		AAEL013641-RA	AAEL003786-RA	AAEL003118-RB
AAEL002885-RA	AAEL003121-RA	AAEL003976-RA	AAEL013948-RA		AAEL002724-RA	AAEL003121-RA	AAEL004045-RA	AAEL003789-RA	AAEL011291-RA	AAEL009988-RA	AAEL003480-RA		AAEL013654-RA	AAEL003789-RA	AAEL003121-RA
AAEL002886-RA	AAEL003136-RA	AAEL003977-RA	AAEL013955-RA		AAEL002725-RA	AAEL003136-RA	AAEL004047-RA	AAEL003799-RA	AAEL011303-RA	AAEL010003-RB	AAEL003481-RA		AAEL013661-RA	AAEL003799-RA	AAEL003136-RA
AAEL002887-RA	AAEL003140-RA	AAEL003985-RA	AAEL013970-RA		AAEL002726-RA	AAEL003140-RA	AAEL004063-RA	AAEL003800-RA	AAEL011308-RA	AAEL010006-RA	AAEL003487-RA		AAEL013662-RA	AAEL003800-RA	AAEL003140-RA
AAEL002888-RA	AAEL003141-RA	AAEL003987-RA	AAEL013973-RA		AAEL002727-RA	AAEL003141-RA	AAEL004065-RA	AAEL003801-RA	AAEL011310-RA	AAEL010021-RA	AAEL003488-RA		AAEL013685-RA	AAEL003801-RA	AAEL003141-RA
AAEL002892-RA	AAEL003142-RA	AAEL003988-RA	AAEL013978-RA		AAEL002728-RA	AAEL003142-RA	AAEL004069-RA	AAEL003805-RA	AAEL011314-RA	AAEL010029-RA	AAEL003489-RA		AAEL013688-RA	AAEL003805-RA	AAEL003142-RA
AAEL002893-RA	AAEL003143-RA	AAEL003989-RA	AAEL013990-RA		AAEL002729-RA	AAEL003143-RA	AAEL004070-RA	AAEL003811-RA	AAEL011321-RA	AAEL010061-RA	AAEL003491-RA		AAEL013689-RA	AAEL003811-RA	AAEL003143-RA
AAEL002894-RA	AAEL003145-RA	AAEL003992-RA	AAEL013994-RA		AAEL002733-RA	AAEL003145-RA	AAEL004071-RA	AAEL003812-RA	AAEL011325-RA	AAEL010062-RA	AAEL003493-RA		AAEL013693-RA	AAEL003812-RA	AAEL003145-RA
AAEL002895-RA	AAEL003146-RA	AAEL003994-RA	AAEL014030-RA		AAEL002744-RA	AAEL003146-RA	AAEL004074-RA	AAEL003817-RA	AAEL011328-RA	AAEL010088-RA	AAEL003497-RA		AAEL013694-RA	AAEL003817-RA	AAEL003146-RA
AAEL002900-RA	AAEL003147-RA	AAEL004000-RA	AAEL014035-RA		AAEL002754-RA	AAEL003147-RA	AAEL004075-RA	AAEL003819-RA	AAEL011347-RA	AAEL010132-RA	AAEL003502-RA		AAEL013709-RA	AAEL003819-RA	AAEL003147-RA
AAEL002901-RA	AAEL003151-RA	AAEL004002-RA	AAEL014041-RA		AAEL002758-RA	AAEL003151-RA	AAEL004081-RA	AAEL003824-RA	AAEL011358-RA	AAEL010139-RA	AAEL003503-RA		AAEL013730-RA	AAEL003824-RA	AAEL003151-RA
AAEL002902-RA	AAEL003157-RA	AAEL004004-RA	AAEL014060-RA		AAEL002760-RA	AAEL003157-RA	AAEL004083-RA	AAEL003825-RA	AAEL011364-RA	AAEL010168-RB	AAEL003509-RA		AAEL013748-RA	AAEL003825-RA	AAEL003157-RA
AAEL002903-RA	AAEL003161-RA	AAEL004007-RA	AAEL014061-RA		AAEL002762-RA	AAEL003161-RA	AAEL004087-RA	AAEL003829-RA	AAEL011367-RA	AAEL010173-RA	AAEL003514-RA		AAEL013750-RA	AAEL003829-RA	AAEL003161-RA
AAEL002905-RA	AAEL003165-RA	AAEL004008-RA	AAEL014070-RA		AAEL002766-RA	AAEL003165-RA	AAEL004090-RA	AAEL003845-RA	AAEL011370-RA	AAEL010179-RA	AAEL003517-RA		AAEL013768-RA	AAEL003845-RA	AAEL003165-RA
AAEL002906-RA	AAEL003172-RA	AAEL004019-RA	AAEL014071-RA		AAEL002767-RA	AAEL003172-RA	AAEL004094-RA	AAEL003855-RA	AAEL011376-RA	AAEL010192-RA	AAEL003518-RA		AAEL013776-RA	AAEL003855-RA	AAEL003172-RA
AAEL002910-RA	AAEL003176-RA	AAEL004025-RA	AAEL014110-RA		AAEL002769-RA	AAEL003176-RA	AAEL004096-RA	AAEL003864-RA	AAEL011381-RA	AAEL010197-RA	AAEL003521-RA		AAEL013790-RA	AAEL003864-RA	AAEL003176-RA
AAEL002912-RA	AAEL003179-RA	AAEL004026-RA	AAEL014139-RA		AAEL002770-RA	AAEL003179-RA	AAEL004100-RA	AAEL003868-RA	AAEL011383-RA	AAEL010210-RA	AAEL003522-RA		AAEL013823-RA	AAEL003868-RA	AAEL003179-RA
AAEL002913-RA	AAEL003182-RA	AAEL004034-RA	AAEL014153-RA		AAEL002772-RA	AAEL003182-RA	AAEL004102-RA	AAEL003870-RA	AAEL011393-RB	AAEL010243-RA	AAEL003528-RA		AAEL013875-RA	AAEL003870-RA	AAEL003182-RA
AAEL002918-RA	AAEL003188-RA	AAEL004040-RA	AAEL014156-RA		AAEL002774-RB	AAEL003188-RA	AAEL004105-RA	AAEL003871-RA	AAEL011398-RA	AAEL010254-RA	AAEL003529-RA		AAEL013882-RA	AAEL003871-RA	AAEL003188-RA
AAEL002921-RA	AAEL003191-RA	AAEL004041-RA	AAEL014164-RA		AAEL002775-RA	AAEL003191-RA	AAEL004107-RA	AAEL003872-RA	AAEL011404-RA	AAEL010267-RA	AAEL003530-RA		AAEL013889-RA	AAEL003872-RA	AAEL003191-RA
AAEL002925-RA	AAEL003193-RA	AAEL004045-RA	AAEL014173-RA		AAEL002777-RA	AAEL003193-RA	AAEL004108-RA	AAEL003875-RA	AAEL011412-RA	AAEL010282-RA	AAEL003534-RA		AAEL013891-RA	AAEL003875-RA	AAEL003193-RA
AAEL002928-RA	AAEL003193-RB	AAEL004047-RA	AAEL014175-RA		AAEL002779-RA	AAEL003193-RB	AAEL004109-RA	AAEL003876-RA	AAEL011423-RA	AAEL010290-RA	AAEL003535-RA		AAEL013892-RA	AAEL003876-RA	AAEL003193-RB
AAEL002930-RA	AAEL003199-RA	AAEL004057-RA	AAEL014179-RA		AAEL002781-RB	AAEL003199-RA	AAEL004110-RA	AAEL003878-RA	AAEL011441-RA	AAEL010291-RA	AAEL003537-RA		AAEL013900-RA	AAEL003878-RA	AAEL003199-RA
AAEL002933-RA	AAEL003202-RA	AAEL004063-RA	AAEL014187-RA		AAEL002782-RA	AAEL003202-RA	AAEL004113-RA	AAEL003879-RA	AAEL011448-RA	AAEL010299-RB	AAEL003541-RA		AAEL013901-RA	AAEL003879-RA	AAEL003202-RA
AAEL002943-RA	AAEL003203-RA	AAEL004065-RA	AAEL014188-RA		AAEL002783-RA	AAEL003203-RA	AAEL004117-RA	AAEL003882-RA	AAEL011469-RA	AAEL010304-RA	AAEL003543-RA		AAEL013902-RA	AAEL003882-RA	AAEL003203-RA
AAEL002944-RA	AAEL003205-RA	AAEL004069-RA	AAEL014198-RA		AAEL002784-RA	AAEL003205-RA	AAEL004119-RA	AAEL003883-RA	AAEL011472-RA	AAEL010305-RA	AAEL003544-RA		AAEL013936-RB	AAEL003883-RA	AAEL003205-RA
AAEL002946-RA	AAEL003206-RA	AAEL004070-RA	AAEL014213-RA		AAEL002786-RA	AAEL003206-RA	AAEL004120-RA	AAEL003885-RA	AAEL011502-RA	AAEL010306-RA	AAEL003545-RA		AAEL013941-RA	AAEL003885-RA	AAEL003206-RA
AAEL002948-RA	AAEL003210-RC	AAEL004071-RA	AAEL014215-RA		AAEL002789-RA	AAEL003210-RC	AAEL004125-RA	AAEL003889-RA	AAEL011516-RA	AAEL010310-RA	AAEL003546-RA		AAEL013950-RA	AAEL003889-RA	AAEL003210-RC
AAEL002950-RA	AAEL003211-RA	AAEL004074-RA	AAEL014249-RA		AAEL002790-RA	AAEL003211-RA	AAEL004127-RA	AAEL003895-RA	AAEL011520-RA	AAEL010314-RA	AAEL003548-RA		AAEL013959-RA	AAEL003895-RA	AAEL003211-RA
AAEL002953-RA	AAEL003213-RA	AAEL004075-RA	AAEL014262-RA		AAEL002791-RB	AAEL003213-RA	AAEL004128-RA	AAEL003897-RA	AAEL011521-RA	AAEL010320-RA	AAEL003554-RA		AAEL013969-RA	AAEL003897-RA	AAEL003213-RA
AAEL002962-RA	AAEL003220-RA	AAEL004081-RA	AAEL014295-RA		AAEL002793-RA	AAEL003220-RA	AAEL004131-RA	AAEL003901-RA	AAEL011527-RA	AAEL010334-RA	AAEL003562-RA		AAEL013980-RB	AAEL003901-RA	AAEL003220-RA
AAEL002963-RA	AAEL003223-RA	AAEL004083-RA	AAEL014317-RA		AAEL002797-RA	AAEL003223-RA	AAEL004137-RA	AAEL003903-RA	AAEL011535-RA	AAEL010336-RA	AAEL003566-RA		AAEL013997-RA	AAEL003903-RA	AAEL003223-RA
AAEL002964-RA	AAEL003227-RA	AAEL004087-RA	AAEL014322-RA		AAEL002798-RA	AAEL003227-RA	AAEL004138-RA	AAEL003906-RA	AAEL011551-RA	AAEL010352-RA	AAEL003569-RA		AAEL014013-RA	AAEL003906-RA	AAEL003227-RA
AAEL002967-RA	AAEL003228-RA	AAEL004090-RA	AAEL014323-RA		AAEL002808-RA	AAEL003228-RA	AAEL004141-RA	AAEL003907-RA	AAEL011560-RA	AAEL010357-RA	AAEL003572-RA		AAEL014018-RA	AAEL003907-RA	AAEL003228-RA
AAEL002968-RA	AAEL003229-RA	AAEL004094-RA	AAEL014342-RA		AAEL002812-RA	AAEL003229-RA	AAEL004142-RA	AAEL003911-RA	AAEL011565-RA	AAEL010358-RA	AAEL003573-RA		AAEL014022-RA	AAEL003911-RA	AAEL003229-RA
AAEL002973-RA	AAEL003230-RA	AAEL004096-RA	AAEL014356-RA		AAEL002814-RA	AAEL003230-RA	AAEL004143-RA	AAEL003913-RA	AAEL011574-RA	AAEL010362-RA	AAEL003578-RA		AAEL014026-RA	AAEL003913-RA	AAEL003230-RA
AAEL002978-RA	AAEL003234-RA	AAEL004100-RA	AAEL014363-RA		AAEL002817-RA	AAEL003234-RA	AAEL004146-RA	AAEL003914-RA	AAEL011586-RA	AAEL010364-RA	AAEL003581-RA		AAEL014029-RA	AAEL003914-RA	AAEL003234-RA
AAEL002983-RA	AAEL003236-RA	AAEL004102-RA	AAEL014368-RA		AAEL002818-RA	AAEL003236-RA	AAEL004147-RA	AAEL003916-RA	AAEL011596-RA	AAEL010380-RA	AAEL003599-RA		AAEL014036-RA	AAEL003916-RA	AAEL003236-RA
AAEL002987-RA	AAEL003243-RA	AAEL004105-RA	AAEL014393-RA		AAEL002823-RA	AAEL003243-RA	AAEL004148-RA	AAEL003918-RA	AAEL011630-RA	AAEL010389-RA	AAEL003601-RA		AAEL014085-RA	AAEL003918-RA	AAEL003243-RA
AAEL002989-RA	AAEL003245-RA	AAEL004107-RA	AAEL014429-RA		AAEL002829-RA	AAEL003245-RA	AAEL004149-RA	AAEL003919-RA	AAEL011640-RA	AAEL010390-RA	AAEL003604-RA		AAEL014095-RA	AAEL003919-RA	AAEL003245-RA
AAEL002995-RA	AAEL003246-RA	AAEL004108-RA	AAEL014487-RA		AAEL002831-RA	AAEL003246-RA	AAEL004151-RD	AAEL003921-RA	AAEL011705-RA	AAEL010391-RA	AAEL003605-RA		AAEL014096-RA	AAEL003921-RA	AAEL003246-RA
AAEL002996-RA	AAEL003247-RA	AAEL004109-RA	AAEL014493-RA		AAEL002832-RA	AAEL003247-RA	AAEL004151-RE	AAEL003922-RA	AAEL011715-RA	AAEL010402-RA	AAEL003609-RA		AAEL014106-RA	AAEL003922-RA	AAEL003247-RA
AAEL002998-RA	AAEL003248-RA	AAEL004110-RA	AAEL014527-RA		AAEL002834-RA	AAEL003248-RA	AAEL004161-RA	AAEL003926-RA	AAEL011727-RA	AAEL010407-RA	AAEL003610-RA		AAEL014137-RA	AAEL003926-RA	AAEL003248-RA
AAEL002999-RA	AAEL003252-RA	AAEL004113-RA	AAEL014531-RA		AAEL002835-RA	AAEL003252-RA	AAEL004167-RA	AAEL003928-RA	AAEL011734-RA	AAEL010413-RA	AAEL003612-RA		AAEL014138-RA	AAEL003928-RA	AAEL003252-RA
AAEL003001-RA	AAEL003254-RA	AAEL004117-RA	AAEL014550-RA		AAEL002836-RA	AAEL003254-RA	AAEL004168-RA	AAEL003932-RA	AAEL011741-RB	AAEL010427-RA	AAEL003630-RA		AAEL014146-RA	AAEL003932-RA	AAEL003254-RA
AAEL003002-RA	AAEL003258-RA	AAEL004119-RA	AAEL014554-RA		AAEL002839-RA	AAEL003258-RA	AAEL004175-RA	AAEL003937-RA	AAEL011780-RA	AAEL010432-RA	AAEL003634-RA		AAEL014162-RA	AAEL003937-RA	AAEL003258-RA
AAEL003008-RA	AAEL003264-RA	AAEL004120-RA	AAEL014559-RA		AAEL002841-RA	AAEL003264-RA	AAEL004180-RA	AAEL003938-RA	AAEL011786-RA	AAEL010440-RA	AAEL003641-RA		AAEL014180-RA	AAEL003938-RA	AAEL003264-RA
AAEL003009-RA	AAEL003269-RA	AAEL004125-RA	AAEL014576-RA		AAEL002842-RA	AAEL003269-RA	AAEL004183-RA	AAEL003939-RA	AAEL011812-RA	AAEL010441-RA	AAEL003646-RA		AAEL014209-RA	AAEL003939-RA	AAEL003269-RA
AAEL003010-RA	AAEL003273-RA	AAEL004127-RA	AAEL014636-RA		AAEL002844-RA	AAEL003273-RA	AAEL004186-RA	AAEL003942-RA	AAEL011815-RA	AAEL010443-RA	AAEL003651-RA		AAEL014210-RA	AAEL003942-RA	AAEL003273-RA
AAEL003011-RA	AAEL003275-RA	AAEL004128-RA	AAEL014649-RA		AAEL002845-RA	AAEL003275-RA	AAEL004194-RA	AAEL003947-RA	AAEL011816-RA	AAEL010460-RA	AAEL003652-RA		AAEL014219-RA	AAEL003947-RA	AAEL003275-RA
AAEL003013-RA	AAEL003277-RA	AAEL004131-RA	AAEL014658-RA		AAEL002846-RA	AAEL003277-RA	AAEL004195-RA	AAEL003949-RA	AAEL011827-RA	AAEL010468-RA	AAEL003658-RA		AAEL014224-RA	AAEL003949-RA	AAEL003277-RA
AAEL003017-RA	AAEL003278-RA	AAEL004135-RA	AAEL014679-RA		AAEL002850-RA	AAEL003278-RA	AAEL004196-RA	AAEL003951-RA	AAEL011832-RA	AAEL010483-RA	AAEL003660-RA		AAEL014226-RA	AAEL003951-RA	AAEL003278-RA
AAEL003019-RA	AAEL003281-RA	AAEL004137-RA	AAEL014689-RA		AAEL002851-RA	AAEL003281-RA	AAEL004200-RA	AAEL003952-RA	AAEL011836-RA	AAEL010484-RA	AAEL003661-RA		AAEL014257-RA	AAEL003952-RA	AAEL003281-RA
AAEL003022-RA	AAEL003283-RA	AAEL004138-RA	AAEL014713-RA		AAEL002852-RA	AAEL003283-RA	AAEL004215-RA	AAEL003953-RA	AAEL011841-RA	AAEL010491-RA	AAEL003662-RA		AAEL014263-RA	AAEL003953-RA	AAEL003283-RA
AAEL003024-RA	AAEL003285-RA	AAEL004141-RA	AAEL014723-RA		AAEL002854-RA	AAEL003285-RA	AAEL004220-RA	AAEL003955-RA	AAEL011849-RA	AAEL010493-RA	AAEL003670-RA		AAEL014272-RA	AAEL003955-RA	AAEL003285-RA
AAEL003029-RA	AAEL003292-RA	AAEL004142-RA	AAEL014730-RA		AAEL002856-RA	AAEL003292-RA	AAEL004221-RA	AAEL003957-RC	AAEL011850-RA	AAEL010498-RA	AAEL003671-RA		AAEL014280-RA	AAEL003957-RC	AAEL003292-RA
AAEL003030-RA	AAEL003293-RA	AAEL004143-RA	AAEL014732-RA		AAEL002857-RA	AAEL003293-RA	AAEL004224-RA	AAEL003959-RA	AAEL011863-RA	AAEL010505-RA	AAEL003674-RA		AAEL014285-RA	AAEL003959-RA	AAEL003293-RA
AAEL003032-RA	AAEL003295-RA	AAEL004146-RA	AAEL014739-RA		AAEL002860-RA	AAEL003295-RA	AAEL004227-RA	AAEL003961-RA	AAEL011868-RA	AAEL010508-RA	AAEL003678-RA		AAEL014292-RA	AAEL003961-RA	AAEL003295-RA
AAEL003036-RA	AAEL003300-RA	AAEL004147-RA	AAEL014762-RA		AAEL002865-RA	AAEL003300-RA	AAEL004228-RA	AAEL003964-RA	AAEL011871-RA	AAEL010512-RA	AAEL003680-RA		AAEL014313-RA	AAEL003964-RA	AAEL003300-RA
AAEL003038-RA	AAEL003301-RA	AAEL004148-RA	AAEL014795-RA		AAEL002866-RA	AAEL003301-RA	AAEL004232-RA	AAEL003965-RA	AAEL011874-RA	AAEL010524-RA	AAEL003682-RA		AAEL014343-RA	AAEL003965-RA	AAEL003301-RA
AAEL003046-RA	AAEL003302-RA	AAEL004149-RA	AAEL014822-RA		AAEL002867-RA	AAEL003302-RA	AAEL004234-RA	AAEL003971-RA	AAEL011876-RA	AAEL010530-RA	AAEL003684-RA		AAEL014350-RA	AAEL003971-RA	AAEL003302-RA
AAEL003049-RA	AAEL003303-RA	AAEL004151-RD	AAEL014840-RA		AAEL002868-RA	AAEL003303-RA	AAEL004235-RA	AAEL003972-RA	AAEL011887-RA	AAEL010538-RA	AAEL003686-RA		AAEL014355-RA	AAEL003972-RA	AAEL003303-RA
AAEL003055-RA	AAEL003304-RA	AAEL004151-RE	AAEL014849-RA		AAEL002869-RA	AAEL003304-RA	AAEL004237-RA	AAEL003974-RA	AAEL011890-RA	AAEL010561-RA	AAEL003688-RA		AAEL014360-RA	AAEL003974-RA	AAEL003304-RA
AAEL003056-RA	AAEL003306-RA	AAEL004161-RA	AAEL014868-RA		AAEL002873-RA	AAEL003306-RA	AAEL004247-RA	AAEL003975-RA	AAEL011893-RA	AAEL010565-RA	AAEL003704-RA		AAEL014361-RA	AAEL003975-RA	AAEL003306-RA
AAEL003059-RA	AAEL003310-RA	AAEL004167-RA	AAEL014871-RA		AAEL002874-RA	AAEL003310-RA	AAEL004256-RA	AAEL003976-RA	AAEL011898-RA	AAEL010576-RB	AAEL003705-RA		AAEL014367-RA	AAEL003976-RA	AAEL003310-RA
AAEL003061-RA	AAEL003313-RA	AAEL004168-RA	AAEL014872-RA		AAEL002879-RA	AAEL003313-RA	AAEL004267-RA	AAEL003977-RA	AAEL011899-RA	AAEL010576-RH	AAEL003726-RA		AAEL014372-RA	AAEL003977-RA	AAEL003313-RA
AAEL003063-RA	AAEL003314-RA	AAEL004175-RA	AAEL014878-RA		AAEL002881-RA	AAEL003314-RA	AAEL004274-RA	AAEL003985-RA	AAEL011912-RA	AAEL010576-RJ	AAEL003728-RA		AAEL014399-RA	AAEL003985-RA	AAEL003314-RA
AAEL003064-RA	AAEL003325-RA	AAEL004180-RA	AAEL014882-RA		AAEL002885-RA	AAEL003325-RA	AAEL004282-RA	AAEL003987-RA	AAEL011921-RA	AAEL010576-RS	AAEL003730-RA		AAEL014406-RA	AAEL003987-RA	AAEL003325-RA
AAEL003065-RA	AAEL003326-RA	AAEL004183-RA	AAEL014887-RA		AAEL002886-RA	AAEL003326-RA	AAEL004284-RA	AAEL003988-RA	AAEL011923-RA	AAEL010577-RA	AAEL003731-RA		AAEL014441-RA	AAEL003988-RA	AAEL003326-RA
AAEL003070-RA	AAEL003327-RA	AAEL004186-RA	AAEL014888-RA		AAEL002886-RB	AAEL003327-RA	AAEL004287-RA	AAEL003989-RA	AAEL011931-RA	AAEL010605-RA	AAEL003732-RA		AAEL014494-RA	AAEL003989-RA	AAEL003327-RA
AAEL003071-RA	AAEL003332-RA	AAEL004194-RA	AAEL014902-RA		AAEL002887-RA	AAEL003332-RA	AAEL004288-RA	AAEL003992-RA	AAEL011963-RA	AAEL010606-RA	AAEL003733-RA		AAEL014505-RA	AAEL003992-RA	AAEL003332-RA
AAEL003073-RA	AAEL003333-RA	AAEL004195-RA	AAEL014906-RA		AAEL002891-RA	AAEL003333-RA	AAEL004289-RA	AAEL003994-RA	AAEL011973-RA	AAEL010617-RA	AAEL003735-RA		AAEL014510-RA	AAEL003994-RA	AAEL003333-RA
AAEL003075-RA	AAEL003336-RA	AAEL004196-RA	AAEL014945-RB		AAEL002892-RA	AAEL003336-RA	AAEL004297-RA	AAEL003995-RA	AAEL011976-RA	AAEL010620-RA	AAEL003736-RA		AAEL014534-RA	AAEL003995-RA	AAEL003336-RA
AAEL003077-RA	AAEL003344-RA	AAEL004200-RA	AAEL014969-RA		AAEL002894-RA	AAEL003344-RA	AAEL004300-RA	AAEL004000-RA	AAEL011983-RA	AAEL010625-RA	AAEL003739-RA		AAEL014552-RA	AAEL004000-RA	AAEL003344-RA
AAEL003078-RA	AAEL003345-RA	AAEL004215-RA	AAEL014970-RA		AAEL002895-RA	AAEL003345-RA	AAEL004307-RB	AAEL004002-RA	AAEL011992-RB	AAEL010629-RA	AAEL003740-RA		AAEL014574-RA	AAEL004002-RA	AAEL003345-RA
AAEL003082-RA	AAEL003348-RC	AAEL004220-RA	AAEL014998-RA		AAEL002900-RA	AAEL003348-RC	AAEL004308-RA	AAEL004004-RA	AAEL011993-RB	AAEL010643-RA	AAEL003741-RA		AAEL014577-RA	AAEL004004-RA	AAEL003348-RC
AAEL003083-RA	AAEL003349-RA	AAEL004221-RA	AAEL015001-RA		AAEL002901-RA	AAEL003349-RA	AAEL004309-RA	AAEL004007-RA	AAEL012015-RA	AAEL010645-RA	AAEL003743-RA		AAEL014583-RB	AAEL004007-RA	AAEL003349-RA
AAEL003085-RA	AAEL003352-RA	AAEL004224-RA	AAEL015015-RA		AAEL002902-RA	AAEL003352-RA	AAEL004311-RA	AAEL004008-RA	AAEL012017-RA	AAEL010652-RA	AAEL003746-RA		AAEL014605-RA	AAEL004008-RA	AAEL003352-RA
AAEL003087-RA	AAEL003356-RA	AAEL004227-RA	AAEL015020-RA		AAEL002903-RA	AAEL003356-RA	AAEL004316-RA	AAEL004009-RA	AAEL012022-RA	AAEL010659-RA	AAEL003747-RA		AAEL014628-RA	AAEL004009-RA	AAEL003356-RA
AAEL003088-RA	AAEL003357-RA	AAEL004228-RA	AAEL015034-RA		AAEL002905-RA	AAEL003357-RA	AAEL004322-RA	AAEL004019-RA	AAEL012048-RA	AAEL010661-RA	AAEL003749-RA		AAEL014637-RA	AAEL004019-RA	AAEL003357-RA
AAEL003089-RA	AAEL003359-RA	AAEL004232-RA	AAEL015049-RA		AAEL002912-RA	AAEL003359-RA	AAEL004325-RA	AAEL004025-RA	AAEL012082-RA	AAEL010668-RA	AAEL003755-RA		AAEL014638-RA	AAEL004025-RA	AAEL003359-RA
AAEL003090-RA	AAEL003362-RA	AAEL004234-RA	AAEL015121-RA		AAEL002913-RA	AAEL003362-RA	AAEL004326-RA	AAEL004026-RA	AAEL012085-RA	AAEL010671-RA	AAEL003758-RA		AAEL014641-RA	AAEL004026-RA	AAEL003362-RA
AAEL003092-RA	AAEL003364-RA	AAEL004235-RA	AAEL015142-RA		AAEL002919-RA	AAEL003364-RA	AAEL004327-RA	AAEL004034-RA	AAEL012086-RA	AAEL010675-RA	AAEL003766-RA		AAEL014643-RA	AAEL004034-RA	AAEL003364-RA
AAEL003095-RA	AAEL003366-RA	AAEL004237-RA	AAEL015143-RA		AAEL002928-RA	AAEL003366-RA	AAEL004329-RA	AAEL004040-RA	AAEL012095-RA	AAEL010711-RA	AAEL003767-RA		AAEL014646-RA	AAEL004040-RA	AAEL003366-RA
AAEL003097-RA	AAEL003367-RA	AAEL004244-RA	AAEL015145-RA		AAEL002933-RA	AAEL003367-RA	AAEL004330-RA	AAEL004041-RA	AAEL012097-RA	AAEL010715-RA	AAEL003769-RB		AAEL014654-RA	AAEL004041-RA	AAEL003367-RA
AAEL003098-RA	AAEL003368-RA	AAEL004247-RA	AAEL015231-RA		AAEL002935-RB	AAEL003368-RA	AAEL004333-RA	AAEL004045-RA	AAEL012100-RA	AAEL010749-RA	AAEL003770-RA		AAEL014670-RA	AAEL004045-RA	AAEL003368-RA
AAEL003101-RA	AAEL003370-RA	AAEL004256-RA	AAEL015235-RA		AAEL002936-RA	AAEL003370-RA	AAEL004334-RA	AAEL004047-RA	AAEL012107-RA	AAEL010757-RA	AAEL003771-RA		AAEL014680-RA	AAEL004047-RA	AAEL003370-RA
AAEL003103-RA	AAEL003371-RA	AAEL004267-RA	AAEL015274-RA		AAEL002941-RA	AAEL003371-RA	AAEL004337-RA	AAEL004052-RA	AAEL012120-RA	AAEL010769-RA	AAEL003774-RA		AAEL014714-RA	AAEL004052-RA	AAEL003371-RA
AAEL003105-RA	AAEL003373-RA	AAEL004274-RA	AAEL015294-RA		AAEL002943-RA	AAEL003373-RA	AAEL004347-RA	AAEL004063-RA	AAEL012137-RA	AAEL010783-RA	AAEL003776-RA		AAEL014715-RA	AAEL004063-RA	AAEL003373-RA
AAEL003106-RA	AAEL003374-RA	AAEL004282-RA	AAEL015331-RA		AAEL002944-RA	AAEL003374-RA	AAEL004354-RA	AAEL004065-RA	AAEL012140-RA	AAEL010785-RA	AAEL003779-RA		AAEL014721-RA	AAEL004065-RA	AAEL003374-RA
AAEL003107-RA	AAEL003375-RA	AAEL004284-RA	AAEL015383-RA		AAEL002946-RA	AAEL003375-RA	AAEL004356-RA	AAEL004066-RA	AAEL012142-RA	AAEL010813-RA	AAEL003780-RA		AAEL014736-RA	AAEL004066-RA	AAEL003375-RA
AAEL003108-RA	AAEL003384-RA	AAEL004287-RA	AAEL015386-RA		AAEL002948-RA	AAEL003384-RA	AAEL004358-RA	AAEL004069-RA	AAEL012151-RA	AAEL010818-RA	AAEL003785-RA		AAEL014738-RA	AAEL004069-RA	AAEL003384-RA
AAEL003109-RA	AAEL003385-RA	AAEL004288-RA	AAEL015393-RA		AAEL002950-RA	AAEL003385-RA	AAEL004364-RA	AAEL004070-RA	AAEL012155-RA	AAEL010825-RA	AAEL003789-RA		AAEL014764-RA	AAEL004070-RA	AAEL003385-RA
AAEL003113-RA	AAEL003387-RA	AAEL004289-RA	AAEL015404-RA		AAEL002951-RA	AAEL003387-RA	AAEL004368-RA	AAEL004071-RA	AAEL012166-RC	AAEL010833-RA	AAEL003799-RA		AAEL014767-RA	AAEL004071-RA	AAEL003387-RA
AAEL003117-RA	AAEL003390-RA	AAEL004297-RA	AAEL015438-RA		AAEL002953-RA	AAEL003390-RA	AAEL004370-RA	AAEL004074-RA	AAEL012175-RA	AAEL010846-RA	AAEL003800-RA		AAEL014798-RA	AAEL004074-RA	AAEL003390-RA
AAEL003118-RA	AAEL003391-RA	AAEL004300-RA	AAEL015453-RA		AAEL002957-RA	AAEL003391-RA	AAEL004376-RA	AAEL004075-RA	AAEL012176-RA	AAEL010852-RA	AAEL003801-RA		AAEL014799-RB	AAEL004075-RA	AAEL003391-RA
AAEL003118-RB	AAEL003393-RA	AAEL004307-RB	AAEL015467-RA		AAEL002962-RA	AAEL003393-RA	AAEL004378-RA	AAEL004081-RA	AAEL012177-RA	AAEL010857-RA	AAEL003805-RA		AAEL014823-RA	AAEL004081-RA	AAEL003393-RA
AAEL003131-RA	AAEL003394-RA	AAEL004308-RA	AAEL015543-RA		AAEL002963-RA	AAEL003394-RA	AAEL004379-RA	AAEL004083-RA	AAEL012188-RA	AAEL010879-RA	AAEL003811-RA		AAEL014844-RA	AAEL004083-RA	AAEL003394-RA
AAEL003136-RA	AAEL003396-RA	AAEL004309-RA	AAEL015648-RA		AAEL002964-RA	AAEL003396-RA	AAEL004385-RA	AAEL004087-RA	AAEL012207-RC	AAEL010888-RA	AAEL003812-RA		AAEL014846-RA	AAEL004087-RA	AAEL003396-RA
AAEL003138-RA	AAEL003397-RA	AAEL004311-RA	AAEL015655-RA		AAEL002983-RA	AAEL003397-RA	AAEL004393-RA	AAEL004090-RA	AAEL012209-RA	AAEL010908-RA	AAEL003813-RA		AAEL014847-RA	AAEL004090-RA	AAEL003397-RA
AAEL003140-RA	AAEL003407-RA	AAEL004316-RA	AAEL015667-RA		AAEL002986-RA	AAEL003407-RA	AAEL004397-RA	AAEL004094-RA	AAEL012217-RA	AAEL010909-RA	AAEL003817-RA		AAEL014855-RA	AAEL004094-RA	AAEL003407-RA
AAEL003142-RA	AAEL003409-RA	AAEL004322-RA	AAEL016974-RA		AAEL002987-RA	AAEL003409-RA	AAEL004404-RA	AAEL004096-RA	AAEL012223-RA	AAEL010919-RA	AAEL003819-RA		AAEL014863-RF	AAEL004096-RA	AAEL003409-RA
AAEL003143-RA	AAEL003412-RA	AAEL004325-RA	AAEL016998-RA		AAEL002988-RA	AAEL003412-RA	AAEL004405-RA	AAEL004100-RA	AAEL012261-RA	AAEL010928-RA	AAEL003822-RA		AAEL014897-RA	AAEL004100-RA	AAEL003412-RA
AAEL003144-RA	AAEL003413-RA	AAEL004326-RA	AAEL017015-RA		AAEL002989-RA	AAEL003413-RA	AAEL004412-RA	AAEL004102-RA	AAEL012265-RA	AAEL010941-RA	AAEL003824-RA		AAEL014908-RA	AAEL004102-RA	AAEL003413-RA
AAEL003145-RA	AAEL003414-RA	AAEL004327-RA	AAEL017017-RA		AAEL002990-RA	AAEL003414-RA	AAEL004415-RA	AAEL004105-RA	AAEL012271-RA	AAEL010949-RA	AAEL003825-RA		AAEL014920-RA	AAEL004105-RA	AAEL003414-RA
AAEL003146-RA	AAEL003415-RA	AAEL004329-RA	AAEL017026-RA		AAEL002993-RA	AAEL003415-RA	AAEL004417-RA	AAEL004107-RA	AAEL012279-RA	AAEL010972-RA	AAEL003829-RA		AAEL014999-RA	AAEL004107-RA	AAEL003415-RA
AAEL003149-RA	AAEL003416-RA	AAEL004330-RA	AAEL017058-RA		AAEL002995-RA	AAEL003416-RA	AAEL004422-RA	AAEL004108-RA	AAEL012294-RA	AAEL010977-RA	AAEL003845-RA		AAEL015011-RA	AAEL004108-RA	AAEL003416-RA
AAEL003151-RA	AAEL003417-RA	AAEL004333-RA	AAEL017060-RA		AAEL002998-RA	AAEL003417-RA	AAEL004426-RA	AAEL004109-RA	AAEL012299-RA	AAEL010979-RA	AAEL003855-RA		AAEL015014-RA	AAEL004109-RA	AAEL003417-RA
AAEL003152-RA	AAEL003418-RA	AAEL004334-RA	AAEL017080-RA		AAEL002999-RA	AAEL003418-RA	AAEL004427-RA	AAEL004110-RA	AAEL012302-RA	AAEL010990-RA	AAEL003864-RA		AAEL015022-RA	AAEL004110-RA	AAEL003418-RA
AAEL003157-RA	AAEL003420-RA	AAEL004337-RA	AAEL017101-RA		AAEL003001-RA	AAEL003420-RA	AAEL004428-RA	AAEL004113-RA	AAEL012305-RA	AAEL011012-RA	AAEL003868-RA		AAEL015054-RA	AAEL004113-RA	AAEL003420-RA
AAEL003158-RA	AAEL003423-RA	AAEL004347-RA	AAEL017113-RA		AAEL003004-RA	AAEL003423-RA	AAEL004430-RA	AAEL004117-RA	AAEL012312-RA	AAEL011014-RA	AAEL003871-RA		AAEL015064-RB	AAEL004117-RA	AAEL003423-RA
AAEL003159-RA	AAEL003426-RA	AAEL004354-RA	AAEL017116-RA		AAEL003009-RA	AAEL003426-RA	AAEL004431-RA	AAEL004119-RA	AAEL012315-RA	AAEL011031-RA	AAEL003872-RA		AAEL015075-RA	AAEL004119-RA	AAEL003426-RA
AAEL003161-RA	AAEL003427-RA	AAEL004356-RA	AAEL017117-RA		AAEL003013-RA	AAEL003427-RA	AAEL004433-RA	AAEL004120-RA	AAEL012318-RA	AAEL011032-RA	AAEL003875-RA		AAEL015080-RA	AAEL004120-RA	AAEL003427-RA
AAEL003162-RA	AAEL003431-RA	AAEL004358-RA	AAEL017122-RA		AAEL003015-RA	AAEL003431-RA	AAEL004434-RA	AAEL004125-RA	AAEL012348-RA	AAEL011034-RA	AAEL003876-RA		AAEL015090-RA	AAEL004125-RA	AAEL003431-RA
AAEL003165-RA	AAEL003433-RA	AAEL004364-RA	AAEL017160-RA		AAEL003016-RA	AAEL003433-RA	AAEL004435-RA	AAEL004127-RA	AAEL012355-RA	AAEL011038-RA	AAEL003878-RA		AAEL015107-RA	AAEL004127-RA	AAEL003433-RA
AAEL003171-RA	AAEL003441-RA	AAEL004368-RA	AAEL017161-RA		AAEL003017-RA	AAEL003441-RA	AAEL004438-RA	AAEL004128-RA	AAEL012362-RA	AAEL011057-RA	AAEL003879-RA		AAEL015108-RA	AAEL004128-RA	AAEL003441-RA
AAEL003172-RA	AAEL003445-RA	AAEL004370-RA	AAEL017168-RA		AAEL003018-RA	AAEL003445-RA	AAEL004439-RA	AAEL004131-RA	AAEL012363-RA	AAEL011061-RA	AAEL003882-RA		AAEL015156-RA	AAEL004131-RA	AAEL003445-RA
AAEL003178-RA	AAEL003447-RA	AAEL004376-RA	AAEL017184-RA		AAEL003019-RA	AAEL003447-RA	AAEL004441-RA	AAEL004137-RA	AAEL012397-RA	AAEL011065-RA	AAEL003883-RA		AAEL015198-RA	AAEL004137-RA	AAEL003447-RA
AAEL003179-RA	AAEL003451-RA	AAEL004378-RA	AAEL017241-RA		AAEL003022-RA	AAEL003451-RA	AAEL004444-RA	AAEL004138-RA	AAEL012413-RA	AAEL011069-RB	AAEL003885-RA		AAEL015244-RA	AAEL004138-RA	AAEL003451-RA
AAEL003180-RA	AAEL003453-RA	AAEL004379-RA	AAEL017250-RA		AAEL003024-RA	AAEL003453-RA	AAEL004445-RA	AAEL004141-RA	AAEL012414-RA	AAEL011083-RA	AAEL003887-RA		AAEL015326-RA	AAEL004141-RA	AAEL003453-RA
AAEL003188-RA	AAEL003454-RA	AAEL004385-RA	AAEL017254-RA		AAEL003026-RA	AAEL003454-RA	AAEL004448-RA	AAEL004142-RA	AAEL012417-RA	AAEL011100-RA	AAEL003889-RA		AAEL015342-RA	AAEL004142-RA	AAEL003454-RA
AAEL003189-RA	AAEL003455-RA	AAEL004393-RA	AAEL017261-RA		AAEL003029-RA	AAEL003455-RA	AAEL004450-RB	AAEL004143-RA	AAEL012418-RA	AAEL011106-RA	AAEL003895-RA		AAEL015381-RA	AAEL004143-RA	AAEL003455-RA
AAEL003193-RA	AAEL003456-RA	AAEL004397-RA	AAEL017276-RA		AAEL003030-RA	AAEL003456-RA	AAEL004452-RA	AAEL004146-RA	AAEL012427-RA	AAEL011121-RA	AAEL003896-RA		AAEL015392-RA	AAEL004146-RA	AAEL003456-RA
AAEL003193-RB	AAEL003457-RA	AAEL004404-RA	AAEL017282-RA		AAEL003034-RA	AAEL003457-RA	AAEL004454-RA	AAEL004147-RA	AAEL012442-RB	AAEL011136-RA	AAEL003897-RA		AAEL015465-RA	AAEL004147-RA	AAEL003457-RA
AAEL003202-RA	AAEL003459-RA	AAEL004405-RA	AAEL017290-RA		AAEL003036-RA	AAEL003459-RA	AAEL004456-RA	AAEL004148-RA	AAEL012453-RA	AAEL011140-RA	AAEL003901-RA		AAEL015483-RA	AAEL004148-RA	AAEL003459-RA
AAEL003203-RA	AAEL003462-RA	AAEL004412-RA	AAEL017303-RA		AAEL003038-RA	AAEL003462-RA	AAEL004458-RA	AAEL004149-RA	AAEL012460-RA	AAEL011142-RA	AAEL003903-RA		AAEL015555-RA	AAEL004149-RA	AAEL003462-RA
AAEL003203-RB	AAEL003463-RA	AAEL004415-RA	AAEL017338-RA		AAEL003039-RA	AAEL003463-RA	AAEL004464-RA	AAEL004151-RD	AAEL012461-RA	AAEL011161-RB	AAEL003907-RA		AAEL015575-RB	AAEL004151-RD	AAEL003463-RA
AAEL003205-RA	AAEL003465-RA	AAEL004417-RA	AAEL017346-RA		AAEL003044-RA	AAEL003465-RA	AAEL004467-RA	AAEL004151-RE	AAEL012489-RA	AAEL011164-RA	AAEL003911-RA		AAEL016962-RA	AAEL004151-RE	AAEL003465-RA
AAEL003206-RA	AAEL003466-RA	AAEL004422-RA	AAEL017380-RA		AAEL003046-RA	AAEL003466-RA	AAEL004469-RA	AAEL004161-RA	AAEL012492-RA	AAEL011165-RA	AAEL003913-RA		AAEL016972-RA	AAEL004161-RA	AAEL003466-RA
AAEL003210-RA	AAEL003472-RA	AAEL004426-RA	AAEL017393-RA		AAEL003055-RA	AAEL003472-RA	AAEL004470-RA	AAEL004167-RA	AAEL012507-RA	AAEL011174-RA	AAEL003914-RA		AAEL016976-RA	AAEL004167-RA	AAEL003472-RA
AAEL003210-RC	AAEL003475-RA	AAEL004427-RA	AAEL017409-RA		AAEL003056-RA	AAEL003475-RA	AAEL004471-RA	AAEL004168-RA	AAEL012508-RA	AAEL011197-RB	AAEL003916-RA		AAEL017007-RA	AAEL004168-RA	AAEL003475-RA
AAEL003213-RA	AAEL003476-RA	AAEL004428-RA	AAEL017414-RA		AAEL003058-RA	AAEL003476-RA	AAEL004473-RA	AAEL004169-RA	AAEL012516-RA	AAEL011200-RA	AAEL003917-RA		AAEL017011-RA	AAEL004169-RA	AAEL003476-RA
AAEL003216-RA	AAEL003477-RA	AAEL004430-RA	AAEL017420-RA		AAEL003059-RA	AAEL003477-RA	AAEL004480-RA	AAEL004175-RA	AAEL012520-RA	AAEL011233-RA	AAEL003918-RA		AAEL017018-RA	AAEL004175-RA	AAEL003477-RA
AAEL003219-RA	AAEL003480-RA	AAEL004431-RA	AAEL017423-RA		AAEL003061-RA	AAEL003480-RA	AAEL004484-RA	AAEL004180-RA	AAEL012521-RA	AAEL011250-RA	AAEL003919-RA		AAEL017020-RA	AAEL004180-RA	AAEL003480-RA
AAEL003220-RA	AAEL003481-RA	AAEL004433-RA	AAEL017477-RA		AAEL003063-RA	AAEL003481-RA	AAEL004485-RA	AAEL004183-RA	AAEL012551-RA	AAEL011257-RA	AAEL003921-RA		AAEL017047-RA	AAEL004183-RA	AAEL003481-RA
AAEL003223-RA	AAEL003487-RA	AAEL004434-RA	AAEL017485-RA		AAEL003064-RA	AAEL003487-RA	AAEL004486-RA	AAEL004186-RA	AAEL012615-RA	AAEL011268-RA	AAEL003922-RA		AAEL017061-RA	AAEL004186-RA	AAEL003487-RA
AAEL003228-RA	AAEL003488-RA	AAEL004435-RA	AAEL017507-RA		AAEL003070-RA	AAEL003488-RA	AAEL004488-RA	AAEL004194-RA	AAEL012628-RA	AAEL011275-RA	AAEL003923-RA		AAEL017071-RA	AAEL004194-RA	AAEL003488-RA
AAEL003229-RA	AAEL003489-RA	AAEL004438-RA	AAEL017518-RA		AAEL003071-RA	AAEL003489-RA	AAEL004490-RA	AAEL004195-RA	AAEL012636-RA	AAEL011278-RA	AAEL003926-RA		AAEL017072-RA	AAEL004195-RA	AAEL003489-RA
AAEL003230-RA	AAEL003491-RA	AAEL004439-RA	AAEL017532-RA		AAEL003075-RA	AAEL003491-RA	AAEL004493-RA	AAEL004196-RA	AAEL012637-RA	AAEL011278-RC	AAEL003928-RA		AAEL017073-RA	AAEL004196-RA	AAEL003491-RA
AAEL003233-RA	AAEL003491-RB	AAEL004441-RA	AAEL017541-RA		AAEL003077-RA	AAEL003491-RB	AAEL004494-RA	AAEL004200-RA	AAEL012659-RA	AAEL011287-RA	AAEL003929-RA		AAEL017076-RA	AAEL004200-RA	AAEL003491-RB
AAEL003234-RA	AAEL003493-RA	AAEL004444-RA	AAEL017546-RA		AAEL003083-RA	AAEL003493-RA	AAEL004497-RA	AAEL004211-RA	AAEL012673-RA	AAEL011292-RA	AAEL003932-RA		AAEL017077-RA	AAEL004211-RA	AAEL003493-RA
AAEL003236-RA	AAEL003497-RA	AAEL004445-RA	AAEL017685-RA		AAEL003085-RA	AAEL003497-RA	AAEL004498-RA	AAEL004215-RA	AAEL012675-RA	AAEL011293-RA	AAEL003937-RA		AAEL017083-RA	AAEL004215-RA	AAEL003497-RA
AAEL003237-RA	AAEL003502-RA	AAEL004448-RA			AAEL003086-RA	AAEL003502-RA	AAEL004500-RA	AAEL004220-RA	AAEL012704-RA	AAEL011302-RD	AAEL003938-RA		AAEL017091-RA	AAEL004220-RA	AAEL003502-RA
AAEL003243-RA	AAEL003503-RA	AAEL004450-RB			AAEL003087-RA	AAEL003503-RA	AAEL004501-RA	AAEL004221-RA	AAEL012718-RA	AAEL011311-RA	AAEL003939-RA		AAEL017100-RA	AAEL004221-RA	AAEL003503-RA
AAEL003245-RA	AAEL003509-RA	AAEL004451-RA			AAEL003088-RA	AAEL003509-RA	AAEL004507-RA	AAEL004224-RA	AAEL012731-RA	AAEL011312-RA	AAEL003942-RA		AAEL017102-RA	AAEL004224-RA	AAEL003509-RA
AAEL003246-RA	AAEL003514-RA	AAEL004452-RA			AAEL003089-RA	AAEL003514-RA	AAEL004517-RA	AAEL004227-RA	AAEL012749-RA	AAEL011315-RA	AAEL003945-RA		AAEL017114-RA	AAEL004227-RA	AAEL003514-RA
AAEL003247-RA	AAEL003517-RA	AAEL004454-RA			AAEL003092-RA	AAEL003517-RA	AAEL004520-RA	AAEL004228-RA	AAEL012763-RA	AAEL011318-RA	AAEL003947-RA		AAEL017124-RA	AAEL004228-RA	AAEL003517-RA
AAEL003248-RA	AAEL003518-RA	AAEL004456-RA			AAEL003095-RA	AAEL003518-RA	AAEL004526-RA	AAEL004232-RA	AAEL012789-RA	AAEL011323-RA	AAEL003949-RA		AAEL017148-RA	AAEL004232-RA	AAEL003518-RA
AAEL003254-RA	AAEL003521-RA	AAEL004458-RA			AAEL003097-RA	AAEL003521-RA	AAEL004532-RA	AAEL004234-RA	AAEL012792-RA	AAEL011324-RA	AAEL003951-RA		AAEL017150-RA	AAEL004234-RA	AAEL003521-RA
AAEL003258-RA	AAEL003522-RA	AAEL004464-RA			AAEL003098-RA	AAEL003522-RA	AAEL004534-RA	AAEL004235-RA	AAEL012802-RA	AAEL011332-RA	AAEL003952-RA		AAEL017166-RA	AAEL004235-RA	AAEL003522-RA
AAEL003260-RA	AAEL003528-RA	AAEL004467-RA			AAEL003101-RA	AAEL003528-RA	AAEL004538-RA	AAEL004237-RA	AAEL012804-RA	AAEL011345-RA	AAEL003953-RA		AAEL017167-RA	AAEL004237-RA	AAEL003528-RA
AAEL003261-RA	AAEL003529-RA	AAEL004469-RA			AAEL003102-RA	AAEL003529-RA	AAEL004542-RA	AAEL004247-RA	AAEL012817-RA	AAEL011349-RA	AAEL003955-RA		AAEL017171-RA	AAEL004247-RA	AAEL003529-RA
AAEL003264-RA	AAEL003530-RA	AAEL004470-RA			AAEL003103-RA	AAEL003530-RA	AAEL004544-RA	AAEL004256-RA	AAEL012822-RA	AAEL011359-RA	AAEL003957-RC		AAEL017176-RA	AAEL004256-RA	AAEL003530-RA
AAEL003271-RA	AAEL003534-RA	AAEL004471-RA			AAEL003105-RA	AAEL003534-RA	AAEL004546-RA	AAEL004267-RA	AAEL012860-RA	AAEL011361-RA	AAEL003959-RA		AAEL017192-RA	AAEL004267-RA	AAEL003534-RA
AAEL003273-RA	AAEL003535-RA	AAEL004473-RA			AAEL003106-RA	AAEL003535-RA	AAEL004548-RA	AAEL004274-RA	AAEL012864-RA	AAEL011368-RA	AAEL003961-RA		AAEL017208-RA	AAEL004274-RA	AAEL003535-RA
AAEL003275-RA	AAEL003537-RA	AAEL004480-RA			AAEL003108-RA	AAEL003537-RA	AAEL004551-RA	AAEL004282-RA	AAEL012865-RA	AAEL011371-RA	AAEL003964-RA		AAEL017237-RA	AAEL004282-RA	AAEL003537-RA
AAEL003277-RA	AAEL003541-RA	AAEL004484-RA			AAEL003109-RA	AAEL003541-RA	AAEL004558-RA	AAEL004283-RA	AAEL012876-RB	AAEL011384-RA	AAEL003965-RA		AAEL017240-RA	AAEL004283-RA	AAEL003541-RA
AAEL003278-RA	AAEL003543-RA	AAEL004485-RA			AAEL003113-RA	AAEL003543-RA	AAEL004559-RA	AAEL004284-RA	AAEL012906-RA	AAEL011385-RA	AAEL003968-RA		AAEL017256-RA	AAEL004284-RA	AAEL003543-RA
AAEL003282-RA	AAEL003544-RA	AAEL004486-RA			AAEL003116-RA	AAEL003544-RA	AAEL004563-RA	AAEL004287-RA	AAEL012913-RA	AAEL011386-RB	AAEL003971-RA		AAEL017265-RA	AAEL004287-RA	AAEL003544-RA
AAEL003285-RA	AAEL003545-RA	AAEL004488-RA			AAEL003117-RA	AAEL003545-RA	AAEL004566-RA	AAEL004288-RA	AAEL012918-RA	AAEL011388-RA	AAEL003972-RA		AAEL017284-RA	AAEL004288-RA	AAEL003545-RA
AAEL003287-RB	AAEL003546-RA	AAEL004490-RA			AAEL003118-RA	AAEL003546-RA	AAEL004567-RA	AAEL004289-RA	AAEL012920-RA	AAEL011396-RA	AAEL003974-RA		AAEL017285-RA	AAEL004289-RA	AAEL003546-RA
AAEL003288-RA	AAEL003548-RA	AAEL004493-RA			AAEL003118-RB	AAEL003548-RA	AAEL004568-RA	AAEL004297-RA	AAEL012923-RA	AAEL011420-RA	AAEL003975-RA		AAEL017287-RA	AAEL004297-RA	AAEL003548-RA
AAEL003292-RA	AAEL003554-RA	AAEL004494-RA			AAEL003122-RA	AAEL003554-RA	AAEL004569-RA	AAEL004300-RA	AAEL012930-RB	AAEL011425-RA	AAEL003976-RA		AAEL017301-RA	AAEL004300-RA	AAEL003554-RA
AAEL003293-RA	AAEL003562-RA	AAEL004497-RA			AAEL003136-RA	AAEL003562-RA	AAEL004571-RA	AAEL004307-RB	AAEL012936-RA	AAEL011453-RA	AAEL003977-RA		AAEL017318-RA	AAEL004307-RB	AAEL003562-RA
AAEL003295-RA	AAEL003566-RA	AAEL004498-RA			AAEL003140-RA	AAEL003566-RA	AAEL004579-RA	AAEL004307-RC	AAEL012938-RA	AAEL011454-RA	AAEL003985-RA		AAEL017319-RB	AAEL004307-RC	AAEL003566-RA
AAEL003296-RA	AAEL003569-RA	AAEL004500-RA			AAEL003141-RA	AAEL003569-RA	AAEL004581-RA	AAEL004308-RA	AAEL012950-RA	AAEL011471-RA	AAEL003987-RA		AAEL017328-RA	AAEL004308-RA	AAEL003569-RA
AAEL003299-RA	AAEL003572-RA	AAEL004501-RA			AAEL003142-RA	AAEL003572-RA	AAEL004586-RB	AAEL004309-RA	AAEL012960-RA	AAEL011471-RD	AAEL003988-RA		AAEL017330-RA	AAEL004309-RA	AAEL003572-RA
AAEL003305-RA	AAEL003573-RA	AAEL004507-RA			AAEL003143-RA	AAEL003573-RA	AAEL004587-RA	AAEL004311-RA	AAEL012970-RA	AAEL011475-RA	AAEL003989-RA		AAEL017340-RA	AAEL004311-RA	AAEL003573-RA
AAEL003306-RA	AAEL003578-RA	AAEL004517-RA			AAEL003145-RA	AAEL003578-RA	AAEL004594-RA	AAEL004316-RA	AAEL012983-RA	AAEL011494-RA	AAEL003992-RA		AAEL017352-RA	AAEL004316-RA	AAEL003578-RA
AAEL003308-RA	AAEL003581-RA	AAEL004520-RA			AAEL003146-RA	AAEL003581-RA	AAEL004600-RA	AAEL004319-RA	AAEL012990-RA	AAEL011495-RA	AAEL003994-RA		AAEL017365-RA	AAEL004319-RA	AAEL003581-RA
AAEL003310-RA	AAEL003588-RA	AAEL004526-RA			AAEL003147-RA	AAEL003588-RA	AAEL004601-RA	AAEL004322-RA	AAEL013003-RA	AAEL011515-RA	AAEL004000-RA		AAEL017376-RA	AAEL004322-RA	AAEL003588-RA
AAEL003313-RA	AAEL003599-RA	AAEL004532-RA			AAEL003150-RA	AAEL003599-RA	AAEL004604-RA	AAEL004325-RA	AAEL013006-RA	AAEL011517-RA	AAEL004002-RA		AAEL017383-RA	AAEL004325-RA	AAEL003599-RA
AAEL003320-RA	AAEL003600-RA	AAEL004534-RA			AAEL003151-RA	AAEL003600-RA	AAEL004609-RA	AAEL004326-RA	AAEL013014-RA	AAEL011522-RA	AAEL004004-RA		AAEL017385-RB	AAEL004326-RA	AAEL003600-RA
AAEL003325-RA	AAEL003601-RA	AAEL004538-RA			AAEL003155-RA	AAEL003601-RA	AAEL004611-RA	AAEL004327-RA	AAEL013033-RA	AAEL011524-RA	AAEL004007-RA		AAEL017412-RA	AAEL004327-RA	AAEL003601-RA
AAEL003326-RA	AAEL003604-RA	AAEL004542-RA			AAEL003157-RA	AAEL003604-RA	AAEL004613-RA	AAEL004329-RA	AAEL013044-RA	AAEL011533-RA	AAEL004008-RA		AAEL017429-RA	AAEL004329-RA	AAEL003604-RA
AAEL003327-RA	AAEL003605-RA	AAEL004544-RA			AAEL003160-RA	AAEL003605-RA	AAEL004614-RA	AAEL004330-RA	AAEL013048-RA	AAEL011537-RA	AAEL004019-RA		AAEL017438-RA	AAEL004330-RA	AAEL003605-RA
AAEL003331-RA	AAEL003609-RA	AAEL004546-RA			AAEL003161-RA	AAEL003609-RA	AAEL004620-RA	AAEL004333-RA	AAEL013060-RA	AAEL011546-RA	AAEL004025-RA		AAEL017464-RA	AAEL004333-RA	AAEL003609-RA
AAEL003333-RA	AAEL003610-RA	AAEL004548-RA			AAEL003165-RA	AAEL003610-RA	AAEL004621-RA	AAEL004334-RA	AAEL013102-RA	AAEL011553-RA	AAEL004026-RA		AAEL017467-RA	AAEL004334-RA	AAEL003610-RA
AAEL003336-RA	AAEL003612-RA	AAEL004551-RA			AAEL003172-RA	AAEL003612-RA	AAEL004623-RA	AAEL004337-RA	AAEL013120-RA	AAEL011583-RA	AAEL004034-RA		AAEL017473-RA	AAEL004337-RA	AAEL003612-RA
AAEL003342-RA	AAEL003616-RA	AAEL004558-RA			AAEL003176-RA	AAEL003616-RA	AAEL004626-RA	AAEL004347-RA	AAEL013132-RA	AAEL011585-RA	AAEL004040-RA		AAEL017480-RA	AAEL004347-RA	AAEL003616-RA
AAEL003344-RA	AAEL003618-RA	AAEL004559-RA			AAEL003179-RA	AAEL003618-RA	AAEL004628-RA	AAEL004354-RA	AAEL013132-RC	AAEL011588-RA	AAEL004041-RA		AAEL017487-RA	AAEL004354-RA	AAEL003618-RA
AAEL003346-RA	AAEL003622-RA	AAEL004563-RA			AAEL003180-RA	AAEL003622-RA	AAEL004633-RA	AAEL004356-RA	AAEL013134-RA	AAEL011593-RA	AAEL004045-RA		AAEL017503-RA	AAEL004356-RA	AAEL003622-RA
AAEL003349-RA	AAEL003630-RA	AAEL004566-RA			AAEL003188-RA	AAEL003630-RA	AAEL004634-RA	AAEL004358-RA	AAEL013142-RA	AAEL011598-RA	AAEL004047-RA		AAEL017522-RA	AAEL004358-RA	AAEL003630-RA
AAEL003352-RA	AAEL003634-RA	AAEL004567-RA			AAEL003191-RA	AAEL003634-RA	AAEL004637-RA	AAEL004364-RA	AAEL013150-RA	AAEL011599-RA	AAEL004063-RA		AAEL017528-RA	AAEL004364-RA	AAEL003634-RA
AAEL003356-RA	AAEL003638-RA	AAEL004568-RA			AAEL003193-RA	AAEL003638-RA	AAEL004638-RA	AAEL004368-RA	AAEL013151-RA	AAEL011604-RA	AAEL004065-RA		AAEL017529-RA	AAEL004368-RA	AAEL003638-RA
AAEL003357-RA	AAEL003641-RA	AAEL004569-RA			AAEL003193-RB	AAEL003641-RA	AAEL004640-RA	AAEL004370-RA	AAEL013160-RA	AAEL011609-RA	AAEL004069-RA		AAEL017568-RA	AAEL004370-RA	AAEL003641-RA
AAEL003362-RA	AAEL003644-RA	AAEL004571-RA			AAEL003194-RA	AAEL003644-RA	AAEL004643-RA	AAEL004376-RA	AAEL013171-RA	AAEL011615-RA	AAEL004070-RA		AAEL017576-RA	AAEL004376-RA	AAEL003644-RA
AAEL003364-RA	AAEL003646-RA	AAEL004579-RA			AAEL003199-RA	AAEL003646-RA	AAEL004653-RA	AAEL004378-RA	AAEL013172-RA	AAEL011632-RA	AAEL004071-RA			AAEL004378-RA	AAEL003646-RA
AAEL003366-RA	AAEL003649-RA	AAEL004581-RA			AAEL003202-RA	AAEL003649-RA	AAEL004657-RA	AAEL004379-RA	AAEL013173-RA	AAEL011634-RA	AAEL004074-RA			AAEL004379-RA	AAEL003649-RA
AAEL003367-RA	AAEL003651-RA	AAEL004586-RB			AAEL003203-RA	AAEL003651-RA	AAEL004658-RA	AAEL004385-RA	AAEL013188-RA	AAEL011635-RA	AAEL004075-RA			AAEL004385-RA	AAEL003651-RA
AAEL003368-RA	AAEL003652-RA	AAEL004587-RA			AAEL003205-RA	AAEL003652-RA	AAEL004661-RA	AAEL004393-RA	AAEL013197-RA	AAEL011639-RA	AAEL004081-RA			AAEL004393-RA	AAEL003652-RA
AAEL003370-RA	AAEL003658-RA	AAEL004594-RA			AAEL003206-RA	AAEL003658-RA	AAEL004662-RA	AAEL004397-RA	AAEL013204-RA	AAEL011660-RA	AAEL004083-RA			AAEL004397-RA	AAEL003658-RA
AAEL003371-RA	AAEL003660-RA	AAEL004600-RA			AAEL003208-RA	AAEL003660-RA	AAEL004663-RA	AAEL004404-RA	AAEL013207-RA	AAEL011666-RA	AAEL004087-RA			AAEL004404-RA	AAEL003660-RA
AAEL003372-RA	AAEL003661-RA	AAEL004601-RA			AAEL003209-RA	AAEL003661-RA	AAEL004666-RA	AAEL004405-RA	AAEL013210-RA	AAEL011673-RA	AAEL004090-RA			AAEL004405-RA	AAEL003661-RA
AAEL003373-RA	AAEL003662-RA	AAEL004604-RA			AAEL003210-RC	AAEL003662-RA	AAEL004668-RA	AAEL004408-RA	AAEL013214-RA	AAEL011700-RA	AAEL004091-RA			AAEL004408-RA	AAEL003662-RA
AAEL003374-RA	AAEL003667-RC	AAEL004609-RA			AAEL003213-RA	AAEL003667-RC	AAEL004673-RA	AAEL004412-RA	AAEL013228-RA	AAEL011702-RA	AAEL004094-RA			AAEL004412-RA	AAEL003667-RC
AAEL003375-RA	AAEL003670-RA	AAEL004611-RA			AAEL003220-RA	AAEL003670-RA	AAEL004675-RA	AAEL004415-RA	AAEL013237-RA	AAEL011703-RA	AAEL004096-RA			AAEL004415-RA	AAEL003670-RA
AAEL003377-RA	AAEL003671-RA	AAEL004613-RA			AAEL003223-RA	AAEL003671-RA	AAEL004676-RA	AAEL004417-RA	AAEL013249-RA	AAEL011708-RA	AAEL004097-RA			AAEL004417-RA	AAEL003671-RA
AAEL003382-RA	AAEL003672-RA	AAEL004614-RA			AAEL003228-RA	AAEL003672-RA	AAEL004682-RA	AAEL004422-RA	AAEL013257-RA	AAEL011709-RA	AAEL004100-RA			AAEL004422-RA	AAEL003672-RA
AAEL003383-RA	AAEL003674-RA	AAEL004620-RA			AAEL003229-RA	AAEL003674-RA	AAEL004685-RA	AAEL004426-RA	AAEL013261-RA	AAEL011710-RA	AAEL004102-RA			AAEL004426-RA	AAEL003674-RA
AAEL003384-RA	AAEL003678-RA	AAEL004621-RA			AAEL003230-RA	AAEL003678-RA	AAEL004686-RA	AAEL004427-RA	AAEL013265-RA	AAEL011711-RA	AAEL004105-RA			AAEL004427-RA	AAEL003678-RA
AAEL003385-RA	AAEL003680-RA	AAEL004623-RA			AAEL003233-RA	AAEL003680-RA	AAEL004688-RA	AAEL004428-RA	AAEL013295-RA	AAEL011723-RA	AAEL004107-RA			AAEL004428-RA	AAEL003680-RA
AAEL003387-RA	AAEL003682-RA	AAEL004626-RA			AAEL003234-RA	AAEL003682-RA	AAEL004690-RA	AAEL004430-RA	AAEL013296-RA	AAEL011740-RA	AAEL004108-RA			AAEL004430-RA	AAEL003682-RA
AAEL003388-RA	AAEL003684-RA	AAEL004628-RA			AAEL003235-RB	AAEL003684-RA	AAEL004691-RA	AAEL004431-RA	AAEL013300-RA	AAEL011757-RA	AAEL004109-RA			AAEL004431-RA	AAEL003684-RA
AAEL003391-RA	AAEL003686-RA	AAEL004633-RA			AAEL003236-RA	AAEL003686-RA	AAEL004694-RA	AAEL004433-RA	AAEL013305-RA	AAEL011768-RA	AAEL004110-RA			AAEL004433-RA	AAEL003686-RA
AAEL003393-RA	AAEL003688-RA	AAEL004634-RA			AAEL003243-RA	AAEL003688-RA	AAEL004699-RA	AAEL004434-RA	AAEL013311-RA	AAEL011772-RA	AAEL004113-RA			AAEL004434-RA	AAEL003688-RA
AAEL003394-RA	AAEL003704-RA	AAEL004637-RA			AAEL003244-RA	AAEL003704-RA	AAEL004702-RA	AAEL004435-RA	AAEL013313-RA	AAEL011797-RA	AAEL004117-RA			AAEL004435-RA	AAEL003704-RA
AAEL003396-RA	AAEL003705-RA	AAEL004638-RA			AAEL003245-RA	AAEL003705-RA	AAEL004704-RA	AAEL004436-RA	AAEL013317-RA	AAEL011798-RA	AAEL004119-RA			AAEL004436-RA	AAEL003705-RA
AAEL003397-RA	AAEL003723-RA	AAEL004640-RA			AAEL003246-RA	AAEL003723-RA	AAEL004709-RA	AAEL004438-RA	AAEL013352-RA	AAEL011800-RA	AAEL004120-RA			AAEL004438-RA	AAEL003723-RA
AAEL003401-RA	AAEL003726-RA	AAEL004643-RA			AAEL003247-RA	AAEL003726-RA	AAEL004710-RA	AAEL004439-RA	AAEL013355-RA	AAEL011801-RA	AAEL004123-RA			AAEL004439-RA	AAEL003726-RA
AAEL003403-RA	AAEL003728-RA	AAEL004653-RA			AAEL003248-RA	AAEL003728-RA	AAEL004719-RA	AAEL004441-RA	AAEL013394-RA	AAEL011837-RA	AAEL004125-RA			AAEL004441-RA	AAEL003728-RA
AAEL003407-RA	AAEL003730-RA	AAEL004657-RA			AAEL003252-RA	AAEL003730-RA	AAEL004722-RA	AAEL004444-RA	AAEL013400-RA	AAEL011845-RA	AAEL004127-RA			AAEL004444-RA	AAEL003730-RA
AAEL003408-RA	AAEL003731-RA	AAEL004658-RA			AAEL003254-RA	AAEL003731-RA	AAEL004723-RA	AAEL004445-RA	AAEL013408-RA	AAEL011860-RA	AAEL004128-RA			AAEL004445-RA	AAEL003731-RA
AAEL003409-RA	AAEL003732-RA	AAEL004661-RA			AAEL003258-RA	AAEL003732-RA	AAEL004727-RB	AAEL004448-RA	AAEL013421-RA	AAEL011861-RA	AAEL004131-RA			AAEL004448-RA	AAEL003732-RA
AAEL003412-RA	AAEL003733-RA	AAEL004662-RA			AAEL003261-RA	AAEL003733-RA	AAEL004738-RA	AAEL004450-RB	AAEL013425-RB	AAEL011866-RA	AAEL004137-RA			AAEL004450-RB	AAEL003733-RA
AAEL003413-RA	AAEL003735-RA	AAEL004663-RA			AAEL003264-RA	AAEL003735-RA	AAEL004739-RA	AAEL004452-RA	AAEL013439-RA	AAEL011885-RA	AAEL004138-RA			AAEL004452-RA	AAEL003735-RA
AAEL003415-RA	AAEL003736-RA	AAEL004666-RA			AAEL003265-RA	AAEL003736-RA	AAEL004755-RA	AAEL004454-RA	AAEL013451-RA	AAEL011900-RA	AAEL004140-RA			AAEL004454-RA	AAEL003736-RA
AAEL003416-RA	AAEL003739-RA	AAEL004668-RA			AAEL003269-RA	AAEL003739-RA	AAEL004763-RA	AAEL004456-RA	AAEL013463-RA	AAEL011903-RA	AAEL004141-RA			AAEL004456-RA	AAEL003739-RA
AAEL003417-RA	AAEL003740-RA	AAEL004673-RA			AAEL003270-RA	AAEL003740-RA	AAEL004773-RA	AAEL004458-RA	AAEL013469-RA	AAEL011924-RA	AAEL004142-RA			AAEL004458-RA	AAEL003740-RA
AAEL003419-RA	AAEL003741-RA	AAEL004675-RA			AAEL003273-RA	AAEL003741-RA	AAEL004777-RA	AAEL004460-RA	AAEL013476-RA	AAEL011925-RA	AAEL004143-RA			AAEL004460-RA	AAEL003741-RA
AAEL003420-RA	AAEL003743-RA	AAEL004676-RA			AAEL003275-RA	AAEL003743-RA	AAEL004779-RA	AAEL004464-RA	AAEL013494-RA	AAEL011945-RA	AAEL004146-RA			AAEL004464-RA	AAEL003743-RA
AAEL003423-RA	AAEL003746-RA	AAEL004682-RA			AAEL003277-RA	AAEL003746-RA	AAEL004783-RA	AAEL004467-RA	AAEL013522-RA	AAEL011947-RA	AAEL004147-RA			AAEL004467-RA	AAEL003746-RA
AAEL003427-RA	AAEL003747-RA	AAEL004685-RA			AAEL003278-RA	AAEL003747-RA	AAEL004784-RA	AAEL004469-RA	AAEL013540-RA	AAEL011948-RA	AAEL004148-RA			AAEL004469-RA	AAEL003747-RA
AAEL003430-RA	AAEL003749-RA	AAEL004686-RA			AAEL003281-RA	AAEL003749-RA	AAEL004787-RA	AAEL004470-RA	AAEL013544-RA	AAEL011949-RB	AAEL004149-RA			AAEL004470-RA	AAEL003749-RA
AAEL003431-RA	AAEL003755-RA	AAEL004688-RA			AAEL003283-RA	AAEL003755-RA	AAEL004790-RA	AAEL004471-RA	AAEL013546-RA	AAEL011957-RA	AAEL004151-RD			AAEL004471-RA	AAEL003755-RA
AAEL003433-RA	AAEL003758-RA	AAEL004690-RA			AAEL003285-RA	AAEL003758-RA	AAEL004791-RA	AAEL004473-RA	AAEL013548-RA	AAEL011958-RA	AAEL004151-RE			AAEL004473-RA	AAEL003758-RA
AAEL003437-RA	AAEL003765-RA	AAEL004691-RA			AAEL003286-RA	AAEL003765-RA	AAEL004797-RA	AAEL004479-RA	AAEL013552-RA	AAEL011959-RA	AAEL004161-RA			AAEL004479-RA	AAEL003765-RA
AAEL003438-RA	AAEL003766-RA	AAEL004694-RA			AAEL003292-RA	AAEL003766-RA	AAEL004804-RA	AAEL004480-RA	AAEL013557-RA	AAEL011975-RA	AAEL004167-RA			AAEL004480-RA	AAEL003766-RA
AAEL003441-RA	AAEL003767-RA	AAEL004699-RA			AAEL003293-RA	AAEL003767-RA	AAEL004805-RA	AAEL004484-RA	AAEL013596-RA	AAEL011988-RA	AAEL004168-RA			AAEL004484-RA	AAEL003767-RA
AAEL003443-RA	AAEL003769-RB	AAEL004702-RA			AAEL003295-RA	AAEL003769-RB	AAEL004808-RA	AAEL004485-RA	AAEL013610-RA	AAEL011991-RA	AAEL004175-RA			AAEL004485-RA	AAEL003769-RB
AAEL003445-RA	AAEL003770-RA	AAEL004704-RA			AAEL003296-RA	AAEL003770-RA	AAEL004813-RA	AAEL004486-RA	AAEL013616-RA	AAEL011994-RA	AAEL004180-RA			AAEL004486-RA	AAEL003770-RA
AAEL003449-RA	AAEL003771-RA	AAEL004709-RA			AAEL003300-RA	AAEL003771-RA	AAEL004815-RA	AAEL004488-RA	AAEL013625-RD	AAEL012004-RA	AAEL004183-RA			AAEL004488-RA	AAEL003771-RA
AAEL003451-RA	AAEL003774-RA	AAEL004710-RA			AAEL003302-RA	AAEL003774-RA	AAEL004817-RA	AAEL004490-RA	AAEL013627-RA	AAEL012010-RA	AAEL004186-RA			AAEL004490-RA	AAEL003774-RA
AAEL003453-RA	AAEL003776-RA	AAEL004719-RA			AAEL003303-RA	AAEL003776-RA	AAEL004819-RA	AAEL004493-RA	AAEL013631-RA	AAEL012018-RA	AAEL004194-RA			AAEL004493-RA	AAEL003776-RA
AAEL003454-RA	AAEL003779-RA	AAEL004722-RA			AAEL003304-RA	AAEL003779-RA	AAEL004823-RA	AAEL004494-RA	AAEL013635-RA	AAEL012021-RA	AAEL004195-RA			AAEL004494-RA	AAEL003779-RA
AAEL003455-RA	AAEL003780-RA	AAEL004723-RA			AAEL003305-RA	AAEL003780-RA	AAEL004825-RA	AAEL004497-RA	AAEL013659-RA	AAEL012026-RA	AAEL004196-RA			AAEL004497-RA	AAEL003780-RA
AAEL003456-RA	AAEL003785-RA	AAEL004727-RB			AAEL003306-RA	AAEL003785-RA	AAEL004829-RA	AAEL004498-RA	AAEL013660-RA	AAEL012029-RB	AAEL004200-RA			AAEL004498-RA	AAEL003785-RA
AAEL003462-RA	AAEL003789-RA	AAEL004738-RA			AAEL003310-RA	AAEL003789-RA	AAEL004832-RA	AAEL004500-RA	AAEL013678-RA	AAEL012033-RA	AAEL004215-RA			AAEL004500-RA	AAEL003789-RA
AAEL003463-RA	AAEL003799-RA	AAEL004739-RA			AAEL003313-RA	AAEL003799-RA	AAEL004838-RA	AAEL004501-RA	AAEL013679-RA	AAEL012040-RA	AAEL004216-RA			AAEL004501-RA	AAEL003799-RA
AAEL003465-RA	AAEL003800-RA	AAEL004755-RA			AAEL003314-RA	AAEL003800-RA	AAEL004842-RA	AAEL004507-RA	AAEL013686-RA	AAEL012045-RA	AAEL004220-RA			AAEL004507-RA	AAEL003800-RA
AAEL003466-RA	AAEL003801-RA	AAEL004763-RA			AAEL003317-RA	AAEL003801-RA	AAEL004849-RA	AAEL004517-RA	AAEL013725-RA	AAEL012060-RA	AAEL004221-RA			AAEL004517-RA	AAEL003801-RA
AAEL003471-RA	AAEL003805-RA	AAEL004773-RA			AAEL003322-RA	AAEL003805-RA	AAEL004851-RA	AAEL004520-RA	AAEL013734-RA	AAEL012062-RC	AAEL004224-RA			AAEL004520-RA	AAEL003805-RA
AAEL003476-RA	AAEL003811-RA	AAEL004777-RA			AAEL003325-RA	AAEL003811-RA	AAEL004852-RA	AAEL004526-RA	AAEL013741-RA	AAEL012064-RA	AAEL004227-RA			AAEL004526-RA	AAEL003811-RA
AAEL003477-RA	AAEL003812-RA	AAEL004779-RA			AAEL003326-RA	AAEL003812-RA	AAEL004858-RA	AAEL004532-RA	AAEL013744-RA	AAEL012094-RB	AAEL004228-RA			AAEL004532-RA	AAEL003812-RA
AAEL003480-RA	AAEL003813-RA	AAEL004783-RA			AAEL003327-RA	AAEL003813-RA	AAEL004859-RA	AAEL004534-RA	AAEL013747-RA	AAEL012101-RA	AAEL004232-RA			AAEL004534-RA	AAEL003813-RA
AAEL003481-RA	AAEL003817-RA	AAEL004784-RA			AAEL003332-RA	AAEL003817-RA	AAEL004860-RA	AAEL004538-RA	AAEL013795-RA	AAEL012103-RA	AAEL004234-RA			AAEL004538-RA	AAEL003817-RA
AAEL003484-RA	AAEL003819-RA	AAEL004787-RA			AAEL003333-RA	AAEL003819-RA	AAEL004865-RA	AAEL004540-RA	AAEL013799-RA	AAEL012108-RA	AAEL004235-RA			AAEL004540-RA	AAEL003819-RA
AAEL003487-RA	AAEL003822-RA	AAEL004790-RA			AAEL003336-RA	AAEL003822-RA	AAEL004868-RA	AAEL004542-RA	AAEL013799-RB	AAEL012109-RA	AAEL004237-RA			AAEL004542-RA	AAEL003822-RA
AAEL003488-RA	AAEL003824-RA	AAEL004791-RA			AAEL003344-RA	AAEL003824-RA	AAEL004869-RA	AAEL004544-RA	AAEL013813-RA	AAEL012112-RA	AAEL004247-RA			AAEL004544-RA	AAEL003824-RA
AAEL003490-RA	AAEL003825-RA	AAEL004797-RA			AAEL003349-RA	AAEL003825-RA	AAEL004873-RA	AAEL004546-RA	AAEL013814-RA	AAEL012124-RA	AAEL004256-RA			AAEL004546-RA	AAEL003825-RA
AAEL003491-RA	AAEL003829-RA	AAEL004804-RA			AAEL003352-RA	AAEL003829-RA	AAEL004874-RA	AAEL004548-RA	AAEL013851-RA	AAEL012126-RA	AAEL004260-RA			AAEL004548-RA	AAEL003829-RA
AAEL003493-RA	AAEL003834-RA	AAEL004805-RA			AAEL003356-RA	AAEL003834-RA	AAEL004877-RA	AAEL004551-RA	AAEL013852-RA	AAEL012131-RA	AAEL004262-RA			AAEL004551-RA	AAEL003834-RA
AAEL003494-RA	AAEL003844-RA	AAEL004808-RA			AAEL003357-RA	AAEL003844-RA	AAEL004884-RA	AAEL004558-RA	AAEL013862-RA	AAEL012164-RA	AAEL004267-RA			AAEL004558-RA	AAEL003844-RA
AAEL003495-RA	AAEL003845-RA	AAEL004813-RA			AAEL003359-RA	AAEL003845-RA	AAEL004886-RA	AAEL004559-RA	AAEL013876-RA	AAEL012165-RA	AAEL004269-RA			AAEL004559-RA	AAEL003845-RA
AAEL003497-RA	AAEL003854-RA	AAEL004815-RA			AAEL003362-RA	AAEL003854-RA	AAEL004889-RA	AAEL004563-RA	AAEL013883-RA	AAEL012165-RB	AAEL004274-RA			AAEL004563-RA	AAEL003854-RA
AAEL003502-RA	AAEL003855-RA	AAEL004817-RA			AAEL003364-RA	AAEL003855-RA	AAEL004896-RA	AAEL004566-RA	AAEL013897-RA	AAEL012167-RA	AAEL004282-RA			AAEL004566-RA	AAEL003855-RA
AAEL003503-RA	AAEL003859-RA	AAEL004819-RA			AAEL003366-RA	AAEL003859-RA	AAEL004902-RA	AAEL004567-RA	AAEL013904-RA	AAEL012182-RA	AAEL004284-RA			AAEL004567-RA	AAEL003859-RA
AAEL003506-RA	AAEL003864-RA	AAEL004823-RA			AAEL003367-RA	AAEL003864-RA	AAEL004905-RA	AAEL004568-RA	AAEL013905-RB	AAEL012184-RA	AAEL004287-RA			AAEL004568-RA	AAEL003864-RA
AAEL003509-RA	AAEL003868-RA	AAEL004825-RA			AAEL003368-RA	AAEL003868-RA	AAEL004910-RA	AAEL004569-RA	AAEL013939-RA	AAEL012190-RA	AAEL004288-RA			AAEL004569-RA	AAEL003868-RA
AAEL003510-RA	AAEL003871-RA	AAEL004829-RA			AAEL003370-RA	AAEL003871-RA	AAEL004911-RA	AAEL004571-RA	AAEL013940-RA	AAEL012208-RA	AAEL004289-RA			AAEL004571-RA	AAEL003871-RA
AAEL003514-RA	AAEL003872-RA	AAEL004832-RA			AAEL003371-RA	AAEL003872-RA	AAEL004913-RA	AAEL004579-RA	AAEL013952-RA	AAEL012227-RA	AAEL004297-RA			AAEL004579-RA	AAEL003872-RA
AAEL003516-RA	AAEL003875-RA	AAEL004838-RA			AAEL003373-RA	AAEL003875-RA	AAEL004917-RA	AAEL004581-RA	AAEL013963-RA	AAEL012229-RA	AAEL004300-RA			AAEL004581-RA	AAEL003875-RA
AAEL003517-RA	AAEL003876-RA	AAEL004842-RA			AAEL003374-RA	AAEL003876-RA	AAEL004920-RA	AAEL004586-RB	AAEL013965-RA	AAEL012233-RA	AAEL004306-RA			AAEL004586-RB	AAEL003876-RA
AAEL003518-RA	AAEL003878-RA	AAEL004849-RA			AAEL003375-RA	AAEL003878-RA	AAEL004921-RA	AAEL004587-RA	AAEL013993-RA	AAEL012243-RB	AAEL004307-RB			AAEL004587-RA	AAEL003878-RA
AAEL003519-RA	AAEL003879-RA	AAEL004851-RA			AAEL003379-RA	AAEL003879-RA	AAEL004934-RA	AAEL004594-RA	AAEL014017-RA	AAEL012252-RA	AAEL004308-RA			AAEL004594-RA	AAEL003879-RA
AAEL003521-RA	AAEL003882-RA	AAEL004852-RA			AAEL003380-RA	AAEL003882-RA	AAEL004936-RA	AAEL004600-RA	AAEL014027-RA	AAEL012256-RA	AAEL004309-RA			AAEL004600-RA	AAEL003882-RA
AAEL003522-RA	AAEL003883-RA	AAEL004858-RA			AAEL003383-RA	AAEL003883-RA	AAEL004938-RA	AAEL004601-RA	AAEL014028-RA	AAEL012263-RA	AAEL004311-RA			AAEL004601-RA	AAEL003883-RA
AAEL003525-RA	AAEL003885-RA	AAEL004859-RA			AAEL003384-RA	AAEL003885-RA	AAEL004943-RA	AAEL004604-RA	AAEL014034-RA	AAEL012268-RA	AAEL004316-RA			AAEL004604-RA	AAEL003885-RA
AAEL003526-RA	AAEL003887-RA	AAEL004860-RA			AAEL003385-RA	AAEL003887-RA	AAEL004946-RA	AAEL004609-RA	AAEL014042-RA	AAEL012269-RA	AAEL004320-RA			AAEL004609-RA	AAEL003887-RA
AAEL003528-RA	AAEL003887-RB	AAEL004865-RA			AAEL003387-RA	AAEL003887-RB	AAEL004952-RA	AAEL004611-RA	AAEL014048-RA	AAEL012274-RA	AAEL004322-RA			AAEL004611-RA	AAEL003887-RB
AAEL003529-RA	AAEL003889-RA	AAEL004868-RA			AAEL003390-RA	AAEL003889-RA	AAEL004957-RA	AAEL004613-RA	AAEL014051-RA	AAEL012277-RA	AAEL004325-RA			AAEL004613-RA	AAEL003889-RA
AAEL003530-RA	AAEL003895-RA	AAEL004869-RA			AAEL003391-RA	AAEL003895-RA	AAEL004961-RA	AAEL004614-RA	AAEL014053-RA	AAEL012281-RA	AAEL004326-RA			AAEL004614-RA	AAEL003895-RA
AAEL003533-RA	AAEL003896-RA	AAEL004873-RA			AAEL003392-RA	AAEL003896-RA	AAEL004967-RA	AAEL004620-RA	AAEL014054-RA	AAEL012283-RA	AAEL004327-RA			AAEL004620-RA	AAEL003896-RA
AAEL003535-RA	AAEL003897-RA	AAEL004874-RA			AAEL003393-RA	AAEL003897-RA	AAEL004968-RA	AAEL004621-RA	AAEL014078-RA	AAEL012295-RA	AAEL004329-RA			AAEL004621-RA	AAEL003897-RA
AAEL003537-RA	AAEL003901-RA	AAEL004877-RA			AAEL003394-RA	AAEL003901-RA	AAEL004971-RA	AAEL004623-RA	AAEL014092-RA	AAEL012329-RA	AAEL004330-RA			AAEL004623-RA	AAEL003901-RA
AAEL003539-RA	AAEL003903-RA	AAEL004884-RA			AAEL003396-RA	AAEL003903-RA	AAEL004977-RA	AAEL004625-RA	AAEL014105-RA	AAEL012330-RA	AAEL004331-RA			AAEL004625-RA	AAEL003903-RA
AAEL003540-RA	AAEL003907-RA	AAEL004886-RA			AAEL003397-RA	AAEL003907-RA	AAEL004978-RA	AAEL004626-RA	AAEL014125-RA	AAEL012337-RA	AAEL004333-RA			AAEL004626-RA	AAEL003907-RA
AAEL003541-RA	AAEL003909-RA	AAEL004889-RA			AAEL003399-RA	AAEL003909-RA	AAEL004981-RA	AAEL004628-RA	AAEL014145-RA	AAEL012341-RA	AAEL004334-RA			AAEL004628-RA	AAEL003909-RA
AAEL003543-RA	AAEL003910-RA	AAEL004896-RA			AAEL003400-RA	AAEL003910-RA	AAEL004984-RA	AAEL004630-RA	AAEL014147-RA	AAEL012366-RA	AAEL004337-RA			AAEL004630-RA	AAEL003910-RA
AAEL003544-RA	AAEL003911-RA	AAEL004902-RA			AAEL003407-RA	AAEL003911-RA	AAEL004985-RB	AAEL004633-RA	AAEL014152-RA	AAEL012382-RA	AAEL004347-RA			AAEL004633-RA	AAEL003911-RA
AAEL003545-RA	AAEL003913-RA	AAEL004905-RA			AAEL003409-RA	AAEL003913-RA	AAEL004986-RA	AAEL004634-RA	AAEL014174-RA	AAEL012389-RA	AAEL004350-RA			AAEL004634-RA	AAEL003913-RA
AAEL003546-RA	AAEL003914-RA	AAEL004910-RA			AAEL003412-RA	AAEL003914-RA	AAEL004989-RA	AAEL004637-RA	AAEL014177-RA	AAEL012416-RA	AAEL004354-RA			AAEL004637-RA	AAEL003914-RA
AAEL003548-RA	AAEL003916-RA	AAEL004911-RA			AAEL003413-RA	AAEL003916-RA	AAEL004990-RA	AAEL004638-RA	AAEL014190-RA	AAEL012420-RA	AAEL004356-RA			AAEL004638-RA	AAEL003916-RA
AAEL003549-RA	AAEL003917-RA	AAEL004913-RA			AAEL003415-RA	AAEL003917-RA	AAEL004995-RA	AAEL004640-RA	AAEL014222-RA	AAEL012430-RA	AAEL004358-RA			AAEL004640-RA	AAEL003917-RA
AAEL003552-RA	AAEL003918-RA	AAEL004917-RA			AAEL003416-RA	AAEL003918-RA	AAEL004999-RA	AAEL004643-RA	AAEL014252-RA	AAEL012437-RA	AAEL004364-RA			AAEL004643-RA	AAEL003918-RA
AAEL003554-RA	AAEL003919-RA	AAEL004920-RA			AAEL003417-RA	AAEL003919-RA	AAEL005000-RA	AAEL004649-RA	AAEL014267-RA	AAEL012439-RA	AAEL004368-RA			AAEL004649-RA	AAEL003919-RA
AAEL003555-RA	AAEL003921-RA	AAEL004921-RA			AAEL003418-RA	AAEL003921-RA	AAEL005002-RA	AAEL004653-RA	AAEL014276-RA	AAEL012441-RA	AAEL004370-RA			AAEL004653-RA	AAEL003921-RA
AAEL003559-RA	AAEL003922-RA	AAEL004934-RA			AAEL003420-RA	AAEL003922-RA	AAEL005008-RB	AAEL004657-RA	AAEL014283-RA	AAEL012446-RA	AAEL004375-RA			AAEL004657-RA	AAEL003922-RA
AAEL003560-RA	AAEL003923-RA	AAEL004936-RA			AAEL003423-RA	AAEL003923-RA	AAEL005008-RC	AAEL004658-RA	AAEL014286-RB	AAEL012449-RA	AAEL004376-RA			AAEL004658-RA	AAEL003923-RA
AAEL003562-RA	AAEL003926-RA	AAEL004938-RA			AAEL003427-RA	AAEL003926-RA	AAEL005013-RA	AAEL004661-RA	AAEL014337-RA	AAEL012452-RA	AAEL004378-RA			AAEL004661-RA	AAEL003926-RA
AAEL003566-RA	AAEL003928-RA	AAEL004943-RA			AAEL003431-RA	AAEL003928-RA	AAEL005022-RA	AAEL004662-RA	AAEL014344-RA	AAEL012456-RA	AAEL004379-RA			AAEL004662-RA	AAEL003928-RA
AAEL003569-RA	AAEL003929-RA	AAEL004946-RA			AAEL003433-RA	AAEL003929-RA	AAEL005023-RA	AAEL004663-RA	AAEL014348-RB	AAEL012469-RA	AAEL004381-RA			AAEL004663-RA	AAEL003929-RA
AAEL003572-RA	AAEL003932-RA	AAEL004952-RA			AAEL003439-RA	AAEL003932-RA	AAEL005025-RA	AAEL004666-RA	AAEL014366-RA	AAEL012474-RA	AAEL004384-RA			AAEL004666-RA	AAEL003932-RA
AAEL003573-RA	AAEL003937-RA	AAEL004957-RA			AAEL003441-RA	AAEL003937-RA	AAEL005027-RA	AAEL004668-RA	AAEL014369-RA	AAEL012475-RA	AAEL004385-RA			AAEL004668-RA	AAEL003937-RA
AAEL003575-RA	AAEL003938-RA	AAEL004961-RA			AAEL003444-RA	AAEL003938-RA	AAEL005037-RA	AAEL004673-RA	AAEL014376-RA	AAEL012481-RA	AAEL004393-RA			AAEL004673-RA	AAEL003938-RA
AAEL003578-RA	AAEL003939-RA	AAEL004967-RA			AAEL003445-RA	AAEL003939-RA	AAEL005038-RA	AAEL004675-RA	AAEL014388-RA	AAEL012484-RA	AAEL004397-RA			AAEL004675-RA	AAEL003939-RA
AAEL003592-RA	AAEL003942-RA	AAEL004968-RA			AAEL003447-RA	AAEL003942-RA	AAEL005040-RA	AAEL004676-RA	AAEL014391-RA	AAEL012495-RA	AAEL004404-RA			AAEL004676-RA	AAEL003942-RA
AAEL003594-RA	AAEL003945-RA	AAEL004971-RA			AAEL003451-RA	AAEL003945-RA	AAEL005041-RA	AAEL004680-RA	AAEL014407-RA	AAEL012496-RA	AAEL004405-RA			AAEL004680-RA	AAEL003945-RA
AAEL003599-RA	AAEL003947-RA	AAEL004977-RA			AAEL003452-RB	AAEL003947-RA	AAEL005046-RA	AAEL004682-RA	AAEL014408-RA	AAEL012502-RA	AAEL004410-RA			AAEL004682-RA	AAEL003947-RA
AAEL003600-RA	AAEL003949-RA	AAEL004978-RA			AAEL003453-RA	AAEL003949-RA	AAEL005047-RA	AAEL004685-RA	AAEL014423-RA	AAEL012508-RB	AAEL004412-RA			AAEL004685-RA	AAEL003949-RA
AAEL003601-RA	AAEL003951-RA	AAEL004981-RA			AAEL003454-RA	AAEL003951-RA	AAEL005053-RA	AAEL004686-RA	AAEL014424-RA	AAEL012522-RA	AAEL004414-RA			AAEL004686-RA	AAEL003951-RA
AAEL003604-RA	AAEL003952-RA	AAEL004984-RA			AAEL003455-RA	AAEL003952-RA	AAEL005055-RA	AAEL004688-RA	AAEL014435-RA	AAEL012542-RA	AAEL004415-RA			AAEL004688-RA	AAEL003952-RA
AAEL003605-RA	AAEL003953-RA	AAEL004985-RB			AAEL003456-RA	AAEL003953-RA	AAEL005056-RA	AAEL004690-RA	AAEL014438-RA	AAEL012566-RA	AAEL004417-RA			AAEL004690-RA	AAEL003953-RA
AAEL003608-RA	AAEL003955-RA	AAEL004986-RA			AAEL003459-RA	AAEL003955-RA	AAEL005057-RA	AAEL004691-RA	AAEL014440-RA	AAEL012569-RA	AAEL004422-RA			AAEL004691-RA	AAEL003955-RA
AAEL003610-RA	AAEL003956-RA	AAEL004989-RA			AAEL003461-RA	AAEL003956-RA	AAEL005061-RA	AAEL004694-RA	AAEL014442-RA	AAEL012581-RA	AAEL004426-RA			AAEL004694-RA	AAEL003956-RA
AAEL003612-RA	AAEL003957-RC	AAEL004990-RA			AAEL003462-RA	AAEL003957-RC	AAEL005066-RA	AAEL004699-RA	AAEL014491-RB	AAEL012583-RA	AAEL004427-RA			AAEL004699-RA	AAEL003957-RC
AAEL003613-RA	AAEL003959-RA	AAEL004995-RA			AAEL003463-RA	AAEL003959-RA	AAEL005071-RA	AAEL004702-RA	AAEL014503-RA	AAEL012585-RA	AAEL004428-RA			AAEL004702-RA	AAEL003959-RA
AAEL003614-RA	AAEL003961-RA	AAEL004999-RA			AAEL003464-RA	AAEL003961-RA	AAEL005075-RA	AAEL004704-RA	AAEL014504-RA	AAEL012595-RA	AAEL004430-RA			AAEL004704-RA	AAEL003961-RA
AAEL003617-RA	AAEL003964-RA	AAEL005000-RA			AAEL003465-RA	AAEL003964-RA	AAEL005077-RA	AAEL004709-RA	AAEL014508-RA	AAEL012600-RA	AAEL004431-RA			AAEL004709-RA	AAEL003964-RA
AAEL003618-RA	AAEL003965-RA	AAEL005002-RA			AAEL003466-RA	AAEL003965-RA	AAEL005078-RA	AAEL004710-RA	AAEL014513-RA	AAEL012603-RA	AAEL004433-RA			AAEL004710-RA	AAEL003965-RA
AAEL003628-RA	AAEL003968-RA	AAEL005008-RB			AAEL003469-RA	AAEL003968-RA	AAEL005086-RA	AAEL004719-RA	AAEL014522-RA	AAEL012605-RB	AAEL004434-RA			AAEL004719-RA	AAEL003968-RA
AAEL003630-RA	AAEL003971-RA	AAEL005008-RC			AAEL003473-RA	AAEL003971-RA	AAEL005089-RA	AAEL004722-RA	AAEL014536-RA	AAEL012612-RA	AAEL004435-RA			AAEL004722-RA	AAEL003971-RA
AAEL003634-RA	AAEL003972-RA	AAEL005013-RA			AAEL003476-RA	AAEL003972-RA	AAEL005092-RA	AAEL004723-RA	AAEL014544-RA	AAEL012624-RA	AAEL004438-RA			AAEL004723-RA	AAEL003972-RA
AAEL003635-RA	AAEL003974-RA	AAEL005022-RA			AAEL003477-RA	AAEL003974-RA	AAEL005097-RA	AAEL004727-RB	AAEL014557-RA	AAEL012627-RA	AAEL004439-RA			AAEL004727-RB	AAEL003974-RA
AAEL003639-RA	AAEL003975-RA	AAEL005023-RA			AAEL003478-RA	AAEL003975-RA	AAEL005106-RA	AAEL004738-RA	AAEL014564-RA	AAEL012635-RA	AAEL004441-RA			AAEL004738-RA	AAEL003975-RA
AAEL003641-RA	AAEL003976-RA	AAEL005025-RA			AAEL003480-RA	AAEL003976-RA	AAEL005110-RA	AAEL004739-RA	AAEL014572-RA	AAEL012654-RA	AAEL004444-RA			AAEL004739-RA	AAEL003976-RA
AAEL003646-RA	AAEL003977-RA	AAEL005027-RA			AAEL003481-RA	AAEL003977-RA	AAEL005118-RA	AAEL004753-RA	AAEL014573-RA	AAEL012661-RA	AAEL004445-RA			AAEL004753-RA	AAEL003977-RA
AAEL003647-RA	AAEL003985-RA	AAEL005037-RA			AAEL003483-RA	AAEL003985-RA	AAEL005123-RA	AAEL004755-RA	AAEL014596-RA	AAEL012670-RA	AAEL004448-RA			AAEL004755-RA	AAEL003985-RA
AAEL003649-RA	AAEL003987-RA	AAEL005038-RA			AAEL003487-RA	AAEL003987-RA	AAEL005125-RA	AAEL004757-RA	AAEL014597-RA	AAEL012680-RA	AAEL004449-RA			AAEL004757-RA	AAEL003987-RA
AAEL003651-RA	AAEL003988-RA	AAEL005040-RA			AAEL003488-RA	AAEL003988-RA	AAEL005127-RA	AAEL004763-RA	AAEL014598-RA	AAEL012692-RA	AAEL004450-RB			AAEL004763-RA	AAEL003988-RA
AAEL003654-RA	AAEL003989-RA	AAEL005041-RA			AAEL003489-RA	AAEL003989-RA	AAEL005129-RA	AAEL004773-RA	AAEL014632-RA	AAEL012709-RA	AAEL004452-RA			AAEL004773-RA	AAEL003989-RA
AAEL003655-RA	AAEL003990-RB	AAEL005046-RA			AAEL003491-RA	AAEL003990-RB	AAEL005137-RA	AAEL004777-RA	AAEL014633-RA	AAEL012710-RB	AAEL004453-RA			AAEL004777-RA	AAEL003990-RB
AAEL003657-RA	AAEL003992-RA	AAEL005047-RA			AAEL003492-RA	AAEL003992-RA	AAEL005138-RA	AAEL004779-RA	AAEL014678-RA	AAEL012711-RA	AAEL004454-RA			AAEL004779-RA	AAEL003992-RA
AAEL003658-RA	AAEL003994-RA	AAEL005053-RA			AAEL003493-RA	AAEL003994-RA	AAEL005139-RA	AAEL004783-RA	AAEL014682-RA	AAEL012721-RA	AAEL004455-RA			AAEL004783-RA	AAEL003994-RA
AAEL003660-RA	AAEL004000-RA	AAEL005055-RA			AAEL003496-RA	AAEL004000-RA	AAEL005141-RA	AAEL004784-RA	AAEL014695-RA	AAEL012723-RA	AAEL004456-RA			AAEL004784-RA	AAEL004000-RA
AAEL003661-RA	AAEL004002-RA	AAEL005056-RA			AAEL003497-RA	AAEL004002-RA	AAEL005142-RA	AAEL004787-RA	AAEL014698-RA	AAEL012724-RA	AAEL004458-RA			AAEL004787-RA	AAEL004002-RA
AAEL003662-RA	AAEL004004-RA	AAEL005057-RA			AAEL003502-RA	AAEL004004-RA	AAEL005146-RA	AAEL004790-RA	AAEL014701-RA	AAEL012727-RA	AAEL004464-RA			AAEL004790-RA	AAEL004004-RA
AAEL003664-RB	AAEL004007-RA	AAEL005061-RA			AAEL003503-RA	AAEL004007-RA	AAEL005147-RA	AAEL004791-RA	AAEL014709-RA	AAEL012732-RA	AAEL004467-RA			AAEL004791-RA	AAEL004007-RA
AAEL003670-RA	AAEL004008-RA	AAEL005066-RA			AAEL003505-RA	AAEL004008-RA	AAEL005149-RA	AAEL004797-RA	AAEL014720-RA	AAEL012734-RA	AAEL004469-RA			AAEL004797-RA	AAEL004008-RA
AAEL003671-RA	AAEL004019-RA	AAEL005071-RA			AAEL003509-RA	AAEL004019-RA	AAEL005150-RA	AAEL004804-RA	AAEL014728-RA	AAEL012735-RA	AAEL004470-RA			AAEL004804-RA	AAEL004019-RA
AAEL003674-RA	AAEL004023-RA	AAEL005075-RA			AAEL003514-RA	AAEL004023-RA	AAEL005172-RA	AAEL004805-RA	AAEL014735-RA	AAEL012739-RA	AAEL004471-RA			AAEL004805-RA	AAEL004023-RA
AAEL003678-RA	AAEL004025-RA	AAEL005077-RA			AAEL003517-RA	AAEL004025-RA	AAEL005173-RA	AAEL004808-RA	AAEL014744-RA	AAEL012756-RA	AAEL004473-RA			AAEL004808-RA	AAEL004025-RA
AAEL003679-RA	AAEL004026-RA	AAEL005078-RA			AAEL003518-RA	AAEL004026-RA	AAEL005174-RA	AAEL004813-RA	AAEL014749-RA	AAEL012780-RA	AAEL004474-RA			AAEL004813-RA	AAEL004026-RA
AAEL003680-RA	AAEL004028-RA	AAEL005086-RA			AAEL003521-RA	AAEL004028-RA	AAEL005175-RA	AAEL004815-RA	AAEL014749-RB	AAEL012784-RA	AAEL004476-RA			AAEL004815-RA	AAEL004028-RA
AAEL003683-RA	AAEL004032-RA	AAEL005089-RA			AAEL003522-RA	AAEL004032-RA	AAEL005180-RA	AAEL004817-RA	AAEL014755-RA	AAEL012793-RA	AAEL004480-RA			AAEL004817-RA	AAEL004032-RA
AAEL003684-RA	AAEL004034-RA	AAEL005092-RA			AAEL003523-RA	AAEL004034-RA	AAEL005181-RA	AAEL004819-RA	AAEL014768-RA	AAEL012815-RA	AAEL004482-RA			AAEL004819-RA	AAEL004034-RA
AAEL003686-RA	AAEL004036-RA	AAEL005097-RA			AAEL003526-RA	AAEL004036-RA	AAEL005185-RA	AAEL004823-RA	AAEL014801-RA	AAEL012816-RA	AAEL004484-RA			AAEL004823-RA	AAEL004036-RA
AAEL003690-RA	AAEL004040-RA	AAEL005106-RA			AAEL003528-RA	AAEL004040-RA	AAEL005191-RA	AAEL004825-RA	AAEL014825-RA	AAEL012828-RA	AAEL004485-RA			AAEL004825-RA	AAEL004040-RA
AAEL003692-RA	AAEL004041-RA	AAEL005110-RA			AAEL003529-RA	AAEL004041-RA	AAEL005197-RA	AAEL004829-RA	AAEL014827-RA	AAEL012831-RA	AAEL004486-RA			AAEL004829-RA	AAEL004041-RA
AAEL003696-RA	AAEL004045-RA	AAEL005118-RA			AAEL003530-RA	AAEL004045-RA	AAEL005201-RA	AAEL004832-RA	AAEL014839-RA	AAEL012856-RA	AAEL004488-RA			AAEL004832-RA	AAEL004045-RA
AAEL003700-RA	AAEL004046-RA	AAEL005123-RA			AAEL003534-RA	AAEL004046-RA	AAEL005202-RA	AAEL004838-RA	AAEL014851-RA	AAEL012882-RA	AAEL004490-RA			AAEL004838-RA	AAEL004046-RA
AAEL003701-RA	AAEL004047-RA	AAEL005125-RA			AAEL003535-RA	AAEL004047-RA	AAEL005203-RA	AAEL004842-RA	AAEL014863-RC	AAEL012905-RA	AAEL004493-RA			AAEL004842-RA	AAEL004047-RA
AAEL003703-RA	AAEL004057-RA	AAEL005127-RA			AAEL003537-RA	AAEL004057-RA	AAEL005204-RA	AAEL004849-RA	AAEL014865-RA	AAEL012910-RA	AAEL004494-RA			AAEL004849-RA	AAEL004057-RA
AAEL003704-RA	AAEL004063-RA	AAEL005129-RA			AAEL003541-RA	AAEL004063-RA	AAEL005205-RA	AAEL004851-RA	AAEL014873-RA	AAEL012912-RA	AAEL004497-RA			AAEL004851-RA	AAEL004063-RA
AAEL003705-RA	AAEL004065-RA	AAEL005137-RA			AAEL003543-RA	AAEL004065-RA	AAEL005208-RA	AAEL004852-RA	AAEL014886-RA	AAEL012922-RA	AAEL004498-RA			AAEL004852-RA	AAEL004065-RA
AAEL003709-RA	AAEL004069-RA	AAEL005138-RA			AAEL003544-RA	AAEL004069-RA	AAEL005209-RA	AAEL004858-RA	AAEL014895-RA	AAEL012954-RA	AAEL004500-RA			AAEL004858-RA	AAEL004069-RA
AAEL003718-RA	AAEL004070-RA	AAEL005139-RA			AAEL003545-RA	AAEL004070-RA	AAEL005211-RA	AAEL004859-RA	AAEL014903-RA	AAEL012961-RA	AAEL004501-RA			AAEL004859-RA	AAEL004070-RA
AAEL003726-RA	AAEL004071-RA	AAEL005141-RA			AAEL003546-RA	AAEL004071-RA	AAEL005214-RA	AAEL004860-RA	AAEL014911-RA	AAEL012962-RA	AAEL004507-RA			AAEL004860-RA	AAEL004071-RA
AAEL003727-RA	AAEL004074-RA	AAEL005142-RA			AAEL003548-RA	AAEL004074-RA	AAEL005215-RA	AAEL004865-RA	AAEL014921-RA	AAEL012977-RA	AAEL004515-RA			AAEL004865-RA	AAEL004074-RA
AAEL003728-RA	AAEL004075-RA	AAEL005146-RA			AAEL003549-RA	AAEL004075-RA	AAEL005216-RA	AAEL004868-RA	AAEL014980-RA	AAEL012979-RA	AAEL004517-RA			AAEL004868-RA	AAEL004075-RA
AAEL003730-RA	AAEL004081-RA	AAEL005147-RA			AAEL003554-RA	AAEL004081-RA	AAEL005220-RA	AAEL004869-RA	AAEL014992-RA	AAEL013034-RA	AAEL004520-RA			AAEL004869-RA	AAEL004081-RA
AAEL003732-RA	AAEL004083-RA	AAEL005149-RA			AAEL003560-RA	AAEL004083-RA	AAEL005223-RA	AAEL004873-RA	AAEL015039-RA	AAEL013050-RA	AAEL004526-RA			AAEL004873-RA	AAEL004083-RA
AAEL003733-RA	AAEL004087-RA	AAEL005150-RA			AAEL003562-RA	AAEL004087-RA	AAEL005224-RA	AAEL004874-RA	AAEL015044-RA	AAEL013057-RA	AAEL004527-RA			AAEL004874-RA	AAEL004087-RA
AAEL003735-RA	AAEL004090-RA	AAEL005172-RA			AAEL003566-RA	AAEL004090-RA	AAEL005225-RA	AAEL004877-RA	AAEL015055-RA	AAEL013062-RA	AAEL004532-RA			AAEL004877-RA	AAEL004090-RA
AAEL003736-RA	AAEL004091-RA	AAEL005173-RA			AAEL003569-RA	AAEL004091-RA	AAEL005228-RA	AAEL004884-RA	AAEL015059-RA	AAEL013063-RA	AAEL004534-RA			AAEL004884-RA	AAEL004091-RA
AAEL003739-RA	AAEL004094-RA	AAEL005174-RA			AAEL003572-RA	AAEL004094-RA	AAEL005231-RA	AAEL004886-RA	AAEL015077-RA	AAEL013069-RA	AAEL004538-RA			AAEL004886-RA	AAEL004094-RA
AAEL003743-RA	AAEL004096-RA	AAEL005175-RA			AAEL003573-RA	AAEL004096-RA	AAEL005238-RA	AAEL004889-RA	AAEL015099-RA	AAEL013075-RA	AAEL004542-RA			AAEL004889-RA	AAEL004096-RA
AAEL003744-RA	AAEL004097-RA	AAEL005180-RA			AAEL003578-RA	AAEL004097-RA	AAEL005242-RA	AAEL004896-RA	AAEL015099-RD	AAEL013091-RA	AAEL004544-RA			AAEL004896-RA	AAEL004097-RA
AAEL003746-RA	AAEL004098-RA	AAEL005181-RA			AAEL003581-RA	AAEL004098-RA	AAEL005243-RA	AAEL004902-RA	AAEL015127-RA	AAEL013096-RA	AAEL004546-RA			AAEL004902-RA	AAEL004098-RA
AAEL003747-RA	AAEL004100-RA	AAEL005185-RA			AAEL003582-RA	AAEL004100-RA	AAEL005249-RA	AAEL004905-RA	AAEL015143-RB	AAEL013131-RA	AAEL004548-RA			AAEL004905-RA	AAEL004100-RA
AAEL003749-RA	AAEL004102-RA	AAEL005191-RA			AAEL003591-RA	AAEL004102-RA	AAEL005261-RA	AAEL004909-RA	AAEL015151-RA	AAEL013135-RA	AAEL004551-RA			AAEL004909-RA	AAEL004102-RA
AAEL003750-RB	AAEL004105-RA	AAEL005197-RA			AAEL003592-RA	AAEL004105-RA	AAEL005262-RA	AAEL004910-RA	AAEL015199-RA	AAEL013139-RC	AAEL004558-RA			AAEL004910-RA	AAEL004105-RA
AAEL003755-RA	AAEL004107-RA	AAEL005201-RA			AAEL003597-RB	AAEL004107-RA	AAEL005263-RA	AAEL004911-RA	AAEL015216-RA	AAEL013139-RD	AAEL004559-RA			AAEL004911-RA	AAEL004107-RA
AAEL003756-RA	AAEL004108-RA	AAEL005202-RA			AAEL003599-RA	AAEL004108-RA	AAEL005267-RA	AAEL004913-RA	AAEL015233-RA	AAEL013158-RA	AAEL004563-RA			AAEL004913-RA	AAEL004108-RA
AAEL003761-RA	AAEL004109-RA	AAEL005203-RA			AAEL003601-RA	AAEL004109-RA	AAEL005271-RA	AAEL004917-RA	AAEL015258-RA	AAEL013167-RA	AAEL004566-RA			AAEL004917-RA	AAEL004109-RA
AAEL003763-RA	AAEL004110-RA	AAEL005204-RA			AAEL003604-RA	AAEL004110-RA	AAEL005272-RA	AAEL004920-RA	AAEL015271-RA	AAEL013177-RA	AAEL004567-RA			AAEL004920-RA	AAEL004110-RA
AAEL003766-RA	AAEL004113-RA	AAEL005205-RA			AAEL003605-RA	AAEL004113-RA	AAEL005273-RA	AAEL004921-RA	AAEL015272-RA	AAEL013178-RA	AAEL004568-RA			AAEL004921-RA	AAEL004113-RA
AAEL003767-RA	AAEL004117-RA	AAEL005208-RA			AAEL003609-RA	AAEL004117-RA	AAEL005276-RA	AAEL004934-RA	AAEL015291-RA	AAEL013224-RA	AAEL004569-RA			AAEL004934-RA	AAEL004117-RA
AAEL003768-RA	AAEL004119-RA	AAEL005209-RA			AAEL003610-RA	AAEL004119-RA	AAEL005284-RA	AAEL004936-RA	AAEL015319-RA	AAEL013250-RA	AAEL004571-RA			AAEL004936-RA	AAEL004119-RA
AAEL003769-RB	AAEL004120-RA	AAEL005211-RA			AAEL003612-RA	AAEL004120-RA	AAEL005290-RA	AAEL004938-RA	AAEL015339-RA	AAEL013254-RA	AAEL004574-RA			AAEL004938-RA	AAEL004120-RA
AAEL003770-RA	AAEL004123-RA	AAEL005214-RA			AAEL003617-RA	AAEL004123-RA	AAEL005291-RA	AAEL004943-RA	AAEL015340-RA	AAEL013285-RA	AAEL004579-RA			AAEL004943-RA	AAEL004123-RA
AAEL003774-RA	AAEL004125-RA	AAEL005215-RA			AAEL003630-RA	AAEL004125-RA	AAEL005293-RA	AAEL004946-RA	AAEL015347-RA	AAEL013289-RA	AAEL004581-RA			AAEL004946-RA	AAEL004125-RA
AAEL003776-RA	AAEL004127-RA	AAEL005216-RA			AAEL003634-RA	AAEL004127-RA	AAEL005302-RA	AAEL004952-RA	AAEL015411-RA	AAEL013291-RA	AAEL004586-RB			AAEL004952-RA	AAEL004127-RA
AAEL003779-RA	AAEL004128-RA	AAEL005220-RA			AAEL003636-RA	AAEL004128-RA	AAEL005304-RA	AAEL004957-RA	AAEL015484-RA	AAEL013297-RA	AAEL004587-RA			AAEL004957-RA	AAEL004128-RA
AAEL003780-RA	AAEL004131-RA	AAEL005223-RA			AAEL003640-RA	AAEL004131-RA	AAEL005305-RA	AAEL004961-RA	AAEL015524-RA	AAEL013302-RA	AAEL004589-RA			AAEL004961-RA	AAEL004131-RA
AAEL003785-RA	AAEL004135-RA	AAEL005224-RA			AAEL003641-RA	AAEL004135-RA	AAEL005307-RA	AAEL004967-RA	AAEL015539-RA	AAEL013315-RA	AAEL004592-RA			AAEL004967-RA	AAEL004135-RA
AAEL003786-RA	AAEL004137-RA	AAEL005225-RA			AAEL003646-RA	AAEL004137-RA	AAEL005308-RB	AAEL004968-RA	AAEL015603-RA	AAEL013327-RA	AAEL004594-RA			AAEL004968-RA	AAEL004137-RA
AAEL003789-RA	AAEL004138-RA	AAEL005228-RA			AAEL003651-RA	AAEL004138-RA	AAEL005311-RA	AAEL004971-RA	AAEL015610-RA	AAEL013328-RA	AAEL004600-RA			AAEL004971-RA	AAEL004138-RA
AAEL003798-RA	AAEL004140-RA	AAEL005231-RA			AAEL003652-RA	AAEL004140-RA	AAEL005313-RA	AAEL004977-RA	AAEL015616-RA	AAEL013356-RB	AAEL004601-RA			AAEL004977-RA	AAEL004140-RA
AAEL003799-RA	AAEL004141-RA	AAEL005238-RA			AAEL003656-RA	AAEL004141-RA	AAEL005314-RA	AAEL004978-RA	AAEL015635-RA	AAEL013372-RA	AAEL004604-RA			AAEL004978-RA	AAEL004141-RA
AAEL003800-RA	AAEL004142-RA	AAEL005242-RA			AAEL003658-RA	AAEL004142-RA	AAEL005319-RA	AAEL004981-RA	AAEL015663-RA	AAEL013374-RA	AAEL004606-RA			AAEL004981-RA	AAEL004142-RA
AAEL003801-RA	AAEL004143-RA	AAEL005243-RA			AAEL003660-RA	AAEL004143-RA	AAEL005320-RA	AAEL004984-RA	AAEL016969-RA	AAEL013387-RA	AAEL004608-RA			AAEL004984-RA	AAEL004143-RA
AAEL003805-RA	AAEL004145-RA	AAEL005249-RA			AAEL003661-RA	AAEL004145-RA	AAEL005321-RA	AAEL004985-RB	AAEL016979-RA	AAEL013395-RB	AAEL004609-RA			AAEL004985-RB	AAEL004145-RA
AAEL003811-RA	AAEL004146-RA	AAEL005256-RA			AAEL003662-RA	AAEL004146-RA	AAEL005326-RA	AAEL004986-RA	AAEL016985-RA	AAEL013396-RA	AAEL004610-RA			AAEL004986-RA	AAEL004146-RA
AAEL003812-RA	AAEL004147-RA	AAEL005261-RA			AAEL003670-RA	AAEL004147-RA	AAEL005328-RA	AAEL004989-RA	AAEL016986-RA	AAEL013398-RA	AAEL004611-RA			AAEL004989-RA	AAEL004147-RA
AAEL003815-RA	AAEL004148-RA	AAEL005262-RA			AAEL003671-RA	AAEL004148-RA	AAEL005331-RA	AAEL004990-RA	AAEL016999-RA	AAEL013402-RB	AAEL004613-RA			AAEL004990-RA	AAEL004148-RA
AAEL003817-RA	AAEL004149-RA	AAEL005263-RA			AAEL003674-RA	AAEL004149-RA	AAEL005333-RA	AAEL004995-RA	AAEL017010-RA	AAEL013405-RA	AAEL004614-RA			AAEL004995-RA	AAEL004149-RA
AAEL003819-RA	AAEL004151-RD	AAEL005267-RA			AAEL003678-RA	AAEL004151-RD	AAEL005339-RA	AAEL004997-RA	AAEL017044-RA	AAEL013407-RA	AAEL004617-RA			AAEL004997-RA	AAEL004151-RD
AAEL003824-RA	AAEL004151-RE	AAEL005271-RA			AAEL003680-RA	AAEL004151-RE	AAEL005342-RA	AAEL004999-RA	AAEL017054-RA	AAEL013409-RA	AAEL004620-RA			AAEL004999-RA	AAEL004151-RE
AAEL003825-RA	AAEL004155-RA	AAEL005272-RA			AAEL003682-RA	AAEL004155-RA	AAEL005344-RA	AAEL005000-RA	AAEL017062-RA	AAEL013445-RA	AAEL004621-RA			AAEL005000-RA	AAEL004155-RA
AAEL003829-RA	AAEL004160-RA	AAEL005273-RA			AAEL003683-RA	AAEL004160-RA	AAEL005345-RA	AAEL005002-RA	AAEL017064-RA	AAEL013466-RA	AAEL004623-RA			AAEL005002-RA	AAEL004160-RA
AAEL003839-RA	AAEL004161-RA	AAEL005276-RA			AAEL003684-RA	AAEL004161-RA	AAEL005348-RA	AAEL005008-RB	AAEL017079-RA	AAEL013468-RA	AAEL004626-RA			AAEL005008-RB	AAEL004161-RA
AAEL003845-RA	AAEL004163-RA	AAEL005284-RA			AAEL003686-RA	AAEL004163-RA	AAEL005353-RA	AAEL005008-RC	AAEL017093-RA	AAEL013478-RA	AAEL004628-RA			AAEL005008-RC	AAEL004163-RA
AAEL003855-RA	AAEL004167-RA	AAEL005290-RA			AAEL003688-RA	AAEL004167-RA	AAEL005354-RA	AAEL005013-RA	AAEL017119-RA	AAEL013488-RA	AAEL004633-RA			AAEL005013-RA	AAEL004167-RA
AAEL003864-RA	AAEL004168-RA	AAEL005291-RA			AAEL003698-RA	AAEL004168-RA	AAEL005356-RA	AAEL005022-RA	AAEL017127-RA	AAEL013489-RA	AAEL004634-RA			AAEL005022-RA	AAEL004168-RA
AAEL003867-RA	AAEL004175-RA	AAEL005293-RA			AAEL003704-RA	AAEL004175-RA	AAEL005358-RA	AAEL005023-RA	AAEL017137-RA	AAEL013490-RA	AAEL004637-RA			AAEL005023-RA	AAEL004175-RA
AAEL003868-RA	AAEL004180-RA	AAEL005302-RA			AAEL003705-RA	AAEL004180-RA	AAEL005359-RA	AAEL005025-RA	AAEL017151-RA	AAEL013491-RA	AAEL004638-RA			AAEL005025-RA	AAEL004180-RA
AAEL003869-RA	AAEL004183-RA	AAEL005304-RA			AAEL003718-RA	AAEL004183-RA	AAEL005367-RA	AAEL005027-RA	AAEL017164-RA	AAEL013503-RA	AAEL004640-RA			AAEL005027-RA	AAEL004183-RA
AAEL003870-RA	AAEL004186-RA	AAEL005305-RA			AAEL003720-RA	AAEL004186-RA	AAEL005379-RA	AAEL005037-RA	AAEL017194-RA	AAEL013505-RA	AAEL004643-RA			AAEL005037-RA	AAEL004186-RA
AAEL003871-RA	AAEL004193-RA	AAEL005307-RA			AAEL003726-RA	AAEL004193-RA	AAEL005380-RA	AAEL005038-RA	AAEL017229-RA	AAEL013535-RA	AAEL004644-RA			AAEL005038-RA	AAEL004193-RA
AAEL003872-RA	AAEL004194-RA	AAEL005308-RB			AAEL003728-RA	AAEL004194-RA	AAEL005388-RA	AAEL005040-RA	AAEL017255-RA	AAEL013549-RA	AAEL004645-RA			AAEL005040-RA	AAEL004194-RA
AAEL003875-RA	AAEL004195-RA	AAEL005311-RA			AAEL003730-RA	AAEL004195-RA	AAEL005389-RA	AAEL005041-RA	AAEL017272-RA	AAEL013564-RA	AAEL004653-RA			AAEL005041-RA	AAEL004195-RA
AAEL003876-RA	AAEL004196-RA	AAEL005313-RA			AAEL003731-RA	AAEL004196-RA	AAEL005396-RA	AAEL005046-RA	AAEL017283-RA	AAEL013570-RA	AAEL004657-RA			AAEL005046-RA	AAEL004196-RA
AAEL003878-RA	AAEL004200-RA	AAEL005314-RA			AAEL003732-RA	AAEL004200-RA	AAEL005400-RA	AAEL005047-RA	AAEL017289-RA	AAEL013581-RA	AAEL004658-RA			AAEL005047-RA	AAEL004200-RA
AAEL003879-RA	AAEL004202-RA	AAEL005319-RA			AAEL003733-RA	AAEL004202-RA	AAEL005403-RA	AAEL005053-RA	AAEL017331-RA	AAEL013593-RA	AAEL004661-RA			AAEL005053-RA	AAEL004202-RA
AAEL003882-RA	AAEL004214-RA	AAEL005320-RA			AAEL003734-RA	AAEL004214-RA	AAEL005405-RA	AAEL005055-RA	AAEL017333-RA	AAEL013594-RA	AAEL004662-RA			AAEL005055-RA	AAEL004214-RA
AAEL003883-RA	AAEL004215-RA	AAEL005321-RA			AAEL003735-RA	AAEL004215-RA	AAEL005408-RA	AAEL005056-RA	AAEL017343-RA	AAEL013602-RA	AAEL004663-RA			AAEL005056-RA	AAEL004215-RA
AAEL003885-RA	AAEL004216-RA	AAEL005326-RA			AAEL003736-RA	AAEL004216-RA	AAEL005410-RA	AAEL005057-RA	AAEL017369-RA	AAEL013609-RA	AAEL004666-RA			AAEL005057-RA	AAEL004216-RA
AAEL003889-RA	AAEL004220-RA	AAEL005328-RA			AAEL003737-RA	AAEL004220-RA	AAEL005411-RA	AAEL005061-RA	AAEL017379-RA	AAEL013614-RB	AAEL004668-RA			AAEL005061-RA	AAEL004220-RA
AAEL003895-RA	AAEL004221-RA	AAEL005331-RA			AAEL003739-RA	AAEL004221-RA	AAEL005414-RA	AAEL005066-RA	AAEL017387-RA	AAEL013618-RA	AAEL004673-RA			AAEL005066-RA	AAEL004221-RA
AAEL003897-RA	AAEL004224-RA	AAEL005333-RA			AAEL003740-RA	AAEL004224-RA	AAEL005415-RA	AAEL005071-RA	AAEL017395-RA	AAEL013633-RA	AAEL004675-RA			AAEL005071-RA	AAEL004224-RA
AAEL003901-RA	AAEL004227-RA	AAEL005339-RA			AAEL003741-RA	AAEL004227-RA	AAEL005417-RA	AAEL005075-RA	AAEL017400-RA	AAEL013640-RA	AAEL004676-RA			AAEL005075-RA	AAEL004227-RA
AAEL003903-RA	AAEL004228-RA	AAEL005342-RA			AAEL003743-RA	AAEL004228-RA	AAEL005419-RA	AAEL005077-RA	AAEL017424-RA	AAEL013641-RA	AAEL004682-RA			AAEL005077-RA	AAEL004228-RA
AAEL003906-RA	AAEL004232-RA	AAEL005344-RA			AAEL003746-RA	AAEL004232-RA	AAEL005422-RA	AAEL005078-RA	AAEL017444-RA	AAEL013654-RA	AAEL004685-RA			AAEL005078-RA	AAEL004232-RA
AAEL003907-RA	AAEL004234-RA	AAEL005345-RA			AAEL003747-RA	AAEL004234-RA	AAEL005423-RA	AAEL005086-RA	AAEL017447-RB	AAEL013661-RA	AAEL004686-RA			AAEL005086-RA	AAEL004234-RA
AAEL003908-RA	AAEL004235-RA	AAEL005348-RA			AAEL003749-RA	AAEL004235-RA	AAEL005425-RA	AAEL005089-RA	AAEL017455-RA	AAEL013662-RA	AAEL004688-RA			AAEL005089-RA	AAEL004235-RA
AAEL003911-RA	AAEL004237-RA	AAEL005353-RA			AAEL003750-RB	AAEL004237-RA	AAEL005426-RA	AAEL005092-RA	AAEL017468-RA	AAEL013684-RA	AAEL004690-RA			AAEL005092-RA	AAEL004237-RA
AAEL003913-RA	AAEL004244-RA	AAEL005354-RA			AAEL003755-RA	AAEL004244-RA	AAEL005430-RA	AAEL005097-RA	AAEL017491-RA	AAEL013685-RA	AAEL004691-RA			AAEL005097-RA	AAEL004244-RA
AAEL003914-RA	AAEL004246-RA	AAEL005356-RA			AAEL003758-RA	AAEL004246-RA	AAEL005436-RA	AAEL005101-RA	AAEL017525-RA	AAEL013688-RA	AAEL004694-RA			AAEL005101-RA	AAEL004246-RA
AAEL003916-RA	AAEL004247-RA	AAEL005358-RA			AAEL003766-RA	AAEL004247-RA	AAEL005438-RA	AAEL005106-RA	AAEL017545-RB	AAEL013689-RA	AAEL004699-RA			AAEL005106-RA	AAEL004247-RA
AAEL003918-RA	AAEL004256-RA	AAEL005359-RA			AAEL003767-RA	AAEL004256-RA	AAEL005440-RB	AAEL005110-RA	AAEL017548-RA	AAEL013690-RA	AAEL004702-RA			AAEL005110-RA	AAEL004256-RA
AAEL003919-RA	AAEL004260-RA	AAEL005367-RA			AAEL003769-RB	AAEL004260-RA	AAEL005446-RA	AAEL005118-RA	AAEL017566-RA	AAEL013693-RA	AAEL004704-RA			AAEL005118-RA	AAEL004260-RA
AAEL003921-RA	AAEL004262-RA	AAEL005379-RA			AAEL003770-RA	AAEL004262-RA	AAEL005448-RA	AAEL005123-RA	AAEL017659-RA	AAEL013694-RA	AAEL004709-RA			AAEL005123-RA	AAEL004262-RA
AAEL003922-RA	AAEL004267-RA	AAEL005380-RA			AAEL003771-RA	AAEL004267-RA	AAEL005449-RA	AAEL005125-RA	AAEL017843-RA	AAEL013697-RA	AAEL004710-RA			AAEL005125-RA	AAEL004267-RA
AAEL003926-RA	AAEL004269-RA	AAEL005388-RA			AAEL003773-RA	AAEL004269-RA	AAEL005450-RA	AAEL005127-RA		AAEL013709-RA	AAEL004719-RA			AAEL005127-RA	AAEL004269-RA
AAEL003928-RA	AAEL004274-RA	AAEL005389-RA			AAEL003774-RA	AAEL004274-RA	AAEL005451-RA	AAEL005129-RA		AAEL013726-RA	AAEL004722-RA			AAEL005129-RA	AAEL004274-RA
AAEL003932-RA	AAEL004282-RA	AAEL005396-RA			AAEL003776-RA	AAEL004282-RA	AAEL005452-RA	AAEL005135-RA		AAEL013728-RA	AAEL004723-RA			AAEL005135-RA	AAEL004282-RA
AAEL003937-RA	AAEL004284-RA	AAEL005400-RA			AAEL003779-RA	AAEL004284-RA	AAEL005454-RA	AAEL005137-RA		AAEL013730-RA	AAEL004727-RB			AAEL005137-RA	AAEL004284-RA
AAEL003938-RA	AAEL004287-RA	AAEL005403-RA			AAEL003780-RA	AAEL004287-RA	AAEL005455-RA	AAEL005138-RA		AAEL013733-RA	AAEL004732-RA			AAEL005138-RA	AAEL004287-RA
AAEL003939-RA	AAEL004288-RA	AAEL005405-RA			AAEL003785-RA	AAEL004288-RA	AAEL005458-RA	AAEL005139-RA		AAEL013735-RA	AAEL004738-RA			AAEL005139-RA	AAEL004288-RA
AAEL003942-RA	AAEL004289-RA	AAEL005408-RA			AAEL003786-RA	AAEL004289-RA	AAEL005459-RA	AAEL005140-RA		AAEL013748-RA	AAEL004739-RA			AAEL005140-RA	AAEL004289-RA
AAEL003947-RA	AAEL004297-RA	AAEL005410-RA			AAEL003789-RA	AAEL004297-RA	AAEL005461-RA	AAEL005141-RA		AAEL013749-RA	AAEL004741-RA			AAEL005141-RA	AAEL004297-RA
AAEL003949-RA	AAEL004300-RA	AAEL005411-RA			AAEL003794-RA	AAEL004300-RA	AAEL005469-RA	AAEL005142-RA		AAEL013752-RA	AAEL004755-RA			AAEL005142-RA	AAEL004300-RA
AAEL003950-RA	AAEL004306-RA	AAEL005414-RA			AAEL003795-RA	AAEL004306-RA	AAEL005470-RA	AAEL005146-RA		AAEL013767-RA	AAEL004763-RA			AAEL005146-RA	AAEL004306-RA
AAEL003951-RA	AAEL004307-RB	AAEL005415-RA			AAEL003799-RA	AAEL004307-RB	AAEL005472-RB	AAEL005147-RA		AAEL013768-RA	AAEL004773-RA			AAEL005147-RA	AAEL004307-RB
AAEL003952-RA	AAEL004308-RA	AAEL005417-RA			AAEL003800-RA	AAEL004308-RA	AAEL005477-RA	AAEL005149-RA		AAEL013776-RA	AAEL004777-RA			AAEL005149-RA	AAEL004308-RA
AAEL003953-RA	AAEL004309-RA	AAEL005419-RA			AAEL003801-RA	AAEL004309-RA	AAEL005478-RA	AAEL005150-RA		AAEL013778-RA	AAEL004779-RA			AAEL005150-RA	AAEL004309-RA
AAEL003955-RA	AAEL004311-RA	AAEL005422-RA			AAEL003805-RA	AAEL004311-RA	AAEL005479-RA	AAEL005169-RA		AAEL013790-RA	AAEL004783-RA			AAEL005169-RA	AAEL004311-RA
AAEL003957-RB	AAEL004316-RA	AAEL005423-RA			AAEL003811-RA	AAEL004316-RA	AAEL005484-RA	AAEL005172-RA		AAEL013816-RA	AAEL004784-RA			AAEL005172-RA	AAEL004316-RA
AAEL003957-RC	AAEL004320-RA	AAEL005425-RA			AAEL003812-RA	AAEL004320-RA	AAEL005485-RA	AAEL005173-RA		AAEL013818-RA	AAEL004787-RA			AAEL005173-RA	AAEL004320-RA
AAEL003959-RA	AAEL004322-RA	AAEL005426-RA			AAEL003813-RA	AAEL004322-RA	AAEL005488-RA	AAEL005174-RA		AAEL013826-RA	AAEL004790-RA			AAEL005174-RA	AAEL004322-RA
AAEL003961-RA	AAEL004325-RA	AAEL005430-RA			AAEL003817-RA	AAEL004325-RA	AAEL005493-RA	AAEL005175-RA		AAEL013875-RA	AAEL004791-RA			AAEL005175-RA	AAEL004325-RA
AAEL003964-RA	AAEL004326-RA	AAEL005436-RA			AAEL003819-RA	AAEL004326-RA	AAEL005494-RA	AAEL005180-RA		AAEL013882-RA	AAEL004797-RA			AAEL005180-RA	AAEL004326-RA
AAEL003965-RA	AAEL004327-RA	AAEL005438-RA			AAEL003822-RA	AAEL004327-RA	AAEL005495-RA	AAEL005181-RA		AAEL013888-RA	AAEL004799-RA			AAEL005181-RA	AAEL004327-RA
AAEL003971-RA	AAEL004329-RA	AAEL005440-RB			AAEL003824-RA	AAEL004329-RA	AAEL005496-RA	AAEL005185-RA		AAEL013889-RA	AAEL004801-RA			AAEL005185-RA	AAEL004329-RA
AAEL003972-RA	AAEL004330-RA	AAEL005446-RA			AAEL003825-RA	AAEL004330-RA	AAEL005499-RA	AAEL005191-RA		AAEL013892-RA	AAEL004804-RA			AAEL005191-RA	AAEL004330-RA
AAEL003974-RA	AAEL004331-RA	AAEL005448-RA			AAEL003829-RA	AAEL004331-RA	AAEL005500-RA	AAEL005197-RA		AAEL013900-RA	AAEL004805-RA			AAEL005197-RA	AAEL004331-RA
AAEL003975-RA	AAEL004333-RA	AAEL005449-RA			AAEL003831-RA	AAEL004333-RA	AAEL005505-RA	AAEL005201-RA		AAEL013905-RA	AAEL004808-RA			AAEL005201-RA	AAEL004333-RA
AAEL003976-RA	AAEL004334-RA	AAEL005450-RA			AAEL003837-RA	AAEL004334-RA	AAEL005512-RA	AAEL005202-RA		AAEL013919-RA	AAEL004813-RA			AAEL005202-RA	AAEL004334-RA
AAEL003977-RA	AAEL004337-RA	AAEL005451-RA			AAEL003842-RA	AAEL004337-RA	AAEL005520-RB	AAEL005203-RA		AAEL013920-RA	AAEL004815-RA			AAEL005203-RA	AAEL004337-RA
AAEL003984-RA	AAEL004347-RA	AAEL005452-RA			AAEL003845-RA	AAEL004347-RA	AAEL005521-RA	AAEL005204-RA		AAEL013936-RB	AAEL004817-RA			AAEL005204-RA	AAEL004347-RA
AAEL003985-RA	AAEL004350-RA	AAEL005454-RA			AAEL003849-RA	AAEL004350-RA	AAEL005522-RA	AAEL005205-RA		AAEL013941-RA	AAEL004819-RA			AAEL005205-RA	AAEL004350-RA
AAEL003987-RA	AAEL004354-RA	AAEL005455-RA			AAEL003855-RA	AAEL004354-RA	AAEL005523-RA	AAEL005208-RA		AAEL013950-RA	AAEL004823-RA			AAEL005208-RA	AAEL004354-RA
AAEL003988-RA	AAEL004356-RA	AAEL005458-RA			AAEL003858-RA	AAEL004356-RA	AAEL005527-RA	AAEL005209-RA		AAEL013959-RA	AAEL004825-RA			AAEL005209-RA	AAEL004356-RA
AAEL003989-RA	AAEL004358-RA	AAEL005459-RA			AAEL003864-RA	AAEL004358-RA	AAEL005528-RA	AAEL005211-RA		AAEL013969-RA	AAEL004829-RA			AAEL005211-RA	AAEL004358-RA
AAEL003992-RA	AAEL004364-RA	AAEL005461-RA			AAEL003868-RA	AAEL004364-RA	AAEL005531-RA	AAEL005214-RA		AAEL013970-RA	AAEL004832-RA			AAEL005214-RA	AAEL004364-RA
AAEL003994-RA	AAEL004366-RA	AAEL005466-RA			AAEL003870-RA	AAEL004366-RA	AAEL005558-RA	AAEL005215-RA		AAEL013973-RA	AAEL004838-RA			AAEL005215-RA	AAEL004366-RA
AAEL003995-RA	AAEL004368-RA	AAEL005469-RA			AAEL003871-RA	AAEL004368-RA	AAEL005561-RA	AAEL005216-RA		AAEL013980-RB	AAEL004842-RA			AAEL005216-RA	AAEL004368-RA
AAEL003998-RA	AAEL004370-RA	AAEL005470-RA			AAEL003872-RA	AAEL004370-RA	AAEL005564-RA	AAEL005220-RA		AAEL013994-RA	AAEL004843-RA			AAEL005220-RA	AAEL004370-RA
AAEL004000-RA	AAEL004375-RA	AAEL005472-RB			AAEL003875-RA	AAEL004375-RA	AAEL005569-RA	AAEL005223-RA		AAEL013997-RA	AAEL004849-RA			AAEL005223-RA	AAEL004375-RA
AAEL004002-RA	AAEL004376-RA	AAEL005477-RA			AAEL003876-RA	AAEL004376-RA	AAEL005573-RA	AAEL005224-RA		AAEL014013-RA	AAEL004851-RA			AAEL005224-RA	AAEL004376-RA
AAEL004004-RA	AAEL004378-RA	AAEL005478-RA			AAEL003878-RA	AAEL004378-RA	AAEL005577-RA	AAEL005225-RA		AAEL014018-RA	AAEL004852-RA			AAEL005225-RA	AAEL004378-RA
AAEL004006-RA	AAEL004379-RA	AAEL005479-RA			AAEL003879-RA	AAEL004379-RA	AAEL005579-RA	AAEL005228-RA		AAEL014022-RA	AAEL004853-RA			AAEL005228-RA	AAEL004379-RA
AAEL004007-RA	AAEL004381-RA	AAEL005484-RA			AAEL003882-RA	AAEL004381-RA	AAEL005580-RA	AAEL005231-RA		AAEL014030-RA	AAEL004854-RA			AAEL005231-RA	AAEL004381-RA
AAEL004008-RA	AAEL004384-RA	AAEL005485-RA			AAEL003883-RA	AAEL004384-RA	AAEL005583-RA	AAEL005238-RA		AAEL014035-RA	AAEL004858-RA			AAEL005238-RA	AAEL004384-RA
AAEL004009-RA	AAEL004385-RA	AAEL005488-RA			AAEL003885-RA	AAEL004385-RA	AAEL005584-RA	AAEL005242-RA		AAEL014036-RA	AAEL004859-RA			AAEL005242-RA	AAEL004385-RA
AAEL004017-RA	AAEL004393-RA	AAEL005493-RA			AAEL003887-RA	AAEL004393-RA	AAEL005586-RA	AAEL005243-RA		AAEL014041-RA	AAEL004860-RA			AAEL005243-RA	AAEL004393-RA
AAEL004019-RA	AAEL004397-RA	AAEL005494-RA			AAEL003889-RA	AAEL004397-RA	AAEL005591-RA	AAEL005249-RA		AAEL014061-RA	AAEL004862-RA			AAEL005249-RA	AAEL004397-RA
AAEL004025-RA	AAEL004399-RA	AAEL005495-RA			AAEL003894-RA	AAEL004399-RA	AAEL005601-RA	AAEL005255-RA		AAEL014085-RA	AAEL004865-RA			AAEL005255-RA	AAEL004399-RA
AAEL004026-RA	AAEL004404-RA	AAEL005496-RA			AAEL003895-RA	AAEL004404-RA	AAEL005602-RA	AAEL005261-RA		AAEL014095-RA	AAEL004866-RA			AAEL005261-RA	AAEL004404-RA
AAEL004034-RA	AAEL004405-RA	AAEL005499-RA			AAEL003896-RA	AAEL004405-RA	AAEL005605-RA	AAEL005262-RA		AAEL014106-RA	AAEL004868-RA			AAEL005262-RA	AAEL004405-RA
AAEL004035-RA	AAEL004410-RA	AAEL005500-RA			AAEL003897-RA	AAEL004410-RA	AAEL005615-RA	AAEL005263-RA		AAEL014110-RA	AAEL004869-RA			AAEL005263-RA	AAEL004410-RA
AAEL004039-RA	AAEL004412-RA	AAEL005505-RA			AAEL003901-RA	AAEL004412-RA	AAEL005617-RA	AAEL005267-RA		AAEL014137-RA	AAEL004873-RA			AAEL005267-RA	AAEL004412-RA
AAEL004040-RA	AAEL004414-RA	AAEL005512-RA			AAEL003903-RA	AAEL004414-RA	AAEL005626-RA	AAEL005271-RA		AAEL014138-RA	AAEL004874-RA			AAEL005271-RA	AAEL004414-RA
AAEL004041-RA	AAEL004415-RA	AAEL005520-RB			AAEL003904-RA	AAEL004415-RA	AAEL005629-RA	AAEL005272-RA		AAEL014139-RA	AAEL004875-RA			AAEL005272-RA	AAEL004415-RA
AAEL004045-RA	AAEL004417-RA	AAEL005521-RA			AAEL003906-RA	AAEL004417-RA	AAEL005632-RA	AAEL005273-RA		AAEL014153-RA	AAEL004877-RA			AAEL005273-RA	AAEL004417-RA
AAEL004047-RA	AAEL004422-RA	AAEL005522-RA			AAEL003907-RA	AAEL004422-RA	AAEL005636-RA	AAEL005276-RA		AAEL014173-RA	AAEL004884-RA			AAEL005276-RA	AAEL004422-RA
AAEL004049-RA	AAEL004426-RA	AAEL005523-RA			AAEL003911-RA	AAEL004426-RA	AAEL005639-RA	AAEL005278-RA		AAEL014179-RA	AAEL004886-RA			AAEL005278-RA	AAEL004426-RA
AAEL004052-RA	AAEL004427-RA	AAEL005527-RA			AAEL003913-RA	AAEL004427-RA	AAEL005646-RA	AAEL005284-RA		AAEL014187-RA	AAEL004888-RA			AAEL005284-RA	AAEL004427-RA
AAEL004053-RA	AAEL004428-RA	AAEL005528-RA			AAEL003914-RA	AAEL004428-RA	AAEL005650-RA	AAEL005290-RA		AAEL014198-RA	AAEL004889-RA			AAEL005290-RA	AAEL004428-RA
AAEL004055-RA	AAEL004430-RA	AAEL005531-RA			AAEL003916-RA	AAEL004430-RA	AAEL005653-RA	AAEL005291-RA		AAEL014209-RA	AAEL004896-RA			AAEL005291-RA	AAEL004430-RA
AAEL004057-RA	AAEL004431-RA	AAEL005554-RA			AAEL003917-RA	AAEL004431-RA	AAEL005654-RA	AAEL005293-RA		AAEL014210-RA	AAEL004902-RA			AAEL005293-RA	AAEL004431-RA
AAEL004063-RA	AAEL004433-RA	AAEL005558-RA			AAEL003918-RA	AAEL004433-RA	AAEL005655-RB	AAEL005302-RA		AAEL014219-RA	AAEL004905-RA			AAEL005302-RA	AAEL004433-RA
AAEL004064-RA	AAEL004434-RA	AAEL005561-RA			AAEL003919-RA	AAEL004434-RA	AAEL005656-RA	AAEL005304-RA		AAEL014224-RA	AAEL004910-RA			AAEL005304-RA	AAEL004434-RA
AAEL004065-RA	AAEL004435-RA	AAEL005564-RA			AAEL003921-RA	AAEL004435-RA	AAEL005659-RA	AAEL005305-RA		AAEL014226-RA	AAEL004911-RA			AAEL005305-RA	AAEL004435-RA
AAEL004066-RA	AAEL004438-RA	AAEL005569-RA			AAEL003922-RA	AAEL004438-RA	AAEL005662-RA	AAEL005307-RA		AAEL014249-RA	AAEL004913-RA			AAEL005307-RA	AAEL004438-RA
AAEL004067-RA	AAEL004439-RA	AAEL005573-RA			AAEL003923-RA	AAEL004439-RA	AAEL005663-RA	AAEL005308-RB		AAEL014257-RA	AAEL004916-RA			AAEL005308-RB	AAEL004439-RA
AAEL004068-RA	AAEL004441-RA	AAEL005577-RA			AAEL003926-RA	AAEL004441-RA	AAEL005665-RA	AAEL005311-RA		AAEL014262-RA	AAEL004917-RA			AAEL005311-RA	AAEL004441-RA
AAEL004069-RA	AAEL004444-RA	AAEL005578-RA			AAEL003928-RA	AAEL004444-RA	AAEL005666-RA	AAEL005313-RA		AAEL014285-RA	AAEL004920-RA			AAEL005313-RA	AAEL004444-RA
AAEL004070-RA	AAEL004445-RA	AAEL005579-RA			AAEL003929-RA	AAEL004445-RA	AAEL005670-RA	AAEL005314-RA		AAEL014295-RA	AAEL004921-RA			AAEL005314-RA	AAEL004445-RA
AAEL004071-RA	AAEL004448-RA	AAEL005580-RA			AAEL003932-RA	AAEL004448-RA	AAEL005672-RA	AAEL005319-RA		AAEL014313-RA	AAEL004926-RA			AAEL005319-RA	AAEL004448-RA
AAEL004074-RA	AAEL004449-RA	AAEL005583-RA			AAEL003937-RA	AAEL004449-RA	AAEL005677-RA	AAEL005320-RA		AAEL014317-RA	AAEL004934-RA			AAEL005320-RA	AAEL004449-RA
AAEL004075-RA	AAEL004450-RB	AAEL005584-RA			AAEL003938-RA	AAEL004450-RB	AAEL005678-RA	AAEL005321-RA		AAEL014342-RA	AAEL004936-RA			AAEL005321-RA	AAEL004450-RB
AAEL004076-RA	AAEL004451-RA	AAEL005586-RA			AAEL003939-RA	AAEL004451-RA	AAEL005704-RA	AAEL005326-RA		AAEL014343-RA	AAEL004938-RA			AAEL005326-RA	AAEL004451-RA
AAEL004081-RA	AAEL004452-RA	AAEL005591-RA			AAEL003942-RA	AAEL004452-RA	AAEL005709-RA	AAEL005328-RA		AAEL014350-RA	AAEL004940-RA			AAEL005328-RA	AAEL004452-RA
AAEL004083-RA	AAEL004453-RA	AAEL005601-RA			AAEL003945-RA	AAEL004453-RA	AAEL005715-RA	AAEL005331-RA		AAEL014360-RA	AAEL004943-RA			AAEL005331-RA	AAEL004453-RA
AAEL004086-RB	AAEL004454-RA	AAEL005602-RA			AAEL003947-RA	AAEL004454-RA	AAEL005716-RA	AAEL005333-RA		AAEL014361-RA	AAEL004946-RA			AAEL005333-RA	AAEL004454-RA
AAEL004087-RA	AAEL004455-RA	AAEL005605-RA			AAEL003949-RA	AAEL004455-RA	AAEL005722-RA	AAEL005337-RA		AAEL014367-RA	AAEL004952-RA			AAEL005337-RA	AAEL004455-RA
AAEL004090-RA	AAEL004456-RA	AAEL005615-RA			AAEL003951-RA	AAEL004456-RA	AAEL005723-RA	AAEL005339-RA		AAEL014368-RA	AAEL004956-RA			AAEL005339-RA	AAEL004456-RA
AAEL004094-RA	AAEL004458-RA	AAEL005617-RA			AAEL003952-RA	AAEL004458-RA	AAEL005725-RA	AAEL005342-RA		AAEL014372-RA	AAEL004957-RA			AAEL005342-RA	AAEL004458-RA
AAEL004096-RA	AAEL004464-RA	AAEL005626-RA			AAEL003953-RA	AAEL004464-RA	AAEL005726-RA	AAEL005344-RA		AAEL014399-RA	AAEL004961-RA			AAEL005344-RA	AAEL004464-RA
AAEL004100-RA	AAEL004467-RA	AAEL005629-RA			AAEL003955-RA	AAEL004467-RA	AAEL005727-RA	AAEL005345-RA		AAEL014406-RA	AAEL004967-RA			AAEL005345-RA	AAEL004467-RA
AAEL004102-RA	AAEL004469-RA	AAEL005632-RA			AAEL003957-RC	AAEL004469-RA	AAEL005728-RA	AAEL005348-RA		AAEL014441-RA	AAEL004968-RA			AAEL005348-RA	AAEL004469-RA
AAEL004104-RA	AAEL004470-RA	AAEL005636-RA			AAEL003959-RA	AAEL004470-RA	AAEL005730-RA	AAEL005353-RA		AAEL014487-RA	AAEL004971-RA			AAEL005353-RA	AAEL004470-RA
AAEL004105-RA	AAEL004471-RA	AAEL005639-RA			AAEL003961-RA	AAEL004471-RA	AAEL005734-RA	AAEL005354-RA		AAEL014493-RA	AAEL004973-RA			AAEL005354-RA	AAEL004471-RA
AAEL004107-RA	AAEL004473-RA	AAEL005646-RA			AAEL003964-RA	AAEL004473-RA	AAEL005740-RA	AAEL005356-RA		AAEL014494-RA	AAEL004977-RA			AAEL005356-RA	AAEL004473-RA
AAEL004108-RA	AAEL004474-RA	AAEL005650-RA			AAEL003965-RA	AAEL004474-RA	AAEL005742-RA	AAEL005358-RA		AAEL014505-RA	AAEL004978-RA			AAEL005358-RA	AAEL004474-RA
AAEL004109-RA	AAEL004476-RA	AAEL005653-RA			AAEL003968-RA	AAEL004476-RA	AAEL005744-RA	AAEL005359-RA		AAEL014510-RA	AAEL004981-RA			AAEL005359-RA	AAEL004476-RA
AAEL004110-RA	AAEL004480-RA	AAEL005654-RA			AAEL003971-RA	AAEL004480-RA	AAEL005747-RA	AAEL005367-RA		AAEL014534-RA	AAEL004984-RA			AAEL005367-RA	AAEL004480-RA
AAEL004113-RA	AAEL004482-RA	AAEL005655-RB			AAEL003972-RA	AAEL004482-RA	AAEL005754-RA	AAEL005368-RB		AAEL014552-RA	AAEL004985-RB			AAEL005368-RB	AAEL004482-RA
AAEL004114-RA	AAEL004484-RA	AAEL005656-RA			AAEL003973-RB	AAEL004484-RA	AAEL005760-RA	AAEL005379-RA		AAEL014554-RA	AAEL004986-RA			AAEL005379-RA	AAEL004484-RA
AAEL004117-RA	AAEL004485-RA	AAEL005659-RA			AAEL003974-RA	AAEL004485-RA	AAEL005762-RA	AAEL005380-RA		AAEL014574-RA	AAEL004989-RA			AAEL005380-RA	AAEL004485-RA
AAEL004119-RA	AAEL004486-RA	AAEL005662-RA			AAEL003975-RA	AAEL004486-RA	AAEL005774-RA	AAEL005388-RA		AAEL014577-RA	AAEL004990-RA			AAEL005388-RA	AAEL004486-RA
AAEL004120-RA	AAEL004488-RA	AAEL005663-RA			AAEL003976-RA	AAEL004488-RA	AAEL005792-RA	AAEL005389-RA		AAEL014583-RB	AAEL004995-RA			AAEL005389-RA	AAEL004488-RA
AAEL004124-RA	AAEL004490-RA	AAEL005665-RA			AAEL003977-RA	AAEL004490-RA	AAEL005793-RA	AAEL005396-RA		AAEL014605-RA	AAEL004999-RA			AAEL005396-RA	AAEL004490-RA
AAEL004124-RB	AAEL004493-RA	AAEL005666-RA			AAEL003978-RA	AAEL004493-RA	AAEL005795-RA	AAEL005400-RA		AAEL014628-RA	AAEL005000-RA			AAEL005400-RA	AAEL004493-RA
AAEL004125-RA	AAEL004494-RA	AAEL005670-RA			AAEL003985-RA	AAEL004494-RA	AAEL005798-RA	AAEL005403-RA		AAEL014637-RA	AAEL005002-RA			AAEL005403-RA	AAEL004494-RA
AAEL004127-RA	AAEL004497-RA	AAEL005672-RA			AAEL003987-RA	AAEL004497-RA	AAEL005799-RA	AAEL005405-RA		AAEL014638-RA	AAEL005008-RB			AAEL005405-RA	AAEL004497-RA
AAEL004128-RA	AAEL004498-RA	AAEL005677-RA			AAEL003988-RA	AAEL004498-RA	AAEL005801-RA	AAEL005408-RA		AAEL014641-RA	AAEL005008-RC			AAEL005408-RA	AAEL004498-RA
AAEL004129-RA	AAEL004500-RA	AAEL005678-RA			AAEL003989-RA	AAEL004500-RA	AAEL005802-RA	AAEL005410-RA		AAEL014643-RA	AAEL005013-RA			AAEL005410-RA	AAEL004500-RA
AAEL004131-RA	AAEL004501-RA	AAEL005704-RA			AAEL003992-RA	AAEL004501-RA	AAEL005803-RA	AAEL005411-RA		AAEL014654-RA	AAEL005019-RA			AAEL005411-RA	AAEL004501-RA
AAEL004135-RA	AAEL004507-RA	AAEL005709-RA			AAEL003994-RA	AAEL004507-RA	AAEL005807-RA	AAEL005414-RA		AAEL014670-RA	AAEL005022-RA			AAEL005414-RA	AAEL004507-RA
AAEL004136-RA	AAEL004509-RA	AAEL005715-RA			AAEL003995-RA	AAEL004509-RA	AAEL005811-RA	AAEL005415-RA		AAEL014679-RA	AAEL005023-RA			AAEL005415-RA	AAEL004509-RA
AAEL004137-RA	AAEL004515-RA	AAEL005716-RA			AAEL004000-RA	AAEL004515-RA	AAEL005816-RA	AAEL005416-RA		AAEL014680-RA	AAEL005025-RA			AAEL005416-RA	AAEL004515-RA
AAEL004138-RA	AAEL004517-RA	AAEL005722-RA			AAEL004002-RA	AAEL004517-RA	AAEL005817-RA	AAEL005417-RA		AAEL014689-RA	AAEL005027-RA			AAEL005417-RA	AAEL004517-RA
AAEL004141-RA	AAEL004520-RA	AAEL005723-RA			AAEL004004-RA	AAEL004520-RA	AAEL005820-RA	AAEL005419-RA		AAEL014714-RA	AAEL005037-RA			AAEL005419-RA	AAEL004520-RA
AAEL004142-RA	AAEL004526-RA	AAEL005725-RA			AAEL004007-RA	AAEL004526-RA	AAEL005825-RA	AAEL005422-RA		AAEL014715-RA	AAEL005038-RA			AAEL005422-RA	AAEL004526-RA
AAEL004143-RA	AAEL004527-RA	AAEL005726-RA			AAEL004008-RA	AAEL004527-RA	AAEL005843-RB	AAEL005423-RA		AAEL014721-RA	AAEL005040-RA			AAEL005423-RA	AAEL004527-RA
AAEL004146-RA	AAEL004530-RA	AAEL005727-RA			AAEL004009-RA	AAEL004530-RA	AAEL005844-RA	AAEL005425-RA		AAEL014732-RA	AAEL005041-RA			AAEL005425-RA	AAEL004530-RA
AAEL004147-RA	AAEL004532-RA	AAEL005728-RA			AAEL004015-RA	AAEL004532-RA	AAEL005845-RA	AAEL005426-RA		AAEL014736-RA	AAEL005046-RA			AAEL005426-RA	AAEL004532-RA
AAEL004148-RA	AAEL004534-RA	AAEL005730-RA			AAEL004019-RA	AAEL004534-RA	AAEL005847-RA	AAEL005430-RA		AAEL014738-RA	AAEL005047-RA			AAEL005430-RA	AAEL004534-RA
AAEL004149-RA	AAEL004538-RA	AAEL005734-RA			AAEL004025-RA	AAEL004538-RA	AAEL005851-RA	AAEL005436-RA		AAEL014762-RA	AAEL005049-RA			AAEL005436-RA	AAEL004538-RA
AAEL004151-RD	AAEL004542-RA	AAEL005740-RA			AAEL004026-RA	AAEL004542-RA	AAEL005852-RA	AAEL005438-RA		AAEL014764-RA	AAEL005053-RA			AAEL005438-RA	AAEL004542-RA
AAEL004151-RE	AAEL004544-RA	AAEL005742-RA			AAEL004034-RA	AAEL004544-RA	AAEL005857-RA	AAEL005440-RB		AAEL014767-RA	AAEL005055-RA			AAEL005440-RB	AAEL004544-RA
AAEL004152-RA	AAEL004546-RA	AAEL005744-RA			AAEL004040-RA	AAEL004546-RA	AAEL005858-RA	AAEL005446-RA		AAEL014798-RA	AAEL005056-RA			AAEL005446-RA	AAEL004546-RA
AAEL004154-RA	AAEL004548-RA	AAEL005747-RA			AAEL004041-RA	AAEL004548-RA	AAEL005863-RA	AAEL005448-RA		AAEL014799-RB	AAEL005057-RA			AAEL005448-RA	AAEL004548-RA
AAEL004156-RA	AAEL004551-RA	AAEL005753-RA			AAEL004044-RA	AAEL004551-RA	AAEL005866-RA	AAEL005449-RA		AAEL014823-RA	AAEL005061-RA			AAEL005449-RA	AAEL004551-RA
AAEL004161-RA	AAEL004553-RA	AAEL005754-RA			AAEL004045-RA	AAEL004553-RA	AAEL005871-RA	AAEL005450-RA		AAEL014844-RA	AAEL005064-RA			AAEL005450-RA	AAEL004553-RA
AAEL004167-RA	AAEL004558-RA	AAEL005760-RA			AAEL004047-RA	AAEL004558-RA	AAEL005874-RA	AAEL005451-RA		AAEL014846-RA	AAEL005066-RA			AAEL005451-RA	AAEL004558-RA
AAEL004168-RA	AAEL004559-RA	AAEL005762-RA			AAEL004052-RA	AAEL004559-RA	AAEL005879-RA	AAEL005452-RA		AAEL014847-RA	AAEL005067-RA			AAEL005452-RA	AAEL004559-RA
AAEL004169-RA	AAEL004563-RA	AAEL005774-RA			AAEL004054-RA	AAEL004563-RA	AAEL005881-RA	AAEL005454-RA		AAEL014855-RA	AAEL005068-RA			AAEL005454-RA	AAEL004563-RA
AAEL004175-RA	AAEL004566-RA	AAEL005792-RA			AAEL004061-RA	AAEL004566-RA	AAEL005884-RA	AAEL005455-RA		AAEL014863-RF	AAEL005069-RA			AAEL005455-RA	AAEL004566-RA
AAEL004180-RA	AAEL004567-RA	AAEL005793-RA			AAEL004063-RA	AAEL004567-RA	AAEL005890-RA	AAEL005458-RA		AAEL014868-RA	AAEL005071-RA			AAEL005458-RA	AAEL004567-RA
AAEL004183-RA	AAEL004568-RA	AAEL005795-RA			AAEL004065-RA	AAEL004568-RA	AAEL005894-RA	AAEL005459-RA		AAEL014872-RA	AAEL005075-RA			AAEL005459-RA	AAEL004568-RA
AAEL004186-RA	AAEL004569-RA	AAEL005798-RA			AAEL004066-RA	AAEL004569-RA	AAEL005902-RA	AAEL005461-RA		AAEL014897-RA	AAEL005077-RA			AAEL005461-RA	AAEL004569-RA
AAEL004191-RA	AAEL004571-RA	AAEL005799-RA			AAEL004069-RA	AAEL004571-RA	AAEL005903-RA	AAEL005469-RA		AAEL014902-RA	AAEL005078-RA			AAEL005469-RA	AAEL004571-RA
AAEL004194-RA	AAEL004574-RA	AAEL005801-RA			AAEL004070-RA	AAEL004574-RA	AAEL005905-RA	AAEL005470-RA		AAEL014908-RA	AAEL005080-RA			AAEL005470-RA	AAEL004574-RA
AAEL004195-RA	AAEL004579-RA	AAEL005802-RA			AAEL004071-RA	AAEL004579-RA	AAEL005908-RA	AAEL005472-RB		AAEL014920-RA	AAEL005083-RA			AAEL005472-RB	AAEL004579-RA
AAEL004196-RA	AAEL004581-RA	AAEL005803-RA			AAEL004074-RA	AAEL004581-RA	AAEL005909-RA	AAEL005477-RA		AAEL014969-RA	AAEL005086-RA			AAEL005477-RA	AAEL004581-RA
AAEL004200-RA	AAEL004582-RA	AAEL005807-RA			AAEL004075-RA	AAEL004582-RA	AAEL005910-RA	AAEL005478-RA		AAEL014998-RA	AAEL005089-RA			AAEL005478-RA	AAEL004582-RA
AAEL004201-RA	AAEL004585-RA	AAEL005811-RA			AAEL004077-RA	AAEL004585-RA	AAEL005915-RA	AAEL005479-RA		AAEL014999-RA	AAEL005092-RA			AAEL005479-RA	AAEL004585-RA
AAEL004211-RA	AAEL004586-RB	AAEL005816-RA			AAEL004081-RA	AAEL004586-RB	AAEL005921-RA	AAEL005484-RA		AAEL015011-RA	AAEL005097-RA			AAEL005484-RA	AAEL004586-RB
AAEL004215-RA	AAEL004587-RA	AAEL005817-RA			AAEL004083-RA	AAEL004587-RA	AAEL005930-RA	AAEL005485-RA		AAEL015014-RA	AAEL005106-RA			AAEL005485-RA	AAEL004587-RA
AAEL004219-RA	AAEL004589-RA	AAEL005820-RA			AAEL004087-RA	AAEL004589-RA	AAEL005931-RA	AAEL005488-RA		AAEL015015-RA	AAEL005110-RA			AAEL005488-RA	AAEL004589-RA
AAEL004220-RA	AAEL004592-RA	AAEL005825-RA			AAEL004089-RA	AAEL004592-RA	AAEL005934-RA	AAEL005493-RA		AAEL015022-RA	AAEL005118-RA			AAEL005493-RA	AAEL004592-RA
AAEL004221-RA	AAEL004594-RA	AAEL005843-RB			AAEL004090-RA	AAEL004594-RA	AAEL005937-RA	AAEL005494-RA		AAEL015034-RA	AAEL005123-RA			AAEL005494-RA	AAEL004594-RA
AAEL004224-RA	AAEL004600-RA	AAEL005844-RA			AAEL004091-RA	AAEL004600-RA	AAEL005939-RB	AAEL005495-RA		AAEL015049-RA	AAEL005125-RA			AAEL005495-RA	AAEL004600-RA
AAEL004225-RA	AAEL004601-RA	AAEL005845-RA			AAEL004093-RA	AAEL004601-RA	AAEL005944-RA	AAEL005496-RA		AAEL015064-RB	AAEL005127-RA			AAEL005496-RA	AAEL004601-RA
AAEL004227-RA	AAEL004604-RA	AAEL005847-RA			AAEL004094-RA	AAEL004604-RA	AAEL005951-RB	AAEL005499-RA		AAEL015075-RA	AAEL005129-RA			AAEL005499-RA	AAEL004604-RA
AAEL004228-RA	AAEL004606-RA	AAEL005851-RA			AAEL004096-RA	AAEL004606-RA	AAEL005958-RA	AAEL005500-RA		AAEL015080-RA	AAEL005131-RA			AAEL005500-RA	AAEL004606-RA
AAEL004232-RA	AAEL004607-RA	AAEL005852-RA			AAEL004097-RA	AAEL004607-RA	AAEL005965-RA	AAEL005505-RA		AAEL015090-RA	AAEL005137-RA			AAEL005505-RA	AAEL004607-RA
AAEL004233-RA	AAEL004608-RA	AAEL005857-RA			AAEL004100-RA	AAEL004608-RA	AAEL005969-RA	AAEL005512-RA		AAEL015107-RA	AAEL005138-RA			AAEL005512-RA	AAEL004608-RA
AAEL004234-RA	AAEL004609-RA	AAEL005858-RA			AAEL004102-RA	AAEL004609-RA	AAEL005970-RA	AAEL005520-RB		AAEL015142-RA	AAEL005139-RA			AAEL005520-RB	AAEL004609-RA
AAEL004235-RA	AAEL004610-RA	AAEL005863-RA			AAEL004105-RA	AAEL004610-RA	AAEL005972-RA	AAEL005521-RA		AAEL015145-RA	AAEL005141-RA			AAEL005521-RA	AAEL004610-RA
AAEL004237-RA	AAEL004611-RA	AAEL005866-RA			AAEL004107-RA	AAEL004611-RA	AAEL005976-RA	AAEL005522-RA		AAEL015198-RA	AAEL005142-RA			AAEL005522-RA	AAEL004611-RA
AAEL004243-RA	AAEL004613-RA	AAEL005871-RA			AAEL004108-RA	AAEL004613-RA	AAEL005979-RA	AAEL005523-RA		AAEL015231-RA	AAEL005145-RA			AAEL005523-RA	AAEL004613-RA
AAEL004244-RA	AAEL004614-RA	AAEL005874-RA			AAEL004109-RA	AAEL004614-RA	AAEL005985-RA	AAEL005527-RA		AAEL015244-RA	AAEL005146-RA			AAEL005527-RA	AAEL004614-RA
AAEL004247-RA	AAEL004615-RA	AAEL005879-RA			AAEL004110-RA	AAEL004615-RA	AAEL005991-RA	AAEL005528-RA		AAEL015274-RA	AAEL005147-RA			AAEL005528-RA	AAEL004615-RA
AAEL004256-RA	AAEL004617-RA	AAEL005881-RA			AAEL004113-RA	AAEL004617-RA	AAEL005997-RA	AAEL005531-RA		AAEL015326-RA	AAEL005149-RA			AAEL005531-RA	AAEL004617-RA
AAEL004266-RA	AAEL004620-RA	AAEL005884-RA			AAEL004117-RA	AAEL004620-RA	AAEL005998-RA	AAEL005558-RA		AAEL015342-RA	AAEL005150-RA			AAEL005558-RA	AAEL004620-RA
AAEL004267-RA	AAEL004621-RA	AAEL005890-RA			AAEL004119-RA	AAEL004621-RA	AAEL006002-RA	AAEL005561-RA		AAEL015381-RA	AAEL005160-RA			AAEL005561-RA	AAEL004621-RA
AAEL004274-RA	AAEL004623-RA	AAEL005894-RA			AAEL004120-RA	AAEL004623-RA	AAEL006007-RA	AAEL005564-RA		AAEL015383-RA	AAEL005162-RA			AAEL005564-RA	AAEL004623-RA
AAEL004282-RA	AAEL004626-RA	AAEL005902-RA			AAEL004123-RA	AAEL004626-RA	AAEL006009-RA	AAEL005569-RA		AAEL015392-RA	AAEL005172-RA			AAEL005569-RA	AAEL004626-RA
AAEL004283-RA	AAEL004628-RA	AAEL005903-RA			AAEL004125-RA	AAEL004628-RA	AAEL006016-RA	AAEL005573-RA		AAEL015465-RA	AAEL005173-RA			AAEL005573-RA	AAEL004628-RA
AAEL004284-RA	AAEL004633-RA	AAEL005905-RA			AAEL004127-RA	AAEL004633-RA	AAEL006022-RA	AAEL005575-RA		AAEL015467-RA	AAEL005174-RA			AAEL005575-RA	AAEL004633-RA
AAEL004286-RA	AAEL004634-RA	AAEL005908-RA			AAEL004128-RA	AAEL004634-RA	AAEL006024-RA	AAEL005577-RA		AAEL015483-RA	AAEL005175-RA			AAEL005577-RA	AAEL004634-RA
AAEL004287-RA	AAEL004637-RA	AAEL005909-RA			AAEL004131-RA	AAEL004637-RA	AAEL006025-RA	AAEL005579-RA		AAEL015543-RA	AAEL005180-RA			AAEL005579-RA	AAEL004637-RA
AAEL004288-RA	AAEL004638-RA	AAEL005910-RA			AAEL004133-RA	AAEL004638-RA	AAEL006026-RA	AAEL005580-RA		AAEL015555-RA	AAEL005181-RA			AAEL005580-RA	AAEL004638-RA
AAEL004289-RA	AAEL004640-RA	AAEL005915-RA			AAEL004137-RA	AAEL004640-RA	AAEL006028-RA	AAEL005583-RA		AAEL015575-RB	AAEL005185-RA			AAEL005583-RA	AAEL004640-RA
AAEL004290-RA	AAEL004643-RA	AAEL005921-RA			AAEL004138-RA	AAEL004643-RA	AAEL006029-RA	AAEL005584-RA		AAEL016972-RA	AAEL005191-RA			AAEL005584-RA	AAEL004643-RA
AAEL004294-RA	AAEL004644-RA	AAEL005930-RA			AAEL004140-RA	AAEL004644-RA	AAEL006031-RA	AAEL005586-RA		AAEL016974-RA	AAEL005197-RA			AAEL005586-RA	AAEL004644-RA
AAEL004297-RA	AAEL004645-RA	AAEL005931-RA			AAEL004141-RA	AAEL004645-RA	AAEL006032-RA	AAEL005591-RA		AAEL016976-RA	AAEL005201-RA			AAEL005591-RA	AAEL004645-RA
AAEL004300-RA	AAEL004653-RA	AAEL005934-RA			AAEL004142-RA	AAEL004653-RA	AAEL006033-RA	AAEL005601-RA		AAEL017007-RA	AAEL005202-RA			AAEL005601-RA	AAEL004653-RA
AAEL004302-RA	AAEL004657-RA	AAEL005937-RA			AAEL004143-RA	AAEL004657-RA	AAEL006036-RA	AAEL005602-RA		AAEL017011-RA	AAEL005203-RA			AAEL005602-RA	AAEL004657-RA
AAEL004305-RA	AAEL004658-RA	AAEL005939-RB			AAEL004146-RA	AAEL004658-RA	AAEL006038-RA	AAEL005605-RA		AAEL017018-RA	AAEL005204-RA			AAEL005605-RA	AAEL004658-RA
AAEL004307-RB	AAEL004661-RA	AAEL005944-RA			AAEL004147-RA	AAEL004661-RA	AAEL006039-RA	AAEL005615-RA		AAEL017020-RA	AAEL005205-RA			AAEL005615-RA	AAEL004661-RA
AAEL004307-RC	AAEL004662-RA	AAEL005951-RA			AAEL004148-RA	AAEL004662-RA	AAEL006040-RA	AAEL005617-RA		AAEL017026-RA	AAEL005208-RA			AAEL005617-RA	AAEL004662-RA
AAEL004308-RA	AAEL004663-RA	AAEL005951-RB			AAEL004149-RA	AAEL004663-RA	AAEL006043-RA	AAEL005626-RA		AAEL017047-RA	AAEL005209-RA			AAEL005626-RA	AAEL004663-RA
AAEL004309-RA	AAEL004666-RA	AAEL005958-RA			AAEL004151-RC	AAEL004666-RA	AAEL006053-RA	AAEL005628-RB		AAEL017058-RA	AAEL005211-RA			AAEL005628-RB	AAEL004666-RA
AAEL004311-RA	AAEL004668-RA	AAEL005965-RA			AAEL004151-RD	AAEL004668-RA	AAEL006056-RA	AAEL005629-RA		AAEL017060-RA	AAEL005214-RA			AAEL005629-RA	AAEL004668-RA
AAEL004315-RA	AAEL004673-RA	AAEL005969-RA			AAEL004151-RE	AAEL004673-RA	AAEL006057-RA	AAEL005632-RA		AAEL017061-RA	AAEL005215-RA			AAEL005632-RA	AAEL004673-RA
AAEL004316-RA	AAEL004675-RA	AAEL005970-RA			AAEL004157-RA	AAEL004675-RA	AAEL006059-RA	AAEL005636-RA		AAEL017072-RA	AAEL005216-RA			AAEL005636-RA	AAEL004675-RA
AAEL004319-RA	AAEL004676-RA	AAEL005972-RA			AAEL004161-RA	AAEL004676-RA	AAEL006061-RA	AAEL005639-RA		AAEL017073-RA	AAEL005220-RA			AAEL005639-RA	AAEL004676-RA
AAEL004321-RA	AAEL004678-RA	AAEL005976-RA			AAEL004166-RA	AAEL004678-RA	AAEL006062-RA	AAEL005646-RA		AAEL017076-RA	AAEL005223-RA			AAEL005646-RA	AAEL004678-RA
AAEL004322-RA	AAEL004682-RA	AAEL005979-RA			AAEL004167-RA	AAEL004682-RA	AAEL006065-RA	AAEL005650-RA		AAEL017077-RA	AAEL005224-RA			AAEL005650-RA	AAEL004682-RA
AAEL004325-RA	AAEL004685-RA	AAEL005985-RA			AAEL004168-RA	AAEL004685-RA	AAEL006068-RA	AAEL005653-RA		AAEL017080-RA	AAEL005225-RA			AAEL005653-RA	AAEL004685-RA
AAEL004326-RA	AAEL004686-RA	AAEL005991-RA			AAEL004169-RA	AAEL004686-RA	AAEL006074-RA	AAEL005654-RA		AAEL017083-RA	AAEL005228-RA			AAEL005654-RA	AAEL004686-RA
AAEL004327-RA	AAEL004688-RA	AAEL005997-RA			AAEL004175-RA	AAEL004688-RA	AAEL006079-RA	AAEL005655-RB		AAEL017091-RA	AAEL005231-RA			AAEL005655-RB	AAEL004688-RA
AAEL004328-RA	AAEL004690-RA	AAEL005998-RA			AAEL004176-RB	AAEL004690-RA	AAEL006080-RA	AAEL005656-RA		AAEL017100-RA	AAEL005238-RA			AAEL005656-RA	AAEL004690-RA
AAEL004329-RA	AAEL004691-RA	AAEL006002-RA			AAEL004180-RA	AAEL004691-RA	AAEL006081-RA	AAEL005659-RA		AAEL017101-RA	AAEL005239-RA			AAEL005659-RA	AAEL004691-RA
AAEL004330-RA	AAEL004694-RA	AAEL006007-RA			AAEL004183-RA	AAEL004694-RA	AAEL006087-RA	AAEL005660-RA		AAEL017102-RA	AAEL005242-RA			AAEL005660-RA	AAEL004694-RA
AAEL004333-RA	AAEL004699-RA	AAEL006009-RA			AAEL004184-RA	AAEL004699-RA	AAEL006098-RA	AAEL005662-RA		AAEL017113-RA	AAEL005243-RA			AAEL005662-RA	AAEL004699-RA
AAEL004334-RA	AAEL004702-RA	AAEL006016-RA			AAEL004186-RA	AAEL004702-RA	AAEL006107-RA	AAEL005663-RA		AAEL017114-RA	AAEL005249-RA			AAEL005663-RA	AAEL004702-RA
AAEL004337-RA	AAEL004704-RA	AAEL006022-RA			AAEL004194-RA	AAEL004704-RA	AAEL006115-RA	AAEL005665-RA		AAEL017116-RA	AAEL005256-RB			AAEL005665-RA	AAEL004704-RA
AAEL004338-RA	AAEL004709-RA	AAEL006024-RA			AAEL004195-RA	AAEL004709-RA	AAEL006116-RA	AAEL005666-RA		AAEL017122-RA	AAEL005261-RA			AAEL005666-RA	AAEL004709-RA
AAEL004345-RA	AAEL004710-RA	AAEL006025-RA			AAEL004196-RA	AAEL004710-RA	AAEL006117-RA	AAEL005670-RA		AAEL017124-RA	AAEL005262-RA			AAEL005670-RA	AAEL004710-RA
AAEL004347-RA	AAEL004719-RA	AAEL006026-RA			AAEL004197-RA	AAEL004719-RA	AAEL006118-RA	AAEL005672-RA		AAEL017148-RA	AAEL005263-RA			AAEL005672-RA	AAEL004719-RA
AAEL004348-RA	AAEL004722-RA	AAEL006028-RA			AAEL004200-RA	AAEL004722-RA	AAEL006121-RA	AAEL005677-RA		AAEL017161-RA	AAEL005267-RA			AAEL005677-RA	AAEL004722-RA
AAEL004354-RA	AAEL004723-RA	AAEL006029-RA			AAEL004206-RA	AAEL004723-RA	AAEL006124-RA	AAEL005678-RA		AAEL017167-RA	AAEL005268-RA			AAEL005678-RA	AAEL004723-RA
AAEL004356-RA	AAEL004727-RB	AAEL006031-RA			AAEL004211-RA	AAEL004727-RB	AAEL006125-RA	AAEL005704-RA		AAEL017168-RA	AAEL005271-RA			AAEL005704-RA	AAEL004727-RB
AAEL004357-RA	AAEL004732-RA	AAEL006032-RA			AAEL004215-RA	AAEL004732-RA	AAEL006129-RA	AAEL005709-RA		AAEL017171-RA	AAEL005272-RA			AAEL005709-RA	AAEL004732-RA
AAEL004358-RA	AAEL004738-RA	AAEL006033-RA			AAEL004216-RA	AAEL004738-RA	AAEL006133-RA	AAEL005713-RA		AAEL017176-RA	AAEL005273-RA			AAEL005713-RA	AAEL004738-RA
AAEL004364-RA	AAEL004739-RA	AAEL006036-RA			AAEL004220-RA	AAEL004739-RA	AAEL006142-RA	AAEL005715-RA		AAEL017184-RA	AAEL005276-RA			AAEL005715-RA	AAEL004739-RA
AAEL004365-RA	AAEL004741-RA	AAEL006038-RA			AAEL004221-RA	AAEL004741-RA	AAEL006144-RA	AAEL005716-RA		AAEL017208-RA	AAEL005277-RA			AAEL005716-RA	AAEL004741-RA
AAEL004368-RA	AAEL004755-RA	AAEL006039-RA			AAEL004224-RA	AAEL004755-RA	AAEL006145-RA	AAEL005722-RA		AAEL017237-RA	AAEL005284-RA			AAEL005722-RA	AAEL004755-RA
AAEL004370-RA	AAEL004761-RA	AAEL006040-RA			AAEL004227-RA	AAEL004761-RA	AAEL006146-RA	AAEL005723-RA		AAEL017241-RA	AAEL005288-RA			AAEL005723-RA	AAEL004761-RA
AAEL004371-RA	AAEL004763-RA	AAEL006043-RA			AAEL004228-RA	AAEL004763-RA	AAEL006149-RA	AAEL005725-RA		AAEL017254-RA	AAEL005290-RA			AAEL005725-RA	AAEL004763-RA
AAEL004376-RA	AAEL004773-RA	AAEL006053-RA			AAEL004231-RA	AAEL004773-RA	AAEL006150-RA	AAEL005726-RA		AAEL017256-RA	AAEL005291-RA			AAEL005726-RA	AAEL004773-RA
AAEL004378-RA	AAEL004777-RA	AAEL006056-RA			AAEL004232-RA	AAEL004777-RA	AAEL006152-RA	AAEL005727-RA		AAEL017261-RA	AAEL005293-RA			AAEL005727-RA	AAEL004777-RA
AAEL004379-RA	AAEL004779-RA	AAEL006057-RA			AAEL004234-RA	AAEL004779-RA	AAEL006153-RA	AAEL005728-RA		AAEL017265-RA	AAEL005302-RA			AAEL005728-RA	AAEL004779-RA
AAEL004385-RA	AAEL004783-RA	AAEL006059-RA			AAEL004235-RA	AAEL004783-RA	AAEL006158-RA	AAEL005730-RA		AAEL017276-RA	AAEL005303-RA			AAEL005730-RA	AAEL004783-RA
AAEL004386-RA	AAEL004784-RA	AAEL006061-RA			AAEL004237-RA	AAEL004784-RA	AAEL006172-RA	AAEL005734-RA		AAEL017282-RA	AAEL005304-RA			AAEL005734-RA	AAEL004784-RA
AAEL004393-RA	AAEL004786-RA	AAEL006062-RA			AAEL004247-RA	AAEL004786-RA	AAEL006174-RA	AAEL005740-RA		AAEL017284-RA	AAEL005305-RA			AAEL005740-RA	AAEL004786-RA
AAEL004394-RA	AAEL004787-RA	AAEL006065-RA			AAEL004256-RA	AAEL004787-RA	AAEL006175-RA	AAEL005742-RA		AAEL017285-RA	AAEL005307-RA			AAEL005742-RA	AAEL004787-RA
AAEL004396-RA	AAEL004790-RA	AAEL006068-RA			AAEL004260-RA	AAEL004790-RA	AAEL006178-RA	AAEL005744-RA		AAEL017287-RA	AAEL005308-RA			AAEL005744-RA	AAEL004790-RA
AAEL004397-RA	AAEL004791-RA	AAEL006074-RA			AAEL004262-RA	AAEL004791-RA	AAEL006180-RA	AAEL005747-RA		AAEL017290-RA	AAEL005308-RB			AAEL005747-RA	AAEL004791-RA
AAEL004402-RA	AAEL004797-RA	AAEL006079-RA			AAEL004267-RA	AAEL004797-RA	AAEL006184-RA	AAEL005754-RA		AAEL017301-RA	AAEL005309-RA			AAEL005754-RA	AAEL004797-RA
AAEL004404-RA	AAEL004799-RA	AAEL006080-RA			AAEL004269-RA	AAEL004799-RA	AAEL006185-RA	AAEL005760-RA		AAEL017303-RA	AAEL005311-RA			AAEL005760-RA	AAEL004799-RA
AAEL004405-RA	AAEL004801-RA	AAEL006081-RA			AAEL004273-RA	AAEL004801-RA	AAEL006186-RA	AAEL005762-RA		AAEL017318-RA	AAEL005313-RA			AAEL005762-RA	AAEL004801-RA
AAEL004408-RA	AAEL004804-RA	AAEL006087-RA			AAEL004274-RA	AAEL004804-RA	AAEL006187-RA	AAEL005774-RA		AAEL017319-RB	AAEL005314-RA			AAEL005774-RA	AAEL004804-RA
AAEL004412-RA	AAEL004805-RA	AAEL006098-RA			AAEL004282-RA	AAEL004805-RA	AAEL006189-RA	AAEL005792-RA		AAEL017328-RA	AAEL005319-RA			AAEL005792-RA	AAEL004805-RA
AAEL004415-RA	AAEL004808-RA	AAEL006107-RA			AAEL004283-RA	AAEL004808-RA	AAEL006193-RA	AAEL005793-RA		AAEL017330-RA	AAEL005320-RA			AAEL005793-RA	AAEL004808-RA
AAEL004416-RA	AAEL004810-RA	AAEL006115-RA			AAEL004284-RA	AAEL004810-RA	AAEL006198-RA	AAEL005795-RA		AAEL017338-RA	AAEL005321-RA			AAEL005795-RA	AAEL004810-RA
AAEL004417-RA	AAEL004813-RA	AAEL006116-RA			AAEL004287-RA	AAEL004813-RA	AAEL006210-RA	AAEL005797-RA		AAEL017340-RA	AAEL005326-RA			AAEL005797-RA	AAEL004813-RA
AAEL004422-RA	AAEL004815-RA	AAEL006117-RA			AAEL004288-RA	AAEL004815-RA	AAEL006221-RA	AAEL005798-RA		AAEL017346-RA	AAEL005328-RA			AAEL005798-RA	AAEL004815-RA
AAEL004425-RA	AAEL004817-RA	AAEL006118-RA			AAEL004289-RA	AAEL004817-RA	AAEL006224-RA	AAEL005799-RA		AAEL017352-RA	AAEL005331-RA			AAEL005799-RA	AAEL004817-RA
AAEL004426-RA	AAEL004819-RA	AAEL006121-RA			AAEL004297-RA	AAEL004819-RA	AAEL006227-RA	AAEL005801-RA		AAEL017365-RA	AAEL005333-RA			AAEL005801-RA	AAEL004819-RA
AAEL004427-RA	AAEL004820-RA	AAEL006124-RA			AAEL004300-RA	AAEL004820-RA	AAEL006230-RA	AAEL005802-RA		AAEL017383-RA	AAEL005339-RA			AAEL005802-RA	AAEL004820-RA
AAEL004428-RA	AAEL004823-RA	AAEL006125-RA			AAEL004306-RA	AAEL004823-RA	AAEL006235-RA	AAEL005803-RA		AAEL017385-RB	AAEL005342-RA			AAEL005803-RA	AAEL004823-RA
AAEL004430-RA	AAEL004825-RA	AAEL006129-RA			AAEL004307-RA	AAEL004825-RA	AAEL006236-RB	AAEL005807-RA		AAEL017393-RA	AAEL005344-RA			AAEL005807-RA	AAEL004825-RA
AAEL004431-RA	AAEL004829-RA	AAEL006133-RA			AAEL004307-RB	AAEL004829-RA	AAEL006241-RA	AAEL005811-RA		AAEL017412-RA	AAEL005345-RA			AAEL005811-RA	AAEL004829-RA
AAEL004433-RA	AAEL004832-RA	AAEL006142-RA			AAEL004307-RC	AAEL004832-RA	AAEL006242-RA	AAEL005816-RA		AAEL017420-RA	AAEL005346-RA			AAEL005816-RA	AAEL004832-RA
AAEL004434-RA	AAEL004838-RA	AAEL006144-RA			AAEL004308-RA	AAEL004838-RA	AAEL006247-RA	AAEL005817-RA		AAEL017423-RA	AAEL005348-RA			AAEL005817-RA	AAEL004838-RA
AAEL004435-RA	AAEL004842-RA	AAEL006145-RA			AAEL004309-RA	AAEL004842-RA	AAEL006253-RA	AAEL005820-RA		AAEL017429-RA	AAEL005353-RA			AAEL005820-RA	AAEL004842-RA
AAEL004436-RA	AAEL004843-RA	AAEL006146-RA			AAEL004311-RA	AAEL004843-RA	AAEL006255-RA	AAEL005825-RA		AAEL017438-RA	AAEL005354-RA			AAEL005825-RA	AAEL004843-RA
AAEL004437-RA	AAEL004849-RA	AAEL006149-RA			AAEL004316-RA	AAEL004849-RA	AAEL006263-RA	AAEL005836-RA		AAEL017464-RA	AAEL005355-RA			AAEL005836-RA	AAEL004849-RA
AAEL004438-RA	AAEL004850-RA	AAEL006150-RA			AAEL004319-RA	AAEL004850-RA	AAEL006264-RA	AAEL005843-RB		AAEL017467-RA	AAEL005356-RA			AAEL005843-RB	AAEL004850-RA
AAEL004439-RA	AAEL004851-RA	AAEL006152-RA			AAEL004320-RA	AAEL004851-RA	AAEL006274-RA	AAEL005844-RA		AAEL017473-RA	AAEL005357-RA			AAEL005844-RA	AAEL004851-RA
AAEL004441-RA	AAEL004852-RA	AAEL006153-RA			AAEL004322-RA	AAEL004852-RA	AAEL006285-RA	AAEL005845-RA		AAEL017480-RA	AAEL005358-RA			AAEL005845-RA	AAEL004852-RA
AAEL004444-RA	AAEL004853-RA	AAEL006158-RA			AAEL004325-RA	AAEL004853-RA	AAEL006289-RA	AAEL005846-RA		AAEL017485-RA	AAEL005359-RA			AAEL005846-RA	AAEL004853-RA
AAEL004445-RA	AAEL004854-RA	AAEL006172-RA			AAEL004326-RA	AAEL004854-RA	AAEL006290-RA	AAEL005847-RA		AAEL017487-RA	AAEL005361-RA			AAEL005847-RA	AAEL004854-RA
AAEL004448-RA	AAEL004858-RA	AAEL006174-RA			AAEL004327-RA	AAEL004858-RA	AAEL006300-RA	AAEL005848-RA		AAEL017503-RA	AAEL005367-RA			AAEL005848-RA	AAEL004858-RA
AAEL004450-RB	AAEL004859-RA	AAEL006175-RA			AAEL004329-RA	AAEL004859-RA	AAEL006308-RA	AAEL005851-RA		AAEL017528-RA	AAEL005369-RA			AAEL005851-RA	AAEL004859-RA
AAEL004451-RA	AAEL004860-RA	AAEL006178-RA			AAEL004330-RA	AAEL004860-RA	AAEL006314-RA	AAEL005852-RA		AAEL017529-RA	AAEL005379-RA			AAEL005852-RA	AAEL004860-RA
AAEL004452-RA	AAEL004862-RA	AAEL006180-RA			AAEL004331-RA	AAEL004862-RA	AAEL006315-RA	AAEL005857-RA		AAEL017532-RA	AAEL005380-RA			AAEL005857-RA	AAEL004862-RA
AAEL004454-RA	AAEL004865-RA	AAEL006184-RA			AAEL004333-RA	AAEL004865-RA	AAEL006317-RA	AAEL005858-RA		AAEL017541-RA	AAEL005388-RA			AAEL005858-RA	AAEL004865-RA
AAEL004456-RA	AAEL004866-RA	AAEL006185-RA			AAEL004334-RA	AAEL004866-RA	AAEL006321-RA	AAEL005863-RA		AAEL017546-RA	AAEL005389-RA			AAEL005863-RA	AAEL004866-RA
AAEL004458-RA	AAEL004868-RA	AAEL006186-RA			AAEL004336-RA	AAEL004868-RA	AAEL006322-RA	AAEL005866-RA		AAEL017568-RA	AAEL005396-RA			AAEL005866-RA	AAEL004868-RA
AAEL004460-RA	AAEL004869-RA	AAEL006187-RA			AAEL004337-RA	AAEL004869-RA	AAEL006341-RA	AAEL005871-RA		AAEL017576-RA	AAEL005400-RA			AAEL005871-RA	AAEL004869-RA
AAEL004461-RA	AAEL004873-RA	AAEL006189-RA			AAEL004344-RA	AAEL004873-RA	AAEL006342-RA	AAEL005874-RA		AAEL017685-RA	AAEL005402-RA			AAEL005874-RA	AAEL004873-RA
AAEL004464-RA	AAEL004874-RA	AAEL006193-RA			AAEL004346-RA	AAEL004874-RA	AAEL006342-RB	AAEL005879-RA			AAEL005403-RA			AAEL005879-RA	AAEL004874-RA
AAEL004467-RA	AAEL004875-RA	AAEL006198-RA			AAEL004347-RA	AAEL004875-RA	AAEL006343-RA	AAEL005881-RA			AAEL005405-RA			AAEL005881-RA	AAEL004875-RA
AAEL004468-RA	AAEL004877-RA	AAEL006203-RA			AAEL004350-RA	AAEL004877-RA	AAEL006346-RB	AAEL005884-RA			AAEL005406-RA			AAEL005884-RA	AAEL004877-RA
AAEL004469-RA	AAEL004884-RA	AAEL006210-RA			AAEL004353-RA	AAEL004884-RA	AAEL006356-RA	AAEL005890-RA			AAEL005408-RA			AAEL005890-RA	AAEL004884-RA
AAEL004470-RA	AAEL004886-RA	AAEL006221-RA			AAEL004354-RA	AAEL004886-RA	AAEL006364-RA	AAEL005894-RA			AAEL005410-RA			AAEL005894-RA	AAEL004886-RA
AAEL004471-RA	AAEL004888-RA	AAEL006224-RA			AAEL004356-RA	AAEL004888-RA	AAEL006366-RA	AAEL005898-RA			AAEL005411-RA			AAEL005898-RA	AAEL004888-RA
AAEL004473-RA	AAEL004889-RA	AAEL006227-RA			AAEL004358-RA	AAEL004889-RA	AAEL006367-RA	AAEL005902-RA			AAEL005414-RA			AAEL005902-RA	AAEL004889-RA
AAEL004477-RA	AAEL004890-RA	AAEL006230-RA			AAEL004359-RA	AAEL004890-RA	AAEL006370-RA	AAEL005903-RA			AAEL005415-RA			AAEL005903-RA	AAEL004890-RA
AAEL004479-RA	AAEL004896-RA	AAEL006235-RA			AAEL004360-RA	AAEL004896-RA	AAEL006395-RA	AAEL005905-RA			AAEL005417-RA			AAEL005905-RA	AAEL004896-RA
AAEL004480-RA	AAEL004902-RA	AAEL006236-RB			AAEL004362-RA	AAEL004902-RA	AAEL006397-RA	AAEL005908-RA			AAEL005419-RA			AAEL005908-RA	AAEL004902-RA
AAEL004484-RA	AAEL004905-RA	AAEL006241-RA			AAEL004363-RA	AAEL004905-RA	AAEL006400-RA	AAEL005909-RA			AAEL005422-RA			AAEL005909-RA	AAEL004905-RA
AAEL004485-RA	AAEL004910-RA	AAEL006242-RA			AAEL004364-RA	AAEL004910-RA	AAEL006401-RA	AAEL005910-RA			AAEL005423-RA			AAEL005910-RA	AAEL004910-RA
AAEL004486-RA	AAEL004911-RA	AAEL006247-RA			AAEL004368-RA	AAEL004911-RA	AAEL006409-RA	AAEL005911-RA			AAEL005425-RA			AAEL005911-RA	AAEL004911-RA
AAEL004487-RA	AAEL004913-RA	AAEL006253-RA			AAEL004370-RA	AAEL004913-RA	AAEL006412-RA	AAEL005915-RA			AAEL005426-RA			AAEL005915-RA	AAEL004913-RA
AAEL004488-RA	AAEL004914-RA	AAEL006255-RA			AAEL004375-RA	AAEL004914-RA	AAEL006413-RA	AAEL005921-RA			AAEL005430-RA			AAEL005921-RA	AAEL004914-RA
AAEL004489-RA	AAEL004916-RA	AAEL006263-RA			AAEL004376-RA	AAEL004916-RA	AAEL006415-RA	AAEL005930-RA			AAEL005436-RA			AAEL005930-RA	AAEL004916-RA
AAEL004490-RA	AAEL004917-RA	AAEL006264-RA			AAEL004378-RA	AAEL004917-RA	AAEL006419-RA	AAEL005931-RA			AAEL005438-RA			AAEL005931-RA	AAEL004917-RA
AAEL004492-RA	AAEL004920-RA	AAEL006274-RA			AAEL004379-RA	AAEL004920-RA	AAEL006420-RA	AAEL005934-RA			AAEL005439-RA			AAEL005934-RA	AAEL004920-RA
AAEL004493-RA	AAEL004921-RA	AAEL006285-RA			AAEL004381-RA	AAEL004921-RA	AAEL006422-RA	AAEL005937-RA			AAEL005440-RB			AAEL005937-RA	AAEL004921-RA
AAEL004494-RA	AAEL004926-RA	AAEL006289-RA			AAEL004383-RA	AAEL004926-RA	AAEL006424-RA	AAEL005939-RB			AAEL005446-RA			AAEL005939-RB	AAEL004926-RA
AAEL004497-RA	AAEL004934-RA	AAEL006290-RA			AAEL004384-RA	AAEL004934-RA	AAEL006428-RA	AAEL005944-RA			AAEL005448-RA			AAEL005944-RA	AAEL004934-RA
AAEL004498-RA	AAEL004936-RA	AAEL006300-RA			AAEL004385-RA	AAEL004936-RA	AAEL006433-RA	AAEL005951-RB			AAEL005449-RA			AAEL005951-RB	AAEL004936-RA
AAEL004500-RA	AAEL004938-RA	AAEL006308-RA			AAEL004389-RA	AAEL004938-RA	AAEL006435-RA	AAEL005958-RA			AAEL005450-RA			AAEL005958-RA	AAEL004938-RA
AAEL004501-RA	AAEL004940-RA	AAEL006314-RA			AAEL004393-RA	AAEL004940-RA	AAEL006436-RA	AAEL005965-RA			AAEL005451-RA			AAEL005965-RA	AAEL004940-RA
AAEL004507-RA	AAEL004941-RA	AAEL006315-RA			AAEL004397-RA	AAEL004941-RA	AAEL006437-RA	AAEL005969-RA			AAEL005452-RA			AAEL005969-RA	AAEL004941-RA
AAEL004512-RA	AAEL004943-RA	AAEL006317-RA			AAEL004404-RA	AAEL004943-RA	AAEL006438-RA	AAEL005970-RA			AAEL005454-RA			AAEL005970-RA	AAEL004943-RA
AAEL004514-RA	AAEL004946-RA	AAEL006321-RA			AAEL004405-RA	AAEL004946-RA	AAEL006440-RA	AAEL005972-RA			AAEL005455-RA			AAEL005972-RA	AAEL004946-RA
AAEL004517-RA	AAEL004952-RA	AAEL006322-RA			AAEL004408-RA	AAEL004952-RA	AAEL006441-RA	AAEL005976-RA			AAEL005458-RA			AAEL005976-RA	AAEL004952-RA
AAEL004519-RA	AAEL004953-RA	AAEL006341-RA			AAEL004410-RA	AAEL004953-RA	AAEL006449-RA	AAEL005979-RA			AAEL005459-RA			AAEL005979-RA	AAEL004953-RA
AAEL004520-RA	AAEL004956-RA	AAEL006342-RA			AAEL004412-RA	AAEL004956-RA	AAEL006452-RA	AAEL005985-RA			AAEL005461-RA			AAEL005985-RA	AAEL004956-RA
AAEL004526-RA	AAEL004957-RA	AAEL006342-RB			AAEL004414-RA	AAEL004957-RA	AAEL006458-RA	AAEL005991-RA			AAEL005462-RA			AAEL005991-RA	AAEL004957-RA
AAEL004528-RA	AAEL004961-RA	AAEL006343-RA			AAEL004415-RA	AAEL004961-RA	AAEL006459-RA	AAEL005997-RA			AAEL005468-RA			AAEL005997-RA	AAEL004961-RA
AAEL004532-RA	AAEL004967-RA	AAEL006346-RB			AAEL004417-RA	AAEL004967-RA	AAEL006463-RA	AAEL005998-RA			AAEL005469-RA			AAEL005998-RA	AAEL004967-RA
AAEL004533-RA	AAEL004968-RA	AAEL006356-RA			AAEL004419-RA	AAEL004968-RA	AAEL006469-RA	AAEL006002-RA			AAEL005470-RA			AAEL006002-RA	AAEL004968-RA
AAEL004534-RA	AAEL004971-RA	AAEL006364-RA			AAEL004422-RA	AAEL004971-RA	AAEL006472-RA	AAEL006007-RA			AAEL005472-RB			AAEL006007-RA	AAEL004971-RA
AAEL004538-RA	AAEL004973-RA	AAEL006366-RA			AAEL004426-RA	AAEL004973-RA	AAEL006473-RA	AAEL006008-RA			AAEL005473-RA			AAEL006008-RA	AAEL004973-RA
AAEL004540-RA	AAEL004977-RA	AAEL006367-RA			AAEL004427-RA	AAEL004977-RA	AAEL006474-RA	AAEL006009-RA			AAEL005474-RA			AAEL006009-RA	AAEL004977-RA
AAEL004541-RA	AAEL004978-RA	AAEL006370-RA			AAEL004428-RA	AAEL004978-RA	AAEL006480-RA	AAEL006010-RA			AAEL005476-RA			AAEL006010-RA	AAEL004978-RA
AAEL004542-RA	AAEL004981-RA	AAEL006395-RA			AAEL004430-RA	AAEL004981-RA	AAEL006488-RA	AAEL006016-RA			AAEL005477-RA			AAEL006016-RA	AAEL004981-RA
AAEL004544-RA	AAEL004982-RA	AAEL006397-RA			AAEL004431-RA	AAEL004982-RA	AAEL006502-RA	AAEL006022-RA			AAEL005478-RA			AAEL006022-RA	AAEL004982-RA
AAEL004545-RA	AAEL004984-RA	AAEL006400-RA			AAEL004433-RA	AAEL004984-RA	AAEL006507-RA	AAEL006024-RA			AAEL005479-RA			AAEL006024-RA	AAEL004984-RA
AAEL004546-RA	AAEL004985-RB	AAEL006401-RA			AAEL004434-RA	AAEL004985-RB	AAEL006509-RA	AAEL006025-RA			AAEL005484-RA			AAEL006025-RA	AAEL004985-RB
AAEL004548-RA	AAEL004986-RA	AAEL006409-RA			AAEL004435-RA	AAEL004986-RA	AAEL006510-RA	AAEL006026-RA			AAEL005485-RA			AAEL006026-RA	AAEL004986-RA
AAEL004551-RA	AAEL004989-RA	AAEL006412-RA			AAEL004436-RA	AAEL004989-RA	AAEL006511-RA	AAEL006028-RA			AAEL005488-RA			AAEL006028-RA	AAEL004989-RA
AAEL004558-RA	AAEL004990-RA	AAEL006413-RA			AAEL004438-RA	AAEL004990-RA	AAEL006512-RA	AAEL006029-RA			AAEL005492-RA			AAEL006029-RA	AAEL004990-RA
AAEL004559-RA	AAEL004995-RA	AAEL006415-RA			AAEL004439-RA	AAEL004995-RA	AAEL006514-RA	AAEL006031-RA			AAEL005493-RA			AAEL006031-RA	AAEL004995-RA
AAEL004561-RA	AAEL004999-RA	AAEL006419-RA			AAEL004441-RA	AAEL004999-RA	AAEL006516-RA	AAEL006032-RA			AAEL005494-RA			AAEL006032-RA	AAEL004999-RA
AAEL004562-RA	AAEL005000-RA	AAEL006420-RA			AAEL004444-RA	AAEL005000-RA	AAEL006518-RA	AAEL006033-RA			AAEL005495-RA			AAEL006033-RA	AAEL005000-RA
AAEL004563-RA	AAEL005002-RA	AAEL006422-RA			AAEL004445-RA	AAEL005002-RA	AAEL006519-RA	AAEL006036-RA			AAEL005496-RA			AAEL006036-RA	AAEL005002-RA
AAEL004566-RA	AAEL005008-RB	AAEL006424-RA			AAEL004448-RA	AAEL005008-RB	AAEL006520-RA	AAEL006038-RA			AAEL005499-RA			AAEL006038-RA	AAEL005008-RB
AAEL004567-RA	AAEL005008-RC	AAEL006428-RA			AAEL004449-RA	AAEL005008-RC	AAEL006520-RB	AAEL006039-RA			AAEL005500-RA			AAEL006039-RA	AAEL005008-RC
AAEL004568-RA	AAEL005013-RA	AAEL006433-RA			AAEL004450-RB	AAEL005013-RA	AAEL006521-RA	AAEL006040-RA			AAEL005505-RA			AAEL006040-RA	AAEL005013-RA
AAEL004569-RA	AAEL005019-RA	AAEL006435-RA			AAEL004452-RA	AAEL005019-RA	AAEL006525-RA	AAEL006043-RA			AAEL005512-RA			AAEL006043-RA	AAEL005019-RA
AAEL004570-RA	AAEL005022-RA	AAEL006436-RA			AAEL004453-RA	AAEL005022-RA	AAEL006529-RA	AAEL006053-RA			AAEL005519-RA			AAEL006053-RA	AAEL005022-RA
AAEL004571-RA	AAEL005023-RA	AAEL006437-RA			AAEL004454-RA	AAEL005023-RA	AAEL006530-RA	AAEL006056-RA			AAEL005520-RB			AAEL006056-RA	AAEL005023-RA
AAEL004576-RA	AAEL005024-RA	AAEL006438-RA			AAEL004455-RA	AAEL005024-RA	AAEL006532-RA	AAEL006057-RA			AAEL005521-RA			AAEL006057-RA	AAEL005024-RA
AAEL004577-RA	AAEL005025-RA	AAEL006440-RA			AAEL004456-RA	AAEL005025-RA	AAEL006538-RA	AAEL006059-RA			AAEL005522-RA			AAEL006059-RA	AAEL005025-RA
AAEL004579-RA	AAEL005027-RA	AAEL006441-RA			AAEL004458-RA	AAEL005027-RA	AAEL006539-RA	AAEL006061-RA			AAEL005523-RA			AAEL006061-RA	AAEL005027-RA
AAEL004581-RA	AAEL005037-RA	AAEL006449-RA			AAEL004460-RA	AAEL005037-RA	AAEL006543-RA	AAEL006062-RA			AAEL005525-RA			AAEL006062-RA	AAEL005037-RA
AAEL004586-RB	AAEL005038-RA	AAEL006452-RA			AAEL004464-RA	AAEL005038-RA	AAEL006544-RA	AAEL006065-RA			AAEL005527-RA			AAEL006065-RA	AAEL005038-RA
AAEL004587-RA	AAEL005040-RA	AAEL006458-RA			AAEL004467-RA	AAEL005040-RA	AAEL006548-RA	AAEL006066-RA			AAEL005528-RA			AAEL006066-RA	AAEL005040-RA
AAEL004594-RA	AAEL005041-RA	AAEL006459-RA			AAEL004469-RA	AAEL005041-RA	AAEL006550-RA	AAEL006068-RA			AAEL005531-RA			AAEL006068-RA	AAEL005041-RA
AAEL004597-RA	AAEL005046-RA	AAEL006463-RA			AAEL004470-RA	AAEL005046-RA	AAEL006551-RA	AAEL006071-RA			AAEL005532-RA			AAEL006071-RA	AAEL005046-RA
AAEL004600-RA	AAEL005047-RA	AAEL006469-RA			AAEL004471-RA	AAEL005047-RA	AAEL006552-RA	AAEL006074-RA			AAEL005544-RA			AAEL006074-RA	AAEL005047-RA
AAEL004601-RA	AAEL005049-RA	AAEL006472-RA			AAEL004473-RA	AAEL005049-RA	AAEL006553-RA	AAEL006079-RA			AAEL005558-RA			AAEL006079-RA	AAEL005049-RA
AAEL004604-RA	AAEL005053-RA	AAEL006473-RA			AAEL004474-RA	AAEL005053-RA	AAEL006554-RA	AAEL006080-RA			AAEL005561-RA			AAEL006080-RA	AAEL005053-RA
AAEL004609-RA	AAEL005054-RA	AAEL006474-RA			AAEL004475-RB	AAEL005054-RA	AAEL006555-RA	AAEL006081-RA			AAEL005564-RA			AAEL006081-RA	AAEL005054-RA
AAEL004611-RA	AAEL005055-RA	AAEL006480-RA			AAEL004476-RA	AAEL005055-RA	AAEL006564-RA	AAEL006087-RA			AAEL005569-RA			AAEL006087-RA	AAEL005055-RA
AAEL004613-RA	AAEL005056-RA	AAEL006488-RA			AAEL004479-RA	AAEL005056-RA	AAEL006566-RA	AAEL006098-RA			AAEL005573-RA			AAEL006098-RA	AAEL005056-RA
AAEL004614-RA	AAEL005057-RA	AAEL006502-RA			AAEL004480-RA	AAEL005057-RA	AAEL006570-RA	AAEL006107-RA			AAEL005577-RA			AAEL006107-RA	AAEL005057-RA
AAEL004616-RA	AAEL005060-RA	AAEL006507-RA			AAEL004482-RA	AAEL005060-RA	AAEL006577-RA	AAEL006113-RB			AAEL005579-RA			AAEL006113-RB	AAEL005060-RA
AAEL004618-RA	AAEL005061-RA	AAEL006509-RA			AAEL004484-RA	AAEL005061-RA	AAEL006587-RA	AAEL006115-RA			AAEL005580-RA			AAEL006115-RA	AAEL005061-RA
AAEL004620-RA	AAEL005063-RA	AAEL006510-RA			AAEL004485-RA	AAEL005063-RA	AAEL006589-RA	AAEL006116-RA			AAEL005583-RA			AAEL006116-RA	AAEL005063-RA
AAEL004621-RA	AAEL005064-RA	AAEL006511-RA			AAEL004486-RA	AAEL005064-RA	AAEL006604-RA	AAEL006117-RA			AAEL005584-RA			AAEL006117-RA	AAEL005064-RA
AAEL004623-RA	AAEL005066-RA	AAEL006512-RA			AAEL004488-RA	AAEL005066-RA	AAEL006608-RA	AAEL006118-RA			AAEL005586-RA			AAEL006118-RA	AAEL005066-RA
AAEL004624-RA	AAEL005067-RA	AAEL006514-RA			AAEL004490-RA	AAEL005067-RA	AAEL006610-RA	AAEL006121-RA			AAEL005591-RA			AAEL006121-RA	AAEL005067-RA
AAEL004625-RA	AAEL005068-RA	AAEL006516-RA			AAEL004491-RA	AAEL005068-RA	AAEL006612-RA	AAEL006124-RA			AAEL005597-RA			AAEL006124-RA	AAEL005068-RA
AAEL004626-RA	AAEL005069-RA	AAEL006518-RA			AAEL004493-RA	AAEL005069-RA	AAEL006614-RA	AAEL006125-RA			AAEL005598-RA			AAEL006125-RA	AAEL005069-RA
AAEL004628-RA	AAEL005071-RA	AAEL006519-RA			AAEL004494-RA	AAEL005071-RA	AAEL006618-RA	AAEL006129-RA			AAEL005601-RA			AAEL006129-RA	AAEL005071-RA
AAEL004629-RA	AAEL005072-RA	AAEL006520-RA			AAEL004496-RA	AAEL005072-RA	AAEL006619-RA	AAEL006133-RA			AAEL005602-RA			AAEL006133-RA	AAEL005072-RA
AAEL004630-RA	AAEL005073-RA	AAEL006520-RB			AAEL004497-RA	AAEL005073-RA	AAEL006622-RA	AAEL006142-RA			AAEL005603-RA			AAEL006142-RA	AAEL005073-RA
AAEL004633-RA	AAEL005075-RA	AAEL006521-RA			AAEL004498-RA	AAEL005075-RA	AAEL006625-RA	AAEL006144-RA			AAEL005605-RA			AAEL006144-RA	AAEL005075-RA
AAEL004634-RA	AAEL005076-RA	AAEL006525-RA			AAEL004500-RA	AAEL005076-RA	AAEL006628-RB	AAEL006145-RA			AAEL005615-RA			AAEL006145-RA	AAEL005076-RA
AAEL004635-RA	AAEL005077-RA	AAEL006529-RA			AAEL004501-RA	AAEL005077-RA	AAEL006631-RA	AAEL006146-RA			AAEL005617-RA			AAEL006146-RA	AAEL005077-RA
AAEL004637-RA	AAEL005078-RA	AAEL006530-RA			AAEL004507-RA	AAEL005078-RA	AAEL006633-RA	AAEL006149-RA			AAEL005626-RA			AAEL006149-RA	AAEL005078-RA
AAEL004638-RA	AAEL005080-RA	AAEL006532-RA			AAEL004508-RA	AAEL005080-RA	AAEL006639-RA	AAEL006150-RA			AAEL005629-RA			AAEL006150-RA	AAEL005080-RA
AAEL004640-RA	AAEL005083-RA	AAEL006538-RA			AAEL004511-RA	AAEL005083-RA	AAEL006641-RA	AAEL006152-RA			AAEL005631-RA			AAEL006152-RA	AAEL005083-RA
AAEL004643-RA	AAEL005086-RA	AAEL006539-RA			AAEL004513-RA	AAEL005086-RA	AAEL006642-RA	AAEL006153-RA			AAEL005632-RA			AAEL006153-RA	AAEL005086-RA
AAEL004649-RA	AAEL005089-RA	AAEL006543-RA			AAEL004515-RA	AAEL005089-RA	AAEL006643-RA	AAEL006158-RA			AAEL005636-RA			AAEL006158-RA	AAEL005089-RA
AAEL004653-RA	AAEL005092-RA	AAEL006544-RA			AAEL004517-RA	AAEL005092-RA	AAEL006647-RA	AAEL006172-RA			AAEL005637-RA			AAEL006172-RA	AAEL005092-RA
AAEL004655-RA	AAEL005097-RA	AAEL006548-RA			AAEL004520-RA	AAEL005097-RA	AAEL006648-RA	AAEL006174-RA			AAEL005639-RA			AAEL006174-RA	AAEL005097-RA
AAEL004657-RA	AAEL005106-RA	AAEL006550-RA			AAEL004526-RA	AAEL005106-RA	AAEL006649-RA	AAEL006175-RA			AAEL005646-RA			AAEL006175-RA	AAEL005106-RA
AAEL004658-RA	AAEL005110-RA	AAEL006551-RA			AAEL004527-RA	AAEL005110-RA	AAEL006651-RA	AAEL006178-RA			AAEL005650-RA			AAEL006178-RA	AAEL005110-RA
AAEL004661-RA	AAEL005118-RA	AAEL006552-RA			AAEL004532-RA	AAEL005118-RA	AAEL006653-RA	AAEL006180-RA			AAEL005651-RA			AAEL006180-RA	AAEL005118-RA
AAEL004662-RA	AAEL005123-RA	AAEL006553-RA			AAEL004534-RA	AAEL005123-RA	AAEL006655-RA	AAEL006184-RA			AAEL005653-RA			AAEL006184-RA	AAEL005123-RA
AAEL004663-RA	AAEL005125-RA	AAEL006554-RA			AAEL004538-RA	AAEL005125-RA	AAEL006656-RA	AAEL006185-RA			AAEL005654-RA			AAEL006185-RA	AAEL005125-RA
AAEL004666-RA	AAEL005127-RA	AAEL006555-RA			AAEL004540-RA	AAEL005127-RA	AAEL006658-RA	AAEL006186-RA			AAEL005655-RB			AAEL006186-RA	AAEL005127-RA
AAEL004668-RA	AAEL005128-RA	AAEL006564-RA			AAEL004542-RA	AAEL005128-RA	AAEL006659-RA	AAEL006187-RA			AAEL005656-RA			AAEL006187-RA	AAEL005128-RA
AAEL004673-RA	AAEL005129-RA	AAEL006566-RA			AAEL004544-RA	AAEL005129-RA	AAEL006666-RA	AAEL006189-RA			AAEL005659-RA			AAEL006189-RA	AAEL005129-RA
AAEL004675-RA	AAEL005130-RA	AAEL006570-RA			AAEL004546-RA	AAEL005130-RA	AAEL006669-RA	AAEL006193-RA			AAEL005662-RA			AAEL006193-RA	AAEL005130-RA
AAEL004676-RA	AAEL005131-RA	AAEL006577-RA			AAEL004548-RA	AAEL005131-RA	AAEL006674-RA	AAEL006198-RA			AAEL005663-RA			AAEL006198-RA	AAEL005131-RA
AAEL004680-RA	AAEL005137-RA	AAEL006587-RA			AAEL004551-RA	AAEL005137-RA	AAEL006677-RA	AAEL006210-RA			AAEL005665-RA			AAEL006210-RA	AAEL005137-RA
AAEL004682-RA	AAEL005138-RA	AAEL006589-RA			AAEL004558-RA	AAEL005138-RA	AAEL006678-RA	AAEL006221-RA			AAEL005666-RA			AAEL006221-RA	AAEL005138-RA
AAEL004685-RA	AAEL005139-RA	AAEL006604-RA			AAEL004559-RA	AAEL005139-RA	AAEL006687-RA	AAEL006224-RA			AAEL005670-RA			AAEL006224-RA	AAEL005139-RA
AAEL004686-RA	AAEL005141-RA	AAEL006608-RA			AAEL004563-RA	AAEL005141-RA	AAEL006694-RA	AAEL006227-RA			AAEL005672-RA			AAEL006227-RA	AAEL005141-RA
AAEL004688-RA	AAEL005142-RA	AAEL006610-RA			AAEL004566-RA	AAEL005142-RA	AAEL006697-RA	AAEL006230-RA			AAEL005676-RA			AAEL006230-RA	AAEL005142-RA
AAEL004689-RA	AAEL005145-RA	AAEL006612-RA			AAEL004567-RA	AAEL005145-RA	AAEL006698-RA	AAEL006235-RA			AAEL005677-RA			AAEL006235-RA	AAEL005145-RA
AAEL004690-RA	AAEL005146-RA	AAEL006614-RA			AAEL004568-RA	AAEL005146-RA	AAEL006701-RA	AAEL006236-RB			AAEL005678-RA			AAEL006236-RB	AAEL005146-RA
AAEL004691-RA	AAEL005147-RA	AAEL006618-RA			AAEL004569-RA	AAEL005147-RA	AAEL006707-RA	AAEL006241-RA			AAEL005688-RA			AAEL006241-RA	AAEL005147-RA
AAEL004694-RA	AAEL005149-RA	AAEL006619-RA			AAEL004571-RA	AAEL005149-RA	AAEL006708-RA	AAEL006242-RA			AAEL005701-RA			AAEL006242-RA	AAEL005149-RA
AAEL004697-RA	AAEL005150-RA	AAEL006622-RA			AAEL004574-RA	AAEL005150-RA	AAEL006710-RA	AAEL006245-RA			AAEL005703-RA			AAEL006245-RA	AAEL005150-RA
AAEL004699-RA	AAEL005160-RA	AAEL006625-RA			AAEL004579-RA	AAEL005160-RA	AAEL006711-RA	AAEL006247-RA			AAEL005704-RA			AAEL006247-RA	AAEL005160-RA
AAEL004702-RA	AAEL005162-RA	AAEL006628-RB			AAEL004581-RA	AAEL005162-RA	AAEL006725-RA	AAEL006253-RA			AAEL005709-RA			AAEL006253-RA	AAEL005162-RA
AAEL004704-RA	AAEL005172-RA	AAEL006629-RA			AAEL004583-RC	AAEL005172-RA	AAEL006726-RA	AAEL006255-RA			AAEL005715-RA			AAEL006255-RA	AAEL005172-RA
AAEL004708-RA	AAEL005173-RA	AAEL006631-RA			AAEL004586-RB	AAEL005173-RA	AAEL006733-RA	AAEL006263-RA			AAEL005716-RA			AAEL006263-RA	AAEL005173-RA
AAEL004709-RA	AAEL005174-RA	AAEL006633-RA			AAEL004587-RA	AAEL005174-RA	AAEL006735-RA	AAEL006264-RA			AAEL005722-RA			AAEL006264-RA	AAEL005174-RA
AAEL004710-RA	AAEL005175-RA	AAEL006639-RA			AAEL004589-RA	AAEL005175-RA	AAEL006736-RA	AAEL006274-RA			AAEL005723-RA			AAEL006274-RA	AAEL005175-RA
AAEL004716-RA	AAEL005180-RA	AAEL006641-RA			AAEL004592-RA	AAEL005180-RA	AAEL006740-RA	AAEL006285-RA			AAEL005725-RA			AAEL006285-RA	AAEL005180-RA
AAEL004718-RA	AAEL005181-RA	AAEL006642-RA			AAEL004593-RA	AAEL005181-RA	AAEL006743-RA	AAEL006289-RA			AAEL005726-RA			AAEL006289-RA	AAEL005181-RA
AAEL004719-RA	AAEL005185-RA	AAEL006643-RA			AAEL004594-RA	AAEL005185-RA	AAEL006747-RA	AAEL006290-RA			AAEL005727-RA			AAEL006290-RA	AAEL005185-RA
AAEL004722-RA	AAEL005189-RA	AAEL006644-RA			AAEL004600-RA	AAEL005189-RA	AAEL006748-RA	AAEL006299-RA			AAEL005728-RA			AAEL006299-RA	AAEL005189-RA
AAEL004723-RA	AAEL005191-RA	AAEL006647-RA			AAEL004601-RA	AAEL005191-RA	AAEL006755-RA	AAEL006300-RA			AAEL005730-RA			AAEL006300-RA	AAEL005191-RA
AAEL004727-RB	AAEL005194-RA	AAEL006648-RA			AAEL004604-RA	AAEL005194-RA	AAEL006764-RA	AAEL006306-RA			AAEL005734-RA			AAEL006306-RA	AAEL005194-RA
AAEL004733-RA	AAEL005197-RA	AAEL006649-RA			AAEL004606-RA	AAEL005197-RA	AAEL006769-RA	AAEL006308-RA			AAEL005740-RA			AAEL006308-RA	AAEL005197-RA
AAEL004734-RA	AAEL005201-RA	AAEL006651-RA			AAEL004608-RA	AAEL005201-RA	AAEL006771-RA	AAEL006314-RA			AAEL005742-RA			AAEL006314-RA	AAEL005201-RA
AAEL004738-RA	AAEL005202-RA	AAEL006653-RA			AAEL004609-RA	AAEL005202-RA	AAEL006774-RA	AAEL006315-RA			AAEL005744-RA			AAEL006315-RA	AAEL005202-RA
AAEL004739-RA	AAEL005203-RA	AAEL006655-RA			AAEL004610-RA	AAEL005203-RA	AAEL006776-RA	AAEL006317-RA			AAEL005747-RA			AAEL006317-RA	AAEL005203-RA
AAEL004743-RB	AAEL005204-RA	AAEL006656-RA			AAEL004611-RA	AAEL005204-RA	AAEL006779-RA	AAEL006321-RA			AAEL005752-RA			AAEL006321-RA	AAEL005204-RA
AAEL004750-RA	AAEL005205-RA	AAEL006658-RA			AAEL004613-RA	AAEL005205-RA	AAEL006781-RA	AAEL006322-RA			AAEL005754-RA			AAEL006322-RA	AAEL005205-RA
AAEL004753-RA	AAEL005208-RA	AAEL006659-RA			AAEL004614-RA	AAEL005208-RA	AAEL006786-RC	AAEL006341-RA			AAEL005760-RA			AAEL006341-RA	AAEL005208-RA
AAEL004755-RA	AAEL005209-RA	AAEL006666-RA			AAEL004617-RA	AAEL005209-RA	AAEL006789-RA	AAEL006342-RA			AAEL005762-RA			AAEL006342-RA	AAEL005209-RA
AAEL004756-RA	AAEL005211-RA	AAEL006669-RA			AAEL004620-RA	AAEL005211-RA	AAEL006791-RA	AAEL006342-RB			AAEL005774-RA			AAEL006342-RB	AAEL005211-RA
AAEL004757-RA	AAEL005214-RA	AAEL006674-RA			AAEL004621-RA	AAEL005214-RA	AAEL006792-RA	AAEL006343-RA			AAEL005792-RA			AAEL006343-RA	AAEL005214-RA
AAEL004763-RA	AAEL005215-RA	AAEL006677-RA			AAEL004622-RA	AAEL005215-RA	AAEL006796-RA	AAEL006346-RB			AAEL005793-RA			AAEL006346-RB	AAEL005215-RA
AAEL004773-RA	AAEL005216-RA	AAEL006678-RA			AAEL004623-RA	AAEL005216-RA	AAEL006803-RA	AAEL006354-RA			AAEL005795-RA			AAEL006354-RA	AAEL005216-RA
AAEL004774-RA	AAEL005220-RA	AAEL006687-RA			AAEL004625-RA	AAEL005220-RA	AAEL006806-RA	AAEL006356-RA			AAEL005798-RA			AAEL006356-RA	AAEL005220-RA
AAEL004775-RA	AAEL005223-RA	AAEL006694-RA			AAEL004626-RA	AAEL005223-RA	AAEL006808-RA	AAEL006364-RA			AAEL005799-RA			AAEL006364-RA	AAEL005223-RA
AAEL004777-RA	AAEL005224-RA	AAEL006697-RA			AAEL004628-RA	AAEL005224-RA	AAEL006828-RA	AAEL006366-RA			AAEL005800-RA			AAEL006366-RA	AAEL005224-RA
AAEL004779-RA	AAEL005225-RA	AAEL006698-RA			AAEL004630-RA	AAEL005225-RA	AAEL006829-RA	AAEL006367-RA			AAEL005801-RA			AAEL006367-RA	AAEL005225-RA
AAEL004783-RA	AAEL005228-RA	AAEL006701-RA			AAEL004632-RA	AAEL005228-RA	AAEL006832-RA	AAEL006370-RA			AAEL005802-RA			AAEL006370-RA	AAEL005228-RA
AAEL004784-RA	AAEL005231-RA	AAEL006707-RA			AAEL004633-RA	AAEL005231-RA	AAEL006838-RA	AAEL006395-RA			AAEL005803-RA			AAEL006395-RA	AAEL005231-RA
AAEL004787-RA	AAEL005238-RA	AAEL006708-RA			AAEL004634-RA	AAEL005238-RA	AAEL006841-RA	AAEL006397-RA			AAEL005807-RA			AAEL006397-RA	AAEL005238-RA
AAEL004790-RA	AAEL005239-RA	AAEL006710-RA			AAEL004637-RA	AAEL005239-RA	AAEL006843-RA	AAEL006400-RA			AAEL005811-RA			AAEL006400-RA	AAEL005239-RA
AAEL004791-RA	AAEL005242-RA	AAEL006711-RA			AAEL004638-RA	AAEL005242-RA	AAEL006847-RA	AAEL006401-RA			AAEL005814-RA			AAEL006401-RA	AAEL005242-RA
AAEL004797-RA	AAEL005243-RA	AAEL006725-RA			AAEL004639-RA	AAEL005243-RA	AAEL006852-RA	AAEL006409-RA			AAEL005816-RA			AAEL006409-RA	AAEL005243-RA
AAEL004798-RA	AAEL005249-RA	AAEL006726-RA			AAEL004640-RA	AAEL005249-RA	AAEL006858-RA	AAEL006412-RA			AAEL005817-RA			AAEL006412-RA	AAEL005249-RA
AAEL004800-RA	AAEL005250-RA	AAEL006733-RA			AAEL004641-RA	AAEL005250-RA	AAEL006860-RA	AAEL006413-RA			AAEL005820-RA			AAEL006413-RA	AAEL005250-RA
AAEL004803-RA	AAEL005256-RA	AAEL006735-RA			AAEL004643-RA	AAEL005256-RA	AAEL006861-RA	AAEL006415-RA			AAEL005822-RA			AAEL006415-RA	AAEL005256-RA
AAEL004804-RA	AAEL005256-RB	AAEL006736-RA			AAEL004644-RA	AAEL005256-RB	AAEL006862-RA	AAEL006419-RA			AAEL005825-RA			AAEL006419-RA	AAEL005256-RB
AAEL004805-RA	AAEL005261-RA	AAEL006740-RA			AAEL004645-RA	AAEL005261-RA	AAEL006864-RA	AAEL006420-RA			AAEL005838-RA			AAEL006420-RA	AAEL005261-RA
AAEL004808-RA	AAEL005262-RA	AAEL006743-RA			AAEL004646-RA	AAEL005262-RA	AAEL006865-RA	AAEL006422-RA			AAEL005843-RB			AAEL006422-RA	AAEL005262-RA
AAEL004811-RA	AAEL005263-RA	AAEL006747-RA			AAEL004649-RA	AAEL005263-RA	AAEL006866-RA	AAEL006424-RA			AAEL005844-RA			AAEL006424-RA	AAEL005263-RA
AAEL004813-RA	AAEL005267-RA	AAEL006748-RA			AAEL004650-RA	AAEL005267-RA	AAEL006867-RA	AAEL006428-RA			AAEL005845-RA			AAEL006428-RA	AAEL005267-RA
AAEL004815-RA	AAEL005268-RA	AAEL006755-RA			AAEL004651-RA	AAEL005268-RA	AAEL006869-RA	AAEL006433-RA			AAEL005847-RA			AAEL006433-RA	AAEL005268-RA
AAEL004817-RA	AAEL005271-RA	AAEL006764-RA			AAEL004653-RA	AAEL005271-RA	AAEL006871-RA	AAEL006435-RA			AAEL005851-RA			AAEL006435-RA	AAEL005271-RA
AAEL004818-RA	AAEL005272-RA	AAEL006769-RA			AAEL004657-RA	AAEL005272-RA	AAEL006872-RA	AAEL006436-RA			AAEL005852-RA			AAEL006436-RA	AAEL005272-RA
AAEL004819-RA	AAEL005273-RA	AAEL006771-RA			AAEL004658-RA	AAEL005273-RA	AAEL006873-RA	AAEL006437-RA			AAEL005857-RA			AAEL006437-RA	AAEL005273-RA
AAEL004821-RA	AAEL005276-RA	AAEL006774-RA			AAEL004661-RA	AAEL005276-RA	AAEL006876-RA	AAEL006438-RA			AAEL005858-RA			AAEL006438-RA	AAEL005276-RA
AAEL004823-RA	AAEL005277-RA	AAEL006776-RA			AAEL004662-RA	AAEL005277-RA	AAEL006879-RA	AAEL006440-RA			AAEL005862-RA			AAEL006440-RA	AAEL005277-RA
AAEL004825-RA	AAEL005284-RA	AAEL006779-RA			AAEL004663-RA	AAEL005284-RA	AAEL006879-RB	AAEL006441-RA			AAEL005863-RA			AAEL006441-RA	AAEL005284-RA
AAEL004829-RA	AAEL005285-RA	AAEL006781-RA			AAEL004664-RA	AAEL005285-RA	AAEL006883-RA	AAEL006449-RA			AAEL005866-RA			AAEL006449-RA	AAEL005285-RA
AAEL004831-RA	AAEL005288-RA	AAEL006786-RC			AAEL004666-RA	AAEL005288-RA	AAEL006884-RA	AAEL006452-RA			AAEL005871-RA			AAEL006452-RA	AAEL005288-RA
AAEL004832-RA	AAEL005290-RA	AAEL006789-RA			AAEL004668-RA	AAEL005290-RA	AAEL006885-RA	AAEL006458-RA			AAEL005874-RA			AAEL006458-RA	AAEL005290-RA
[truncated: 4,304 more rows]

## Sheet: CTM-Rex-D
CTM v Rex-D sugar fed				CTM B versus S				Rex-D B versus S
	log2 nor fold changes	fold changes	signiture p		log2 nor fold changes	fold changes	signiture p		log2 nor fold changes	fold changes	signiture p
AAEL000001-RA	0.272035	1.20751	TRUE	AAEL000001-RA	0.320199	1.2485	TRUE	AAEL000001-RA	0.209496	1.15628	FALSE
AAEL000002-RA	0.0875885	1.06259	FALSE	AAEL000002-RA	0.959627	1.94481	TRUE	AAEL000002-RA	0.284978	1.21839	FALSE
AAEL000003-RA	0.0757946	1.05394	FALSE	AAEL000003-RA	0.638345	1.55654	TRUE	AAEL000003-RA	0.0327177	1.02294	FALSE
AAEL000004-RA	0.521304	1.43525	TRUE	AAEL000004-RA	-0.144959	-1.1057	FALSE	AAEL000004-RA	0.415123	1.33341	TRUE
AAEL000005-RB	0.434547	1.35149	TRUE	AAEL000005-RB	0.142348	1.1037	FALSE	AAEL000005-RB	0.333887	1.2604	FALSE
AAEL000008-RA	-0.551493	-0.581316	TRUE	AAEL000008-RA	0.910869	1.88018	TRUE	AAEL000008-RA	0.0953059	1.06829	FALSE
AAEL000010-RA	0.782606	1.72024	FALSE	AAEL000010-RA	-0.611349	-1.52769	FALSE	AAEL000010-RA	0.276172	1.21098	FALSE
AAEL000013-RA	-0.0914413	-1.43213	FALSE	AAEL000013-RA	0.5641	1.47847	TRUE	AAEL000013-RA	0.149138	1.10891	FALSE
AAEL000015-RA	-0.518166	-0.850554	TRUE	AAEL000015-RA	0.674278	1.5958	TRUE	AAEL000015-RA	0.439273	1.35592	TRUE
AAEL000016-RA	0.233526	1.1757	TRUE	AAEL000016-RA	0.0771841	1.05496	FALSE	AAEL000016-RA	-0.299081	-1.23036	TRUE
AAEL000020-RA	0.465151	1.38046	FALSE	AAEL000020-RA	0.712648	1.63881	FALSE	AAEL000020-RA	0.853261	1.80658	FALSE
AAEL000022-RA	0.429741	1.34699	TRUE	AAEL000022-RA	-0.157819	-1.1156	FALSE	AAEL000022-RA	-0.00570951	-1.00397	FALSE
AAEL000028-RA	0.17004	1.12509	TRUE	AAEL000028-RA	-0.684924	-1.60762	TRUE	AAEL000028-RA	-0.867487	-1.82448	TRUE
AAEL000030-RA	-0.304506	-0.910256	FALSE	AAEL000030-RA	-0.516358	-1.43034	TRUE	AAEL000030-RA	-0.476368	-1.39124	TRUE
AAEL000033-RA	0.135656	1.09859	FALSE	AAEL000033-RA	0.368077	1.29063	TRUE	AAEL000033-RA	0.365407	1.28825	TRUE
AAEL000038-RA	-0.0631525	-0.710791	FALSE	AAEL000038-RA	-0.126991	-1.09201	FALSE	AAEL000038-RA	-0.0969521	-1.06951	FALSE
AAEL000040-RA	0.492502	1.40688	FALSE	AAEL000040-RA	-0.616593	-1.53325	FALSE	AAEL000040-RA	-0.0551551	-1.03897	FALSE
AAEL000042-RA	-0.208461	-1.01343	FALSE	AAEL000042-RA	0.505248	1.41937	FALSE	AAEL000042-RA	0.790745	1.72997	FALSE
AAEL000050-RA	-0.0192498	-1.69907	FALSE	AAEL000050-RA	0.997101	1.99599	TRUE	AAEL000050-RA	-0.0259004	-1.01811	FALSE
AAEL000054-RA	-0.764747	-0.635239	TRUE	AAEL000054-RA	0.286632	1.21979	TRUE	AAEL000054-RA	0.111013	1.07999	FALSE
AAEL000059-RA	0.654629	1.57421	FALSE	AAEL000059-RA	-0.118376	-1.08551	FALSE	AAEL000059-RA	-0.836038	-1.78514	FALSE
AAEL000062-RA	-0.30752	-1.84012	FALSE	AAEL000062-RA	-0.861714	-1.8172	TRUE	AAEL000062-RA	-0.531183	-1.44511	TRUE
AAEL000064-RA	-0.879801	-1.13347	TRUE	AAEL000064-RA	0.511361	1.42539	TRUE	AAEL000064-RA	0.13284	1.09645	FALSE
AAEL000066-RA	-0.18074	-1.25027	FALSE	AAEL000066-RA	-0.505399	-1.41952	FALSE	AAEL000066-RA	-0.736502	-1.66613	FALSE
AAEL000068-RA	-0.322243	-0.932122	FALSE	AAEL000068-RA	0.0340677	1.02389	FALSE	AAEL000068-RA	-0.823965	-1.77026	TRUE
AAEL000070-RA	0.10141	1.07282	FALSE	AAEL000070-RA	0.277935	1.21246	TRUE	AAEL000070-RA	-0.0157288	-1.01096	FALSE
AAEL000077-RA	0.173675	1.12793	FALSE	AAEL000077-RA	0.470033	1.38514	TRUE	AAEL000077-RA	0.594398	1.50984	TRUE
AAEL000079-RA	-0.409577	-1.00898	TRUE	AAEL000079-RA	0.704878	1.63001	TRUE	AAEL000079-RA	0.152938	1.11183	TRUE
AAEL000081-RA	-0.0128917	-0.906583	FALSE	AAEL000081-RA	0.166131	1.12205	TRUE	AAEL000081-RA	-0.0073909	-1.00514	FALSE
AAEL000084-RA	0.141488	1.10304	FALSE	AAEL000084-RA	0.333516	1.26008	TRUE	AAEL000084-RA	0.217738	1.16291	TRUE
AAEL000087-RA	-0.128724	-0.796893	FALSE	AAEL000087-RA	0.410512	1.32916	FALSE	AAEL000087-RA	0.759121	1.69246	TRUE
AAEL000090-RA	0.327543	1.25487	TRUE	AAEL000090-RA	-0.0525664	-1.03711	FALSE	AAEL000090-RA	-0.0144802	-1.01009	FALSE
AAEL000091-RA	0.44413	1.36049	TRUE	AAEL000091-RA	0.316425	1.24524	TRUE	AAEL000091-RA	0.576609	1.49134	TRUE
AAEL000093-RA	0.0559917	1.03957	FALSE	AAEL000093-RA	0.328258	1.2555	TRUE	AAEL000093-RA	0.230458	1.17321	TRUE
AAEL000094-RA	-0.740956	-1.37635	FALSE	AAEL000094-RA	0.774709	1.71084	FALSE	AAEL000094-RA	-0.294144	-1.22616	FALSE
AAEL000097-RA	-0.460848	-0.765077	FALSE	AAEL000097-RA	-0.587861	-1.50302	FALSE	AAEL000097-RA	0.0384314	1.027	FALSE
AAEL000101-RA	0.386322	1.30706	FALSE	AAEL000101-RA	0.336615	1.26279	FALSE	AAEL000101-RA	0.600223	1.51595	TRUE
AAEL000106-RA	-0.0490345	-0.816375	FALSE	AAEL000106-RA	0.835383	1.78433	TRUE	AAEL000106-RA	0.518999	1.43296	FALSE
AAEL000107-RA	0.292696	1.22493	FALSE	AAEL000107-RA	0.308759	1.23864	FALSE	AAEL000107-RA	0.425183	1.34274	TRUE
AAEL000109-RA	0.0713107	1.05067	TRUE	AAEL000109-RA	0.104031	1.07477	TRUE	AAEL000109-RA	0.203784	1.15172	TRUE
AAEL000110-RA	0.0107014	1.00745	FALSE	AAEL000110-RA	0.923383	1.89656	TRUE	AAEL000110-RA	0.452793	1.36869	FALSE
AAEL000116-RA	-0.351415	-1.20948	FALSE	AAEL000116-RA	0.638368	1.55657	TRUE	AAEL000116-RA	0.280645	1.21474	FALSE
AAEL000118-RA	-0.274383	-0.927877	FALSE	AAEL000118-RA	0.900339	1.86651	TRUE	AAEL000118-RA	0.183396	1.13555	FALSE
AAEL000119-RA	0.107995	1.07773	FALSE	AAEL000119-RA	0.738599	1.66855	TRUE	AAEL000119-RA	0.0318587	1.02233	FALSE
AAEL000122-RA	-0.334739	-1.04759	FALSE	AAEL000122-RA	0.583334	1.49831	TRUE	AAEL000122-RA	0.0928791	1.0665	FALSE
AAEL000126-RA	-0.0670697	-1.17423	FALSE	AAEL000126-RA	0.811614	1.75517	TRUE	AAEL000126-RA	0.731943	1.66087	TRUE
AAEL000127-RA	-0.231714	-1.22894	FALSE	AAEL000127-RA	-0.0668455	-1.04742	FALSE	AAEL000127-RA	-0.426925	-1.34437	FALSE
AAEL000128-RA	-0.297417	-1.67394	TRUE	AAEL000128-RA	0.376259	1.29797	TRUE	AAEL000128-RA	0.0697238	1.04952	FALSE
AAEL000134-RA	-0.743248	-1.21385	TRUE	AAEL000134-RA	-0.523053	-1.43699	FALSE	AAEL000134-RA	-0.836038	-1.78514	TRUE
AAEL000136-RA	-0.279592	-0.633614	FALSE	AAEL000136-RA	0.417465	1.33558	TRUE	AAEL000136-RA	0.296168	1.22788	FALSE
AAEL000137-RA	0.658324	1.57825	TRUE	AAEL000137-RA	0.0414284	1.02913	FALSE	AAEL000137-RA	-0.128219	-1.09294	FALSE
AAEL000138-RA	-0.00976783	-0.92239	FALSE	AAEL000138-RA	0.130984	1.09504	FALSE	AAEL000138-RA	0.0822576	1.05867	FALSE
AAEL000140-RA	0.116551	1.08414	FALSE	AAEL000140-RA	0.727302	1.65554	TRUE	AAEL000140-RA	0.409207	1.32796	TRUE
AAEL000143-RA	0.0370038	1.02598	FALSE	AAEL000143-RA	0.466188	1.38145	TRUE	AAEL000143-RA	0.115247	1.08316	FALSE
AAEL000147-RA	-0.1362	-1.56619	FALSE	AAEL000147-RA	0.679243	1.6013	TRUE	AAEL000147-RA	0.378556	1.30004	FALSE
AAEL000148-RA	-0.647261	-0.94006	FALSE	AAEL000148-RA	0.489618	1.40407	FALSE	AAEL000148-RA	0.726898	1.65508	FALSE
AAEL000149-RA	0.0891748	1.06376	FALSE	AAEL000149-RA	0.905211	1.87282	TRUE	AAEL000149-RA	0.378426	1.29992	TRUE
AAEL000153-RA	-0.540701	-0.914255	FALSE	AAEL000153-RA	0.639549	1.55784	FALSE	AAEL000153-RA	-0.123696	-1.08952	FALSE
AAEL000157-RA	0.129332	1.09379	FALSE	AAEL000157-RA	-0.444215	-1.36057	FALSE	AAEL000157-RA	0.415187	1.33347	FALSE
AAEL000159-RA	0.400943	1.32037	TRUE	AAEL000159-RA	-0.0855644	-1.0611	FALSE	AAEL000159-RA	-0.041446	-1.02914	FALSE
AAEL000163-RA	-0.343108	-0.97729	FALSE	AAEL000163-RA	0.586579	1.50168	TRUE	AAEL000163-RA	-0.0244829	-1.01712	FALSE
AAEL000164-RA	0.0331408	1.02324	FALSE	AAEL000164-RA	0.483747	1.39837	TRUE	AAEL000164-RA	0.0514875	1.03633	FALSE
AAEL000172-RA	-0.385223	-1.03706	TRUE	AAEL000172-RA	0.646027	1.56485	TRUE	AAEL000172-RA	0.166733	1.12251	TRUE
AAEL000174-RA	-0.0525052	-0.939106	FALSE	AAEL000174-RA	0.239863	1.18088	FALSE	AAEL000174-RA	0.397759	1.31746	FALSE
AAEL000175-RA	0.0906397	1.06484	TRUE	AAEL000175-RA	-0.833413	-1.7819	TRUE	AAEL000175-RA	-0.21036	-1.15698	TRUE
AAEL000177-RA	0.116032	1.08375	FALSE	AAEL000177-RA	0.323561	1.25142	TRUE	AAEL000177-RA	-0.00697059	-1.00484	FALSE
AAEL000178-RA	0.280234	1.21439	FALSE	AAEL000178-RA	0.212501	1.1587	FALSE	AAEL000178-RA	0.19858	1.14757	FALSE
AAEL000179-RA	0.517187	1.43116	TRUE	AAEL000179-RA	-0.439969	-1.35657	TRUE	AAEL000179-RA	0.248625	1.18807	FALSE
AAEL000180-RA	0.396759	1.31655	FALSE	AAEL000180-RA	-0.201542	-1.14993	FALSE	AAEL000180-RA	0.300973	1.23197	FALSE
AAEL000181-RA	-0.130158	-0.905995	TRUE	AAEL000181-RA	0.457437	1.3731	TRUE	AAEL000181-RA	-0.17987	-1.13278	TRUE
AAEL000182-RA	0.142424	1.10376	FALSE	AAEL000182-RA	-0.376026	-1.29776	TRUE	AAEL000182-RA	0.268475	1.20453	TRUE
AAEL000184-RA	0.323423	1.2513	FALSE	AAEL000184-RA	0.305939	1.23622	FALSE	AAEL000184-RA	0.203491	1.15148	FALSE
AAEL000185-RA	-0.208643	-0.515435	TRUE	AAEL000185-RA	0.376195	1.29791	TRUE	AAEL000185-RA	0.675959	1.59766	TRUE
AAEL000186-RA	0.956138	1.94011	TRUE	AAEL000186-RA	-0.824045	-1.77036	TRUE	AAEL000186-RA	-0.298641	-1.22999	FALSE
AAEL000187-RA	-0.432834	-0.719167	FALSE	AAEL000187-RA	0.826483	1.77336	TRUE	AAEL000187-RA	0.226247	1.16979	FALSE
AAEL000191-RA	0.475602	1.3905	TRUE	AAEL000191-RA	-0.465895	-1.38117	TRUE	AAEL000191-RA	-0.205804	-1.15333	FALSE
AAEL000192-RA	-0.586379	-1.13116	FALSE	AAEL000192-RA	-0.877368	-1.83702	FALSE	AAEL000192-RA	-0.251075	-1.19009	FALSE
AAEL000193-RA	-0.177805	-1.20777	TRUE	AAEL000193-RA	0.69256	1.61615	TRUE	AAEL000193-RA	0.402239	1.32156	TRUE
AAEL000194-RA	-0.272345	-1.23147	TRUE	AAEL000194-RA	-0.166285	-1.12216	TRUE	AAEL000194-RA	-0.361048	-1.28436	TRUE
AAEL000196-RA	-0.300383	-1.48492	FALSE	AAEL000196-RA	-0.595474	-1.51097	FALSE	AAEL000196-RA	0.153315	1.11212	FALSE
AAEL000197-RA	-0.570388	-1.2634	TRUE	AAEL000197-RA	0.599157	1.51483	TRUE	AAEL000197-RA	-0.044563	-1.03137	FALSE
AAEL000198-RA	-0.337313	-0.959521	TRUE	AAEL000198-RA	0.742421	1.67298	TRUE	AAEL000198-RA	0.0425638	1.02994	FALSE
AAEL000199-RA	0.059613	1.04219	FALSE	AAEL000199-RA	0.243746	1.18406	TRUE	AAEL000199-RA	0.406254	1.32524	TRUE
AAEL000201-RA	-0.27493	-0.579516	FALSE	AAEL000201-RA	0.676199	1.59792	TRUE	AAEL000201-RA	0.265364	1.20194	FALSE
[truncated: 5,982 more rows]

## Sheet: LVP-CTM
LVP v CTM sugar fed				LVP B versus S				CTM B versus S
[truncated: 5,584 more rows]

[truncated: 2 more sheets: LVP-Rex-D, function description]
