# Supplementary material for: Strain Variation in the Transcriptome of the Dengue Fever Vector, Aedes aegypti
Source: G3 (Bethesda). 2012 Jan 1;2(1):103–14. doi: 10.1534/g3.111.001107 (PMC3276191; doi:10.1534/g3.111.001107)
Supplement: Supporting Information [file supp_2.1.103_TableS3.xlsx]

## Sheet: Sheet1
Table S3. Differential accumulation of transcripts among sugar-fed mosquitoes. Actual N. of reads detected and normalized log2 fold changes in accumulation (FC) for the transcripts significantly accumulated differentially between sugar-fed mosquitoes of the LVP, CTM and Rex-D strains. NA stands for not determined.
	CTM-S	RexD-S	FC	GeneNames	LVP-S	CTM-S	FC	GeneNames	LVP-S	Rex-D-S	FC
AAEL000001-RA	1529	460	0.272035	AAEL000004-RA	321	2410	-0.83095	AAEL000002-RA	6	40	-2.12038
AAEL000004-RA	2410	610	0.521304	AAEL000006-RA	256	2108	-0.964222	AAEL000003-RA	253	506	-0.383411
AAEL000005-RB	625	168	0.434547	AAEL000024-RA	180	168	2.17697	AAEL000006-RA	256	731	-0.897138
AAEL000008-RA	879	468	-0.551493	AAEL000028-RA	1817	5745	0.416689	AAEL000008-RA	209	468	-0.546416
AAEL000012-RA	24	61	-2.80662	AAEL000054-RA	841	2158	0.71792	AAEL000012-RA	2	61	-4.31415
AAEL000014-RA	21	48	-2.65349	AAEL000064-RA	462	1104	0.820662	AAEL000015-RA	658	1258	-0.318383
AAEL000015-RA	2418	1258	-0.518166	AAEL000081-RA	1489	8703	-0.469732	AAEL000016-RA	251	550	-0.515155
AAEL000016-RA	1780	550	0.233526	AAEL000090-RA	536	3741	-0.725682	AAEL000019-RA	580	202	2.13829
AAEL000019-RA	1969	202	1.82419	AAEL000099-RA	148	242	1.36803	AAEL000024-RA	180	151	0.870038
AAEL000022-RA	660	178	0.429741	AAEL000109-RA	2906	19609	-0.676972	AAEL000026-RA	44	125	-0.889763
AAEL000023-RA	0	5	NA	AAEL000111-RA	531	1101	1.02541	AAEL000028-RA	1817	1855	0.586729
AAEL000024-RA	168	151	-1.30694	AAEL000138-RA	732	1378	1.16478	AAEL000033-RA	113	332	-0.938271
AAEL000025-RA	22	30	-1.90831	AAEL000171-RA	477	1090	0.885171	AAEL000053-RA	176	403	-0.578615
AAEL000028-RA	5745	1855	0.17004	AAEL000177-RA	514	3204	-0.562596	AAEL000055-RA	223	456	-0.415401
AAEL000035-RA	210	16	2.2534	AAEL000182-RA	1734	4044	0.855758	AAEL000065-RA	53	195	-1.26282
AAEL000044-RA	28	1	3.34651	AAEL000185-RA	3530	12582	0.243816	AAEL000070-RA	210	491	-0.608744
AAEL000048-RA	1	7	-4.2682	AAEL000229-RA	691	1185	1.29931	AAEL000079-RA	1591	3317	-0.443356
AAEL000051-RA	31	1	3.49335	AAEL000234-RA	226	356	1.42188	AAEL000080-RA	211	611	-0.91734
AAEL000054-RA	2158	1332	-0.764747	AAEL000239-RA	680	1351	1.08702	AAEL000081-RA	1489	3190	-0.482623
AAEL000057-RA	0	5	NA	AAEL000251-RA	183	196	1.97843	AAEL000090-RA	536	1083	-0.398139
AAEL000064-RA	1104	738	-0.879801	AAEL000260-RA	79	1097	-1.71813	AAEL000101-RA	110	97	0.798036
AAEL000065-RA	394	195	-0.446127	AAEL000269-RA	2284	12831	-0.412562	AAEL000102-RA	16	2	3.61659
AAEL000073-RA	94	4	3.09374	AAEL000311-RA	731	1955	0.658212	AAEL000106-RA	39	112	-0.905363
AAEL000079-RA	6874	3317	-0.409577	AAEL000328-RA	1200	2873	0.817914	AAEL000107-RA	83	199	-0.644996
AAEL000080-RA	962	611	-0.805984	AAEL000335-RA	605	5596	-1.13195	AAEL000109-RA	2906	6780	-0.605661
AAEL000083-RA	16	32	-2.46085	AAEL000365-RA	552	4305	-0.885836	AAEL000110-RA	32	97	-0.983323
AAEL000090-RA	3741	1083	0.327543	AAEL000405-RA	610	556	2.21116	AAEL000111-RA	531	375	1.11841
AAEL000091-RA	1131	302	0.44413	AAEL000415-RA	276	2275	-0.965689	AAEL000118-RA	200	424	-0.467475
AAEL000092-RA	271	152	-0.626627	AAEL000417-RA	842	2195	0.695109	AAEL000124-RA	26	91	-1.19077
AAEL000095-RA	0	6	NA	AAEL000430-RA	651	4190	-0.608783	AAEL000136-RA	138	310	-0.55101
AAEL000099-RA	242	185	-1.07337	AAEL000442-RA	3558	31980	-1.09059	AAEL000138-RA	732	504	1.15501
AAEL000102-RA	51	2	3.21158	AAEL000459-RA	553	4618	-0.984479	AAEL000140-RA	100	255	-0.733908
AAEL000105-RA	1166	299	0.502502	AAEL000474-RA	112	142	1.73505	AAEL000142-RA	67	164	-0.674873
AAEL000109-RA	19609	6780	0.0713107	AAEL000479-RA	116	117	2.06505	AAEL000149-RA	165	404	-0.6753
AAEL000121-RA	32	58	-2.31883	AAEL000499-RA	101	949	-1.15462	AAEL000154-RA	147	466	-1.04792
AAEL000128-RA	1718	767	-0.297417	AAEL000505-RA	98	77	2.42536	AAEL000157-RA	28	92	-1.09962
AAEL000134-RA	148	90	-0.743248	AAEL000509-RA	217	1971	-1.10572	AAEL000171-RA	477	1047	-0.517611
AAEL000135-RA	222	49	0.718858	AAEL000516-RA	376	2650	-0.73975	AAEL000172-RA	1873	3772	-0.393389
AAEL000137-RA	391	90	0.658324	AAEL000523-RA	154	221	1.55632	AAEL000177-RA	514	1074	-0.446564
AAEL000141-RA	38	52	-1.91336	AAEL000533-RA	1408	2604	1.19036	AAEL000178-RA	63	175	-0.857342
AAEL000154-RA	803	466	-0.675778	AAEL000550-RA	183	1471	-0.929444	AAEL000181-RA	878	1937	-0.524942
AAEL000159-RA	2417	665	0.400943	AAEL000565-RA	654	3956	-0.519242	AAEL000182-RA	1734	1331	0.998183
AAEL000161-RA	277	154	-0.613892	AAEL000567-RA	2284	6011	0.681395	AAEL000193-RA	507	1271	-0.709317
AAEL000165-RB	244	30	1.563	AAEL000575-RA	621	1482	0.822557	AAEL000197-RA	525	1566	-0.960105
AAEL000166-RA	30	52	-2.2544	AAEL000581-RA	561	1475	0.682795	AAEL000198-RA	544	1236	-0.567411
AAEL000170-RA	34	2	2.62661	AAEL000596-RA	1230	3803	0.448958	AAEL000199-RA	277	648	-0.609518
AAEL000171-RA	1090	1047	-1.40278	AAEL000597-RA	407	412	2.05982	AAEL000200-RA	601	559	0.721106
AAEL000172-RA	7950	3772	-0.385223	AAEL000620-RA	384	2859	-0.818895	AAEL000201-RA	67	309	-1.58878
AAEL000175-RA	15975	5450	0.0906397	AAEL000634-RA	156	1341	-1.02625	AAEL000212-RA	350	819	-0.609919
AAEL000179-RA	2151	546	0.517187	AAEL000636-RA	139	182	1.68858	AAEL000213-RA	139	31	2.78133
AAEL000181-RA	4872	1937	-0.130158	AAEL000647-RA	4830	10905	0.902543	AAEL000217-RA	656	1723	-0.776566
AAEL000185-RA	12582	5282	-0.208643	AAEL000651-RA	628	962	1.46217	AAEL000218-RA	39	153	-1.3554
AAEL000186-RA	988	185	0.956138	AAEL000669-RA	500	4720	-1.16135	AAEL000220-RA	106	241	-0.568379
AAEL000188-RA	76	10	1.46515	AAEL000671-RA	68	56	2.35755	AAEL000229-RA	691	608	0.801204
AAEL000191-RA	3242	847	0.475602	AAEL000691-RA	357	2608	-0.79151	AAEL000234-RA	226	102	1.76434
AAEL000193-RA	3093	1271	-0.177805	AAEL000695-RA	1193	7247	-0.525352	AAEL000235-RA	353	695	-0.360755
AAEL000194-RA	3478	1526	-0.272345	AAEL000696-RA	172	219	1.72892	AAEL000237-RA	9	145	-3.39339
AAEL000197-RA	2903	1566	-0.570388	AAEL000702-RA	81	1080	-1.65953	AAEL000239-RA	680	815	0.355324
AAEL000198-RA	2693	1236	-0.337313	AAEL000703-RA	3480	8903	0.722233	AAEL000240-RA	69	229	-1.11409
AAEL000200-RA	1897	559	0.301951	AAEL000704-RA	218	375	1.29488	AAEL000246-RA	407	806	-0.369162
AAEL000206-RA	409	201	-0.435943	AAEL000706-RA	602	3985	-0.649307	AAEL000249-RA	87	46	1.53597
AAEL000211-RA	2359	487	0.815334	AAEL000709-RB	857	4941	-0.449998	AAEL000251-RA	183	158	0.828509
AAEL000212-RA	1797	819	-0.327193	AAEL000712-RA	83	93	1.91332	AAEL000260-RA	79	292	-1.26945
AAEL000213-RA	233	31	1.44914	AAEL000726-RA	847	1764	1.01902	AAEL000261-RA	70	201	-0.905179
AAEL000215-RA	647	104	1.17633	AAEL000739-RA	284	3067	-1.35543	AAEL000262-RA	851	2205	-0.756958
AAEL000217-RA	3560	1723	-0.413894	AAEL000746-RA	868	5198	-0.504752	AAEL000263-RA	540	1169	-0.497654
AAEL000221-RA	1053	228	0.746552	AAEL000749-RA	919	2125	0.868111	AAEL000276-RA	1399	3187	-0.571214
AAEL000223-RA	457	303	-0.867972	AAEL000750-RA	322	2260	-0.733753	AAEL000277-RA	125	104	0.881934
AAEL000226-RA	879	249	0.358869	AAEL000758-RB	612	4902	-0.924329	AAEL000284-RA	39	137	-1.19604
AAEL000227-RA	872	162	0.967486	AAEL000759-RA	518	3207	-0.552763	AAEL000289-RA	141	319	-0.561272
AAEL000229-RA	1185	608	-0.498104	AAEL000761-RA	27	617	-2.4368	AAEL000291-RA	1785	3082	-0.171353
AAEL000230-RA	572	121	0.78016	AAEL000766-RA	1138	2802	0.777481	AAEL000292-RA	59	171	-0.91862
AAEL000237-RA	50	145	-2.9969	AAEL000776-RA	606	7398	-1.53231	AAEL000293-RA	4078	7438	-0.250464
AAEL000239-RA	1351	815	-0.731692	AAEL000800-RA	399	2948	-0.807838	AAEL000294-RA	2997	5224	-0.185046
AAEL000243-RA	254	15	2.62095	AAEL000807-RA	321	2287	-0.755374	AAEL000295-RA	779	1709	-0.516868
AAEL000245-RA	463	107	0.652553	AAEL000845-RA	500	731	1.52949	AAEL000298-RA	110	77	1.13116
AAEL000246-RA	1304	806	-0.766756	AAEL000854-RA	376	831	0.933322	AAEL000300-RA	100	277	-0.853297
AAEL000247-RA	1	17	-5.54831	AAEL000857-RA	561	4282	-0.854775	AAEL000311-RA	731	510	1.13596
AAEL000251-RA	196	158	-1.14992	AAEL000915-RA	575	1386	0.808144	AAEL000314-RA	145	139	0.677557
AAEL000252-RA	358	46	1.49941	AAEL000923-RA	2197	14802	-0.674748	AAEL000318-RA	6	0	NA
AAEL000256-RA	184	138	-1.04581	AAEL000931-RA	1913	3929	1.03911	AAEL000322-RA	100	273	-0.832311
AAEL000257-RB	54	42	-1.09828	AAEL000971-RA	23	1050	-3.43517	AAEL000324-RA	64	42	1.22427
AAEL000260-RA	1097	292	0.448675	AAEL000985-RA	292	2309	-0.90579	AAEL000327-RA	119	266	-0.543875
AAEL000262-RA	4355	2205	-0.478954	AAEL000993-RA	190	232	1.78931	AAEL000328-RA	1200	1370	0.425448
AAEL000263-RA	2426	1169	-0.407543	AAEL000995-RA	5	261	-3.62854	AAEL000334-RA	39	26	1.20155
AAEL000264-RA	2764	870	0.206822	AAEL000999-RA	702	4506	-0.604867	AAEL000335-RA	605	1556	-0.746246
AAEL000269-RA	12831	3516	0.406779	AAEL001004-RA	819	4758	-0.460982	AAEL000340-RA	39	12	2.31703
AAEL000276-RA	5863	3187	-0.581408	AAEL001007-RA	722	4366	-0.518804	AAEL000346-RA	55	160	-0.923979
AAEL000277-RA	421	104	0.556389	AAEL001016-RA	109	1873	-2.02551	AAEL000350-RA	12	1	4.20155
AAEL000278-RA	2744	851	0.228201	AAEL001019-RA	132	1260	-1.17738	AAEL000354-RA	61	159	-0.765556
AAEL000285-RA	71	5	2.36697	AAEL001029-RA	313	2160	-0.709359	AAEL000365-RA	552	1413	-0.739432
AAEL000288-RA	791	405	-0.495092	AAEL001032-RA	880	6733	-0.858236	AAEL000368-RA	240	502	-0.448063
AAEL000291-RA	6297	3082	-0.43005	AAEL001037-RA	801	2258	0.582266	AAEL000370-RA	696	1706	-0.676869
AAEL000293-RA	15076	7438	-0.441581	AAEL001047-RA	2634	5888	0.916915	AAEL000386-RA	985	1941	-0.362015
AAEL000294-RA	12514	5224	-0.200532	AAEL001052-RA	765	4526	-0.487267	AAEL000388-RA	2404	4845	-0.39447
AAEL000295-RA	3234	1709	-0.540681	AAEL001061-RB	1041	7765	-0.821578	AAEL000393-RA	154	337	-0.513229
AAEL000296-RA	412	341	-1.18798	AAEL001061-RC	439	3728	-1.00867	AAEL000396-RA	123	278	-0.559837
AAEL000298-RA	349	77	0.719449	AAEL001082-RA	9997	8253	2.35401	AAEL000404-RA	206	521	-0.72205
AAEL000301-RA	3607	1102	0.249827	AAEL001087-RA	552	5670	-1.28317	AAEL000405-RA	610	518	0.852447
AAEL000306-RA	0	7	NA	AAEL001091-RA	1844	4763	0.708406	AAEL000415-RA	276	640	-0.596814
AAEL000307-RA	11	19	-2.24934	AAEL001102-RA	1060	6424	-0.52197	AAEL000416-RA	843	2477	-0.9384
AAEL000311-RA	1955	510	0.477751	AAEL001116-RA	81	2	7.41729	AAEL000418-RA	159	152	0.681545
AAEL000322-RA	549	273	-0.452943	AAEL001121-RA	552	1208	0.947557	AAEL000421-RA	145	376	-0.75809
AAEL000325-RA	8	13	-2.16129	AAEL001126-RB	279	2709	-1.20199	AAEL000425-RA	55	151	-0.840456
AAEL000327-RA	544	266	-0.428668	AAEL001128-RA	402	691	1.29595	AAEL000427-RA	544	1037	-0.314148
AAEL000328-RA	2873	1370	-0.392466	AAEL001129-RA	801	4624	-0.45183	AAEL000430-RA	651	1612	-0.691533
AAEL000335-RA	5596	1556	0.385706	AAEL001134-RA	2507	8308	0.348898	AAEL000431-RA	997	915	0.740411
AAEL000336-RA	147	120	-1.16807	AAEL001142-RA	354	2686	-0.8462	AAEL000433-RA	97	248	-0.737694
AAEL000337-RA	470	97	0.815756	AAEL001163-RA	214	365	1.30715	AAEL000436-RA	750	1462	-0.346391
AAEL000343-RA	1303	323	0.551383	AAEL001164-RA	1080	2981	0.612672	AAEL000439-RA	42	118	-0.873736
AAEL000343-RB	68	49	-0.988095	AAEL001169-RA	464	3176	-0.697577	AAEL000440-RA	303	712	-0.61597
AAEL000347-RA	119	1	5.43397	AAEL001174-RA	30	0	NA	AAEL000442-RA	3558	13010	-1.25389
AAEL000362-RA	355	201	-0.640225	AAEL001176-RA	1121	3107	0.606702	AAEL000444-RA	1201	2329	-0.338885
AAEL000365-RA	4305	1413	0.146404	AAEL001187-RA	390	2974	-0.853421	AAEL000446-RA	388	886	-0.574661
AAEL000368-RA	961	502	-0.523999	AAEL001209-RA	1583	4443	0.588565	AAEL000452-RA	299	711	-0.633115
AAEL000370-RA	3952	1706	-0.248883	AAEL001210-RA	1137	2745	0.805864	AAEL000459-RA	553	1288	-0.603192
AAEL000371-RA	17	23	-1.89695	AAEL001216-RA	2578	15801	-0.538254	AAEL000460-RA	307	626	-0.411335
AAEL000376-RA	14	26	-2.35393	AAEL001220-RA	233	471	1.06204	AAEL000463-RA	4	38	-2.63134
AAEL000378-RA	2384	1134	-0.388884	AAEL001232-RA	724	2041	0.582223	AAEL000464-RA	80	54	1.18363
AAEL000381-RA	18	27	-2.04581	AAEL001252-RA	641	1700	0.670299	AAEL000468-RA	156	390	-0.705339
AAEL000386-RA	4027	1941	-0.407943	AAEL001306-RA	696	4251	-0.533206	AAEL000469-RA	948	2043	-0.491141
AAEL000388-RA	11051	4845	-0.27124	AAEL001315-RA	188	1607	-1.01813	AAEL000471-RA	189	167	0.795128
AAEL000394-RA	1215	318	0.47301	AAEL001319-RA	1135	39	6.94051	AAEL000477-RA	60	173	-0.911148
AAEL000403-RA	439	105	0.602984	AAEL001322-RA	570	3612	-0.586327	AAEL000483-RA	152	368	-0.659045
AAEL000405-RA	556	518	-1.35872	AAEL001361-RA	726	4880	-0.671402	AAEL000484-RA	0	17	NA
AAEL000406-RA	597	138	0.652215	AAEL001372-RA	283	2336	-0.967729	AAEL000499-RA	101	241	-0.638088
AAEL000409-RA	30	44	-2.01339	AAEL001375-RA	3238	5104	1.42091	AAEL000500-RA	152	483	-1.05136
AAEL000415-RA	2275	640	0.368875	AAEL001378-RA	287	2510	-1.05113	AAEL000505-RA	98	52	1.53086
AAEL000416-RA	4380	2477	-0.638511	AAEL001381-RA	155	1299	-0.989624	AAEL000508-RA	40	8	2.93852
AAEL000417-RA	2195	1382	-0.793385	AAEL001384-RA	447	818	1.20561	AAEL000509-RA	217	804	-1.27291
AAEL000418-RA	614	152	0.553319	AAEL001389-RA	599	3993	-0.659408	AAEL000510-RA	302	584	-0.33483
AAEL000422-RA	2477	706	0.350006	AAEL001399-RA	231	1889	-0.95422	AAEL000511-RA	119	266	-0.543875
AAEL000423-RA	844	409	-0.415706	AAEL001401-RA	895	2546	0.569165	AAEL000515-RA	109	94	0.830185
AAEL000424-RA	4548	1860	-0.170918	AAEL001402-RA	1089	2080	1.14386	AAEL000516-RA	376	785	-0.445371
AAEL000425-RA	239	151	-0.798386	AAEL001407-RA	77	984	-1.59829	AAEL000520-RA	50	19	2.01252
AAEL000429-RA	721	185	0.501626	AAEL001411-RB	193	307	1.4078	AAEL000527-RA	36	127	-1.20217
AAEL000431-RA	3243	915	0.364637	AAEL001420-RA	2939	9370	0.404714	AAEL000531-RA	277	577	-0.442096
AAEL000435-RA	332	175	-0.53702	AAEL001421-RA	4655	14048	0.483926	AAEL000533-RA	1408	1442	0.582166
AAEL000438-RA	624	137	0.726522	AAEL001423-RA	258	1951	-0.841333	AAEL000545-RA	361	403	0.457808
AAEL000441-RA	0	8	NA	AAEL001427-RA	25	583	-2.46606	AAEL000546-RA	129	76	1.37989
AAEL000442-RA	31980	13010	-0.163299	AAEL001440-RA	2459	12736	-0.295331	AAEL000551-RA	1474	1643	0.459994
AAEL000445-RB	176	31	1.04439	AAEL001442-RA	403	935	0.863251	AAEL000556-RA	286	234	0.906096
AAEL000446-RA	1422	886	-0.778305	AAEL001448-RA	439	3718	-1.0048	AAEL000558-RA	99	291	-0.938929
AAEL000451-RA	1757	491	0.378471	AAEL001455-RA	148	1256	-1.00773	AAEL000560-RA	106	261	-0.683396
AAEL000455-RA	341	75	0.723961	AAEL001462-RA	761	5151	-0.681447	AAEL000562-RA	136	315	-0.595156
AAEL000459-RA	4618	1288	0.381287	AAEL001472-RA	194	1662	-1.02135	AAEL000565-RA	654	1731	-0.787654
AAEL000461-RC	1408	348	0.55564	AAEL001478-RA	186	304	1.36867	AAEL000566-RA	2	34	-3.47087
AAEL000463-RA	4	38	-4.70878	AAEL001485-RA	81	64	2.41729	AAEL000567-RA	2284	1393	1.32996
AAEL000464-RA	333	54	1.16364	AAEL001490-RA	1048	2404	0.879639	AAEL000572-RA	532	1057	-0.373888
AAEL000469-RA	4558	2043	-0.303136	AAEL001496-RA	345	2585	-0.828058	AAEL000575-RA	621	682	0.481411
AAEL000471-RA	634	167	0.463787	AAEL001503-RA	1020	887	2.279	AAEL000580-RA	4	33	-2.4278
AAEL000472-RA	629	163	0.48734	AAEL001520-RA	349	2398	-0.703095	AAEL000581-RA	561	322	1.41753
AAEL000474-RA	142	139	-1.43004	AAEL001527-RA	54	29	2.97434	AAEL000584-RA	297	587	-0.366308
AAEL000477-RA	633	173	0.410585	AAEL001532-RA	221	398	1.22872	AAEL000589-RA	496	926	-0.284083
AAEL000479-RA	117	151	-1.82889	AAEL001540-RA	717	4254	-0.491337	AAEL000596-RA	1230	1549	0.283911
AAEL000481-RA	21	23	-1.59209	AAEL001549-RA	721	4277	-0.491091	AAEL000597-RA	407	432	0.530587
AAEL000484-RA	4	17	-3.54831	AAEL001570-RA	363	563	1.44427	AAEL000604-RA	754	1829	-0.661829
AAEL000498-RA	15	27	-2.30884	AAEL001577-RA	2683	2133	2.4084	AAEL000620-RA	384	803	-0.447704
AAEL000499-RA	949	241	0.516527	AAEL001580-RA	102	1079	-1.32562	AAEL000622-RA	691	1343	-0.342112
AAEL000500-RA	875	483	-0.603588	AAEL001582-RA	250	224	2.23587	AAEL000624-RA	473	1050	-0.533888
AAEL000505-RA	77	52	-0.894501	AAEL001588-RA	999	6063	-0.524038	AAEL000629-RA	23	92	-1.38341
AAEL000508-RA	94	8	2.09374	AAEL001593-RC	202	2026	-1.24877	AAEL000634-RA	156	444	-0.892424
AAEL000510-RA	1953	584	0.280804	AAEL001622-RA	277	2169	-0.891635	AAEL000638-RA	55	32	1.39795
AAEL000511-RA	466	266	-0.651944	AAEL001623-RA	1179	9677	-0.959559	AAEL000645-RA	59	170	-0.910158
AAEL000515-RA	165	94	-0.649115	AAEL001629-RA	100	123	1.77878	AAEL000647-RA	4830	4340	0.770918
AAEL000516-RA	2650	785	0.29438	AAEL001635-RA	152	1603	-1.32119	AAEL000650-RA	308	199	1.24675
AAEL000519-RA	79	10	1.521	AAEL001648-RA	275	279	2.0566	AAEL000651-RA	628	304	1.66328
AAEL000520-RA	232	19	2.14921	AAEL001666-RA	1295	10281	-0.911519	AAEL000656-RA	68	54	0.949165
AAEL000523-RA	221	185	-1.20433	AAEL001667-RA	319	2647	-0.975292	AAEL000659-RA	117	344	-0.939311
AAEL000532-RA	259	9	3.38604	AAEL001668-RA	11410	27047	0.832268	AAEL000661-RA	95	305	-1.06622
AAEL000533-RA	2604	1442	-0.60819	AAEL001673-RA	7075	22925	0.381318	AAEL000663-RA	90	66	1.06405
AAEL000540-RA	857	226	0.462124	AAEL001677-RA	31	0	NA	AAEL000668-RA	217	33	3.33375
AAEL000541-RB	854	169	0.876365	AAEL001683-RA	64	17	3.98997	AAEL000670-RA	257	631	-0.679282
AAEL000544-RA	347	45	1.48609	AAEL001691-RA	147	1486	-1.26011	AAEL000672-RA	830	2131	-0.743758
AAEL000546-RA	434	76	1.05278	AAEL001699-RA	204	285	1.59504	AAEL000674-RA	229	470	-0.420724
AAEL000549-RA	1810	816	-0.311499	AAEL001703-RA	4827	36132	-0.826641	AAEL000682-RA	1060	2857	-0.813847
AAEL000550-RA	1471	373	0.518702	AAEL001704-RA	71	12	4.64222	AAEL000683-RA	0	25	NA
AAEL000551-RA	5534	1643	0.291142	AAEL001706-RA	121	1067	-1.06304	AAEL000691-RA	357	928	-0.761611
AAEL000553-RA	641	413	-0.826666	AAEL001751-RA	217	1866	-1.02674	AAEL000695-RA	1193	2920	-0.674785
AAEL000556-RA	882	234	0.453422	AAEL001760-RA	675	1030	1.46775	AAEL000696-RA	172	383	-0.538346
AAEL000560-RA	517	261	-0.474734	AAEL001779-RA	734	5526	-0.834946	AAEL000703-RA	3480	4612	0.210284
AAEL000562-RA	650	315	-0.41576	AAEL001808-RA	594	1597	0.650608	AAEL000706-RA	602	1436	-0.637631
AAEL000565-RA	3956	1731	-0.268411	AAEL001810-RA	689	4328	-0.573687	AAEL000707-RA	253	551	-0.506325
AAEL000567-RA	6011	1393	0.648562	AAEL001837-RA	1252	1164	2.18258	AAEL000708-RA	106	244	-0.586227
AAEL000569-RA	479	311	-0.837737	AAEL001847-RA	543	3374	-0.557998	AAEL000709-RB	857	1750	-0.413398
AAEL000575-RA	1482	682	-0.341146	AAEL001861-RA	1119	6238	-0.401436	AAEL000717-RA	6	0	NA
AAEL000580-RA	34	33	-1.41778	AAEL001863-RA	15561	130055	-0.985678	AAEL000726-RA	847	937	0.470902
AAEL000581-RA	1475	322	0.734734	AAEL001865-RA	1601	3701	0.868496	AAEL000730-RA	750	1810	-0.654438
AAEL000584-RA	1996	587	0.304831	AAEL001879-RA	181	1484	-0.957992	AAEL000732-RA	777	448	1.41101
AAEL000585-RA	3	11	-3.33532	AAEL001898-RA	2185	12058	-0.386848	AAEL000737-RA	64	158	-0.687191
AAEL000587-RA	27	48	-2.29092	AAEL001913-RA	2133	14117	-0.64904	AAEL000739-RA	284	933	-1.0994
AAEL000589-RA	1466	926	-0.798047	AAEL001914-RA	463	1025	0.930898	AAEL000746-RA	868	1639	-0.300459
AAEL000591-RA	1199	840	-0.947478	AAEL001919-RA	24	423	-2.06211	AAEL000747-RA	437	937	-0.483826
AAEL000596-RA	3803	1549	-0.165047	AAEL001921-RA	646	1587	0.780741	AAEL000748-RA	459	288	1.28901
AAEL000597-RA	412	432	-1.52924	AAEL001935-RA	307	2117	-0.708273	AAEL000749-RA	919	1087	0.374374
AAEL000598-RA	35	0	NA	AAEL001939-RA	1114	6188	-0.396286	AAEL000750-RA	322	838	-0.7633
AAEL000604-RA	4268	1829	-0.238343	AAEL001951-RA	2005	473	4.16113	AAEL000758-RB	612	1137	-0.277039
AAEL000607-RA	64	4	2.53915	AAEL001953-RA	417	354	2.31374	AAEL000759-RA	518	1002	-0.335269
AAEL000620-RA	2859	803	0.371191	AAEL001964-RA	3102	9911	0.401606	AAEL000761-RA	27	95	-1.19838
AAEL000624-RA	2399	1050	-0.268804	AAEL001965-RA	1899	5029	0.672406	AAEL000763-RA	160	369	-0.588959
AAEL000636-RA	182	161	-1.28397	AAEL001969-RA	1192	7595	-0.594228	AAEL000766-RA	1138	1030	0.760446
AAEL000638-RA	183	32	1.05485	AAEL001976-RA	76	802	-1.32209	AAEL000768-RA	34	107	-1.03741
AAEL000639-RA	967	441	-0.328111	AAEL001996-RA	194	1650	-1.0109	AAEL000769-RA	54	167	-1.01223
AAEL000640-RB	255	28	1.72615	AAEL001997-RA	134	3946	-2.80265	AAEL000770-RA	648	1169	-0.23462
AAEL000642-RA	306	202	-0.861672	AAEL002005-RA	0	333	NA	AAEL000776-RA	606	3082	-1.72989
AAEL000643-RA	429	356	-1.19175	AAEL002023-RA	3781	9608	0.731969	AAEL000781-RA	38	111	-0.929899
AAEL000644-RA	400	97	0.583095	AAEL002031-RA	379	3150	-0.977645	AAEL000782-RA	164	407	-0.694744
AAEL000646-RA	2	9	-3.63077	AAEL002036-RA	1991	12823	-0.609731	AAEL000784-RA	251	572	-0.571738
AAEL000647-RA	10905	4340	-0.131625	AAEL002037-RA	1582	5050	0.402904	AAEL000786-RA	275	161	1.38896
AAEL000649-RA	717	327	-0.328166	AAEL002046-RA	314	531	1.31949	AAEL000791-RA	485	569	0.386146
AAEL000650-RA	764	199	0.479956	AAEL002047-RA	9791	57014	-0.464351	AAEL000793-RA	3686	2275	1.31278
AAEL000652-RA	47	4	2.09374	AAEL002068-RA	732	4504	-0.543854	AAEL000798-RA	410	889	-0.49997
AAEL000655-RA	1150	281	0.572144	AAEL002070-RA	554	416	2.49074	AAEL000800-RA	399	1058	-0.79029
AAEL000662-RA	1	14	-5.2682	AAEL002083-RA	8690	43576	-0.248668	AAEL000804-RB	90	488	-1.82229
AAEL000663-RA	373	66	1.03779	AAEL002103-RA	151	1363	-1.09673	AAEL000805-RA	145	352	-0.662933
AAEL000668-RA	662	33	2.86545	AAEL002104-RA	83	874	-1.31901	AAEL000815-RA	434	885	-0.411393
AAEL000669-RA	4720	723	1.24587	AAEL002107-RA	362	2810	-0.879071	AAEL000819-RA	83	212	-0.736292
AAEL000670-RA	902	631	-0.945361	AAEL002118-RA	687	4442	-0.61539	AAEL000820-RA	84	52	1.30847
AAEL000671-RA	56	130	-2.67586	AAEL002122-RA	241	377	1.43191	AAEL000824-RB	134	306	-0.574709
AAEL000672-RA	4734	2131	-0.309319	AAEL002123-RA	301	2162	-0.767094	AAEL000825-RA	228	459	-0.392871
AAEL000677-RA	823	231	0.372151	AAEL002162-RA	441	3449	-0.88989	AAEL000836-RA	106	263	-0.694409
AAEL000678-RA	83	69	-1.19433	AAEL002169-RA	448	1122	0.752936	AAEL000838-RA	163	170	0.555927
AAEL000679-RA	1061	292	0.400536	AAEL002181-RA	134	61	3.21279	AAEL000839-RA	128	373	-0.926442
AAEL000682-RA	5764	2857	-0.448279	AAEL002185-RA	3472	3804	1.94569	AAEL000845-RA	500	599	0.355962
AAEL000692-RA	331	81	0.569989	AAEL002215-RA	152	1737	-1.43702	AAEL000848-RA	84	209	-0.698452
AAEL000693-RA	3812	1545	-0.157907	AAEL002226-RA	723	5277	-0.790213	AAEL000854-RA	376	420	0.456933
AAEL000695-RA	7247	2920	-0.149433	AAEL002230-RA	2426	4469	1.19607	AAEL000857-RA	561	1530	-0.83087
AAEL000696-RA	219	383	-2.26726	AAEL002250-RA	81	878	-1.36079	AAEL000858-RA	170	424	-0.70194
AAEL000700-RA	31	47	-2.06124	AAEL002261-RA	652	4717	-0.777488	AAEL000859-RA	479	483	0.604592
AAEL000702-RA	1080	174	1.17302	AAEL002269-RA	348	2911	-0.986918	AAEL000860-RA	191	436	-0.574166
AAEL000703-RA	8903	4612	-0.511949	AAEL002280-RA	1517	4915	0.381467	AAEL000861-RA	239	222	0.72304
AAEL000704-RA	375	308	-1.17689	AAEL002281-RA	266	1926	-0.778672	AAEL000868-RA	14	98	-2.19077
AAEL000712-RA	93	168	-2.31401	AAEL002295-RA	1307	4016	0.457937	AAEL000878-RA	9	1	3.78651
AAEL000713-RA	10538	3335	0.198994	AAEL002301-RA	470	829	1.25873	AAEL000879-RA	26	10	1.9951
AAEL000714-RA	1452	792	-0.586379	AAEL002306-RA	1218	2414	1.09053	AAEL000883-RB	10	50	-1.70534
AAEL000716-RA	1602	461	0.336187	AAEL002307-RA	140	54	3.45183	AAEL000885-RA	78	311	-1.37878
AAEL000718-RA	4023	1286	0.184533	AAEL002319-RA	345	2648	-0.862797	AAEL000886-RA	562	599	0.524604
AAEL000726-RA	1764	937	-0.548118	AAEL002322-RA	167	1518	-1.10681	AAEL000898-RA	403	1155	-0.902452
AAEL000727-RA	122	106	-1.25803	AAEL002334-RA	2732	17602	-0.610272	AAEL000902-RA	1540	1337	0.82052
AAEL000730-RA	4004	1810	-0.315396	AAEL002336-RA	192	322	1.33148	AAEL000903-RA	59	169	-0.901647
AAEL000732-RA	3077	448	1.31911	AAEL002339-RA	218	1779	-0.951229	AAEL000904-RA	118	305	-0.753433
AAEL000738-RA	862	386	-0.301761	AAEL002340-RA	307	616	1.07275	AAEL000905-RA	158	350	-0.530841
AAEL000739-RA	3067	933	0.256031	AAEL002351-RA	220	1723	-0.89191	AAEL000906-RA	842	1702	-0.398749
AAEL000741-RA	363	257	-0.962647	AAEL002357-RA	442	1043	0.838817	AAEL000910-RA	98	81	0.891449
AAEL000745-RA	97	14	1.33171	AAEL002363-RA	264	1880	-0.754685	AAEL000915-RA	575	379	1.21795
AAEL000746-RA	5198	1639	0.204293	AAEL002377-RA	389	2576	-0.649853	AAEL000918-RA	93	299	-1.06825
AAEL000747-RA	1526	937	-0.757214	AAEL002381-RA	272	2141	-0.899169	AAEL000922-RA	197	450	-0.57514
AAEL000748-RA	1296	288	0.709077	AAEL002382-RA	671	5734	-1.01772	AAEL000923-RA	2197	6741	-1.00084
AAEL000749-RA	2125	1087	-0.493737	AAEL002404-RA	677	1735	0.71973	AAEL000924-RA	368	830	-0.556816
AAEL000751-RA	0	6	NA	AAEL002407-RB	329	2835	-1.02975	AAEL000925-RA	213	438	-0.423488
AAEL000758-RB	4902	1137	0.64729	AAEL002420-RA	163	1736	-1.33539	AAEL000927-RA	25	92	-1.26312
AAEL000759-RA	3207	1002	0.217494	AAEL002422-RA	2562	19210	-0.829078	AAEL000931-RA	1913	2126	0.464285
AAEL000761-RA	617	95	1.23842	AAEL002455-RA	1396	7799	-0.404553	AAEL000944-RA	524	1147	-0.513637
AAEL000769-RA	215	167	-1.09636	AAEL002467-RA	49	956	-2.20872	AAEL000945-RA	3	42	-3.19077
AAEL000770-RA	2466	1169	-0.38395	AAEL002480-RA	479	3308	-0.710424	AAEL000947-RA	390	736	-0.299642
AAEL000776-RA	7398	3082	-0.19758	AAEL002483-RA	251	1963	-0.889863	AAEL000949-RA	398	873	-0.516624
AAEL000778-RA	238	43	1.0077	AAEL002504-RB	193	344	1.24363	AAEL000951-RA	651	1235	-0.307192
AAEL000784-RA	935	572	-0.751897	AAEL002526-RA	910	2416	0.668756	AAEL000955-RA	438	855	-0.348404
AAEL000786-RA	772	161	0.800692	AAEL002527-RA	3088	17211	-0.401149	AAEL000961-RA	3254	7906	-0.664144
AAEL000793-RA	15114	2275	1.2711	AAEL002528-RA	674	1894	0.586822	AAEL000970-RA	305	790	-0.756454
AAEL000798-RA	1508	889	-0.698467	AAEL002536-RA	552	3437	-0.560972	AAEL000971-RA	23	527	-3.90151
AAEL000802-RA	971	471	-0.417104	AAEL002539-RA	991	2270	0.881702	AAEL000974-RA	45	129	-0.902785
AAEL000803-RA	37	38	-1.49932	AAEL002542-RA	2552	6742	0.675889	AAEL000977-RA	248	496	-0.383411
AAEL000804-RB	666	488	-1.01221	AAEL002557-RA	1154	7818	-0.682719	AAEL000981-RA	303	766	-0.721437
AAEL000805-RA	633	352	-0.614218	AAEL002558-RA	859	257	3.81833	AAEL000982-RA	84	197	-0.613145
AAEL000807-RA	2287	559	0.571688	AAEL002561-RA	159	66	3.34593	AAEL000984-RA	628	1536	-0.673752
AAEL000809-RA	114	17	1.28458	AAEL002564-RA	57	0	NA	AAEL000985-RA	292	571	-0.350933
AAEL000810-RA	425	324	-1.06938	AAEL002565-RA	21391	22611	1.99742	AAEL000986-RB	1298	1267	0.651463
AAEL000811-RA	351	198	-0.634877	AAEL002569-RA	329	2600	-0.904915	AAEL000990-RA	3	31	-2.75264
AAEL000816-RA	385	230	-0.717623	AAEL002572-RA	14911	52829	0.252484	AAEL000993-RA	190	207	0.492958
AAEL000820-RA	346	52	1.27334	AAEL002576-RA	437	700	1.39772	AAEL000998-RA	0	20	NA
AAEL000824-RB	590	306	-0.513665	AAEL002586-RA	124	1468	-1.488	AAEL000999-RA	702	1613	-0.583614
AAEL000838-RA	638	170	0.447174	AAEL002600-RA	951	2674	0.585955	AAEL001000-RA	73	242	-1.11245
AAEL000840-RA	2633	780	0.294313	AAEL002610-RA	699	1326	1.15372	AAEL001004-RA	819	2044	-0.70287
AAEL000845-RA	731	599	-1.17353	AAEL002624-RA	199	330	1.34774	AAEL001006-RA	122	306	-0.710061
AAEL000848-RA	796	209	0.468417	AAEL002652-RA	2306	20772	-1.09374	AAEL001007-RA	722	1298	-0.22963
AAEL000853-RA	386	84	0.739292	AAEL002656-RA	231	1755	-0.848069	AAEL001009-RA	678	1323	-0.347866
AAEL000854-RA	831	420	-0.476389	AAEL002665-RA	157	75	3.14324	AAEL001016-RA	109	258	-0.626453
AAEL000856-RA	3212	957	0.286033	AAEL002668-RA	62	722	-1.46422	AAEL001017-RA	337	859	-0.73332
AAEL000859-RA	1648	483	0.309773	AAEL002675-RA	553	5631	-1.2706	AAEL001019-RA	132	446	-1.13992
AAEL000860-RA	661	436	-0.860526	AAEL002693-RA	427	3307	-0.875778	AAEL001024-RA	218	493	-0.56067
AAEL000868-RA	137	98	-0.977526	AAEL002698-RA	816	4794	-0.477151	AAEL001029-RA	313	728	-0.601186
AAEL000869-RA	3	9	-3.04581	AAEL002704-RB	894	5304	-0.491296	AAEL001030-RA	147	352	-0.64317
AAEL000879-RA	129	10	2.22845	AAEL002712-RA	137	1198	-1.05094	AAEL001032-RA	880	2027	-0.587181
AAEL000885-RA	334	311	-1.35791	AAEL002718-RA	72	44	2.78793	AAEL001037-RA	801	1429	-0.218542
AAEL000886-RA	2596	599	0.654814	AAEL002720-RA	634	1412	0.922252	AAEL001042-RA	17	0	NA
AAEL000891-RA	0	15	NA	AAEL002723-RA	516	3369	-0.62944	AAEL001047-RA	2634	1142	1.82228
AAEL000894-RA	8	15	-2.36774	AAEL002727-RA	67	38	2.8956	AAEL001048-RA	206	529	-0.744034
AAEL000895-RA	1029	508	-0.442506	AAEL002769-RA	448	2947	-0.640239	AAEL001052-RA	765	2025	-0.787801
AAEL000898-RA	2578	1155	-0.302489	AAEL002776-RA	4324	6774	1.4298	AAEL001060-RA	44	26	1.37558
AAEL000902-RA	5452	1337	0.566938	AAEL002785-RA	67	800	-1.50033	AAEL001061-RB	1041	2303	-0.528955
AAEL000906-RA	3664	1702	-0.35466	AAEL002799-RA	159	255	1.39597	AAEL001071-RA	2	41	-3.74096
AAEL000910-RA	360	81	0.691155	AAEL002802-RA	269	1971	-0.795812	AAEL001074-RA	130	299	-0.585044
AAEL000915-RA	1386	379	0.409809	AAEL002808-RA	212	1746	-0.96448	AAEL001082-RA	9997	4183	1.87355
AAEL000919-RA	0	5	NA	AAEL002813-RA	2940	9126	0.443271	AAEL001085-RA	116	289	-0.700355
AAEL000923-RA	14802	6741	-0.32609	AAEL002815-RA	393	846	0.971309	AAEL001087-RA	552	446	0.924214
AAEL000931-RA	3929	2126	-0.574828	AAEL002825-RA	599	1116	1.17973	AAEL001091-RA	1844	1887	0.583334
AAEL000932-RA	25	47	-2.37158	AAEL002827-RA	33620	69396	1.0319	AAEL001099-RA	653	1949	-0.96099
AAEL000940-RA	1055	632	-0.721602	AAEL002829-RA	7273	8836	1.79659	AAEL001112-RA	545	1028	-0.298923
AAEL000944-RA	2614	1147	-0.272454	AAEL002833-RA	3740	9236	0.773208	AAEL001113-RA	8999	12059	0.194316
AAEL000946-RA	90	10	1.70908	AAEL002836-RA	202	1579	-0.889146	AAEL001114-RA	401	391	0.653023
AAEL000948-RA	741	451	-0.744502	AAEL002839-RA	247	59	4.14316	AAEL001116-RA	81	22	2.49701
AAEL000951-RA	3815	1235	0.166324	AAEL002840-RA	164	1330	-0.942221	AAEL001118-RA	1	69	-5.49193
AAEL000961-RA	14090	7906	-0.627196	AAEL002860-RA	1375	4156	0.481674	AAEL001119-RA	90	227	-0.718106
AAEL000963-RA	919	229	0.543869	AAEL002865-RA	1030	2455	0.824359	AAEL001121-RA	552	628	0.430493
AAEL000967-RA	681	413	-0.739335	AAEL002866-RA	811	5650	-0.72304	AAEL001128-RA	402	147	2.06797
AAEL000968-RA	0	14	NA	AAEL002879-RA	889	1456	1.36568	AAEL001129-RA	801	1736	-0.499303
AAEL000970-RA	1218	790	-0.836259	AAEL002881-RA	7674	24564	0.398943	AAEL001133-RA	157	333	-0.468168
AAEL000971-RA	1050	527	-0.466334	AAEL002887-RA	1167	3382	0.542365	AAEL001136-RA	59	197	-1.12282
AAEL000974-RA	139	129	-1.35313	AAEL002903-RA	533	3662	-0.702987	AAEL001141-RA	919	2126	-0.593415
AAEL000980-RA	157	105	-0.880473	AAEL002910-RA	138	1309	-1.16829	AAEL001142-RA	354	728	-0.4236
AAEL000981-RA	1629	766	-0.372278	AAEL002917-RA	172	1385	-0.931968	AAEL001147-RA	1644	4003	-0.667282
AAEL000984-RA	3740	1536	-0.176988	AAEL002920-RA	36	1445	-3.24949	AAEL001155-RA	7	74	-2.78551
AAEL000985-RA	2309	571	0.554857	AAEL002921-RA	82	854	-1.3031	AAEL001156-RA	7	43	-2.00232
AAEL000986-RB	5145	1267	0.560906	AAEL002968-RA	509	4363	-1.02215	AAEL001160-RA	0	12	NA
AAEL000988-RA	1291	328	0.515873	AAEL002969-RA	55	673	-1.53567	AAEL001163-RA	214	162	1.01821
AAEL000993-RA	232	207	-1.29635	AAEL002978-RA	1106	10068	-1.10892	AAEL001164-RA	1080	854	0.955313
AAEL000994-RA	2952	1223	-0.18958	AAEL002983-RA	495	3094	-0.566535	AAEL001165-RA	644	1425	-0.52924
AAEL000995-RA	261	2	5.56706	AAEL002993-RA	396	3180	-0.928017	AAEL001166-RA	133	300	-0.556947
AAEL001000-RA	420	242	-0.665466	AAEL003004-RA	125	1187	-1.16988	AAEL001169-RA	464	898	-0.336001
AAEL001002-RA	274	172	-0.789081	AAEL003007-RA	10	312	-2.88604	AAEL001171-RA	479	1042	-0.504668
AAEL001004-RA	4758	2044	-0.241888	AAEL003008-RA	414	4959	-1.50491	AAEL001173-RA	134	317	-0.62566
AAEL001005-RA	1523	710	-0.359823	AAEL003011-RA	854	2014	0.839682	AAEL001174-RA	30	12	1.93852
AAEL001006-RA	549	306	-0.617574	AAEL003012-RA	814	1113	1.62608	AAEL001176-RA	1121	1971	-0.197552
AAEL001007-RA	4366	1298	0.289174	AAEL003027-RA	83	42	3.06016	AAEL001180-RA	0	32	NA
AAEL001011-RA	257	58	0.686795	AAEL003032-RA	408	2841	-0.72232	AAEL001183-RA	187	188	0.608895
AAEL001014-RA	1150	299	0.482568	AAEL003035-RA	848	6030	-0.752584	AAEL001185-RA	123	297	-0.655215
AAEL001016-RA	1873	258	1.39906	AAEL003039-RA	1821	10868	-0.499846	AAEL001187-RA	390	1118	-0.902785
AAEL001017-RA	1988	859	-0.25026	AAEL003041-RA	87	61	2.58964	AAEL001188-RA	256	545	-0.473523
AAEL001024-RA	1025	493	-0.404884	AAEL003049-RA	115	26	4.22249	AAEL001191-RA	278	271	0.653381
AAEL001025-RA	0	10	NA	AAEL003060-RA	5539	35291	-0.594165	AAEL001192-RA	19	104	-1.83592
AAEL001032-RA	6733	2027	0.271055	AAEL003071-RA	1323	9088	-0.702712	AAEL001194-RA	11541	9175	0.947578
AAEL001037-RA	2258	1429	-0.800809	AAEL003076-RA	461	3392	-0.80186	AAEL001200-RA	106	89	0.868776
AAEL001038-RA	487	126	0.48965	AAEL003078-RA	4669	11995	0.71619	AAEL001205-RA	399	932	-0.607352
AAEL001046-RA	413	205	-0.45033	AAEL003079-RA	93	921	-1.23046	AAEL001207-RA	226	249	0.476766
AAEL001047-RA	5888	1142	0.905367	AAEL003088-RA	110	1063	-1.19513	AAEL001209-RA	1583	1673	0.536813
AAEL001048-RA	827	529	-0.816228	AAEL003100-RA	352	602	1.30325	AAEL001210-RA	1137	867	1.00772
AAEL001052-RA	4526	2025	-0.300533	AAEL003103-RA	440	2872	-0.629043	AAEL001211-RA	139	436	-1.03265
AAEL001054-RA	46	53	-1.66521	AAEL003107-RA	339	798	0.842334	AAEL001212-RA	535	983	-0.261063
AAEL001061-RB	7765	2303	0.292623	AAEL003116-RA	14321	109902	-0.862576	AAEL001216-RA	2578	5514	-0.480258
AAEL001061-RC	3728	736	0.879776	AAEL003119-RA	131	204	1.43844	AAEL001238-RA	500	1054	-0.459285
AAEL001062-RA	192	112	-0.683241	AAEL003122-RA	55	778	-1.74483	AAEL001244-RA	617	1423	-0.589004
AAEL001066-RA	275	51	0.970014	AAEL003133-RA	325	699	0.972585	AAEL001252-RA	641	714	0.46099
AAEL001069-RA	3344	1079	0.171032	AAEL003135-RA	591	1460	0.772699	AAEL001254-RA	264	301	0.427364
AAEL001071-RA	25	41	-2.17454	AAEL003160-RA	1234	7277	-0.482564	AAEL001255-RA	132	306	-0.596404
AAEL001074-RA	314	299	-1.39023	AAEL003162-RA	374	2569	-0.702659	AAEL001256-RA	0	11	NA
AAEL001082-RA	8253	4183	-0.480467	AAEL003179-RA	2143	15236	-0.752343	AAEL001259-RA	136	104	1.00361
AAEL001087-RA	5670	446	2.20739	AAEL003180-RA	165	1515	-1.12134	AAEL001261-RA	271	199	1.06211
AAEL001092-RA	1512	662	-0.269293	AAEL003203-RB	305	615	1.06566	AAEL001267-RA	86	63	1.06557
AAEL001095-RA	453	38	2.11459	AAEL003234-RA	7202	21499	0.499637	AAEL001273-RA	856	1658	-0.337172
AAEL001099-RA	3559	1949	-0.59211	AAEL003252-RA	412	1010	0.783798	AAEL001275-RA	632	1165	-0.265744
AAEL001102-RA	6424	1617	0.529304	AAEL003259-RA	3050	446	4.85113	AAEL001277-RA	116	258	-0.536657
AAEL001106-RA	23	23	-1.46085	AAEL003279-RA	111	91	2.36406	AAEL001281-RA	523	507	0.661415
AAEL001110-RA	258	139	-0.568562	AAEL003286-RA	631	394	2.75688	AAEL001296-RA	1227	2234	-0.247904
AAEL001113-RA	37776	12059	0.186512	AAEL003298-RA	1854	4292	0.866429	AAEL001300-RA	105	235	-0.545682
AAEL001116-RA	2	22	-4.92028	AAEL003303-RA	795	2014	0.736401	AAEL001312-RA	143	376	-0.778128
AAEL001118-RA	7	69	-4.76202	AAEL003317-RA	156	244	1.4321	AAEL001315-RA	188	449	-0.639393
AAEL001121-RA	1208	628	-0.517064	AAEL003326-RA	587	3724	-0.587983	AAEL001317-RA	375	724	-0.33251
AAEL001122-RA	408	214	-0.52989	AAEL003345-RA	1201	7501	-0.565409	AAEL001319-RA	1135	111	3.97065
AAEL001126-RA	15	23	-2.07752	AAEL003352-RA	1258	8797	-0.728442	AAEL001321-RA	261	666	-0.734883
AAEL001126-RB	2709	494	0.994329	AAEL003366-RA	191	1467	-0.863787	AAEL001322-RA	570	1560	-0.835923
AAEL001128-RA	691	147	0.772021	AAEL003371-RA	734	4474	-0.530276	AAEL001324-RA	356	862	-0.659221
AAEL001133-RA	697	333	-0.395212	AAEL003393-RA	10318	23596	0.884059	AAEL001329-RA	175	505	-0.912339
AAEL001134-RA	8308	3833	-0.344821	AAEL003396-RA	13759	69923	-0.267954	AAEL001332-RA	175	381	-0.505847
AAEL001135-RA	25	33	-1.86139	AAEL003416-RA	402	2662	-0.649806	AAEL001339-RA	450	844	-0.290729
AAEL001136-RA	266	197	-1.02762	AAEL003419-RA	382	553	1.54373	AAEL001341-RA	565	1112	-0.360245
AAEL001139-RA	110	94	-1.23408	AAEL003430-RA	712	1543	0.961649	AAEL001352-RA	2162	4537	-0.452783
AAEL001141-RA	4870	2126	-0.265068	AAEL003434-RA	2198	1511	2.61813	AAEL001357-RA	494	1313	-0.793695
AAEL001142-RA	2686	728	0.422601	AAEL003443-RA	446	3154	-0.74463	AAEL001359-RA	78	226	-0.918187
AAEL001143-RA	225	24	1.76797	AAEL003453-RA	997	2916	0.529112	AAEL001361-RA	726	1866	-0.745318
AAEL001144-RA	705	401	-0.646827	AAEL003461-RA	445	3176	-0.757896	AAEL001362-RA	28	103	-1.26256
AAEL001145-RA	1116	312	0.377871	AAEL003467-RA	942	890	2.15936	AAEL001366-RA	25	87	-1.1825
AAEL001147-RA	5469	4003	-1.01065	AAEL003492-RA	494	3757	-0.849561	AAEL001372-RA	283	719	-0.7286
AAEL001151-RA	1247	562	-0.311029	AAEL003494-RA	423	3630	-1.0238	AAEL001375-RA	3238	4046	0.295196
AAEL001153-RA	0	7	NA	AAEL003495-RA	266	1950	-0.796538	AAEL001378-RA	287	790	-0.844212
AAEL001156-RA	53	43	-1.15919	AAEL003499-RA	511	984	1.1321	AAEL001381-RA	155	357	-0.587066
AAEL001159-RA	407	95	0.638181	AAEL003503-RA	1030	7082	-0.704075	AAEL001382-RA	24	11	1.74212
AAEL001160-RA	0	12	NA	AAEL003510-RA	68	885	-1.62463	AAEL001384-RA	447	873	-0.349117
AAEL001164-RA	2981	854	0.34264	AAEL003539-RA	313	2160	-0.709359	AAEL001387-RA	274	560	-0.414661
AAEL001165-RA	2973	1425	-0.399891	AAEL003540-RA	469	3628	-0.874077	AAEL001389-RA	599	1329	-0.533124
AAEL001169-RA	3176	898	0.361575	AAEL003542-RA	173	1530	-1.06725	AAEL001390-RA	1049	1147	0.487739
AAEL001173-RA	557	317	-0.647654	AAEL003548-RA	729	4726	-0.619191	AAEL001393-RA	815	2140	-0.776149
AAEL001174-RA	0	12	NA	AAEL003559-RA	234	2180	-1.14231	AAEL001394-RA	300	315	0.5462
AAEL001176-RA	3107	1971	-0.804254	AAEL003573-RA	818	4866	-0.495126	AAEL001395-RA	165	384	-0.602051
AAEL001180-RA	17	32	-2.37339	AAEL003584-RA	266	215	2.38453	AAEL001397-RA	415	832	-0.386883
AAEL001181-RA	235	50	0.771813	AAEL003600-RA	2531	6927	0.624914	AAEL001398-RA	616	1686	-0.836013
AAEL001182-RA	1100	307	0.380345	AAEL003601-RA	313	677	0.964444	AAEL001399-RA	231	588	-0.731334
AAEL001183-RA	731	188	0.498291	AAEL003603-RA	20	929	-3.46017	AAEL001401-RA	895	992	0.468137
AAEL001184-RA	866	400	-0.346481	AAEL003613-RA	27	736	-2.69124	AAEL001402-RA	1089	1315	0.344531
AAEL001185-RA	541	297	-0.595682	AAEL003625-RA	1348	2508	1.18172	AAEL001406-RA	454	1003	-0.526968
AAEL001190-RA	1782	500	0.372649	AAEL003642-RA	326	748	0.879271	AAEL001407-RA	77	209	-0.823983
AAEL001191-RA	1148	271	0.62191	AAEL003655-RA	263	475	1.22457	AAEL001409-RA	261	542	-0.437654
AAEL001192-RA	107	104	-1.41982	AAEL003658-RA	1706	5127	0.48994	AAEL001410-RA	183	415	-0.564678
AAEL001194-RA	45539	9175	0.850474	AAEL003661-RA	890	5627	-0.583051	AAEL001412-RA	107	244	-0.572681
AAEL001196-RA	21	24	-1.65349	AAEL003664-RB	224	1717	-0.860882	AAEL001416-RA	454	952	-0.45168
AAEL001198-RA	1278	372	0.319665	AAEL003688-RA	609	1649	0.64036	AAEL001420-RA	2939	2620	0.782348
AAEL001205-RA	1894	932	-0.437814	AAEL003697-RA	593	1291	0.955053	AAEL001423-RA	258	782	-0.983208
AAEL001206-RA	10112	3206	0.196374	AAEL003698-RA	361	2655	-0.801204	AAEL001425-RA	57	148	-0.759974
AAEL001207-RA	973	249	0.505446	AAEL003701-RA	183	1974	-1.35377	AAEL001426-RA	82	198	-0.655215
AAEL001208-RA	127	6	2.94287	AAEL003720-RA	77	0	NA	AAEL001427-RA	25	79	-1.04334
AAEL001210-RA	2745	867	0.201854	AAEL003734-RA	85	43	3.06056	AAEL001434-RA	186	405	-0.50603
AAEL001212-RA	3058	983	0.176477	AAEL003743-RA	1738	9336	-0.347939	AAEL001437-RA	19	7	2.05716
AAEL001218-RA	9762	3095	0.196389	AAEL003746-RA	2118	6778	0.39928	AAEL001440-RA	2459	5354	-0.505956
AAEL001219-RA	4	11	-2.92028	AAEL003750-RB	292	3036	-1.30069	AAEL001441-RA	459	1053	-0.58135
AAEL001220-RA	471	338	-0.982144	AAEL003759-RA	55	23	3.33524	AAEL001444-RA	2	21	-2.77573
AAEL001232-RA	2041	1178	-0.667911	AAEL003768-RA	827	4940	-0.501114	AAEL001446-RA	290	753	-0.760008
AAEL001233-RA	15	24	-2.13892	AAEL003777-RA	156	31	4.40864	AAEL001448-RA	439	1040	-0.627701
AAEL001240-RA	11	42	-3.39373	AAEL003788-RA	28	680	-2.5246	AAEL001451-RA	39	114	-0.930898
AAEL001242-RA	407	252	-0.769243	AAEL003803-RA	102	47	3.19527	AAEL001454-RA	534	1324	-0.693402
AAEL001244-RA	2959	1423	-0.404674	AAEL003837-RA	4605	8159	1.25225	AAEL001455-RA	148	365	-0.68571
AAEL001247-RA	1556	432	0.387891	AAEL003844-RA	557	3906	-0.732505	AAEL001462-RA	761	1868	-0.678937
AAEL001254-RA	1585	301	0.935799	AAEL003849-RA	688	7837	-1.43238	AAEL001464-RA	62	155	-0.705339
AAEL001257-RA	648	119	0.984184	AAEL003858-RA	361	3081	-1.01589	AAEL001470-RA	147	357	-0.663518
AAEL001259-RA	455	104	0.668435	AAEL003860-RA	205	307	1.49482	AAEL001471-RA	1153	1397	0.33965
AAEL001260-RA	533	81	1.25729	AAEL003864-RA	193	1477	-0.85856	AAEL001472-RA	194	1059	-1.83198
AAEL001261-RA	1293	199	1.23903	AAEL003868-RA	231	1733	-0.829869	AAEL001473-RA	436	863	-0.368443
AAEL001269-RA	1303	674	-0.509831	AAEL003872-RA	12858	61927	-0.190465	AAEL001480-RA	271	577	-0.473689
AAEL001273-RA	4130	1658	-0.14415	AAEL003873-RA	114	101	2.25212	AAEL001482-RA	219	518	-0.625432
AAEL001275-RA	3615	1165	0.172818	AAEL003875-RA	549	3645	-0.653603	AAEL001485-RA	81	65	0.934072
AAEL001276-RA	41	71	-2.25304	AAEL003877-RA	363	704	1.12183	AAEL001490-RA	1048	805	0.997167
AAEL001277-RA	440	258	-0.690716	AAEL003881-RA	7068	194	7.26461	AAEL001492-RA	109	325	-0.959522
AAEL001279-RB	126	6	2.93147	AAEL003882-RA	4113	13313	0.382865	AAEL001495-RB	157	368	-0.612352
AAEL001281-RA	1721	507	0.302341	AAEL003888-RA	866	62	5.88146	AAEL001496-RA	345	902	-0.769942
AAEL001282-RA	596	161	0.427404	AAEL003893-RA	286	2230	-0.885519	AAEL001503-RA	1020	1111	0.4933
AAEL001284-RA	3	10	-3.19781	AAEL003898-RA	368	491	1.66142	AAEL001511-RA	125	387	-1.01382
AAEL001289-RA	2012	512	0.513567	AAEL003899-RA	1316	2966	0.905078	AAEL001513-RA	34	167	-1.67965
AAEL001293-RB	0	5	NA	AAEL003906-RA	69	779	-1.41952	AAEL001517-RA	188	180	0.679325
AAEL001296-RA	5360	2234	-0.198244	AAEL003911-RA	419	2818	-0.672212	AAEL001520-RA	349	810	-0.598105
AAEL001299-RA	114	96	-1.21292	AAEL003933-RA	819	1222	1.50013	AAEL001525-RA	126	305	-0.658796
AAEL001306-RA	4251	1196	0.368737	AAEL003934-RA	683	1728	0.738292	AAEL001526-RA	770	1592	-0.431321
AAEL001307-RA	98	92	-1.3697	AAEL003942-RA	10108	33847	0.333907	AAEL001532-RA	221	238	0.509674
AAEL001308-RA	1394	404	0.325955	AAEL003950-RA	588	3625	-0.546655	AAEL001539-RA	205	461	-0.552553
AAEL001311-RA	81	8	1.879	AAEL003954-RA	619	1230	1.08679	AAEL001540-RA	717	1647	-0.583206
AAEL001312-RA	737	376	-0.489916	AAEL003969-RA	75	20	3.98433	AAEL001549-RA	721	1543	-0.481077
AAEL001315-RA	1607	449	0.378734	AAEL003970-RA	2029	6382	0.424198	AAEL001554-RA	232	538	-0.596892
AAEL001319-RA	39	111	-2.96986	AAEL003972-RA	231	1693	-0.79618	AAEL001557-RA	765	1366	-0.219836
AAEL001322-RA	3612	1560	-0.249596	AAEL004017-RA	1119	6455	-0.45077	AAEL001559-RA	167	604	-1.23811
AAEL001323-RA	1519	705	-0.353421	AAEL004022-RA	108	131	1.7989	AAEL001564-RA	198	216	0.491059
AAEL001324-RA	1560	862	-0.605062	AAEL004027-RA	2224	4340	1.1129	AAEL001567-RA	267	550	-0.426002
AAEL001328-RA	295	64	0.743723	AAEL004031-RA	401	9	7.55497	AAEL001570-RA	363	423	0.395901
AAEL001332-RA	1368	381	0.383357	AAEL004040-RA	627	5006	-0.919683	AAEL001574-RA	372	783	-0.45712
AAEL001336-RA	1627	457	0.3711	AAEL004044-RA	102	97	2.14995	AAEL001577-RA	2683	2437	0.75533
AAEL001337-RA	79	69	-1.26559	AAEL004048-RA	326	3038	-1.14274	AAEL001580-RA	102	336	-1.1033
AAEL001338-RA	0	24	NA	AAEL004052-RA	127	1279	-1.25468	AAEL001582-RA	250	224	0.775019
AAEL001343-RA	688	144	0.795492	AAEL004053-RA	234	1840	-0.897688	AAEL001583-RA	1190	2209	-0.275842
AAEL001351-RA	27	25	-1.34982	AAEL004054-RA	2086	13443	-0.610607	AAEL001588-RA	999	2457	-0.681752
AAEL001352-RA	10764	4537	-0.214444	AAEL004055-RA	153	1387	-1.10293	AAEL001593-RC	202	419	-0.436005
AAEL001355-RA	480	123	0.503528	AAEL004064-RA	226	1677	-0.81405	AAEL001594-RA	136	120	0.797162
AAEL001356-RA	473	345	-1.0056	AAEL004068-RA	334	2707	-0.941337	AAEL001601-RA	39	115	-0.943498
AAEL001357-RA	2606	1313	-0.471878	AAEL004085-RA	266	373	1.58969	AAEL001604-RA	262	665	-0.727198
AAEL001372-RA	2336	719	0.239129	AAEL004098-RA	680	1824	0.653938	AAEL001605-RA	467	961	-0.424524
AAEL001375-RA	5104	4046	-1.12572	AAEL004099-RA	832	2374	0.564773	AAEL001606-RA	188	553	-0.939957
AAEL001376-RA	41	35	-1.23258	AAEL004112-RA	1548	9336	-0.514962	AAEL001607-RA	150	149	0.62624
AAEL001378-RA	2510	790	0.206915	AAEL004119-RA	799	2092	0.688822	AAEL001612-RA	135	291	-0.49147
AAEL001381-RA	1299	357	0.402557	AAEL004125-RA	507	3732	-0.802454	AAEL001622-RA	277	688	-0.695933
AAEL001382-RA	84	11	1.47204	AAEL004133-RA	203	319	1.42536	AAEL001624-RA	0	17	NA
AAEL001383-RA	154	90	-0.685915	AAEL004142-RA	457	2976	-0.625671	AAEL001626-RA	204	437	-0.482475
AAEL001384-RA	818	873	-1.55473	AAEL004146-RA	288	2150	-0.822758	AAEL001635-RA	152	493	-1.08093
AAEL001385-RA	1306	351	0.434764	AAEL004148-RA	716	4428	-0.551186	AAEL001636-RA	3049	5331	-0.189481
AAEL001387-RA	1855	560	0.267072	AAEL004149-RA	57208	183652	0.394752	AAEL001638-RA	150	337	-0.551197
AAEL001388-RA	1729	533	0.236882	AAEL004152-RA	228	1754	-0.866105	AAEL001641-RA	612	593	0.662089
AAEL001390-RA	5203	1147	0.72063	AAEL004166-RA	251	454	1.22243	AAEL001647-RA	607	1251	-0.426724
AAEL001393-RA	4523	2140	-0.381179	AAEL004169-RA	555	1037	1.17558	AAEL001651-RA	244	637	-0.767823
AAEL001394-RA	1181	315	0.445737	AAEL004172-RA	531	5114	-1.19023	AAEL001655-RA	392	1026	-0.771516
AAEL001398-RA	2966	1686	-0.645934	AAEL004181-RA	52	12	4.19291	AAEL001666-RA	1295	4408	-1.15058
AAEL001399-RA	1889	588	0.222887	AAEL004197-RA	659	498	2.48157	AAEL001667-RA	319	285	0.779184
AAEL001402-RA	2080	1315	-0.799327	AAEL004211-RA	142	1229	-1.03608	AAEL001668-RA	11410	10371	0.754333
AAEL001403-RA	200	109	-0.585176	AAEL004212-RA	558	1290	0.868404	AAEL001674-RA	7	36	-1.74598
AAEL001407-RA	984	209	0.774307	AAEL004222-RA	123	114	2.18706	AAEL001677-RA	31	16	1.57079
AAEL001411-RB	307	260	-1.22112	AAEL004227-RA	1957	5405	0.611787	AAEL001683-RA	64	25	1.97273
AAEL001413-RA	1	8	-4.46085	AAEL004243-RA	251	2030	-0.938283	AAEL001684-RA	190	477	-0.7114
AAEL001416-RA	2070	952	-0.340251	AAEL004249-RA	735	683	2.1833	AAEL001690-RA	100	769	-2.32639
AAEL001420-RA	9370	2620	0.377634	AAEL004264-RA	311	652	1.00948	AAEL001691-RA	147	398	-0.820363
AAEL001421-RA	14048	7224	-0.501353	AAEL004271-RA	55	26	3.15836	AAEL001699-RA	204	161	0.958098
AAEL001427-RA	583	79	1.42272	AAEL004278-RA	1506	3019	1.07409	AAEL001703-RA	4827	13610	-0.878879
AAEL001429-RA	227	218	-1.40248	AAEL004286-RA	370	2936	-0.910817	AAEL001704-RA	71	15	2.85945
AAEL001432-RA	13092	5386	-0.179449	AAEL004290-RA	671	4010	-0.50178	AAEL001706-RA	121	299	-0.688549
AAEL001434-RA	549	405	-1.02196	AAEL004292-RA	204	6	7.1649	AAEL001715-RA	2879	4773	-0.112739
AAEL001436-RA	1203	721	-0.722283	AAEL004294-RA	2730	6879	0.74414	AAEL001719-RA	129	304	-0.620111
AAEL001438-RA	108	73	-0.895785	AAEL004297-RA	4533	12613	0.601064	AAEL001721-RA	118	301	-0.734387
AAEL001439-RA	62	50	-1.15051	AAEL004301-RA	36	1404	-3.20796	AAEL001731-RA	525	1458	-0.857012
AAEL001440-RA	12736	5354	-0.210625	AAEL004311-RA	173	1388	-0.926726	AAEL001737-RA	85	40	1.70405
AAEL001441-RA	1951	1053	-0.57114	AAEL004313-RA	241	1769	-0.798391	AAEL001738-RA	74	204	-0.846383
AAEL001442-RA	935	599	-0.818438	AAEL004315-RA	141	1406	-1.24039	AAEL001742-RA	726	1593	-0.517115
AAEL001445-RA	0	13	NA	AAEL004317-RA	793	5534	-0.725492	AAEL001746-RA	1141	1320	0.40635
AAEL001446-RA	1485	753	-0.481107	AAEL004319-RA	348	696	1.07744	AAEL001747-RA	35	22	1.28644
AAEL001448-RA	3718	1040	0.377095	AAEL004322-RA	763	2068	0.638956	AAEL001748-RA	98	336	-1.16102
AAEL001449-RA	148	87	-0.694338	AAEL004328-RA	159	1372	-1.03174	AAEL001749-RA	113	275	-0.666519
AAEL001450-RA	42	42	-1.46085	AAEL004335-RA	61	48	2.42321	AAEL001755-RA	1	24	-3.96837
AAEL001454-RA	2481	1324	-0.554829	AAEL004338-RA	2839	6767	0.824304	AAEL001759-RA	14861	21904	0.0569263
AAEL001455-RA	1256	365	0.32202	AAEL004342-RA	361	594	1.35897	AAEL001760-RA	675	623	0.732245
AAEL001459-RA	249	39	1.21375	AAEL004356-RA	359	2615	-0.787318	AAEL001761-RA	45	147	-1.09123
AAEL001468-RA	506	376	-1.03244	AAEL004358-RA	982	8057	-0.95901	AAEL001791-RA	469	972	-0.434779
AAEL001469-RA	0	5	NA	AAEL004363-RA	325	443	1.63057	AAEL001792-RA	53	22	1.88508
AAEL001470-RA	710	357	-0.468953	AAEL004369-RA	6739	12699	1.16333	AAEL001793-RA	36	21	1.3942
AAEL001471-RA	4281	1397	0.154768	AAEL004371-RA	130	1309	-1.25444	AAEL001795-RA	212	637	-0.97064
AAEL001472-RA	1662	1059	-0.81063	AAEL004378-RA	2115	11825	-0.405673	AAEL001802-RA	1	34	-4.47087
AAEL001473-RA	1938	863	-0.293712	AAEL004382-RA	844	4838	-0.441658	AAEL001807-RA	75	58	0.987427
AAEL001477-RA	285	202	-0.964241	AAEL004386-RA	2445	18114	-0.811761	AAEL001808-RA	594	1285	-0.496644
AAEL001478-RA	304	238	-1.10774	AAEL004387-RA	36	697	-2.19765	AAEL001813-RA	54	41	1.01392
AAEL001479-RA	6848	2169	0.197805	AAEL004388-RA	1233	9212	-0.823904	AAEL001815-RA	271	756	-0.863504
AAEL001484-RB	699	384	-0.596662	AAEL004389-RA	244	496	1.05398	AAEL001816-RA	435	222	1.58705
AAEL001485-RA	64	65	-1.48322	AAEL004390-RA	3541	36733	-1.29741	AAEL001817-RA	74	64	0.826043
AAEL001488-RA	14576	4807	0.139538	AAEL004391-RA	59	32	2.96008	AAEL001818-RA	392	352	0.771868
AAEL001493-RA	0	5	NA	AAEL004396-RA	199	2184	-1.37869	AAEL001835-RA	79	50	1.27651
AAEL001498-RA	204	25	1.56772	AAEL004401-RA	1945	16401	-0.998504	AAEL001839-RA	47	24	1.58622
AAEL001503-RA	887	1111	-1.7857	AAEL004409-RA	444	954	0.974008	AAEL001848-RA	318	656	-0.42808
AAEL001504-RA	2275	690	0.26035	AAEL004419-RA	1546	8735	-0.42083	AAEL001857-RA	78	47	1.3474
AAEL001507-RA	1962	533	0.41927	AAEL004436-RA	262	2707	-1.29162	AAEL001858-RA	234	545	-0.603158
AAEL001511-RA	851	387	-0.324023	AAEL004437-RA	82	970	-1.48685	AAEL001861-RA	1119	2107	-0.296391
AAEL001513-RA	50	167	-3.2007	AAEL004440-RA	810	1881	0.861932	AAEL001863-RA	15561	36234	-0.60282
AAEL001516-RB	298	71	0.608573	AAEL004441-RA	663	4071	-0.540865	AAEL001864-RA	1801	2053	0.427654
AAEL001518-RA	293	174	-0.709035	AAEL004453-RA	912	2641	0.543459	AAEL001865-RA	1601	1468	0.741711
AAEL001519-RA	36	38	-1.53885	AAEL004460-RA	128	1124	-1.05699	AAEL001872-RA	4440	7504	-0.140511
AAEL001524-RA	14	19	-1.90142	AAEL004461-RA	768	5010	-0.628195	AAEL001874-RA	221	481	-0.505401
AAEL001526-RA	2870	1592	-0.610638	AAEL004467-RA	220	1638	-0.818922	AAEL001875-RA	249	562	-0.557835
AAEL001527-RA	29	73	-2.79269	AAEL004468-RA	480	4543	-1.1651	AAEL001876-RA	317	695	-0.515941
AAEL001532-RA	398	238	-0.719041	AAEL004477-RA	414	2991	-0.775488	AAEL001878-RA	41	23	1.45058
AAEL001535-RA	2	8	-3.46085	AAEL004484-RA	969	6735	-0.719672	AAEL001879-RA	181	461	-0.732188
AAEL001536-RA	83	56	-0.893164	AAEL004485-RA	519	3321	-0.600374	AAEL001883-RA	78	216	-0.852896
AAEL001541-RA	124	84	-0.898969	AAEL004489-RA	356	2822	-0.909331	AAEL001897-RA	22	10	1.75409
AAEL001543-RA	14	20	-1.97542	AAEL004492-RA	71	1372	-2.19488	AAEL001898-RA	2185	4436	-0.405037
AAEL001546-RA	390	287	-1.01842	AAEL004498-RA	1251	8487	-0.684735	AAEL001900-RA	215	109	1.5966
AAEL001548-RA	1437	678	-0.377145	AAEL004500-RB	761	1287	1.31939	AAEL001904-RA	441	913	-0.433247
AAEL001556-RA	874	205	0.631161	AAEL004501-RA	12587	69504	-0.387724	AAEL001906-RA	721	1358	-0.296823
AAEL001559-RA	1244	604	-0.418482	AAEL004523-RA	1331	8275	-0.558811	AAEL001910-RA	585	1227	-0.452037
AAEL001564-RA	813	216	0.451376	AAEL004540-RA	335	695	1.02459	AAEL001913-RA	2133	3909	-0.257326
AAEL001567-RA	877	550	-0.787703	AAEL004562-RA	133	1324	-1.23797	AAEL001915-RA	82	241	-0.938748
AAEL001570-RA	563	423	-1.04837	AAEL004567-RA	731	2118	0.542678	AAEL001918-RA	209	456	-0.508941
AAEL001574-RA	1651	783	-0.384592	AAEL004572-RA	99	119	1.81198	AAEL001928-RA	1702	1937	0.429997
AAEL001577-RA	2133	2437	-1.65307	AAEL004587-RA	844	2180	0.708424	AAEL001935-RA	307	659	-0.48545
AAEL001582-RA	224	224	-1.46085	AAEL004591-RA	68	49	2.55019	AAEL001939-RA	1114	2660	-0.639088
AAEL001583-RA	5106	2209	-0.252048	AAEL004616-RA	959	2883	0.489469	AAEL001945-RA	78	198	-0.727365
AAEL001584-RA	38	61	-2.14366	AAEL004632-RA	93	32	3.6166	AAEL001946-RA	1627	2233	0.15982
AAEL001588-RA	6063	2457	-0.157714	AAEL004634-RA	453	2946	-0.623737	AAEL001951-RA	2005	502	2.61443
AAEL001593-RC	2026	419	0.812764	AAEL004647-RA	2580	7908	0.461496	AAEL001953-RA	417	184	1.79693
AAEL001594-RA	552	120	0.740786	AAEL004651-RA	540	454	2.3277	AAEL001954-RA	174	185	0.528151
AAEL001596-RA	482	96	0.867079	AAEL004654-RA	128	1143	-1.08117	AAEL001962-RA	203	434	-0.479626
AAEL001598-RA	0	5	NA	AAEL004664-RA	159	1623	-1.27413	AAEL001964-RA	3102	2464	0.948786
AAEL001604-RA	1249	665	-0.551501	AAEL004669-RA	88	23	4.01331	AAEL001965-RA	1899	1544	0.915157
AAEL001610-RA	291	151	-0.514377	AAEL004675-RA	541	3842	-0.750719	AAEL001966-RA	51	181	-1.21083
AAEL001613-RA	39	0	NA	AAEL004697-RA	467	3077	-0.642592	AAEL001969-RA	1192	1447	0.336909
AAEL001615-RA	1047	278	0.452257	AAEL004699-RA	8181	55143	-0.675391	AAEL001971-RA	100	240	-0.646445
AAEL001616-RA	3413	1032	0.264749	AAEL004704-RA	389	899	0.868887	AAEL001976-RA	76	232	-0.993464
AAEL001618-RA	732	442	-0.733051	AAEL004715-RA	68	25	3.52104	AAEL001977-RA	449	847	-0.299057
AAEL001623-RA	9677	1616	1.12128	AAEL004720-RA	161	282	1.2688	AAEL001982-RA	110	258	-0.613278
AAEL001629-RA	123	140	-1.64762	AAEL004734-RA	125	1273	-1.27079	AAEL001984-RA	226	532	-0.618514
AAEL001636-RA	12310	5331	-0.253495	AAEL004739-RA	1479	4639	0.428246	AAEL001986-RA	89	249	-0.867679
AAEL001641-RA	1973	593	0.273439	AAEL004757-RA	211	1791	-1.00801	AAEL001992-RA	73	213	-0.928296
AAEL001642-RB	161	25	1.22621	AAEL004783-RA	2672	9161	0.299852	AAEL001996-RA	194	521	-0.808637
AAEL001648-RA	279	340	-1.74612	AAEL004798-RA	630	5481	-1.04358	AAEL001998-RA	2417	3390	0.128522
AAEL001649-RA	1798	554	0.237587	AAEL004805-RA	863	4987	-0.453302	AAEL002002-RA	144	357	-0.693266
AAEL001650-RA	0	6	NA	AAEL004812-RA	526	504	2.13908	AAEL002006-RA	224	620	-0.85218
AAEL001651-RA	1328	637	-0.400958	AAEL004818-RA	504	3476	-0.708495	AAEL002008-RA	163	345	-0.465135
AAEL001655-RA	2212	1026	-0.352527	AAEL004824-RA	291	656	0.904761	AAEL002012-RA	216	464	-0.486504
AAEL001659-RA	804	189	0.627961	AAEL004829-RA	1674	4880	0.533856	AAEL002013-RA	76	318	-1.44837
AAEL001660-RA	2	9	-3.63077	AAEL004832-RA	534	3768	-0.74145	AAEL002014-RA	434	956	-0.522726
AAEL001662-RA	409	218	-0.553075	AAEL004834-RA	516	996	1.12866	AAEL002016-RA	316	748	-0.626524
AAEL001666-RA	10281	4408	-0.239064	AAEL004842-RA	502	3429	-0.694591	AAEL002018-RA	213	237	0.462556
AAEL001667-RA	2647	285	1.75448	AAEL004851-RA	9206	57125	-0.556038	AAEL002020-RA	133	313	-0.618147
AAEL001668-RA	27047	10371	-0.0779345	AAEL004855-RA	33922	181581	-0.342883	AAEL002023-RA	3781	4591	0.336549
AAEL001673-RA	22925	10802	-0.375225	AAEL004865-RA	6335	30440	-0.187114	AAEL002036-RA	1991	4490	-0.556633
AAEL001674-RA	8	36	-3.63077	AAEL004869-RA	299	2246	-0.831703	AAEL002037-RA	1582	3052	-0.331416
AAEL001677-RA	0	16	NA	AAEL004877-RA	250	2035	-0.947591	AAEL002046-RA	314	196	1.2965
AAEL001683-RA	17	25	-2.01724	AAEL004880-RA	109	101	2.18741	AAEL002047-RA	9791	14128	0.0875603
AAEL001684-RA	1038	477	-0.339103	AAEL004892-RA	151	1397	-1.13227	AAEL002054-RA	60	176	-0.935952
AAEL001688-RA	522	286	-0.592813	AAEL004897-RA	81	63	2.44001	AAEL002055-RA	587	1106	-0.29733
AAEL001690-RA	440	769	-2.26633	AAEL004899-RA	474	598	1.74218	AAEL002058-RA	56	173	-1.01068
AAEL001691-RA	1486	398	0.439746	AAEL004902-RA	636	3976	-0.566782	AAEL002060-RA	38	20	1.54259
AAEL001697-RA	110	15	1.41362	AAEL004920-RA	1025	7071	-0.708853	AAEL002061-RA	826	1636	-0.36937
AAEL001699-RA	285	161	-0.636947	AAEL004924-RA	34	522	-1.86301	AAEL002068-RA	732	1396	-0.314794
AAEL001703-RA	36132	13610	-0.052238	AAEL004969-RA	629	1665	0.673047	AAEL002070-RA	554	445	0.93267
AAEL001706-RA	1067	299	0.374495	AAEL004970-RA	37	563	-1.8501	AAEL002082-RA	250	671	-0.807795
AAEL001709-RA	2782	852	0.246349	AAEL004976-RA	121	1387	-1.44145	AAEL002083-RA	8690	15355	-0.204691
AAEL001710-RA	602	378	-0.789471	AAEL004978-RA	5597	36821	-0.640366	AAEL002084-RA	160	471	-0.941066
AAEL001711-RA	246	130	-0.540701	AAEL004980-RA	515	3299	-0.601947	AAEL002089-RA	188	404	-0.487033
AAEL001715-RA	14257	4773	0.117854	AAEL004988-RA	3753	6962	1.18598	AAEL002090-RA	373	841	-0.556341
AAEL001721-RA	539	301	-0.620326	AAEL004997-RA	405	3498	-1.0331	AAEL002091-RA	384	834	-0.502352
AAEL001722-RA	515	137	0.449548	AAEL005009-RA	538	3629	-0.676456	AAEL002098-RA	113	343	-0.985296
AAEL001723-RA	655	321	-0.431926	AAEL005017-RA	685	4512	-0.642154	AAEL002101-RA	499	1181	-0.626308
AAEL001727-RA	154	28	0.998584	AAEL005018-RA	122	1182	-1.19884	AAEL002103-RA	151	384	-0.729968
AAEL001729-RA	1035	218	0.786383	AAEL005022-RA	445	3438	-0.872255	AAEL002104-RA	83	284	-1.15812
AAEL001731-RA	2863	1458	-0.487311	AAEL005035-RA	93	1216	-1.63133	AAEL002107-RA	362	740	-0.414946
AAEL001734-RA	160	102	-0.811345	AAEL005037-RA	780	4873	-0.565827	AAEL002108-RA	117	269	-0.584508
AAEL001737-RA	533	40	2.27522	AAEL005043-RA	475	653	1.61828	AAEL002109-RA	0	13	NA
AAEL001738-RA	323	204	-0.797883	AAEL005044-RA	116	99	2.30606	AAEL002113-RA	61	161	-0.78359
AAEL001739-RA	116	82	-0.960419	AAEL005084-RA	391	2547	-0.626121	AAEL002114-RA	216	461	-0.477146
AAEL001740-RA	1125	274	0.576829	AAEL005114-RA	28	506	-2.0982	AAEL002115-RA	168	377	-0.549514
AAEL001742-RA	3970	1593	-0.143455	AAEL005140-RA	225	2162	-1.18693	AAEL002119-RA	290	336	0.404181
AAEL001746-RA	4039	1320	0.152612	AAEL005152-RA	187	1452	-0.879494	AAEL002123-RA	301	638	-0.467203
AAEL001747-RA	228	22	1.91261	AAEL005153-RA	21	400	-2.1741	AAEL002125-RA	420	948	-0.557908
AAEL001749-RA	321	275	-1.23771	AAEL005169-RA	150	1361	-1.1042	AAEL002130-RA	400	911	-0.570862
AAEL001751-RA	1866	305	1.15222	AAEL005170-RA	68	60	2.25801	AAEL002142-RA	142	375	-0.78441
AAEL001752-RB	1154	294	0.511907	AAEL005175-RA	726	4918	-0.682593	AAEL002144-RA	1970	2702	0.160757
AAEL001754-RA	146	24	1.14401	AAEL005179-RA	831	1226	1.5164	AAEL002145-RA	528	1072	-0.405106
AAEL001755-RA	7	24	-3.23846	AAEL005187-RA	769	1880	0.78776	AAEL002152-RA	650	1249	-0.325672
AAEL001757-RA	321	56	1.05823	AAEL005213-RA	926	5502	-0.493435	AAEL002158-RA	103	87	0.860146
AAEL001759-RA	63104	21904	0.065689	AAEL005215-RA	763	5411	-0.748703	AAEL002160-RA	2321	3067	0.214508
AAEL001760-RA	1030	623	-0.735508	AAEL005255-RA	283	457	1.38605	AAEL002162-RA	441	1330	-0.975986
AAEL001761-RA	158	147	-1.35674	AAEL005265-RA	278	2027	-0.788752	AAEL002165-RA	203	160	0.959997
AAEL001765-RA	845	239	0.361093	AAEL005270-RA	1854	3994	0.970244	AAEL002166-RA	262	545	-0.4401
AAEL001769-RA	4518	1808	-0.139558	AAEL005281-RA	305	2165	-0.750048	AAEL002168-RA	435	1249	-0.905097
AAEL001770-RA	699	369	-0.539176	AAEL005312-RD	45	679	-1.83798	AAEL002171-RA	147	149	0.597093
AAEL001779-RA	5526	1278	0.6515	AAEL005317-RB	582	4995	-1.02396	AAEL002173-RA	6	85	-3.20784
AAEL001782-RA	789	193	0.570576	AAEL005318-RA	462	366	2.41349	AAEL002174-RA	525	1116	-0.471358
AAEL001792-RA	159	22	1.3926	AAEL005319-RA	8323	18158	0.952008	AAEL002175-RA	2121	2648	0.296431
AAEL001795-RA	1429	637	-0.295207	AAEL005323-RA	559	709	1.7345	AAEL002176-RA	88	78	0.790619
AAEL001799-RA	674	142	0.78601	AAEL005324-RA	9208	9714	2.00026	AAEL002179-RA	127	297	-0.609045
AAEL001804-RA	63	59	-1.36621	AAEL005325-RA	121	1413	-1.46824	AAEL002181-RA	134	34	2.59522
AAEL001807-RA	363	58	1.185	AAEL005331-RA	402	947	0.841269	AAEL002185-RA	3472	2505	1.08755
AAEL001808-RA	1597	1285	-1.14725	AAEL005334-RA	295	487	1.35423	AAEL002195-RA	143	505	-1.20368
AAEL001809-RA	35	33	-1.37596	AAEL005337-RA	561	790	1.58359	AAEL002200-RA	55	31	1.44375
AAEL001810-RA	4328	966	0.702757	AAEL005338-RA	1150	894	2.44072	AAEL002215-RA	152	409	-0.81144
AAEL001811-RA	875	190	0.742436	AAEL005343-RA	139	1428	-1.2834	AAEL002219-RA	86	229	-0.79635
AAEL001812-RA	1031	255	0.554627	AAEL005347-RA	238	389	1.36863	AAEL002224-RA	3	27	-2.55334
AAEL001813-RA	321	41	1.50803	AAEL005351-RA	447	2979	-0.659044	AAEL002226-RA	723	1643	-0.567675
AAEL001815-RA	1178	756	-0.820967	AAEL005378-RA	230	157	2.62831	AAEL002227-RA	45	14	2.30109
AAEL001816-RA	1485	222	1.28098	AAEL005386-RA	83	72	2.28255	AAEL002228-RA	1216	1193	0.644139
AAEL001820-RA	0	7	NA	AAEL005416-RA	5635	9746	1.28704	AAEL002231-RA	64	32	1.61659
AAEL001823-RA	19	0	NA	AAEL005424-RA	921	5382	-0.469432	AAEL002235-RA	520	1151	-0.529715
AAEL001825-RA	65	73	-1.6283	AAEL005428-RA	699	1813	0.702423	AAEL002238-RA	242	548	-0.562579
AAEL001830-RA	1675	499	0.286201	AAEL005434-RA	229	234	2.04628	AAEL002240-RA	289	681	-0.619996
AAEL001832-RA	617	308	-0.458508	AAEL005454-RA	422	3223	-0.855652	AAEL002248-RA	138	298	-0.494055
AAEL001834-RA	1196	627	-0.529168	AAEL005460-RA	358	721	1.0674	AAEL002249-RA	221	501	-0.564175
AAEL001835-RA	296	50	1.10475	AAEL005464-RA	447	1038	0.861978	AAEL002250-RA	81	282	-1.18311
AAEL001837-RA	1164	2103	-2.31421	AAEL005474-RA	600	1432	0.82244	AAEL002251-RA	641	1487	-0.597419
AAEL001840-RA	430	216	-0.467543	AAEL005481-RA	838	5353	-0.597888	AAEL002259-RA	39	135	-1.17482
AAEL001843-RA	346	212	-0.75414	AAEL005482-RA	313	106	3.63954	AAEL002260-RA	361	799	-0.529607
AAEL001844-RA	306	60	0.889649	AAEL005493-RA	426	2852	-0.665611	AAEL002261-RA	652	1553	-0.635525
AAEL001845-RA	1892	526	0.385929	AAEL005508-RA	169	240	1.57143	AAEL002272-RA	459	1064	-0.596343
AAEL001847-RA	3374	824	0.572896	AAEL005510-RA	153	1300	-1.00947	AAEL002276-RA	91	41	1.76683
AAEL001848-RA	1494	656	-0.273436	AAEL005511-RA	453	743	1.36359	AAEL002281-RA	266	568	-0.477875
AAEL001851-RA	3691	1490	-0.152149	AAEL005515-RB	54	23	3.30876	AAEL002283-RA	138	58	1.86713
AAEL001855-RA	128	17	1.45169	AAEL005515-RE	1131	8143	-0.770524	AAEL002287-RA	179	399	-0.53984
AAEL001856-RA	523	132	0.525425	AAEL005523-RA	322	2257	-0.731836	AAEL002295-RA	1307	1317	0.605593
AAEL001863-RA	130055	36234	0.382858	AAEL005524-RA	2085	5341	0.720375	AAEL002296-RA	1049	1400	0.200177
AAEL001864-RA	6620	2053	0.22825	AAEL005526-RA	176	1589	-1.09703	AAEL002299-RA	307	714	-0.601096
AAEL001866-RA	822	216	0.467259	AAEL005528-RA	2878	15689	-0.369177	AAEL002301-RA	470	350	1.0419
AAEL001867-RA	29	68	-2.69033	AAEL005529-RA	200	151	2.48289	AAEL002307-RA	140	67	1.67978
AAEL001876-RA	1366	695	-0.485975	AAEL005530-RA	107	116	1.96092	AAEL002308-RA	297	350	0.379697
AAEL001891-RA	838	206	0.563458	AAEL005559-RA	191	356	1.17913	AAEL002309-RA	1156	1085	0.708036
AAEL001892-RB	157	31	0.879576	AAEL005560-RA	63	50	2.41086	AAEL002317-RA	391	767	-0.355469
AAEL001893-RA	209	33	1.20212	AAEL005575-RA	1944	17648	-1.10497	AAEL002319-RA	345	1006	-0.927373
AAEL001894-RA	24	36	-2.04581	AAEL005579-RA	480	3311	-0.708723	AAEL002320-RA	91	219	-0.650403
AAEL001897-RA	1	10	-4.78278	AAEL005610-RA	9187	20296	0.933908	AAEL002339-RA	218	525	-0.6514
AAEL001900-RA	603	109	1.00698	AAEL005613-RA	478	3294	-0.70732	AAEL002341-RA	21	109	-1.75928
AAEL001903-RA	2	13	-4.16129	AAEL005617-RA	1486	3774	0.732777	AAEL002351-RA	220	530	-0.651899
AAEL001904-RA	1984	913	-0.341123	AAEL005627-RA	274	503	1.20106	AAEL002363-RA	264	714	-0.818797
AAEL001905-RA	139	21	1.26578	AAEL005635-RA	325	2238	-0.706261	AAEL002369-RA	458	1174	-0.741423
AAEL001906-RA	2785	1358	-0.424654	AAEL005651-RA	1095	8078	-0.80563	AAEL002370-RA	139	309	-0.535932
AAEL001913-RA	14117	3909	0.391714	AAEL005656-RA	662	1800	0.634344	AAEL002374-RA	163	341	-0.44831
AAEL001914-RA	1025	666	-0.838818	AAEL005662-RA	804	5469	-0.688572	AAEL002377-RA	389	826	-0.469782
AAEL001918-RA	862	456	-0.542194	AAEL005667-RA	905	1425	1.42247	AAEL002378-RA	118	59	1.61659
AAEL001919-RA	423	59	1.38102	AAEL005681-RA	26	0	NA	AAEL002381-RA	272	698	-0.743031
AAEL001919-RB	699	163	0.639572	AAEL005702-RA	23	0	NA	AAEL002382-RA	671	1752	-0.768029
AAEL001920-RA	863	214	0.550902	AAEL005706-RA	216	1749	-0.93999	AAEL002384-RA	121	281	-0.598974
AAEL001921-RA	1587	911	-0.660069	AAEL005709-RA	469	3165	-0.677108	AAEL002390-RA	206	426	-0.43162
AAEL001928-RA	6444	1937	0.273284	AAEL005719-RA	147	1312	-1.08044	AAEL002395-RA	124	404	-1.08743
AAEL001932-RA	160	27	1.10619	AAEL005728-RA	859	5212	-0.52367	AAEL002399-RA	1709	2163	0.276708
AAEL001933-RA	222	39	1.04817	AAEL005732-RA	130	184	1.57624	AAEL002404-RA	677	623	0.736513
AAEL001935-RA	2117	659	0.222823	AAEL005733-RA	777	2204	0.5733	AAEL002406-RA	142	579	-1.41108
AAEL001939-RA	6188	2660	-0.242801	AAEL005740-RA	2086	5583	0.657136	AAEL002407-RB	329	806	-0.676103
AAEL001940-RA	1715	512	0.283145	AAEL005748-RA	313	91	3.85966	AAEL002420-RA	163	383	-0.615883
AAEL001946-RA	6694	2233	0.123037	AAEL005766-RA	4919	11692	0.828353	AAEL002422-RA	2562	6003	-0.611824
AAEL001948-RA	989	288	0.319054	AAEL005772-RA	1029	2957	0.554546	AAEL002426-RA	267	538	-0.394177
AAEL001951-RA	473	502	-1.5467	AAEL005790-RA	3182	16077	-0.259555	AAEL002428-RA	120	117	0.653115
AAEL001952-RA	369	62	1.11243	AAEL005798-RA	2461	7427	0.483903	AAEL002430-RA	148	340	-0.583348
AAEL001953-RA	354	184	-0.516804	AAEL005813-RA	741	4484	-0.519803	AAEL002437-RA	269	588	-0.511621
AAEL001954-RA	676	185	0.40865	AAEL005817-RA	19666	75156	0.143253	AAEL002446-RA	173	501	-0.917449
AAEL001957-RA	140	83	-0.706604	AAEL005821-RA	1018	2972	0.531741	AAEL002451-RA	118	335	-0.888785
AAEL001960-RB	5	18	-3.30884	AAEL005832-RA	1108	3325	0.492041	AAEL002455-RA	1396	3310	-0.628943
AAEL001964-RA	9911	2464	0.54718	AAEL005839-RA	263	431	1.36481	AAEL002462-RA	51	168	-1.1033
AAEL001965-RA	5029	1544	0.242751	AAEL005845-RA	4582	12987	0.574419	AAEL002465-RA	344	684	-0.374998
AAEL001968-RB	386	90	0.639756	AAEL005846-RA	186	1711	-1.12403	AAEL002468-RA	650	1218	-0.289413
AAEL001969-RA	7595	1447	0.931137	AAEL005848-RA	138	1232	-1.08082	AAEL002475-RA	700	1336	-0.315904
AAEL001973-RA	19	28	-2.02028	AAEL005849-RA	2004	17173	-1.02175	AAEL002480-RA	479	1269	-0.789005
AAEL001979-RB	816	417	-0.492326	AAEL005852-RA	727	4499	-0.55214	AAEL002481-RA	36	16	1.78651
AAEL001984-RA	947	532	-0.62891	AAEL005867-RA	449	715	1.40621	AAEL002483-RA	251	729	-0.921642
AAEL001992-RA	270	213	-1.11874	AAEL005871-RA	495	3094	-0.566535	AAEL002495-RA	3107	3763	0.340228
AAEL001997-RA	3946	205	2.80585	AAEL005886-RA	961	1691	1.26217	AAEL002496-RA	150	329	-0.516536
AAEL002002-RA	545	357	-0.850516	AAEL005892-RA	68	863	-1.58832	AAEL002499-RA	198	439	-0.532131
AAEL002005-RA	333	0	NA	AAEL005895-RA	470	1011	0.972387	AAEL002501-RA	1319	2440	-0.270847
AAEL002008-RA	469	345	-1.01786	AAEL005898-RA	127	1121	-1.06445	AAEL002502-RA	181	416	-0.584004
AAEL002009-RA	1036	303	0.312786	AAEL005901-RB	534	955	1.23878	AAEL002504-RB	193	162	0.869196
AAEL002013-RA	465	318	-0.912644	AAEL005904-RA	286	2086	-0.789215	AAEL002522-RA	273	682	-0.704281
AAEL002014-RA	1644	956	-0.67872	AAEL005916-RA	294	2607	-1.07106	AAEL002526-RA	910	871	0.679783
AAEL002016-RA	1619	748	-0.346855	AAEL005922-RA	65	1159	-2.07886	AAEL002527-RA	3088	6917	-0.546884
AAEL002019-RA	633	156	0.559811	AAEL005946-RA	1281	2987	0.856011	AAEL002529-RA	107	252	-0.619223
AAEL002023-RA	9608	4591	-0.39542	AAEL005962-RA	153	1492	-1.20821	AAEL002532-RA	1025	2339	-0.573678
AAEL002031-RA	3150	590	0.955717	AAEL005991-RA	1554	3406	0.945346	AAEL002536-RA	552	1040	-0.297254
AAEL002037-RA	5050	3052	-0.73432	AAEL006000-RB	226	368	1.37405	AAEL002539-RA	991	1238	0.295535
AAEL002044-RA	16	21	-1.85317	AAEL006000-RD	60	0	NA	AAEL002542-RA	2552	2401	0.704582
AAEL002047-RA	57014	14128	0.551911	AAEL006007-RA	1045	6568	-0.574514	AAEL002548-RA	593	1143	-0.330132
AAEL002051-RA	69	65	-1.37469	AAEL006020-RA	344	2303	-0.665596	AAEL002551-RA	2502	5746	-0.582887
AAEL002054-RA	137	176	-1.82225	AAEL006023-RA	47	787	-1.98819	AAEL002555-RA	140	112	0.938518
AAEL002055-RA	1992	1106	-0.611982	AAEL006044-RA	13	375	-2.77287	AAEL002557-RA	1154	2671	-0.594147
AAEL002058-RA	224	173	-1.08812	AAEL006053-RA	359	2538	-0.744199	AAEL002558-RA	859	542	1.28095
AAEL002060-RA	129	20	1.22845	AAEL006054-RA	114	147	1.71066	AAEL002561-RA	159	131	0.896049
AAEL002061-RA	3728	1636	-0.272619	AAEL006056-RA	217	1644	-0.844006	AAEL002564-RA	57	12	2.86452
AAEL002062-RA	73	83	-1.64606	AAEL006066-RA	165	1659	-1.25234	AAEL002565-RA	21391	26917	0.285076
AAEL002062-RB	155	128	-1.18472	AAEL006070-RA	4772	4337	2.21533	AAEL002569-RA	329	1033	-1.03409
AAEL002063-RA	72	9	1.53915	AAEL006071-RA	147	1286	-1.05157	AAEL002572-RA	14911	19075	0.261283
AAEL002068-RA	4504	1396	0.22906	AAEL006073-RA	428	2911	-0.688395	AAEL002576-RA	437	395	0.76237
AAEL002070-RA	416	445	-1.55807	AAEL006074-RA	298	2098	-0.738193	AAEL002581-RA	234	651	-0.85956
AAEL002074-RA	1140	587	-0.503247	AAEL006087-RA	873	6800	-0.884044	AAEL002585-RA	88	51	1.4036
AAEL002075-RA	108	68	-0.793423	AAEL006123-RA	89	978	-1.38052	AAEL002586-RA	124	439	-1.20729
AAEL002080-RA	941	427	-0.320889	AAEL006144-RA	188	1563	-0.978076	AAEL002588-RA	23	83	-1.23489
AAEL002084-RA	936	471	-0.470067	AAEL006148-RA	344	478	1.60284	AAEL002590-RA	66	180	-0.83087
AAEL002086-RA	21	29	-1.92651	AAEL006155-RA	400	2736	-0.696559	AAEL002594-RA	575	1179	-0.41934
AAEL002090-RA	1848	841	-0.325061	AAEL006164-RA	339	790	0.85687	AAEL002600-RA	951	1016	0.521206
AAEL002093-RA	57	53	-1.35588	AAEL006176-RA	38	1017	-2.66474	AAEL002601-RA	105	81	0.990985
AAEL002097-RB	8	14	-2.2682	AAEL006177-RA	317	2561	-0.936715	AAEL002602-RA	0	13	NA
AAEL002101-RA	2866	1181	-0.181818	AAEL006189-RA	365	2458	-0.674079	AAEL002610-RA	699	598	0.841736
AAEL002103-RA	1363	384	0.366759	AAEL006191-RA	354	2370	-0.665628	AAEL002612-RA	63	30	1.68698
AAEL002107-RA	2810	740	0.464125	AAEL006194-RA	1102	1533	1.6012	AAEL002624-RA	199	189	0.690972
AAEL002109-RA	6	13	-2.57633	AAEL006199-RA	106	82	2.44781	AAEL002628-RA	308	861	-0.866493
AAEL002114-RA	1043	461	-0.282948	AAEL006205-RB	290	2191	-0.840027	AAEL002644-RA	156	374	-0.644903
AAEL002115-RA	1276	377	0.298144	AAEL006209-RA	125	1178	-1.1589	AAEL002645-RA	284	555	-0.350007
AAEL002116-RA	677	160	0.620236	AAEL006210-RA	2600	7398	0.568814	AAEL002646-RA	420	803	-0.318421
AAEL002118-RA	4442	1073	0.588711	AAEL006216-RA	183	185	2.06176	AAEL002652-RA	2306	5511	-0.640332
AAEL002119-RA	1153	336	0.318011	AAEL006222-RA	2218	3924	1.25437	AAEL002654-RA	29	2	4.47457
AAEL002122-RA	377	314	-1.19705	AAEL006235-RA	365	2446	-0.667018	AAEL002660-RA	272	564	-0.435499
AAEL002123-RA	2162	638	0.29989	AAEL006239-RA	730	4553	-0.563412	AAEL002662-RA	7	45	-2.06791
AAEL002124-RA	1409	726	-0.504218	AAEL006242-RA	2990	6836	0.884431	AAEL002663-RA	342	671	-0.355727
AAEL002125-RA	2057	948	-0.343265	AAEL006247-RA	457	2986	-0.630511	AAEL002665-RA	157	74	1.70176
AAEL002129-RA	725	193	0.448532	AAEL006249-RA	1683	8931	-0.330349	AAEL002668-RA	62	185	-0.960596
AAEL002130-RA	1956	911	-0.358465	AAEL006256-RA	635	50	5.74419	AAEL002669-RA	146	51	2.13399
AAEL002131-RA	170	107	-0.792924	AAEL006259-RA	96387	775473	-0.930729	AAEL002675-RA	553	1971	-1.21699
AAEL002140-RA	254	56	0.720482	AAEL006271-RC	419	3522	-0.993935	AAEL002680-RA	69	10	3.40319
AAEL002145-RA	2420	1072	-0.286146	AAEL006278-RA	174	164	2.16283	AAEL002683-RA	222	237	0.522262
AAEL002146-RA	178	13	2.31445	AAEL006298-RA	91	1022	-1.41195	AAEL002686-RA	62	34	1.48332
AAEL002155-RA	166	100	-0.729665	AAEL006299-RA	113	1147	-1.26603	AAEL002688-RA	161	92	1.42394
AAEL002157-RA	374	203	-0.57929	AAEL006307-RA	3356	5880	1.26836	AAEL002693-RA	427	1177	-0.846217
AAEL002158-RA	427	87	0.834301	AAEL006338-RA	77	802	-1.30323	AAEL002698-RA	816	1805	-0.528768
AAEL002160-RA	11656	3067	0.465325	AAEL006351-RA	451	614	1.63233	AAEL002701-RA	139	427	-1.00256
AAEL002163-RA	2662	1131	-0.225936	AAEL006389-RA	461	4565	-1.23034	AAEL002704-RB	894	817	0.746528
AAEL002166-RA	833	545	-0.848788	AAEL006390-RA	1070	5956	-0.399295	AAEL002705-RA	1179	2374	-0.393167
AAEL002168-RA	2651	1249	-0.375085	AAEL006425-RA	13923	65058	-0.146819	AAEL002708-RA	228	573	-0.712912
AAEL002169-RA	1122	761	-0.900744	AAEL006433-RA	1332	3354	0.745149	AAEL002709-RA	820	2485	-0.982961
AAEL002172-RA	32	82	-2.8184	AAEL006439-RA	345	799	0.865838	AAEL002711-RA	100	354	-1.20716
AAEL002173-RA	0	85	NA	AAEL006446-RA	2127	5467	0.715508	AAEL002712-RA	137	310	-0.561503
AAEL002182-RA	2591	787	0.258225	AAEL006472-RA	1481	3511	0.832127	AAEL002714-RA	125	334	-0.801331
AAEL002185-RA	3804	2505	-0.858141	AAEL006480-RA	739	4841	-0.634221	AAEL002718-RA	72	38	1.53859
AAEL002190-RA	3365	925	0.402233	AAEL006483-RA	4492	14882	0.349299	AAEL002720-RA	634	790	0.29922
AAEL002194-RA	43	2	2.96542	AAEL006498-RA	29742	190534	-0.602037	AAEL002723-RA	516	1185	-0.582855
AAEL002195-RA	1099	505	-0.339012	AAEL006501-RA	76	937	-1.54654	AAEL002729-RA	238	525	-0.524766
AAEL002200-RA	181	31	1.0848	AAEL006509-RA	2922	9506	0.375555	AAEL002730-RA	64	44	1.15716
AAEL002203-RA	391	192	-0.434786	AAEL006511-RA	8589	44224	-0.28683	AAEL002731-RA	46	32	1.14015
AAEL002205-RA	258	140	-0.578904	AAEL006519-RA	880	6025	-0.697948	AAEL002740-RA	92	258	-0.871076
AAEL002206-RA	1420	843	-0.708562	AAEL006522-RA	350	399	1.8884	AAEL002743-RA	15	69	-1.58504
AAEL002207-RA	1379	319	0.651146	AAEL006526-RA	326	2710	-0.977911	AAEL002744-RA	152	374	-0.682377
AAEL002214-RA	147	24	1.15386	AAEL006535-RB	77	53	2.6163	AAEL002748-RA	39	112	-0.905363
AAEL002215-RA	1737	409	0.625577	AAEL006537-RA	23	525	-2.43517	AAEL002752-RA	120	314	-0.771141
AAEL002217-RA	104	5	2.91766	AAEL006549-RA	224	2036	-1.10673	AAEL002758-RA	124	271	-0.511363
AAEL002220-RA	0	5	NA	AAEL006575-RB	333	512	1.45682	AAEL002766-RA	82	205	-0.705339
AAEL002224-RA	16	27	-2.21574	AAEL006577-RA	1092	6606	-0.519367	AAEL002769-RA	448	971	-0.499383
AAEL002226-RA	5277	1643	0.222537	AAEL006609-RA	657	5327	-0.94192	AAEL002771-RA	580	1312	-0.561053
AAEL002228-RA	4835	1193	0.558074	AAEL006617-RA	242	1980	-0.954984	AAEL002774-RB	291	616	-0.465322
AAEL002230-RA	4469	3909	-1.2677	AAEL006632-RD	44	617	-1.73226	AAEL002776-RA	4324	3820	0.795383
AAEL002231-RA	161	32	0.870069	AAEL006634-RA	382	2674	-0.729917	AAEL002784-RA	506	1120	-0.5297
AAEL002234-RA	59	78	-1.86361	AAEL006637-RA	75	980	-1.63038	AAEL002785-RA	67	207	-1.01081
AAEL002235-RA	2535	1151	-0.32175	AAEL006668-RA	233	2322	-1.23953	AAEL002788-RA	351	731	-0.441811
AAEL002240-RA	1267	681	-0.565158	AAEL006674-RA	675	1586	0.845004	AAEL002797-RA	681	565	0.885993
AAEL002248-RA	614	298	-0.417922	AAEL006691-RA	399	732	1.20198	AAEL002800-RA	196	726	-1.27253
AAEL002251-RA	2702	1487	-0.599225	AAEL006704-RA	10457	16479	1.42128	AAEL002802-RA	269	708	-0.779554
AAEL002252-RA	85	65	-1.07382	AAEL006710-RA	231	1726	-0.82403	AAEL002804-RA	1043	1823	-0.188986
AAEL002256-RA	242	222	-1.3364	AAEL006719-RA	1939	5860	0.48185	AAEL002810-RA	116	394	-1.14748
AAEL002257-RA	14	20	-1.97542	AAEL006721-RA	1239	8392	-0.682401	AAEL002813-RA	2940	2569	0.811199
AAEL002258-RA	292	180	-0.762877	AAEL006726-RA	569	4489	-0.902456	AAEL002818-RA	478	898	-0.293115
AAEL002259-RA	509	135	0.453858	AAEL006734-RA	281	2688	-1.18045	AAEL002821-RA	3	32	-2.79845
AAEL002260-RA	1762	799	-0.319902	AAEL006741-RA	1719	10130	-0.481555	AAEL002822-RA	44	139	-1.04292
AAEL002261-RA	4717	1553	0.141964	AAEL006743-RA	387	2816	-0.785804	AAEL002825-RA	599	565	0.700895
AAEL002265-RA	45	53	-1.69692	AAEL006744-RA	828	6696	-0.938159	AAEL002827-RA	33620	32764	0.653798
AAEL002268-RA	124	92	-1.03021	AAEL006749-RA	196	195	2.08482	AAEL002829-RA	7273	8906	0.324362
AAEL002269-RA	2911	432	1.29156	AAEL006752-RA	245	1897	-0.875428	AAEL002832-RA	20329	29605	0.0742879
AAEL002271-RA	2290	956	-0.200583	AAEL006754-RA	217	416	1.13855	AAEL002833-RA	3740	3500	0.712273
AAEL002272-RA	2274	1064	-0.365114	AAEL006776-RA	895	1956	0.949491	AAEL002836-RA	202	454	-0.551748
AAEL002277-RA	1049	514	-0.431674	AAEL006792-RA	683	4277	-0.569204	AAEL002837-RA	136	373	-0.83898
AAEL002280-RA	4915	2463	-0.464073	AAEL006799-RA	93	1014	-1.36925	AAEL002839-RA	247	202	0.906745
AAEL002281-RA	1926	568	0.300797	AAEL006800-RA	280	2087	-0.820494	AAEL002840-RA	164	454	-0.852407
AAEL002283-RA	643	58	2.00985	AAEL006805-RA	263	3196	-1.5257	AAEL002843-RA	412	878	-0.474987
AAEL002285-RA	127	85	-0.881554	AAEL006806-RA	524	1199	0.883245	AAEL002846-RA	141	302	-0.482264
AAEL002287-RA	766	399	-0.519892	AAEL006813-RA	238	2333	-1.21572	AAEL002847-RA	24	103	-1.48495
AAEL002294-RA	836	375	-0.304236	AAEL006815-RA	186	1703	-1.11727	AAEL002851-RA	9708	22071	-0.568317
AAEL002299-RA	1411	714	-0.478126	AAEL006820-RA	3042	24822	-0.95109	AAEL002853-RA	114	110	0.66812
AAEL002305-RA	4	15	-3.36774	AAEL006822-RA	440	1087	0.772661	AAEL002860-RA	1375	1402	0.588535
AAEL002306-RA	2414	1944	-1.14845	AAEL006830-RA	781	5868	-0.832037	AAEL002862-RA	1822	3662	-0.390519
AAEL002307-RA	54	67	-1.77205	AAEL006834-RA	4301	6408	1.50224	AAEL002864-RA	129	390	-0.979514
AAEL002308-RA	726	350	-0.408233	AAEL006836-RA	84	929	-1.38978	AAEL002865-RA	1030	1092	0.532261
AAEL002309-RA	3911	1085	0.388994	AAEL006849-RA	87	67	2.45429	AAEL002866-RA	811	1609	-0.371801
AAEL002317-RA	1084	767	-0.961782	AAEL006862-RA	380	2505	-0.643302	AAEL002867-RA	419	872	-0.440788
AAEL002322-RA	1518	337	0.710503	AAEL006866-RA	5833	20305	0.277912	AAEL002875-RA	9	46	-1.73705
AAEL002323-RA	882	249	0.363785	AAEL006876-RA	787	5619	-0.75844	AAEL002879-RA	889	837	0.703545
AAEL002331-RA	95	12	1.52405	AAEL006888-RA	100	60	2.8144	AAEL002880-RA	173	117	1.18085
AAEL002334-RA	17602	4320	0.565788	AAEL006890-RA	2184	13962	-0.599023	AAEL002881-RA	7674	7323	0.684133
AAEL002336-RA	322	222	-0.924347	AAEL006895-RA	931	2116	0.892951	AAEL002886-RB	103	268	-0.762999
AAEL002339-RA	1779	525	0.299829	AAEL006910-RA	803	5292	-0.642904	AAEL002890-RA	219	501	-0.57729
AAEL002340-RA	616	502	-1.16561	AAEL006911-RA	460	901	1.10754	AAEL002891-RA	66	162	-0.678866
AAEL002345-RA	2742	796	0.32354	AAEL006928-RA	4747	11434	0.809195	AAEL002892-RA	348	773	-0.534792
AAEL002348-RA	93	62	-0.875886	AAEL006973-RA	554	1424	0.715446	AAEL002895-RA	381	439	0.41216
AAEL002350-RA	1027	280	0.414089	AAEL006978-RA	664	1060	1.40263	AAEL002896-RA	109	307	-0.877321
AAEL002351-RA	1723	530	0.24001	AAEL006985-RA	9	288	-2.92256	AAEL002903-RA	533	1207	-0.562629
AAEL002354-RA	8	33	-3.50524	AAEL007001-RA	947	5509	-0.462917	AAEL002906-RA	832	1846	-0.533158
AAEL002357-RA	1043	686	-0.856389	AAEL007006-RA	112	151	1.64639	AAEL002910-RA	138	299	-0.498888
AAEL002369-RA	2294	1174	-0.494415	AAEL007007-RA	334	2465	-0.80623	AAEL002917-RA	172	121	1.12399
AAEL002373-RA	38	44	-1.67235	AAEL007011-RA	891	6225	-0.727139	AAEL002918-RA	125	344	-0.843891
AAEL002375-RA	1168	317	0.420637	AAEL007017-RA	454	3321	-0.793416	AAEL002920-RA	36	300	-2.4423
AAEL002376-RA	43	38	-1.28251	AAEL007019-RA	4098	20099	-0.216694	AAEL002921-RA	82	258	-1.03709
AAEL002378-RA	284	59	0.806256	AAEL007022-RA	804	5066	-0.578142	AAEL002925-RA	140	390	-0.861458
AAEL002382-RA	5734	1752	0.249691	AAEL007041-RA	921	1641	1.24414	AAEL002930-RA	22	74	-1.13343
AAEL002384-RA	594	281	-0.380955	AAEL007054-RA	700	1764	0.744014	AAEL002936-RA	225	460	-0.415119
AAEL002390-RA	816	426	-0.523132	AAEL007075-RA	641	4469	-0.724118	AAEL002944-RA	215	524	-0.668641
AAEL002391-RA	179	30	1.11608	AAEL007082-RA	556	3523	-0.58621	AAEL002956-RA	45	14	2.30109
AAEL002392-RA	2725	1197	-0.274015	AAEL007087-RA	328	2477	-0.839389	AAEL002967-RA	59	43	1.07297
AAEL002394-RA	14	31	-2.60769	AAEL007097-RA	1590	15879	-1.24258	AAEL002968-RA	509	1587	-1.02398
AAEL002395-RA	876	404	-0.344273	AAEL007123-RA	406	2751	-0.682967	AAEL002969-RA	55	231	-1.4538
AAEL002399-RA	7760	2163	0.382175	AAEL007132-RA	2982	7317	0.782466	AAEL002971-RA	1911	3438	-0.230652
AAEL002401-RA	2279	613	0.433594	AAEL007160-RA	1306	7710	-0.484138	AAEL002972-RA	41	23	1.45058
AAEL002402-RA	202	111	-0.597052	AAEL007162-RA	780	5503	-0.741235	AAEL002978-RA	1106	2526	-0.574914
AAEL002406-RA	964	579	-0.725378	AAEL007171-RA	222	2098	-1.16295	AAEL002979-RA	178	133	1.03704
AAEL002407-RB	2835	806	0.353649	AAEL007208-RA	151	165	1.94952	AAEL002983-RA	495	1161	-0.613278
AAEL002408-RA	368	230	-0.782776	AAEL007226-RA	190	133	2.59201	AAEL002993-RA	396	353	0.782422
AAEL002411-RB	692	132	0.929386	AAEL007243-RA	120	1554	-1.61744	AAEL002998-RA	48	145	-0.978357
AAEL002412-RA	817	206	0.526844	AAEL007251-RA	110	1005	-1.11418	AAEL003005-RA	310	663	-0.480151
AAEL002420-RA	1736	383	0.719503	AAEL007268-RA	117	129	1.93658	AAEL003008-RA	414	1288	-1.02084
AAEL002422-RA	19210	6003	0.217254	AAEL007270-RA	300	2290	-0.854876	AAEL003009-RA	783	1447	-0.269391
AAEL002428-RA	470	117	0.545304	AAEL007281-RA	892	376	3.32375	AAEL003011-RA	854	707	0.889115
AAEL002444-RA	256	145	-0.640757	AAEL007295-RA	22	1011	-3.4447	AAEL003012-RA	814	970	0.363634
AAEL002446-RA	996	501	-0.469513	AAEL007297-RA	336	2522	-0.830598	AAEL003013-RA	581	1267	-0.508217
AAEL002451-RA	659	335	-0.484731	AAEL007332-RA	64	814	-1.59145	AAEL003014-RA	160	687	-1.48565
AAEL002454-RA	60	45	-1.04581	AAEL007342-RA	1367	3936	0.551721	AAEL003018-RA	314	333	0.531832
AAEL002455-RA	7799	3310	-0.22439	AAEL007370-RA	95	908	-1.17926	AAEL003027-RA	83	59	1.10899
AAEL002456-RA	75	60	-1.13892	AAEL007390-RA	556	1348	0.799774	AAEL003032-RA	408	1000	-0.676769
AAEL002459-RA	380	291	-1.07587	AAEL007417-RA	1076	6345	-0.482505	AAEL003041-RA	87	27	2.30465
AAEL002461-RA	94	69	-1.01478	AAEL007442-RA	114	1032	-1.1009	AAEL003046-RA	3610	4936	0.165246
AAEL002463-RA	168	111	-0.862947	AAEL007454-RA	192	1809	-1.15858	AAEL003049-RA	115	18	3.29215
AAEL002467-RA	956	115	1.59453	AAEL007457-RA	217	2218	-1.27605	AAEL003052-RA	56	34	1.33648
AAEL002471-RA	874	411	-0.372353	AAEL007465-RA	400	364	2.2135	AAEL003056-RA	210	580	-0.849074
AAEL002475-RA	2886	1336	-0.349697	AAEL007469-RA	212	1611	-0.848383	AAEL003058-RA	59	173	-0.935396
AAEL002477-RA	249	9	3.32923	AAEL007470-RA	1717	4831	0.585006	AAEL003060-RA	5539	19502	-1.19934
AAEL002478-RA	998	280	0.372765	AAEL007478-RA	841	691	2.36086	AAEL003064-RA	580	1287	-0.533298
AAEL002487-RA	1085	585	-0.569662	AAEL007488-RA	776	1800	0.863569	AAEL003065-RA	188	558	-0.952943
AAEL002489-RA	345	79	0.665824	AAEL007496-RA	118	1229	-1.30319	AAEL003066-RA	354	386	0.491738
AAEL002492-RA	0	14	NA	AAEL007503-RA	345	818	0.831933	AAEL003071-RA	1323	2384	-0.232982
AAEL002495-RA	14314	3763	0.466624	AAEL007506-RA	2343	5519	0.841388	AAEL003075-RA	271	617	-0.570388
AAEL002496-RA	494	329	-0.874425	AAEL007523-RA	164	1971	-1.50972	AAEL003076-RA	461	320	1.14328
AAEL002498-RA	1923	1030	-0.560134	AAEL007544-RA	358	2806	-0.893046	AAEL003078-RA	4669	4695	0.608578
AAEL002499-RA	938	439	-0.365481	AAEL007548-RA	1006	2503	0.76241	AAEL003082-RA	107	79	1.05428
AAEL002501-RA	5821	2440	-0.206462	AAEL007555-RA	453	3085	-0.69025	AAEL003086-RA	254	234	0.734909
AAEL002502-RA	754	416	-0.602867	AAEL007558-RA	626	4251	-0.68613	AAEL003088-RA	110	293	-0.796808
AAEL002505-RA	26	32	-1.76041	AAEL007562-RA	141	1473	-1.30755	AAEL003092-RA	542	673	0.304276
AAEL002506-RA	674	401	-0.711702	AAEL007568-RA	140	1261	-1.09363	AAEL003100-RA	352	145	1.89611
AAEL002510-RB	41	1	3.8967	AAEL007578-RA	218	2086	-1.1809	AAEL003103-RA	440	834	-0.305954
AAEL002511-RA	397	241	-0.740742	AAEL007581-RA	103	1231	-1.50168	AAEL003104-RA	2071	3777	-0.250324
AAEL002512-RA	250	157	-0.789685	AAEL007584-RA	194	1596	-0.962895	AAEL003105-RA	1412	2775	-0.358158
AAEL002518-RA	150	111	-1.02645	AAEL007609-RA	1022	10258	-1.24984	AAEL003107-RA	339	225	1.20795
AAEL002519-RA	244	40	1.14796	AAEL007619-RA	373	830	0.923502	AAEL003108-RA	729	1682	-0.589598
AAEL002522-RA	1127	682	-0.736204	AAEL007631-RA	567	3658	-0.612197	AAEL003117-RA	96	233	-0.662634
AAEL002525-RA	2440	678	0.386676	AAEL007637-RA	279	2087	-0.825656	AAEL003123-RA	638	379	1.36795
AAEL002527-RA	17211	6917	-0.145736	AAEL007638-RA	478	3279	-0.700736	AAEL003125-RA	416	931	-0.545608
AAEL002528-RA	1894	1206	-0.809642	AAEL007650-RA	1142	7464	-0.630949	AAEL003126-RA	752	1629	-0.498593
AAEL002532-RA	4326	2339	-0.573706	AAEL007657-RA	651	981	1.48584	AAEL003128-RA	490	513	0.550412
AAEL002534-RA	145469	50845	0.0556858	AAEL007666-RA	338	2461	-0.786712	AAEL003133-RA	325	341	0.547257
AAEL002536-RA	3437	1040	0.263718	AAEL007667-RA	456	148	3.70087	AAEL003143-RA	331	719	-0.502571
AAEL002537-RA	257	28	1.73742	AAEL007670-RA	82	54	2.6801	AAEL003144-RA	116	59	1.59193
AAEL002539-RA	2270	1238	-0.586167	AAEL007678-RA	207	356	1.29519	AAEL003145-RA	401	791	-0.363486
AAEL002544-RA	499	266	-0.553235	AAEL007681-RA	4300	9048	1.00418	AAEL003146-RA	154	379	-0.682678
AAEL002545-RA	112	97	-1.25341	AAEL007686-RA	211	1749	-0.973778	AAEL003149-RA	64	196	-0.99812
AAEL002546-RA	337	236	-0.946886	AAEL007692-RA	423	3199	-0.841454	AAEL003154-RA	138	129	0.713887
AAEL002548-RA	2436	1143	-0.369159	AAEL007701-RA	250	1977	-0.905875	AAEL003157-RA	202	478	-0.626066
AAEL002551-RA	10794	5746	-0.551248	AAEL007702-RA	2602	13399	-0.286995	AAEL003159-RA	38	119	-1.0303
AAEL002558-RA	257	542	-2.53737	AAEL007718-RA	3066	16414	-0.34306	AAEL003161-RA	1668	3281	-0.359427
AAEL002559-RA	604	340	-0.631834	AAEL007742-RA	175	256	1.52865	AAEL003162-RA	374	1140	-0.991334
AAEL002561-RA	66	131	-2.44988	AAEL007777-RA	1519	9631	-0.587126	AAEL003170-RA	149	336	-0.556559
AAEL002564-RA	0	12	NA	AAEL007778-RA	1589	3791	0.822978	AAEL003171-RA	17	69	-1.40447
AAEL002565-RA	22611	26917	-1.71234	AAEL007780-RA	290	3382	-1.46631	AAEL003178-RA	81	221	-0.831463
AAEL002568-RA	69	3	3.06271	AAEL007783-RA	184	2059	-1.40673	AAEL003179-RA	2143	5094	-0.632578
AAEL002575-RA	280	44	1.209	AAEL007784-RA	172	213	1.76899	AAEL003182-RA	854	501	1.38601
AAEL002576-RA	700	395	-0.635346	AAEL007791-RA	108	19	4.5844	AAEL003184-RB	108	80	1.04955
AAEL002579-RA	21	25	-1.71239	AAEL007796-RA	189	290	1.45977	AAEL003185-RA	257	520	-0.400154
AAEL002580-RA	21	23	-1.59209	AAEL007813-RA	542	4581	-1.00186	AAEL003192-RA	93	86	0.729484
AAEL002581-RA	1472	651	-0.2838	AAEL007818-RB	381	3311	-1.04197	AAEL003194-RA	283	292	0.571423
AAEL002583-RA	286	160	-0.622905	AAEL007819-RA	73	59	2.38462	AAEL003202-RA	144	324	-0.553336
AAEL002586-RA	1468	439	0.280711	AAEL007823-RA	1118	10151	-1.10519	AAEL003203-RB	305	194	1.26934
AAEL002587-RA	1528	423	0.392067	AAEL007824-RA	5780	31551	-0.371107	AAEL003205-RA	83	209	-0.71573
AAEL002588-RA	102	83	-1.16346	AAEL007827-RA	192	1758	-1.11732	AAEL003211-RA	401	794	-0.368947
AAEL002590-RA	676	180	0.448178	AAEL007839-RA	131	110	2.3295	AAEL003212-RA	7	37	-1.78551
AAEL002592-RA	381	71	0.963052	AAEL007842-RA	119	1596	-1.66799	AAEL003220-RA	1000	1896	-0.30637
AAEL002594-RA	2790	1179	-0.218147	AAEL007861-RA	136	8	6.1649	AAEL003228-RA	121	297	-0.678866
AAEL002595-RA	3989	1733	-0.258093	AAEL007864-RA	208	337	1.38127	AAEL003229-RA	778	1457	-0.288569
AAEL002606-RA	1817	785	-0.250054	AAEL007868-RA	5205	9421	1.22146	AAEL003234-RA	7202	6027	0.873547
AAEL002607-RA	659	133	0.848004	AAEL007869-RA	78	811	-1.30072	AAEL003237-RA	120	117	0.653115
AAEL002608-RA	477	62	1.4828	AAEL007888-RA	1829	5250	0.556175	AAEL003243-RA	607	1266	-0.44392
AAEL002610-RA	1326	598	-0.311985	AAEL007898-RA	3972	12049	0.476462	AAEL003248-RA	204	463	-0.565854
AAEL002612-RA	189	30	1.1945	AAEL007904-RA	250	2107	-0.997753	AAEL003252-RA	412	823	-0.381659
AAEL002617-RA	114	8	2.37204	AAEL007909-RA	142	1428	-1.2526	AAEL003254-RA	194	207	0.523015
AAEL002620-RA	390	195	-0.460848	AAEL007942-RA	557	1323	0.829374	AAEL003259-RA	3050	502	3.21964
AAEL002621-RA	1180	524	-0.2897	AAEL007944-RA	367	2600	-0.747222	AAEL003275-RA	1101	2366	-0.487046
AAEL002622-RA	329	80	0.579168	AAEL007946-RA	78	2215	-2.75025	AAEL003287-RB	19	72	-1.30541
AAEL002624-RA	330	189	-0.656768	AAEL007947-RA	278	3478	-1.56766	AAEL003292-RA	192	394	-0.4205
AAEL002626-RA	51	3	2.62661	AAEL007951-RA	205	2392	-1.46708	AAEL003298-RA	1854	3518	-0.307525
AAEL002628-RA	2025	861	-0.227011	AAEL007952-RA	17	994	-3.7922	AAEL003303-RA	795	1542	-0.339187
AAEL002632-RA	123	20	1.15974	AAEL007959-RA	792	2192	0.608762	AAEL003306-RA	117	258	-0.524273
AAEL002636-RA	632	291	-0.341943	AAEL007962-RA	550	15560	-2.74483	AAEL003313-RA	1216	2861	-0.617787
AAEL002640-RA	44	47	-1.55601	AAEL007986-RA	3514	21398	-0.528852	AAEL003320-RA	4	35	-2.51269
AAEL002642-RA	1	10	-4.78278	AAEL007989-RA	68	42	2.77258	AAEL003325-RA	1495	2801	-0.289207
AAEL002647-RA	724	167	0.655294	AAEL008006-RA	1245	1267	2.05217	AAEL003326-RA	587	1345	-0.579584
AAEL002651-RB	794	170	0.762756	AAEL008021-RA	532	1028	1.1271	AAEL003331-RA	60	42	1.13116
AAEL002652-RA	20772	5511	0.453406	AAEL008054-RA	539	524	2.11816	AAEL003333-RA	164	362	-0.525704
AAEL002655-RA	71	90	-1.80295	AAEL008066-RA	123	125	2.05417	AAEL003338-RA	93	256	-0.844252
AAEL002656-RA	1755	366	0.800707	AAEL008068-RA	228	1720	-0.837865	AAEL003342-RA	48	130	-0.820816
AAEL002659-RA	51	44	-1.24785	AAEL008069-RA	301	302	2.07265	AAEL003345-RA	1201	603	1.6106
AAEL002660-RA	1085	564	-0.51692	AAEL008072-RA	1718	4983	0.541153	AAEL003346-RA	91	247	-0.823983
AAEL002663-RA	1144	671	-0.691146	AAEL008085-RA	357	591	1.3502	AAEL003349-RA	654	1198	-0.256676
AAEL002665-RA	75	74	-1.44148	AAEL008097-RA	401	664	1.34986	AAEL003351-RA	11	2	3.07602
AAEL002668-RA	722	185	0.503625	AAEL008102-RA	383	759	1.09068	AAEL003352-RA	1258	2657	-0.462077
AAEL002669-RA	272	51	0.954189	AAEL008103-RA	49	1096	-2.40588	AAEL003355-RA	379	800	-0.461213
AAEL002680-RA	158	10	2.521	AAEL008105-RB	100	1654	-1.97045	AAEL003357-RA	252	610	-0.658796
AAEL002686-RA	246	34	1.3942	AAEL008106-RA	449	1025	0.886601	AAEL003366-RA	191	416	-0.506421
AAEL002688-RA	405	92	0.677368	AAEL008107-RA	3653	8706	0.824509	AAEL003371-RA	734	2072	-0.880583
AAEL002690-RA	0	7	NA	AAEL008137-RA	138	1400	-1.26525	AAEL003372-RA	6	96	-3.38341
AAEL002691-RA	153	23	1.27298	AAEL008141-RA	511	1370	0.654657	AAEL003373-RA	650	1180	-0.243686
AAEL002692-RA	63	53	-1.21149	AAEL008151-RA	118	1208	-1.27832	AAEL003375-RA	162	150	0.727621
AAEL002696-RA	236	14	2.61444	AAEL008155-RA	1350	2436	1.22588	AAEL003377-RA	284	570	-0.388482
AAEL002701-RA	880	427	-0.417581	AAEL008159-RA	344	477	1.60586	AAEL003385-RA	512	958	-0.287292
AAEL002704-RB	5304	817	1.23782	AAEL008163-RA	451	674	1.49782	AAEL003388-RA	597	1539	-0.749601
AAEL002705-RA	4877	2374	-0.422174	AAEL008166-RA	6811	18998	0.597529	AAEL003389-RA	28	0	NA
AAEL002706-RA	486	247	-0.484403	AAEL008188-RA	26264	118894	-0.10108	AAEL003393-RA	10318	9654	0.712554
AAEL002708-RA	1076	573	-0.551777	AAEL008198-RA	963	5663	-0.478521	AAEL003403-RA	48	151	-1.03685
AAEL002709-RA	2545	2485	-1.42643	AAEL008234-RA	249	290	1.85753	AAEL003413-RA	563	617	0.484454
AAEL002711-RA	450	354	-1.11467	AAEL008247-RA	511	3485	-0.692326	AAEL003415-RA	1124	2229	-0.371165
AAEL002712-RA	1198	310	0.48944	AAEL008259-RA	132	186	1.58267	AAEL003416-RA	402	884	-0.520261
AAEL002718-RA	44	38	-1.24934	AAEL008260-RA	414	5722	-1.71138	AAEL003419-RA	382	296	0.984565
AAEL002720-RA	1412	790	-0.623033	AAEL008266-RA	176	2032	-1.45182	AAEL003423-RB	29	14	1.66722
AAEL002721-RA	1357	408	0.272932	AAEL008275-RA	39	542	-1.71931	AAEL003424-RA	233	180	0.988923
AAEL002724-RA	91	81	-1.2929	AAEL008280-RA	84	3	6.88479	AAEL003426-RA	98	73	1.04147
AAEL002727-RA	38	68	-2.30038	AAEL008285-RA	377	314	2.34124	AAEL003427-RA	16401	21977	0.194379
AAEL002729-RA	1141	525	-0.340939	AAEL008289-RA	1112	2486	0.916768	AAEL003430-RA	712	560	0.96304
AAEL002732-RA	0	13	NA	AAEL008305-RA	1831	3143	1.29793	AAEL003431-RA	472	884	-0.28867
AAEL002744-RA	834	374	-0.303839	AAEL008310-RA	609	1483	0.793433	AAEL003434-RA	2198	1060	1.66872
AAEL002754-RA	26	31	-1.7146	AAEL008328-RA	666	4242	-0.593713	AAEL003438-RA	124	277	-0.542956
AAEL002758-RA	348	271	-1.10005	AAEL008341-RA	409	2850	-0.723352	AAEL003443-RA	446	1161	-0.763663
AAEL002760-RA	1082	223	0.817737	AAEL008358-RA	674	1864	0.609856	AAEL003449-RA	255	677	-0.792069
AAEL002761-RF	73	2	3.72898	AAEL008365-RA	520	1171	0.90628	AAEL003453-RA	997	1178	0.375915
AAEL002766-RA	735	205	0.381272	AAEL008380-RA	18	698	-3.19972	AAEL003455-RA	65	172	-0.787307
AAEL002772-RA	481	124	0.494849	AAEL008381-RA	246	2929	-1.49624	AAEL003461-RA	445	836	-0.293108
AAEL002776-RA	6774	3820	-0.634413	AAEL008382-RA	371	2615	-0.739882	AAEL003467-RA	942	512	1.49617
AAEL002785-RA	800	207	0.489521	AAEL008389-RA	1829	9727	-0.333502	AAEL003471-RA	58	202	-1.18364
AAEL002789-RA	1801	488	0.422997	AAEL008412-RA	40	684	-2.01849	AAEL003472-RA	126	318	-0.719014
AAEL002790-RA	198	29	1.31053	AAEL008430-RA	1637	3458	0.998554	AAEL003477-RA	173	359	-0.436622
AAEL002795-RA	184	145	-1.1172	AAEL008431-RA	937	8300	-1.06955	AAEL003482-RA	103	93	0.763931
AAEL002796-RA	1092	267	0.571213	AAEL008433-RA	17	527	-2.87676	AAEL003484-RA	41	122	-0.956596
AAEL002797-RA	2375	565	0.610757	AAEL008490-RA	996	2846	0.56272	AAEL003487-RA	531	1157	-0.507016
AAEL002799-RA	255	207	-1.15998	AAEL008495-RA	213	388	1.21223	AAEL003489-RA	522	1092	-0.448262
AAEL002800-RA	1077	726	-0.891871	AAEL008500-RA	2148	13690	-0.594619	AAEL003491-RB	209	182	0.816154
AAEL002801-RA	487	127	0.478245	AAEL008511-RA	40	619	-1.87443	AAEL003494-RA	423	1102	-0.764805
AAEL002804-RA	4303	1823	-0.22182	AAEL008546-RA	193	371	1.13462	AAEL003495-RA	266	607	-0.573681
AAEL002808-RA	1746	377	0.750569	AAEL008562-RA	636	3845	-0.518447	AAEL003497-RA	1064	1868	-0.195407
AAEL002811-RA	1804	867	-0.403753	AAEL008567-RA	1178	3392	0.551641	AAEL003506-RA	63	18	2.42394
AAEL002813-RA	9126	2569	0.367928	AAEL008578-RA	810	6073	-0.828978	AAEL003509-RA	278	639	-0.584142
AAEL002815-RA	846	492	-0.678849	AAEL008580-RA	333	3448	-1.29473	AAEL003510-RA	68	240	-1.20284
AAEL002817-RA	490	275	-0.627498	AAEL008594-RA	307	2280	-0.815286	AAEL003516-RA	14	78	-1.86146
AAEL002821-RA	38	32	-1.21292	AAEL008600-RA	164	1794	-1.37397	AAEL003519-RA	126	351	-0.861458
AAEL002822-RA	261	139	-0.551883	AAEL008610-RA	873	2589	0.509096	AAEL003533-RA	60	172	-0.902785
AAEL002823-RA	904	426	-0.375379	AAEL008611-RA	707	5028	-0.752765	AAEL003535-RA	221	593	-0.807396
AAEL002824-RA	58	61	-1.5336	AAEL008618-RA	413	3268	-0.906757	AAEL003536-RA	176	493	-0.869423
AAEL002825-RA	1116	565	-0.478834	AAEL008621-RA	66	1018	-1.86969	AAEL003537-RA	132	286	-0.498888
AAEL002827-RA	69396	32764	-0.378107	AAEL008630-RA	91	1008	-1.39205	AAEL003539-RA	313	894	-0.897523
AAEL002829-RA	8836	8906	-1.47223	AAEL008641-RA	101	116	1.87767	AAEL003540-RA	469	1084	-0.592115
AAEL002832-RA	85601	29605	0.0709387	AAEL008646-RA	146	50	3.62341	AAEL003542-RA	173	576	-1.11871
AAEL002835-RA	1162	660	-0.644776	AAEL008651-RA	302	363	1.81202	AAEL003546-RA	187	404	-0.494728
AAEL002836-RA	1579	454	0.337399	AAEL008658-RA	355	671	1.15894	AAEL003548-RA	729	1761	-0.655815
AAEL002839-RA	59	202	-3.23642	AAEL008678-RA	118	1042	-1.06506	AAEL003549-RA	69	195	-0.882216
AAEL002841-RA	2697	795	0.301481	AAEL008692-RA	116	1095	-1.1613	AAEL003550-RA	1162	1463	0.28427
AAEL002845-RA	4	22	-3.92028	AAEL008699-RA	77	59	2.46158	AAEL003552-RA	205	429	-0.448764
AAEL002851-RA	42830	22071	-0.504378	AAEL008738-RA	6296	30528	-0.200188	AAEL003555-RA	366	866	-0.625934
AAEL002852-RA	195	114	-0.686408	AAEL008741-RA	284	2211	-0.883299	AAEL003559-RA	234	651	-0.85956
AAEL002854-RA	373	86	0.655919	AAEL008764-RA	207	372	1.23177	AAEL003572-RA	255	566	-0.533715
AAEL002857-RA	567	153	0.428969	AAEL008768-RA	239	1985	-0.976619	AAEL003573-RA	818	1773	-0.49943
AAEL002858-RA	56	65	-1.67586	AAEL008773-RA	1064	2027	1.14759	AAEL003582-RA	19066	26089	0.16415
AAEL002862-RA	6964	3662	-0.533564	AAEL008781-RA	4253	80	7.80977	AAEL003584-RA	266	194	1.07196
AAEL002865-RA	2455	1092	-0.292098	AAEL008784-RA	1026	1406	1.62287	AAEL003585-RA	52	32	1.31703
AAEL002866-RA	5650	1609	0.351238	AAEL008814-RA	436	2904	-0.658204	AAEL003590-RA	1065	1326	0.300362
AAEL002867-RA	1888	872	-0.346389	AAEL008828-RA	367	774	1.00088	AAEL003592-RA	89	75	0.863504
AAEL002868-RA	20	47	-2.69351	AAEL008835-RA	76	1036	-1.69144	AAEL003593-RA	174	152	0.811605
AAEL002869-RA	947	274	0.32834	AAEL008844-RA	12466	32415	0.698775	AAEL003594-RA	3	28	-2.6058
AAEL002871-RA	29	35	-1.73215	AAEL008845-RA	406	235	2.86626	AAEL003595-RA	7	0	NA
AAEL002873-RA	25	67	-2.88308	AAEL008846-RA	474	405	2.3044	AAEL003600-RA	2531	1465	1.4054
AAEL002874-RA	689	153	0.710124	AAEL008848-RA	11243	27945	0.763874	AAEL003601-RA	313	247	0.958241
AAEL002875-RA	52	46	-1.28397	AAEL008855-RA	170	299	1.26283	AAEL003603-RA	20	273	-3.15424
AAEL002876-RA	103	146	-1.96417	AAEL008859-RA	425	606	1.56558	AAEL003604-RA	411	1006	-0.674831
AAEL002877-RA	38	36	-1.38285	AAEL008862-RA	979	6016	-0.541986	AAEL003605-RA	1322	2693	-0.409903
AAEL002879-RA	1456	837	-0.662137	AAEL008871-RA	2248	5574	0.767367	AAEL003606-RA	922	843	0.745824
AAEL002880-RA	475	117	0.560571	AAEL008878-RA	215	2280	-1.32919	AAEL003611-RA	272	131	1.67063
AAEL002881-RA	24564	7323	0.285191	AAEL008880-RA	1228	6708	-0.372135	AAEL003613-RA	27	228	-2.46141
AAEL002883-RA	214	157	-1.014	AAEL008882-RA	2016	3367	1.33747	AAEL003624-RA	732	1446	-0.365563
AAEL002887-RA	3382	1900	-0.628971	AAEL008887-RA	2181	4102	1.1661	AAEL003625-RA	1348	1455	0.506391
AAEL002895-RA	1885	439	0.641424	AAEL008894-RA	569	522	2.20182	AAEL003626-RA	98	227	-0.595249
AAEL002896-RA	285	307	-1.56812	AAEL008928-RC	127	191	1.48869	AAEL003628-RA	55	40	1.07602
AAEL002905-RA	341	67	0.886691	AAEL008938-RA	82	862	-1.31655	AAEL003634-RA	538	1154	-0.484376
AAEL002906-RA	3952	1846	-0.362668	AAEL008963-RA	484	3751	-0.876759	AAEL003635-RA	26	88	-1.1424
AAEL002910-RA	1309	299	0.6694	AAEL009023-RA	52	893	-2.02464	AAEL003642-RA	326	377	0.406897
AAEL002917-RA	1385	121	2.05596	AAEL009029-RA	790	5005	-0.586008	AAEL003645-RA	1122	1353	0.3465
AAEL002920-RA	1445	300	0.807187	AAEL009055-RA	148	208	1.58645	AAEL003647-RA	53	160	-0.977418
AAEL002922-RA	115	13	1.6842	AAEL009057-RA	229	1728	-0.838246	AAEL003649-RA	84	448	-1.79845
AAEL002925-RA	678	390	-0.663037	AAEL009066-RA	1494	3455	0.867932	AAEL003652-RA	432	860	-0.376716
AAEL002928-RA	126	76	-0.731496	AAEL009074-RA	1979	10654	-0.351114	AAEL003654-RA	188	432	-0.583709
AAEL002932-RA	0	39	NA	AAEL009077-RA	108	1162	-1.35007	AAEL003656-RA	99	79	0.942165
AAEL002934-RA	67	5	2.28331	AAEL009078-RA	2611	7163	0.621476	AAEL003657-RA	60	175	-0.927731
AAEL002935-RB	182	38	0.799019	AAEL009080-RB	366	2592	-0.746713	AAEL003658-RA	1706	2917	-0.157278
AAEL002936-RA	964	460	-0.393449	AAEL009081-RA	5428	27970	-0.28795	AAEL003661-RA	890	1752	-0.360536
AAEL002937-RA	0	6	NA	AAEL009092-RA	297	2343	-0.902385	AAEL003666-RA	260	974	-1.28882
AAEL002941-RA	1	13	-5.16129	AAEL009102-RA	333	768	0.871853	AAEL003670-RA	1225	2304	-0.29477
AAEL002945-RA	142	13	1.98846	AAEL009108-RA	69	35	3.05668	AAEL003671-RA	2408	5516	-0.579198
AAEL002947-RA	0	9	NA	AAEL009114-RA	113	82	2.54006	AAEL003676-RA	37	114	-1.00685
AAEL002949-RA	64	4	2.53915	AAEL009116-RA	336	277	2.35601	AAEL003678-RA	377	736	-0.348552
AAEL002956-RA	133	14	1.78708	AAEL009123-RA	56	821	-1.79645	AAEL003679-RA	41	112	-0.833213
AAEL002957-RA	29	32	-1.60287	AAEL009129-RA	270	3073	-1.43118	AAEL003682-RA	117	263	-0.551965
AAEL002963-RB	375	220	-0.691461	AAEL009130-RA	4	518	-4.93937	AAEL003684-RA	153	450	-0.939804
AAEL002971-RA	8380	3438	-0.175467	AAEL009152-RA	346	829	0.816837	AAEL003690-RA	44	146	-1.1138
AAEL002974-RA	42	1	3.93147	AAEL009161-RA	459	1079	0.844309	AAEL003694-RA	29	15	1.56768
AAEL002978-RA	10068	2526	0.534002	AAEL009169-RA	858	2406	0.58985	AAEL003695-RA	36	108	-0.968373
AAEL002979-RA	1028	133	1.48949	AAEL009171-RA	374	920	0.778842	AAEL003696-RA	74	196	-0.788667
AAEL002987-RA	1991	1079	-0.57705	AAEL009175-RA	151	189	1.7536	AAEL003697-RA	593	560	0.699195
AAEL002990-RA	0	39	NA	AAEL009181-RA	693	627	2.22183	AAEL003700-RA	58	199	-1.16205
AAEL002993-RA	3180	353	1.71044	AAEL009185-RA	12136	27670	0.888408	AAEL003701-RA	183	470	-0.744228
AAEL002999-RA	142	27	0.934012	AAEL009201-RA	3626	10611	0.528328	AAEL003731-RA	604	1115	-0.267834
AAEL003003-RA	179	176	-1.43646	AAEL009214-RA	989	1411	1.56476	AAEL003733-RA	752	1437	-0.317666
AAEL003004-RA	1187	152	1.50433	AAEL009219-RA	1093	3085	0.58046	AAEL003744-RA	50	160	-1.06148
AAEL003006-RA	2694	772	0.342229	AAEL009232-RA	794	1596	1.07019	AAEL003749-RA	149	317	-0.472581
AAEL003007-RA	312	31	1.87036	AAEL009235-RA	213	2077	-1.20814	AAEL003750-RB	292	578	-0.368512
AAEL003008-RA	4959	1288	0.484069	AAEL009238-RA	250	2095	-0.989513	AAEL003755-RA	89	75	0.863504
AAEL003009-RA	2868	1447	-0.473868	AAEL009244-RA	3465	7791	0.908484	AAEL003756-RA	55	154	-0.868837
AAEL003012-RA	1113	970	-1.26245	AAEL009257-RA	2757	7150	0.702594	AAEL003762-RA	69	292	-1.46471
AAEL003014-RA	1075	687	-0.814893	AAEL009274-RA	191	1847	-1.1961	AAEL003763-RA	46	158	-1.16363
AAEL003015-RA	4	20	-3.78278	AAEL009275-RA	765	5445	-0.753963	AAEL003768-RA	827	1748	-0.463156
AAEL003016-RA	427	283	-0.867414	AAEL009297-RA	161	1699	-1.32212	AAEL003771-RA	381	852	-0.544473
AAEL003018-RA	1380	333	0.590226	AAEL009307-RA	446	2885	-0.616018	AAEL003776-RA	165	357	-0.496869
AAEL003025-RA	440	329	-1.04143	AAEL009313-RA	4183	22548	-0.352952	AAEL003777-RA	156	101	1.24378
AAEL003026-RA	184	188	-1.49187	AAEL009320-RA	1978	13015	-0.640623	AAEL003779-RA	465	1114	-0.643857
AAEL003027-RA	42	59	-1.95117	AAEL009326-RA	566	3981	-0.736819	AAEL003780-RA	871	1736	-0.378433
AAEL003028-RA	54	54	-1.46085	AAEL009330-RA	2095	12891	-0.543904	AAEL003782-RA	0	12	NA
AAEL003030-RA	256	58	0.681171	AAEL009346-RA	742	2029	0.62616	AAEL003783-RA	53	309	-1.92695
AAEL003035-RA	6030	1405	0.64074	AAEL009354-RA	342	371	1.96001	AAEL003785-RA	725	1615	-0.538892
AAEL003039-RA	10868	2609	0.59767	AAEL009359-RA	58	44	2.47599	AAEL003788-RA	28	116	-1.43404
AAEL003043-RA	249	53	0.771233	AAEL009364-RA	297	2557	-1.02848	AAEL003789-RA	1032	2201	-0.476127
AAEL003044-RA	332	224	-0.893164	AAEL009381-RA	1102	3364	0.467384	AAEL003798-RA	627	1583	-0.719534
AAEL003046-RA	16344	4936	0.266499	AAEL009382-RA	353	2595	-0.800557	AAEL003799-RA	265	307	0.404343
AAEL003047-RA	117	80	-0.912411	AAEL009389-RA	910	5642	-0.554831	AAEL003800-RA	227	518	-0.57367
AAEL003052-RA	263	34	1.49061	AAEL009392-RA	982	6587	-0.668389	AAEL003801-RA	503	561	0.459147
AAEL003058-RA	109	173	-2.12729	AAEL009393-RA	352	2950	-0.98963	AAEL003802-RA	22	10	1.75409
AAEL003059-RA	299	65	0.740786	AAEL009395-RA	148	1287	-1.04291	AAEL003804-RA	16	59	-1.26605
AAEL003060-RA	35291	19502	-0.60517	AAEL009397-RA	443	3154	-0.754367	AAEL003808-RA	42	22	1.54948
AAEL003061-RA	254	58	0.669856	AAEL009401-RA	63	714	-1.42506	AAEL003812-RA	553	1052	-0.311194
AAEL003063-RA	687	488	-0.967419	AAEL009403-RA	9482	47959	-0.261101	AAEL003815-RA	91	226	-0.695795
AAEL003064-RA	2927	1287	-0.275437	AAEL009411-RA	168	1491	-1.07231	AAEL003821-RA	70	60	0.838982
AAEL003066-RA	1495	386	0.492625	AAEL009414-RA	3241	6683	1.03338	AAEL003839-RA	148	333	-0.553336
AAEL003071-RA	9088	2384	0.469731	AAEL009430-RA	2193	5113	0.856173	AAEL003842-RA	181	188	0.561846
AAEL003075-RA	1241	617	-0.452687	AAEL009449-RA	5	285	-3.75545	AAEL003843-RA	38	12	2.27955
AAEL003076-RA	3392	320	1.94514	AAEL009459-RA	330	347	2.00497	AAEL003844-RA	557	1247	-0.546123
AAEL003078-RA	11995	4695	-0.107612	AAEL009465-RA	151	1470	-1.20576	AAEL003865-RA	119	279	-0.612714
AAEL003079-RA	921	147	1.18654	AAEL009466-RA	229	359	1.4288	AAEL003868-RA	231	465	-0.392748
AAEL003083-RA	1478	657	-0.291167	AAEL009467-RA	416	719	1.28803	AAEL003869-RA	7	43	-2.00232
AAEL003085-RA	306	60	0.889649	AAEL009487-RA	2383	12180	-0.276226	AAEL003872-RA	12858	17476	0.173881
AAEL003086-RA	1336	234	1.05249	AAEL009504-RA	38	575	-1.84205	AAEL003873-RA	114	53	1.72156
AAEL003088-RA	1063	293	0.398321	AAEL009506-RA	10406	66027	-0.588203	AAEL003874-RA	94	220	-0.610181
AAEL003091-RA	687	109	1.19513	AAEL009507-RA	269	2191	-0.948474	AAEL003875-RA	549	1124	-0.417175
AAEL003099-RA	310	63	0.837996	AAEL009508-RA	908	5841	-0.608014	AAEL003876-RA	423	955	-0.558254
AAEL003100-RA	602	145	0.592863	AAEL009519-RA	633	6322	-1.24267	AAEL003877-RA	363	421	0.402739
AAEL003103-RA	2872	834	0.323088	AAEL009524-RA	67	950	-1.74826	AAEL003878-RA	166	400	-0.652227
AAEL003104-RA	7856	3777	-0.404294	AAEL009530-RA	580	3577	-0.547188	AAEL003881-RA	7068	3387	1.67788
AAEL003105-RA	6562	2775	-0.2192	AAEL009539-RA	544	3970	-0.790023	AAEL003882-RA	4113	8491	-0.429154
AAEL003107-RA	798	225	0.365616	AAEL009572-RA	698	5534	-0.909586	AAEL003883-RA	665	1387	-0.443952
AAEL003108-RA	4158	1682	-0.155136	AAEL009577-RA	48	2	6.6624	AAEL003888-RA	866	114	3.54192
AAEL003109-RA	5466	2335	-0.233785	AAEL009583-RA	2095	5024	0.815551	AAEL003893-RA	286	962	-1.13343
AAEL003113-RA	68	47	-0.927974	AAEL009596-RA	434	3961	-1.11266	AAEL003896-RA	664	1326	-0.381236
AAEL003114-RA	94	80	-1.22819	AAEL009607-RB	23	443	-2.19016	AAEL003898-RA	368	397	0.507156
AAEL003116-RA	109902	22557	0.823722	AAEL009612-RA	325	3207	-1.22528	AAEL003899-RA	1316	1773	0.186556
AAEL003117-RA	899	233	0.487143	AAEL009615-RA	1662	9341	-0.413219	AAEL003903-RA	653	1347	-0.428005
AAEL003119-RA	204	207	-1.48191	AAEL009629-RA	1955	4781	0.787294	AAEL003906-RA	69	174	-0.71783
AAEL003122-RA	778	97	1.54287	AAEL009630-RA	81	65	2.39492	AAEL003907-RA	281	548	-0.347016
AAEL003123-RA	3291	379	1.65741	AAEL009646-RA	2155	12250	-0.429584	AAEL003908-RA	263	659	-0.708626
AAEL003125-RA	1998	931	-0.359145	AAEL009651-RA	273	1965	-0.770119	AAEL003911-RA	419	831	-0.371309
AAEL003126-RA	3782	1629	-0.245685	AAEL009658-RB	173	1380	-0.918387	AAEL003914-RA	330	637	-0.332238
AAEL003129-RA	2383	733	0.240046	AAEL009662-RA	376	3077	-0.955282	AAEL003932-RA	156	355	-0.569684
AAEL003133-RA	699	341	-0.425327	AAEL009670-RA	413	3012	-0.789071	AAEL003933-RA	819	1508	-0.264112
AAEL003135-RA	1460	839	-0.661622	AAEL009712-RA	1250	7071	-0.422549	AAEL003934-RA	683	871	0.265802
AAEL003137-RA	2572	760	0.297971	AAEL009719-RA	82	927	-1.42144	AAEL003935-RA	91	219	-0.650403
AAEL003141-RA	209	130	-0.775857	AAEL009736-RA	119	153	1.71487	AAEL003938-RA	293	617	-0.45778
AAEL003146-RA	707	379	-0.561336	AAEL009749-RA	69	1013	-1.79846	AAEL003939-RA	463	888	-0.322958
AAEL003150-RA	228	31	1.41785	AAEL009760-RA	1713	13955	-0.948748	AAEL003941-RA	624	755	0.341659
AAEL003151-RA	827	208	0.530456	AAEL009765-RA	339	2908	-1.02323	AAEL003942-RA	10108	14179	0.128331
AAEL003152-RA	1149	333	0.325937	AAEL009795-RA	1277	848	2.66806	AAEL003944-RA	189	414	-0.514655
AAEL003157-RA	1072	478	-0.295626	AAEL009815-RA	242	1935	-0.921817	AAEL003949-RA	333	760	-0.573888
AAEL003160-RA	7277	1685	0.649747	AAEL009823-RA	552	1048	1.15254	AAEL003950-RA	588	1319	-0.548967
AAEL003162-RA	2569	1140	-0.288675	AAEL009824-RA	1295	3804	0.522872	AAEL003952-RA	625	1153	-0.266875
AAEL003163-RA	0	16	NA	AAEL009825-RA	6303	21270	0.322728	AAEL003953-RA	891	1585	-0.214396
AAEL003165-RA	826	173	0.794522	AAEL009836-RA	178	146	2.36335	AAEL003954-RA	619	511	0.893206
AAEL003167-RA	5	12	-2.72388	AAEL009837-RA	443	668	1.4849	AAEL003955-RA	1583	3411	-0.490944
AAEL003169-RA	33	56	-2.22381	AAEL009838-RA	1452	3614	0.761882	AAEL003960-RA	35	15	1.83898
AAEL003178-RA	794	221	0.384245	AAEL009840-RA	202	244	1.80491	AAEL003969-RA	75	45	1.35356
AAEL003179-RA	15236	5094	0.119765	AAEL009842-RA	272	517	1.15088	AAEL003970-RA	2029	3952	-0.345225
AAEL003180-RA	1515	328	0.746702	AAEL009844-RA	993	286	3.87322	AAEL003971-RA	104	311	-0.963742
AAEL003182-RA	3368	501	1.28816	AAEL009847-RA	883	1523	1.29101	AAEL003972-RA	231	500	-0.497446
AAEL003184-RB	566	80	1.36188	AAEL009856-RA	123	57	3.18706	AAEL003976-RA	946	1823	-0.329813
AAEL003185-RA	1816	520	0.343333	AAEL009869-RA	1414	1426	2.06525	AAEL003977-RA	238	268	0.445318
AAEL003190-RA	218	120	-0.599554	AAEL009872-RA	2418	3527	1.53281	AAEL003984-RA	48	130	-0.820816
AAEL003193-RB	590	147	0.544051	AAEL009881-RA	472	962	1.05019	AAEL003992-RA	184	520	-0.882216
AAEL003202-RA	1144	324	0.359173	AAEL009883-RA	585	4167	-0.755063	AAEL003993-RA	953	1698	-0.216699
AAEL003208-RA	269	206	-1.07589	AAEL009899-RA	1800	4006	0.923272	AAEL003998-RA	75	194	-0.754505
AAEL003211-RA	1699	794	-0.363373	AAEL009903-RA	769	4940	-0.606018	AAEL004003-RA	17	6	2.11909
AAEL003214-RA	41	3	2.31174	AAEL009904-RA	521	271	3.02043	AAEL004014-RA	121	90	1.0436
AAEL003215-RA	14	25	-2.29735	AAEL009905-RA	218	1992	-1.11438	AAEL004017-RA	1119	2267	-0.401985
AAEL003220-RA	3692	1896	-0.499404	AAEL009910-RA	880	772	2.26634	AAEL004022-RA	108	66	1.32708
AAEL003226-RA	4	13	-3.16129	AAEL009912-RA	420	2994	-0.756175	AAEL004025-RA	211	233	0.473503
AAEL003233-RA	312	75	0.595735	AAEL009948-RA	268	1911	-0.756585	AAEL004026-RA	171	364	-0.473353
AAEL003234-RA	21499	6027	0.37391	AAEL009955-RA	6257	16261	0.699565	AAEL004027-RA	2224	1775	0.941927
AAEL003235-RB	90	5	2.70908	AAEL009964-RA	2687	5174	1.13215	AAEL004031-RA	401	38	4.01612
AAEL003236-RA	178	100	-0.628971	AAEL009976-RA	78	76	2.11491	AAEL004035-RA	163	424	-0.762603
AAEL003237-RA	194	117	-0.7313	AAEL009985-RA	2764	3116	1.9045	AAEL004039-RA	401	889	-0.531992
AAEL003239-RA	30	1	3.44604	AAEL009987-RA	97	1153	-1.49383	AAEL004040-RA	627	1616	-0.7493
AAEL003243-RA	2684	1266	-0.376741	AAEL009992-RA	1934	4183	0.964487	AAEL004048-RA	326	190	1.39546
AAEL003252-RA	1010	823	-1.16546	AAEL009993-RA	2551	5472	0.976432	AAEL004049-RA	53	162	-0.99534
AAEL003256-RA	0	5	NA	AAEL009994-RA	49249	195404	0.0891439	AAEL004053-RA	234	580	-0.692955
AAEL003258-RA	910	477	-0.528971	AAEL010014-RA	1185	2249	1.15304	AAEL004054-RA	2086	2688	0.250795
AAEL003259-RA	446	502	-1.63149	AAEL010017-RA	864	6218	-0.76991	AAEL004055-RA	153	383	-0.707223
AAEL003261-RA	675	152	0.689968	AAEL010032-RA	964	5794	-0.510017	AAEL004057-RA	52	186	-1.22213
AAEL003262-RA	63	100	-2.12742	AAEL010059-RA	3375	16741	-0.232989	AAEL004060-RA	35	0	NA
AAEL003267-RA	0	5	NA	AAEL010061-RA	525	922	1.26499	AAEL004064-RA	226	676	-0.964111
AAEL003267-RB	0	11	NA	AAEL010078-RA	390	3189	-0.954121	AAEL004068-RA	334	981	-0.937816
AAEL003269-RA	138	23	1.12411	AAEL010094-RA	1092	10261	-1.15469	AAEL004071-RA	975	990	0.594563
AAEL003275-RA	4676	2366	-0.478023	AAEL010097-RA	4512	28743	-0.593934	AAEL004074-RA	344	733	-0.474815
AAEL003278-RA	237	157	-0.866726	AAEL010125-RA	351	247	2.5844	AAEL004076-RA	158	396	-0.708986
AAEL003279-RA	91	148	-2.16251	AAEL010137-RA	0	437	NA	AAEL004083-RA	486	1066	-0.51659
AAEL003283-RA	862	449	-0.519876	AAEL010143-RA	1403	2817	1.07179	AAEL004094-RA	115	286	-0.697792
AAEL003284-RA	109	10	1.98541	AAEL010147-RA	1018	1434	1.58313	AAEL004104-RA	74	276	-1.28248
AAEL003286-RA	394	841	-2.55476	AAEL010148-RA	1777	5558	0.432315	AAEL004106-RA	24	108	-1.55334
AAEL003289-RA	0	8	NA	AAEL010150-RA	23	691	-2.83154	AAEL004108-RA	187	409	-0.512473
AAEL003292-RA	818	394	-0.406943	AAEL010153-RA	294	2167	-0.804374	AAEL004110-RA	226	500	-0.529016
AAEL003293-RA	2071	617	0.286137	AAEL010159-RA	7731	38655	-0.244491	AAEL004112-RA	1548	3505	-0.56242
AAEL003294-RA	17	28	-2.18074	AAEL010160-RA	616	552	2.2357	AAEL004114-RA	77	44	1.42394
AAEL003298-RA	4292	3518	-1.17395	AAEL010161-RA	852	957	1.90977	AAEL004116-RA	182	375	-0.426363
AAEL003299-RA	156	108	-0.930333	AAEL010164-RA	300	403	1.65162	AAEL004117-RA	753	1675	-0.53685
AAEL003303-RA	2014	1542	-1.07559	AAEL010174-RA	215	315	1.52642	AAEL004118-RA	277	146	1.54051
AAEL003304-RA	332	175	-0.53702	AAEL010180-RA	2127	1181	2.92625	AAEL004119-RA	799	1006	0.284227
AAEL003309-RA	305	173	-0.642811	AAEL010183-RA	492	283	2.87529	AAEL004125-RA	507	1373	-0.820685
AAEL003313-RA	3964	2861	-0.990411	AAEL010211-RA	96	1066	-1.39559	AAEL004131-RA	252	748	-0.953025
AAEL003317-RA	244	300	-1.75893	AAEL010229-RA	195	2355	-1.51674	AAEL004133-RA	203	190	0.71207
AAEL003322-RA	24	45	-2.36774	AAEL010230-RA	2046	4787	0.851122	AAEL004134-RA	5	32	-2.06148
AAEL003325-RA	5890	2801	-0.388522	AAEL010240-RA	195	2355	-1.51674	AAEL004136-RA	101	264	-0.769593
AAEL003327-RA	1357	275	0.842069	AAEL010300-RA	532	3870	-0.785398	AAEL004141-RA	479	990	-0.430813
AAEL003337-RA	0	14	NA	AAEL010302-RA	113	1048	-1.13581	AAEL004142-RA	457	1071	-0.612103
AAEL003338-RA	444	256	-0.666432	AAEL010312-RA	1049	6528	-0.560189	AAEL004147-RA	102	254	-0.69967
AAEL003339-RA	154	109	-0.962246	AAEL010321-RA	248	1930	-0.882751	AAEL004149-RA	57208	89795	-0.0338287
AAEL003343-RA	436	214	-0.434131	AAEL010330-RA	3453	9576	0.605865	AAEL004152-RA	228	509	-0.542042
AAEL003344-RA	397	223	-0.628753	AAEL010341-RA	216	1883	-1.04649	AAEL004154-RA	114	277	-0.664263
AAEL003345-RA	7501	603	2.176	AAEL010342-RA	159	1640	-1.28916	AAEL004155-RA	11	52	-1.62442
AAEL003348-RA	3	15	-3.78278	AAEL010343-RA	250	1815	-0.782532	AAEL004161-RA	81	66	0.912045
AAEL003349-RA	1992	1198	-0.727258	AAEL010345-RA	345	2316	-0.669529	AAEL004163-RA	35	115	-1.09962
AAEL003352-RA	8797	2657	0.266365	AAEL010355-RA	90	923	-1.2809	AAEL004165-RA	64	174	-0.826354
AAEL003355-RA	1393	800	-0.660725	AAEL010382-RA	1569	4200	0.656894	AAEL004172-RA	531	2020	-1.31098
AAEL003356-RA	83	60	-0.992699	AAEL010384-RA	158	247	1.43285	AAEL004175-RA	13919	19828	0.106106
AAEL003359-RA	756	359	-0.386446	AAEL010391-RA	35	2	6.20672	AAEL004177-RA	6	44	-2.25788
AAEL003362-RA	395	221	-0.623042	AAEL010402-RA	1059	6249	-0.483485	AAEL004181-RA	52	28	1.50967
AAEL003364-RA	980	274	0.377758	AAEL010403-RA	1392	4480	0.391098	AAEL004188-RA	305	188	1.31467
AAEL003366-RA	1467	416	0.357365	AAEL010405-RA	334	715	0.979342	AAEL004191-RA	34	132	-1.34034
AAEL003371-RA	4474	2072	-0.350307	AAEL010412-RA	56	693	-1.55192	AAEL004197-RA	659	827	0.288981
AAEL003372-RA	153	96	-0.788423	AAEL010414-RA	645	3843	-0.497424	AAEL004199-RA	37	10	2.50411
AAEL003373-RA	2553	1180	-0.347441	AAEL010419-RA	137	1181	-1.03032	AAEL004200-RA	179	484	-0.818458
AAEL003374-RA	262	52	0.872135	AAEL010422-RA	104	1471	-1.7447	AAEL004201-RA	61	31	1.59313
AAEL003375-RA	592	150	0.519787	AAEL010444-RA	143	1312	-1.12024	AAEL004211-RA	142	371	-0.768939
AAEL003377-RA	1860	570	0.245421	AAEL010451-RA	182	60	3.67834	AAEL004212-RA	558	643	0.412036
AAEL003379-RA	130	79	-0.742261	AAEL010454-RA	77	6	5.75926	AAEL004213-RA	19	67	-1.20157
AAEL003380-RA	460	49	1.76993	AAEL010479-RA	3139	7114	0.897082	AAEL004216-RA	56	164	-0.933608
AAEL003382-RA	256	49	0.924442	AAEL010481-RA	889	2466	0.60552	AAEL004227-RA	1957	2464	0.284231
AAEL003387-RA	919	459	-0.459277	AAEL010484-RA	341	562	1.35664	AAEL004228-RA	621	1175	-0.303406
AAEL003388-RA	3536	1539	-0.260723	AAEL010508-RA	166	169	2.0516	AAEL004229-RA	131	113	0.829833
AAEL003389-RA	374	0	NA	AAEL010513-RA	529	1032	1.11333	AAEL004232-RA	145	348	-0.646445
AAEL003391-RA	1004	647	-0.826926	AAEL010519-RA	83	29	3.5945	AAEL004235-RA	1089	2310	-0.468299
AAEL003393-RA	23596	9654	-0.171504	AAEL010537-RA	452	457	2.06157	AAEL004236-RA	41	144	-1.19578
AAEL003396-RA	69923	21021	0.273088	AAEL010567-RA	172	264	1.45931	AAEL004237-RA	183	410	-0.547191
AAEL003397-RA	615	335	-0.584423	AAEL010574-RA	1824	4679	0.718343	AAEL004243-RA	251	549	-0.512529
AAEL003400-RA	160	107	-0.880387	AAEL010585-RA	823	5971	-0.781571	AAEL004244-RA	101	411	-1.40819
AAEL003406-RA	239	47	0.88543	AAEL010591-RA	87	1111	-1.59726	AAEL004245-RA	7	41	-1.93361
AAEL003417-RA	837	446	-0.552664	AAEL010596-RA	101	1163	-1.44799	AAEL004247-RA	412	805	-0.349755
AAEL003418-RA	1897	987	-0.51825	AAEL010602-RA	218	65	3.82325	AAEL004249-RA	735	371	1.60291
AAEL003419-RA	553	296	-0.559166	AAEL010606-RA	159	171	1.97247	AAEL004262-RA	56	159	-0.888939
AAEL003427-RA	73121	21977	0.273443	AAEL010608-RA	3496	9607	0.619057	AAEL004264-RA	311	317	0.589021
AAEL003433-RA	2572	1201	-0.362194	AAEL010634-RA	229	1735	-0.844079	AAEL004272-RA	70	206	-0.940628
AAEL003434-RA	1511	1060	-0.949409	AAEL010638-RA	54	644	-1.49859	AAEL004278-RA	1506	1104	1.06457
AAEL003445-RA	798	394	-0.442655	AAEL010648-RA	101	1304	-1.61308	AAEL004284-RA	477	939	-0.360546
AAEL003448-RA	16	19	-1.70878	AAEL010673-RA	831	2014	0.800294	AAEL004285-RA	7	79	-2.87984
AAEL003449-RA	1587	677	-0.231774	AAEL010674-RA	170	1512	-1.07541	AAEL004286-RA	370	1103	-0.959246
AAEL003452-RB	195	41	0.78893	AAEL010684-RA	307	496	1.38534	AAEL004290-RA	671	1972	-0.938685
AAEL003454-RA	1377	315	0.667257	AAEL010691-RA	209	2114	-1.26096	AAEL004292-RA	204	28	3.48166
AAEL003457-RA	425	70	1.14119	AAEL010692-RA	125	1377	-1.38409	AAEL004294-RA	2730	2374	0.81817
AAEL003459-RA	321	174	-0.577362	AAEL010698-RA	1890	12025	-0.592141	AAEL004297-RA	4533	4000	0.797056
AAEL003461-RA	3176	836	0.464788	AAEL010712-RA	303	360	1.82876	AAEL004299-RA	18	75	-1.4423
AAEL003467-RA	890	512	-0.663187	AAEL010726-RA	23	0	NA	AAEL004302-RA	91	242	-0.794479
AAEL003472-RA	583	318	-0.586379	AAEL010742-RA	1988	6631	0.339529	AAEL004305-RA	306	769	-0.712862
AAEL003473-RA	0	5	NA	AAEL010754-RA	4625	11225	0.798247	AAEL004306-RA	259	556	-0.485543
AAEL003477-RA	689	359	-0.520328	AAEL010757-RA	489	706	1.5476	AAEL004309-RA	80	206	-0.747983
AAEL003478-RA	30	28	-1.36131	AAEL010777-RA	858	5067	-0.484645	AAEL004313-RA	241	479	-0.374403
AAEL003482-RA	151	93	-0.761602	AAEL010791-RA	153	1336	-1.04888	AAEL004315-RA	141	637	-1.55901
AAEL003483-RA	2278	584	0.502879	AAEL010794-RA	231	1851	-0.924903	AAEL004316-RA	61	176	-0.912105
AAEL003487-RA	2155	1157	-0.563549	AAEL010803-RA	115	1122	-1.20893	AAEL004317-RA	793	2480	-1.02836
AAEL003488-RA	978	431	-0.278701	AAEL010808-RA	38	577	-1.84706	AAEL004320-RA	891	1953	-0.515605
AAEL003489-RA	2569	1092	-0.226614	AAEL010814-RC	1249	2422	1.12201	AAEL004321-RA	33	103	-1.02552
AAEL003491-RB	701	182	0.484628	AAEL010821-RA	23462	119809	-0.274901	AAEL004322-RA	763	1394	-0.252886
AAEL003492-RA	3757	778	0.810891	AAEL010823-RA	8229	19716	0.81686	AAEL004323-RA	12	1	4.20155
AAEL003493-RA	1162	306	0.464158	AAEL010829-RA	164	1410	-1.02649	AAEL004325-RA	37763	45883	0.335603
AAEL003494-RA	3630	1102	0.258997	AAEL010833-RA	178	321	1.22674	AAEL004327-RA	799	1477	-0.269813
AAEL003495-RA	1950	607	0.222858	AAEL010839-RA	539	1284	0.82515	AAEL004328-RA	159	667	-1.45207
AAEL003498-RA	17	57	-3.20628	AAEL010840-RA	347	448	1.70887	AAEL004331-RA	136	367	-0.815584
AAEL003499-RA	984	697	-0.963348	AAEL010877-RA	193	1576	-0.952157	AAEL004333-RA	82	210	-0.740104
AAEL003501-RA	0	5	NA	AAEL010884-RA	18823	16009	2.31105	AAEL004336-RA	354	404	0.425984
AAEL003503-RA	7082	1688	0.607994	AAEL010903-RA	459	3863	-0.995718	AAEL004337-RA	277	560	-0.398951
AAEL003504-RA	1	8	-4.46085	AAEL010910-RA	95	921	-1.19976	AAEL004338-RA	2839	2445	0.832138
AAEL003509-RA	1430	639	-0.298721	AAEL010912-RA	999	6051	-0.521179	AAEL004341-RA	121	29	2.67747
AAEL003510-RA	885	240	0.421795	AAEL010913-RA	219	1669	-0.852544	AAEL004342-RA	361	202	1.45423
AAEL003521-RA	497	107	0.754787	AAEL010928-RA	169	165	2.11199	AAEL004343-RA	64	1	6.61659
AAEL003523-RA	252	44	1.057	AAEL010975-RA	10750	32643	0.475001	AAEL004345-RA	407	825	-0.402776
AAEL003527-RA	508	92	1.00427	AAEL010977-RA	8307	43487	-0.310747	AAEL004347-RA	1738	3166	-0.248644
AAEL003528-RA	1765	433	0.566381	AAEL010979-RA	190	310	1.37117	AAEL004355-RA	125	290	-0.597535
AAEL003530-RA	2341	1162	-0.450333	AAEL011025-RA	1681	9922	-0.483874	AAEL004356-RA	359	1015	-0.882835
AAEL003532-RA	212	159	-1.04581	AAEL011055-RA	889	2674	0.488693	AAEL004358-RA	982	2044	-0.441011
AAEL003534-RA	71	63	-1.28838	AAEL011065-RA	371	805	0.959868	AAEL004364-RA	360	688	-0.317822
AAEL003536-RA	1016	493	-0.417607	AAEL011070-RA	905	1948	0.971434	AAEL004365-RA	91	291	-1.06049
AAEL003540-RA	3628	1084	0.281962	AAEL011085-RA	256	2634	-1.2856	AAEL004368-RA	397	832	-0.450855
AAEL003543-RA	546	143	0.472038	AAEL011090-RA	272	2052	-0.837915	AAEL004369-RA	6739	7803	0.405095
AAEL003551-RA	464	242	-0.52173	AAEL011092-RA	776	4486	-0.453864	AAEL004370-RA	212	470	-0.532007
AAEL003552-RA	1423	429	0.269038	AAEL011101-RA	250	2003	-0.924725	AAEL004371-RA	130	372	-0.900202
AAEL003553-RA	98	3	3.5689	AAEL011104-RA	1965	10563	-0.348981	AAEL004375-RA	1236	2494	-0.396193
AAEL003554-RA	1660	491	0.29654	AAEL011126-RA	341	563	1.35407	AAEL004376-RA	73	190	-0.763442
AAEL003559-RA	2180	651	0.282751	AAEL011129-RA	1181	2757	0.854347	AAEL004377-RA	6	35	-1.92773
AAEL003568-RA	34	80	-2.69531	AAEL011130-RA	454	636	1.5911	AAEL004379-RA	548	1070	-0.348774
AAEL003574-RA	11	18	-2.17134	AAEL011154-RA	331	2440	-0.80454	AAEL004381-RA	1139	2252	-0.36685
AAEL003582-RA	82628	26089	0.202341	AAEL011164-RA	591	1422	0.810746	AAEL004386-RA	2445	6130	-0.709463
AAEL003584-RA	215	194	-1.31257	AAEL011166-RA	160	31	4.44517	AAEL004388-RA	1233	3015	-0.673396
AAEL003585-RA	238	32	1.43397	AAEL011180-RA	2511	6443	0.717967	AAEL004390-RA	3541	16312	-1.58712
AAEL003586-RA	181	105	-0.675248	AAEL011184-RA	14635	18675	1.72575	AAEL004394-RA	47	175	-1.28003
AAEL003587-RA	0	15	NA	AAEL011191-RA	1819	4942	0.635488	AAEL004396-RA	199	718	-1.23463
AAEL003588-RA	2904	770	0.454263	AAEL011201-RA	237	1781	-0.832291	AAEL004399-RA	53	180	-1.14734
AAEL003589-RA	288	181	-0.790769	AAEL011242-RA	144	1197	-0.977845	AAEL004401-RA	1945	5390	-0.853926
AAEL003590-RA	4273	1326	0.22732	AAEL011251-RA	201	1811	-1.09408	AAEL004404-RA	236	242	0.580369
AAEL003591-RA	7	13	-2.35393	AAEL011255-RA	2167	12188	-0.414253	AAEL004409-RA	444	393	0.79262
AAEL003593-RA	751	152	0.843894	AAEL011261-RA	321	2195	-0.696138	AAEL004412-RA	1035	1863	-0.231407
AAEL003597-RA	10	16	-2.13892	AAEL011267-RA	441	3151	-0.759522	AAEL004418-RA	2	29	-3.24139
AAEL003597-RB	108	14	1.48668	AAEL011272-RA	261	2479	-1.1702	AAEL004423-RA	60	40	1.20155
AAEL003600-RA	6927	1465	0.780482	AAEL011273-RA	243	1797	-0.809125	AAEL004427-RA	303	656	-0.497789
AAEL003604-RA	2145	1006	-0.368501	AAEL011282-RA	532	4435	-0.981998	AAEL004431-RA	486	1103	-0.565815
AAEL003605-RA	6591	2693	-0.169565	AAEL011292-RA	130	1610	-1.55304	AAEL004434-RA	5983	8208	0.160428
AAEL003606-RA	4463	843	0.943561	AAEL011293-RA	107	1001	-1.14832	AAEL004436-RA	262	558	-0.474109
AAEL003607-RA	0	9	NA	AAEL011314-RA	502	3179	-0.585376	AAEL004437-RA	82	299	-1.24986
AAEL003609-RA	240	183	-1.06966	AAEL011317-RA	281	2314	-0.964309	AAEL004439-RA	122	306	-0.710061
AAEL003611-RA	915	131	1.34336	AAEL011330-RA	103	1052	-1.27498	AAEL004440-RA	810	742	0.743092
AAEL003625-RA	2508	1455	-0.67533	AAEL011349-RA	202	264	1.69125	AAEL004441-RA	663	1302	-0.357059
AAEL003626-RA	462	227	-0.435648	AAEL011375-RA	24	0	NA	AAEL004451-RA	162	756	-1.6058
AAEL003636-RA	372	83	0.703271	AAEL011381-RA	5778	14852	0.715422	AAEL004461-RA	768	1628	-0.467333
AAEL003642-RA	748	377	-0.472374	AAEL011395-RA	651	3961	-0.527698	AAEL004468-RA	480	1492	-1.01955
AAEL003646-RA	3982	1959	-0.437472	AAEL011398-RA	28	456	-1.9481	AAEL004471-RA	1164	2074	-0.216735
AAEL003649-RA	627	448	-0.975881	AAEL011400-RA	164	99	2.80563	AAEL004477-RA	414	1091	-0.781359
AAEL003650-RA	47	3	2.50878	AAEL011408-RA	118	87	2.51714	AAEL004484-RA	969	2083	-0.487505
AAEL003652-RA	1566	860	-0.596172	AAEL011436-RA	315	693	0.939934	AAEL004485-RA	519	1269	-0.673296
AAEL003653-RA	55	3	2.73555	AAEL011441-RA	216	1698	-0.897296	AAEL004489-RA	356	1296	-1.24753
AAEL003655-RA	475	341	-0.982692	AAEL011447-RA	22341	87556	0.106925	AAEL004492-RA	71	390	-1.84099
AAEL003658-RA	5127	2917	-0.647219	AAEL011470-RA	615	4673	-0.848253	AAEL004493-RA	1785	2425	0.174529
AAEL003659-RA	129	6	2.96542	AAEL011471-RC	5	916	-5.43984	AAEL004500-RB	761	995	0.229789
AAEL003661-RA	5627	1752	0.222515	AAEL011480-RA	502	3383	-0.675106	AAEL004501-RA	12587	16696	0.209021
AAEL003664-RB	1717	444	0.49041	AAEL011527-RA	881	6418	-0.787472	AAEL004514-RA	14	72	-1.74598
AAEL003666-RA	1595	974	-0.749285	AAEL011534-RA	328	2371	-0.77629	AAEL004520-RA	853	1620	-0.308787
AAEL003671-RA	12170	5516	-0.319213	AAEL011551-RA	2412	6600	0.625201	AAEL004521-RA	636	805	0.276627
AAEL003674-RA	371	197	-0.547625	AAEL011565-RA	1040	1603	1.45325	AAEL004523-RA	1331	2661	-0.382868
AAEL003682-RA	398	263	-0.863142	AAEL011573-RA	691	1918	0.604592	AAEL004526-RA	256	545	-0.473523
AAEL003688-RA	1649	1002	-0.742139	AAEL011574-RA	742	1973	0.666538	AAEL004529-RA	175	174	0.624857
AAEL003691-RA	106	67	-0.799017	AAEL011587-RA	196	8	6.69215	AAEL004533-RA	34	19	1.45612
AAEL003697-RA	1291	560	-0.255858	AAEL011588-RA	386	850	0.938576	AAEL004537-RA	10	67	-2.12757
AAEL003698-RA	2655	467	1.04637	AAEL011604-RA	5815	8435	1.54083	AAEL004538-RA	211	479	-0.566193
AAEL003699-RA	148	92	-0.774957	AAEL011624-RA	52	17	3.69041	AAEL004551-RA	613	1447	-0.622516
AAEL003701-RA	1974	470	0.609541	AAEL011641-RA	816	2107	0.708888	AAEL004559-RA	235	479	-0.410775
AAEL003705-RA	336	183	-0.58423	AAEL011653-RA	107	1143	-1.33971	AAEL004562-RA	133	393	-0.946514
AAEL003707-RA	3	9	-3.04581	AAEL011656-RA	16455	92568	-0.41455	AAEL004563-RA	520	607	0.393405
AAEL003713-RA	523	125	0.604035	AAEL011664-RA	166	1547	-1.14278	AAEL004570-RA	74	178	-0.649691
AAEL003714-RA	53	2	3.26707	AAEL011708-RA	60	1088	-2.10313	AAEL004572-RA	99	71	1.0962
AAEL003718-RA	361	71	0.88526	AAEL011741-RB	542	1114	1.03805	AAEL004575-RA	113	96	0.851806
AAEL003720-RA	0	82	NA	AAEL011758-RA	6858	39435	-0.446179	AAEL004577-RA	54	158	-0.932304
AAEL003731-RA	1971	1115	-0.638964	AAEL011763-RA	73	71	2.11751	AAEL004581-RA	128	99	0.987233
AAEL003733-RA	2645	1437	-0.58064	AAEL011771-RA	145	197	1.63529	AAEL004585-RA	525	470	0.776246
AAEL003734-RA	43	129	-3.04581	AAEL011798-RA	52	753	-1.77863	AAEL004586-RB	238	474	-0.377336
AAEL003740-RA	201	24	1.60524	AAEL011802-RA	277	482	1.27829	AAEL004587-RA	844	963	0.426297
AAEL003741-RA	178	111	-0.779531	AAEL011815-RA	398	3276	-0.963657	AAEL004591-RA	68	40	1.38212
AAEL003743-RA	9336	2857	0.247455	AAEL011827-RA	348	2691	-0.873546	AAEL004592-RA	175	489	-0.86589
AAEL003746-RA	6778	3088	-0.326661	AAEL011849-RA	261	2263	-1.03868	AAEL004597-RA	340	407	0.357095
AAEL003748-RA	744	201	0.427259	AAEL011868-RA	108	1059	-1.21616	AAEL004607-RA	460	961	-0.446313
AAEL003749-RA	1112	317	0.349754	AAEL011870-RA	4071	25994	-0.597286	AAEL004616-RA	959	911	0.690669
AAEL003750-RB	3036	578	0.932182	AAEL011871-RA	12134	25379	1.01286	AAEL004618-RA	37	132	-1.21835
AAEL003756-RA	592	154	0.481819	AAEL011892-RA	235	1850	-0.899355	AAEL004621-RA	480	904	-0.296699
AAEL003759-RA	23	46	-2.46085	AAEL011898-RA	381	792	1.02173	AAEL004623-RA	524	1269	-0.659464
AAEL003764-RA	731	415	-0.644088	AAEL011905-RA	5944	13169	0.929798	AAEL004624-RA	46	134	-0.925938
AAEL003765-RA	311	160	-0.502005	AAEL011956-RA	282	2036	-0.774533	AAEL004634-RA	453	1284	-0.886473
AAEL003773-RA	225	50	0.709077	AAEL011975-RA	301	325	1.96676	AAEL004635-RA	30	95	-1.04638
AAEL003775-RA	15	38	-2.80188	AAEL011983-RA	131	1674	-1.59822	AAEL004652-RA	1	18	-3.55334
AAEL003777-RA	31	101	-3.16486	AAEL012015-RA	158	1431	-1.10159	AAEL004654-RA	128	367	-0.903047
AAEL003779-RA	2274	1114	-0.431365	AAEL012018-RA	130	1789	-1.70513	AAEL004658-RA	411	486	0.374772
AAEL003780-RA	3131	1736	-0.609992	AAEL012019-RA	358	2392	-0.662748	AAEL004663-RA	181	388	-0.483477
AAEL003783-RA	261	309	-1.70441	AAEL012035-RA	2959	14800	-0.244978	AAEL004664-RA	159	355	-0.542203
AAEL003785-RA	3880	1615	-0.196326	AAEL012056-RA	149	244	1.36587	AAEL004669-RA	88	72	0.906096
AAEL003786-RA	489	103	0.786342	AAEL012064-RA	619	4441	-0.765436	AAEL004674-RA	13	0	NA
AAEL003787-RA	66	76	-1.66438	AAEL012099-RA	818	2107	0.71242	AAEL004686-RA	87	224	-0.747822
AAEL003788-RA	680	116	1.09056	AAEL012100-RA	236	1992	-0.999921	AAEL004690-RA	138	141	0.585563
AAEL003789-RA	4425	2201	-0.45333	AAEL012107-RA	137	1801	-1.63911	AAEL004697-RA	467	1056	-0.560526
AAEL003791-RA	723	350	-0.414207	AAEL012110-RA	544	4389	-0.934776	AAEL004698-RA	105	385	-1.25788
AAEL003793-RA	10	15	-2.04581	AAEL012146-RA	488	3651	-0.825901	AAEL004699-RA	8181	13747	-0.132178
AAEL003794-RA	64	47	-1.01544	AAEL012175-RA	41609	97079	0.855174	AAEL004701-RA	55	31	1.44375
AAEL003795-RA	37	63	-2.22867	AAEL012227-RA	1053	6628	-0.576631	AAEL004702-RA	850	1615	-0.30941
AAEL003798-RA	3603	1583	-0.274311	AAEL012233-RA	701	1935	0.61259	AAEL004713-RA	211	478	-0.563178
AAEL003799-RA	1294	307	0.614679	AAEL012235-RA	568	3592	-0.583387	AAEL004715-RA	68	43	1.27779
AAEL003801-RA	1926	561	0.318687	AAEL012236-RA	196	1606	-0.957109	AAEL004718-RA	39	126	-1.07529
AAEL003803-RA	47	125	-2.87204	AAEL012243-RA	715	4845	-0.683044	AAEL004722-RA	1199	2520	-0.455003
AAEL003808-RA	142	22	1.22947	AAEL012245-RA	105	81	2.45183	AAEL004726-RA	132	98	1.04627
AAEL003811-RA	138	97	-0.952236	AAEL012247-RA	279	2289	-0.958943	AAEL004734-RA	125	321	-0.744056
AAEL003812-RA	2510	1052	-0.206295	AAEL012265-RA	441	4058	-1.12448	AAEL004738-RA	879	1701	-0.335859
AAEL003813-RA	1050	282	0.435774	AAEL012267-RA	572	1536	0.652346	AAEL004739-RA	1479	1725	0.394615
AAEL003817-RA	562	123	0.731064	AAEL012312-RA	1781	12078	-0.684185	AAEL004740-RA	46	123	-0.802363
AAEL003824-RA	1695	444	0.471806	AAEL012323-RA	393	2608	-0.652905	AAEL004743-RB	307	651	-0.467829
AAEL003829-RA	8290	2778	0.116477	AAEL012326-RA	1448	4172	0.55076	AAEL004750-RA	35	20	1.42394
AAEL003831-RA	981	268	0.411172	AAEL012359-RA	5811	35564	-0.536122	AAEL004756-RA	92	231	-0.711598
AAEL003834-RA	43	3	2.38045	AAEL012377-RA	18	823	-3.43739	AAEL004757-RA	211	551	-0.76822
AAEL003837-RA	8159	6956	-1.23071	AAEL012409-RA	956	2333	0.790334	AAEL004773-RA	176	389	-0.527605
AAEL003842-RA	818	188	0.66052	AAEL012427-RA	705	5491	-0.883936	AAEL004774-RA	92	256	-0.859849
AAEL003844-RA	3906	1247	0.186382	AAEL012429-RA	153	238	1.44001	AAEL004775-RA	24	80	-1.12038
AAEL003848-RA	261	50	0.923202	AAEL012446-RA	2129	4826	0.896786	AAEL004783-RA	2672	4479	-0.128667
AAEL003849-RA	7837	1119	1.34724	AAEL012460-RA	161	1374	-1.01581	AAEL004790-RA	363	935	-0.748407
AAEL003853-RA	134	105	-1.109	AAEL012464-RA	941	1661	1.25765	AAEL004798-RA	630	2770	-1.51987
AAEL003855-RA	1652	804	-0.421902	AAEL012466-RA	970	2137	0.937907	AAEL004799-RA	288	707	-0.679052
AAEL003858-RA	3081	489	1.19464	AAEL012467-RA	105	67	2.72559	AAEL004808-RA	263	631	-0.645988
AAEL003860-RA	307	294	-1.39843	AAEL012471-RA	411	2780	-0.680437	AAEL004812-RA	526	642	0.329079
AAEL003864-RA	1477	375	0.516859	AAEL012472-RA	288	2071	-0.768749	AAEL004814-RA	186	192	0.570786
AAEL003868-RA	1733	465	0.437121	AAEL012480-RA	397	573	1.54804	AAEL004815-RA	161	361	-0.548349
AAEL003872-RA	61927	17476	0.364345	AAEL012489-RA	208	1888	-1.10477	AAEL004818-RA	504	1150	-0.573549
AAEL003875-RA	3645	1124	0.236429	AAEL012499-RA	92	926	-1.25387	AAEL004820-RA	62	222	-1.22363
AAEL003876-RA	1920	955	-0.453314	AAEL012500-RA	508	3159	-0.55913	AAEL004821-RA	146	473	-1.07928
AAEL003877-RA	704	421	-0.719093	AAEL012505-RA	201	196	2.11378	AAEL004823-RA	846	964	0.428214
AAEL003881-RA	194	3387	-5.58673	AAEL012509-RA	558	468	2.33119	AAEL004824-RA	291	308	0.534678
AAEL003882-RA	13313	8491	-0.812019	AAEL012515-RA	180	1680	-1.14495	AAEL004829-RA	1674	1719	0.578319
AAEL003888-RA	62	114	-2.33954	AAEL012520-RA	52	698	-1.66921	AAEL004831-RA	227	662	-0.927549
AAEL003893-RA	2230	962	-0.247913	AAEL012522-RA	81	87	1.97434	AAEL004832-RA	534	1144	-0.482586
AAEL003894-RA	293	46	1.21035	AAEL012545-RA	196	2309	-1.48091	AAEL004839-RA	696	1677	-0.652134
AAEL003896-RA	2610	1326	-0.483879	AAEL012546-RA	129	1303	-1.25896	AAEL004842-RA	502	1279	-0.732668
AAEL003898-RA	491	397	-1.15426	AAEL012552-RA	4138	11668	0.581886	AAEL004849-RA	599	1231	-0.422613
AAEL003899-RA	2966	1773	-0.718522	AAEL012562-RA	88	53	2.80895	AAEL004851-RA	9206	19733	-0.483374
AAEL003901-RA	1655	701	-0.221503	AAEL012583-RA	435	922	0.993686	AAEL004853-RA	188	393	-0.447207
AAEL003904-RA	0	6	NA	AAEL012591-RA	695	5732	-0.966516	AAEL004854-RA	102	230	-0.556475
AAEL003906-RA	779	174	0.701688	AAEL012602-RA	781	4837	-0.553281	AAEL004855-RA	33922	57015	-0.132531
AAEL003909-RA	138	22	1.18824	AAEL012613-RA	448	1088	0.79733	AAEL004860-RA	236	262	0.46581
AAEL003911-RA	2818	831	0.300903	AAEL012614-RA	1501	2642	1.26173	AAEL004861-RA	33	113	-1.1592
AAEL003913-RA	612	166	0.4215	AAEL012615-RA	18	369	-2.28011	AAEL004863-RA	165	173	0.548283
AAEL003916-RA	2120	639	0.269328	AAEL012622-RA	263	1943	-0.807714	AAEL004865-RA	6335	11834	-0.284932
AAEL003917-RA	494	248	-0.466677	AAEL012641-RA	0	219	NA	AAEL004866-RA	198	426	-0.488764
AAEL003921-RA	736	160	0.740786	AAEL012644-RA	698	6759	-1.19807	AAEL004868-RA	189	500	-0.786952
AAEL003923-RA	1976	873	-0.282319	AAEL012671-RA	2388	6014	0.744916	AAEL004869-RA	299	913	-0.99388
AAEL003925-RA	177	15	2.09987	AAEL012677-RA	741	5954	-0.928876	AAEL004874-RA	199	421	-0.464462
AAEL003928-RA	2314	980	-0.221313	AAEL012681-RA	1985	18053	-1.10759	AAEL004875-RA	812	1744	-0.486259
AAEL003931-RA	677	157	0.647543	AAEL012686-RA	22427	88064	0.104122	AAEL004877-RA	250	595	-0.634372
AAEL003933-RA	1222	1508	-1.76424	AAEL012689-RA	85	1112	-1.63211	AAEL004880-RA	109	106	0.656853
AAEL003934-RA	1728	871	-0.472489	AAEL012690-RA	326	762	0.852519	AAEL004883-RA	37	12	2.24108
AAEL003937-RA	314	177	-0.633833	AAEL012702-RA	1170	2918	0.758966	AAEL004884-RA	131	291	-0.534863
AAEL003939-RA	2126	888	-0.201338	AAEL012715-RA	64	29	3.21946	AAEL004888-RA	47	126	-0.806102
AAEL003941-RA	2483	755	0.256688	AAEL012731-RA	1234	7749	-0.57323	AAEL004889-RA	176	440	-0.705339
AAEL003942-RA	33847	14179	-0.205576	AAEL012733-RA	22473	77900	0.284007	AAEL004891-RA	60	168	-0.868837
AAEL003945-RA	531	331	-0.778967	AAEL012740-RA	1799	4818	0.656198	AAEL004892-RA	151	432	-0.899893
AAEL003952-RA	2574	1153	-0.302229	AAEL012764-RA	230	212	2.19501	AAEL004896-RA	154	390	-0.723954
AAEL003953-RA	3001	1585	-0.539888	AAEL012767-RA	100	56	2.91394	AAEL004899-RA	474	160	2.1834
AAEL003955-RA	6709	3411	-0.484945	AAEL012774-RA	43	10	4.18177	AAEL004900-RA	135	414	-1.00008
AAEL003956-RA	150	91	-0.739824	AAEL012776-RA	626	1512	0.805214	AAEL004911-RA	457	884	-0.335263
AAEL003958-RA	12	29	-2.73387	AAEL012783-RA	2808	8132	0.54337	AAEL004916-RA	151	362	-0.644852
AAEL003959-RA	1122	536	-0.39508	AAEL012786-RA	397	435	1.94556	AAEL004918-RA	432	976	-0.55926
AAEL003960-RA	156	15	1.91766	AAEL012817-RA	1571	10768	-0.699558	AAEL004924-RA	34	119	-1.19077
AAEL003967-RA	75	112	-2.03938	AAEL012826-RA	294	2084	-0.74803	AAEL004932-RA	15	69	-1.58504
AAEL003968-RA	3157	1392	-0.279453	AAEL012845-RA	29	471	-1.94416	AAEL004934-RA	159	356	-0.546261
AAEL003969-RA	20	45	-2.63077	AAEL012856-RA	90	1253	-1.72188	AAEL004941-RA	167	105	1.28605
AAEL003970-RA	6382	3952	-0.769422	AAEL012860-RA	943	1418	1.48891	AAEL004946-RA	650	1500	-0.589861
AAEL003971-RA	625	311	-0.453906	AAEL012865-RA	1014	5750	-0.426067	AAEL004949-RA	2	27	-3.1383
AAEL003972-RA	1693	500	0.298734	AAEL012882-RA	473	3581	-0.843013	AAEL004950-RA	53	161	-0.986407
AAEL003986-RA	53	5	1.94514	AAEL012888-RA	518	946	1.20855	AAEL004952-RA	194	512	-0.783498
AAEL003989-RA	491	119	0.583913	AAEL012889-RA	120	87	2.54138	AAEL004955-RA	20	99	-1.69084
AAEL004007-RA	368	80	0.740786	AAEL012890-RA	152	249	1.36536	AAEL004960-RA	50	165	-1.10588
AAEL004019-RA	87	59	-0.900548	AAEL012905-RA	2127	1996	2.16915	AAEL004964-RA	186	436	-0.612436
AAEL004021-RA	252	46	0.99287	AAEL012908-RA	60	5	5.6624	AAEL004969-RA	629	707	0.447939
AAEL004027-RA	4340	1775	-0.170972	AAEL012909-RA	389	31	5.72687	AAEL004970-RA	37	165	-1.54028
AAEL004029-RA	2	9	-3.63077	AAEL012910-RA	781	253	3.70362	AAEL004971-RA	232	480	-0.43232
AAEL004031-RA	9	38	-3.53885	AAEL012913-RA	65	977	-1.83241	AAEL004976-RA	121	425	-1.19587
AAEL004035-RA	941	424	-0.310718	AAEL012950-RA	3810	7569	1.08713	AAEL004977-RA	730	1348	-0.268263
AAEL004040-RA	5006	1616	0.170383	AAEL012956-RA	38	581	-1.85703	AAEL004978-RA	5597	14743	-0.780715
AAEL004044-RA	97	121	-1.7798	AAEL012960-RA	1010	8819	-1.04882	AAEL004980-RA	515	1178	-0.577106
AAEL004047-RA	777	360	-0.35093	AAEL012964-RA	4288	26128	-0.529782	AAEL004981-RA	605	1146	-0.305011
AAEL004048-RA	3038	190	2.5382	AAEL012965-RA	46	25	2.95714	AAEL004984-RA	892	1668	-0.286414
AAEL004050-RA	304	53	1.05916	AAEL012973-RA	124	1167	-1.15695	AAEL004987-RA	882	1087	0.315088
AAEL004052-RA	1279	253	0.876959	AAEL012994-RA	596	1377	0.869293	AAEL004988-RA	3753	2858	1.00963
AAEL004054-RA	13443	2688	0.861402	AAEL012996-RA	615	4076	-0.651058	AAEL004990-RA	68	196	-0.910658
AAEL004055-RA	1387	383	0.395703	AAEL013003-RA	38	555	-1.79098	AAEL004997-RA	405	1026	-0.724447
AAEL004058-RA	91	74	-1.16251	AAEL013025-RA	561	4620	-0.964383	AAEL005000-RA	190	398	-0.45018
AAEL004060-RA	245	0	NA	AAEL013063-RA	445	996	0.915097	AAEL005009-RA	538	1352	-0.712828
AAEL004063-RA	1664	375	0.688845	AAEL013066-RA	663	4040	-0.529837	AAEL005013-RA	1696	2226	0.224272
AAEL004066-RA	175	123	-0.952151	AAEL013068-RA	1474	8025	-0.367327	AAEL005016-RA	242	544	-0.55201
AAEL004067-RA	1044	495	-0.384227	AAEL013086-RA	653	4119	-0.579702	AAEL005018-RA	122	395	-1.07838
AAEL004069-RA	1103	311	0.365598	AAEL013110-RA	84	970	-1.45209	AAEL005020-RA	128	394	-1.00546
AAEL004071-RA	4370	990	0.681285	AAEL013138-RA	902	2422	0.652438	AAEL005022-RA	445	1121	-0.71632
AAEL004074-RA	1441	733	-0.485663	AAEL013142-RA	344	2758	-0.925704	AAEL005025-RA	463	1068	-0.589238
AAEL004076-RA	783	396	-0.477336	AAEL013158-RA	2560	14901	-0.463756	AAEL005029-RA	52	168	-1.07529
AAEL004081-RA	1091	491	-0.308992	AAEL013170-RA	275	2290	-0.980407	AAEL005031-RA	48	206	-1.48495
AAEL004082-RA	21	41	-2.42608	AAEL013171-RA	466	1185	0.730952	AAEL005035-RA	93	327	-1.1974
AAEL004083-RA	1947	1066	-0.591803	AAEL013173-RA	543	3349	-0.547269	AAEL005037-RA	780	1739	-0.540122
AAEL004085-RA	373	475	-1.8096	AAEL013204-RA	191	1679	-1.05852	AAEL005038-RA	493	1201	-0.667987
AAEL004089-RA	198	18	1.99858	AAEL013214-RA	655	1189	1.21726	AAEL005041-RA	404	845	-0.448007
AAEL004093-RA	281	17	2.58612	AAEL013215-RA	52	3356	-3.93465	AAEL005042-RA	84	260	-1.01346
AAEL004097-RA	1109	175	1.20298	AAEL013227-RA	655	4079	-0.561211	AAEL005043-RA	475	307	1.24628
AAEL004098-RA	1824	1140	-0.782776	AAEL013229-RA	1450	4697	0.381751	AAEL005046-RA	892	1844	-0.431134
AAEL004099-RA	2374	1330	-0.624954	AAEL013235-RA	1628	8642	-0.330827	AAEL005047-RA	70	196	-0.868837
AAEL004101-RA	3	9	-3.04581	AAEL013249-RA	1117	6780	-0.524219	AAEL005049-RA	351	300	0.843098
AAEL004102-RA	2000	508	0.516252	AAEL013258-RA	267	1967	-0.803648	AAEL005056-RA	891	1056	0.371477
AAEL004106-RA	161	108	-0.884819	AAEL013270-RA	91	79	2.28145	AAEL005067-RA	38	106	-0.863403
AAEL004108-RA	760	409	-0.56695	AAEL013272-RA	9745	46086	-0.164157	AAEL005078-RA	123	312	-0.726298
AAEL004117-RA	3890	1675	-0.245239	AAEL013295-RA	266	3015	-1.42522	AAEL005082-RA	58	198	-1.15479
AAEL004118-RA	824	146	1.03583	AAEL013297-RA	401	627	1.43257	AAEL005084-RA	391	756	-0.334628
AAEL004119-RA	2092	1006	-0.404596	AAEL013300-RA	136	1923	-1.74424	AAEL005085-RA	8	42	-1.77573
AAEL004126-RB	1	9	-4.63077	AAEL013338-RA	1024	6338	-0.552374	AAEL005092-RA	403	948	-0.617518
AAEL004130-RA	0	11	NA	AAEL013347-RA	463	996	0.972304	AAEL005097-RA	13737	19630	0.101596
AAEL004131-RA	1654	748	-0.315999	AAEL013355-RA	102	1086	-1.33495	AAEL005112-RA	95	62	1.23225
AAEL004133-RA	319	190	-0.713291	AAEL013359-RB	678	5107	-0.835681	AAEL005114-RA	28	115	-1.42155
AAEL004137-RA	1287	317	0.560609	AAEL013367-RA	156	43	3.93658	AAEL005120-RA	63	43	1.1676
AAEL004138-RA	658	378	-0.661147	AAEL013409-RA	70	42	2.8144	AAEL005126-RA	90	215	-0.63975
AAEL004140-RA	179	133	-1.03231	AAEL013417-RA	98	12	5.10718	AAEL005140-RA	225	514	-0.575254
AAEL004141-RA	2402	990	-0.182112	AAEL013431-RA	1457	3677	0.741909	AAEL005147-RA	123	101	0.900892
AAEL004146-RA	2150	495	0.657988	AAEL013466-RA	1370	1798	1.68522	AAEL005149-RA	338	833	-0.684704
AAEL004148-RA	4428	1135	0.503115	AAEL013484-RA	979	2578	0.680566	AAEL005152-RA	187	551	-0.942425
AAEL004149-RA	183652	89795	-0.42858	AAEL013530-RA	1080	6189	-0.441237	AAEL005163-RA	84	207	-0.68458
AAEL004152-RA	1754	509	0.324063	AAEL013535-RA	5587	37891	-0.684272	AAEL005169-RA	150	341	-0.56822
AAEL004154-RA	981	277	0.363519	AAEL013536-RA	7458	35119	-0.157954	AAEL005178-RA	106	34	2.25705
AAEL004161-RA	326	66	0.843486	AAEL013538-RA	374	3043	-0.946947	AAEL005179-RA	831	908	0.488746
AAEL004163-RA	157	115	-1.01172	AAEL013544-RA	133	1662	-1.56598	AAEL005191-RA	98	261	-0.796607
AAEL004166-RA	454	331	-1.00499	AAEL013559-RA	5459	11016	1.06455	AAEL005199-RA	53	29	1.48653
AAEL004168-RA	517	255	-0.441181	AAEL013570-RA	89	1262	-1.74833	AAEL005211-RA	628	1150	-0.256208
AAEL004169-RA	1037	753	-0.999154	AAEL013596-RA	468	3546	-0.844175	AAEL005212-RA	31	119	-1.32403
AAEL004175-RA	60183	19828	0.140969	AAEL013600-RA	411	613	1.50069	AAEL005214-RA	271	638	-0.618674
AAEL004180-RA	279	180	-0.82858	AAEL013610-RA	348	2385	-0.699393	AAEL005215-RA	763	2011	-0.781569
AAEL004181-RA	12	28	-2.68324	AAEL013612-RA	2008	6060	0.483879	AAEL005216-RA	424	864	-0.410378
AAEL004183-RA	1602	476	0.289993	AAEL013613-RA	2192	4830	0.937662	AAEL005231-RA	436	1136	-0.764973
AAEL004186-RA	1236	554	-0.303127	AAEL013614-RB	110	1252	-1.43122	AAEL005238-RA	1339	1805	0.185747
AAEL004188-RA	1008	188	0.961843	AAEL013654-RA	146	232	1.40928	AAEL005239-RA	61	174	-0.895617
AAEL004193-RA	519	284	-0.591004	AAEL013656-RA	1858	2680	1.54896	AAEL005241-RA	486	1065	-0.515236
AAEL004196-RA	1811	782	-0.249302	AAEL013660-RA	245	2904	-1.48975	AAEL005255-RA	283	284	0.611501
AAEL004197-RA	498	827	-2.19259	AAEL013694-RA	245	285	1.85926	AAEL005262-RA	639	1159	-0.242403
AAEL004212-RA	1290	643	-0.456368	AAEL013709-RA	33	0	NA	AAEL005263-RA	100	250	-0.705339
AAEL004214-RA	227	140	-0.763583	AAEL013724-RA	40	725	-2.10247	AAEL005264-RA	80	71	0.78877
AAEL004216-RA	133	164	-1.76312	AAEL013741-RA	83	959	-1.45291	AAEL005265-RA	278	729	-0.774244
AAEL004221-RA	6258	1891	0.265704	AAEL013744-RA	2184	4250	1.11695	AAEL005267-RA	258	570	-0.527001
AAEL004222-RA	114	181	-2.1278	AAEL013755-RA	463	1044	0.9044	AAEL005269-RC	36	1	5.78651
AAEL004223-RA	8232	2651	0.173858	AAEL013766-RA	173	186	1.97291	AAEL005270-RA	1854	3225	-0.182068
AAEL004227-RA	5405	2464	-0.327556	AAEL013775-RA	5592	15549	0.602052	AAEL005277-RA	1090	2128	-0.348581
AAEL004229-RA	581	113	0.901367	AAEL013776-RA	277	1975	-0.756457	AAEL005282-RA	16	1	4.61659
AAEL004235-RA	5827	2310	-0.125988	AAEL013788-RA	433	464	1.97768	AAEL005286-RA	116	257	-0.531054
AAEL004236-RA	126	144	-1.65349	AAEL013795-RA	175	1766	-1.25762	AAEL005296-RA	7	0	NA
AAEL004239-RA	29	28	-1.41022	AAEL013812-RA	205	1645	-0.926954	AAEL005304-RA	302	637	-0.460155
AAEL004243-RA	2030	549	0.425754	AAEL013844-RA	388	2677	-0.709051	AAEL005305-RA	209	437	-0.447541
AAEL004244-RA	645	411	-0.810687	AAEL013863-RA	701	4141	-0.485055	AAEL005312-RD	45	189	-1.4538
AAEL004245-RA	5	41	-4.49647	AAEL013866-RA	483	3180	-0.641494	AAEL005316-RA	18	6	2.20155
AAEL004247-RA	1395	805	-0.667644	AAEL013876-RA	1916	4674	0.790877	AAEL005317-RA	42	127	-0.979778
AAEL004248-RA	6	25	-3.51974	AAEL013891-RA	215	1990	-1.13292	AAEL005317-RB	582	1201	-0.428556
AAEL004249-RA	683	371	-0.580382	AAEL013897-RA	171	1629	-1.17448	AAEL005318-RA	462	328	1.11079
AAEL004255-RA	14	19	-1.90142	AAEL013899-RA	259	280	1.96496	AAEL005319-RA	8323	12014	0.0870484
AAEL004258-RA	27	54	-2.46085	AAEL013905-RB	172	1587	-1.12838	AAEL005320-RA	735	1701	-0.593978
AAEL004262-RA	210	159	-1.05949	AAEL013960-RA	1339	3431	0.719964	AAEL005324-RA	9208	9579	0.559602
AAEL004263-RA	93	8	2.07831	AAEL013989-RA	487	3842	-0.902426	AAEL005325-RA	121	464	-1.32253
AAEL004264-RA	652	317	-0.420459	AAEL013997-RA	164	181	1.93514	AAEL005327-RA	9	71	-2.36323
AAEL004269-RA	349	201	-0.664817	AAEL014035-RA	339	759	0.914623	AAEL005330-RA	68	185	-0.827329
AAEL004271-RA	26	126	-3.73769	AAEL014051-RA	782	6007	-0.863967	AAEL005331-RA	402	404	0.60943
AAEL004274-RA	1001	532	-0.548904	AAEL014054-RA	116	1065	-1.12122	AAEL005332-RA	633	243	1.99784
AAEL004276-RA	140	22	1.209	AAEL014146-RA	204	2065	-1.26206	AAEL005335-RA	16	74	-1.59286
AAEL004277-RA	73	67	-1.33711	AAEL014161-RA	335	2668	-0.916088	AAEL005336-RA	428	504	0.380777
AAEL004282-RA	953	267	0.374788	AAEL014178-RA	425	2772	-0.627955	AAEL005337-RA	561	537	0.679668
AAEL004285-RA	72	79	-1.5947	AAEL014180-RA	274	2677	-1.21093	AAEL005338-RA	1150	766	1.20281
AAEL004288-RA	2204	556	0.526119	AAEL014188-RA	3491	7439	0.985969	AAEL005339-RA	426	956	-0.549568
AAEL004290-RA	4010	1972	-0.436905	AAEL014212-RA	794	5122	-0.612059	AAEL005343-RA	139	481	-1.17436
AAEL004291-RA	140	16	1.66843	AAEL014222-RA	110	2633	-2.50369	AAEL005349-RA	85	224	-0.781375
AAEL004292-RA	6	28	-3.68324	AAEL014226-RA	261	566	0.960685	AAEL005357-RA	242	604	-0.702952
AAEL004295-RA	328	64	0.896704	AAEL014234-RA	504	963	1.14333	AAEL005379-RA	103	312	-0.982312
AAEL004297-RA	12613	4000	0.195991	AAEL014246-RA	1151	2221	1.12912	AAEL005380-RA	1427	3249	-0.570421
AAEL004299-RA	71	75	-1.53992	AAEL014272-RA	121	1128	-1.14325	AAEL005383-RA	171	482	-0.878447
AAEL004301-RA	1404	61	3.06374	AAEL014296-RA	464	3100	-0.662634	AAEL005384-RA	1035	2000	-0.33378
AAEL004306-RA	1036	556	-0.562981	AAEL014318-RA	5304	16721	0.420929	AAEL005390-RA	290	786	-0.821887
AAEL004307-RA	553	110	0.868928	AAEL014350-RA	31	0	NA	AAEL005392-RA	28	13	1.7235
AAEL004307-RB	999	454	-0.323056	AAEL014367-RA	595	1066	1.23619	AAEL005395-RA	117	314	-0.807667
AAEL004311-RA	1388	258	0.966717	AAEL014378-RA	712	1950	0.623913	AAEL005397-RA	114	79	1.1457
AAEL004313-RA	1769	479	0.423988	AAEL014408-RA	139	1408	-1.26305	AAEL005402-RA	103	264	-0.741304
AAEL004314-RA	21	36	-2.23846	AAEL014414-RA	347	2424	-0.726945	AAEL005406-RA	95	224	-0.62091
AAEL004315-RA	1406	637	-0.318617	AAEL014440-RA	108	1504	-1.72226	AAEL005412-RA	78	65	0.879624
AAEL004317-RA	5534	2480	-0.302866	AAEL014452-RA	960	2773	0.547096	AAEL005416-RA	5635	6449	0.42193
AAEL004319-RA	696	420	-0.73215	AAEL014490-RA	431	3574	-0.974342	AAEL005424-RA	921	2547	-0.850936
AAEL004320-RA	3595	1953	-0.580548	AAEL014491-RB	295	2396	-0.944404	AAEL005425-RA	571	1293	-0.56257
AAEL004322-RA	2068	1394	-0.891842	AAEL014503-RA	42	748	-2.07714	AAEL005428-RA	699	851	0.332723
AAEL004325-RA	160981	45883	0.350011	AAEL014506-RA	1857	5785	0.438094	AAEL005429-RA	367	914	-0.699825
AAEL004326-RA	249	46	0.975592	AAEL014510-RA	155	130	2.33119	AAEL005434-RA	229	76	2.20787
AAEL004328-RA	1372	667	-0.420326	AAEL014516-RA	1	196	-5.53727	AAEL005435-RB	116	65	1.4522
AAEL004330-RA	976	281	0.335463	AAEL014522-RA	76	1049	-1.70943	AAEL005441-RA	242	621	-0.742997
AAEL004331-RA	492	367	-1.03797	AAEL014562-RA	11439	42070	0.198607	AAEL005445-RA	81	247	-0.991928
AAEL004335-RA	48	75	-2.1047	AAEL014573-RA	127	178	1.59039	AAEL005446-RA	447	919	-0.423201
AAEL004337-RA	1027	560	-0.585911	AAEL014606-RA	57	781	-1.69885	AAEL005450-RA	237	493	-0.440111
AAEL004339-RA	24	0	NA	AAEL014615-RA	35	917	-2.63406	AAEL005451-RA	10713	14120	0.218212
AAEL004341-RA	381	29	2.25482	AAEL014673-RA	292	296	2.05781	AAEL005452-RA	160	373	-0.604514
AAEL004343-RA	83	1	4.91419	AAEL014682-RA	229	1678	-0.795886	AAEL005453-RA	516	1243	-0.651794
AAEL004347-RA	7570	3166	-0.203216	AAEL014694-RA	511	3796	-0.815647	AAEL005454-RA	422	791	-0.289845
AAEL004353-RA	354	72	0.836832	AAEL014702-RA	1421	7724	-0.365004	AAEL005455-RA	2256	4419	-0.353363
AAEL004358-RA	8057	2044	0.517999	AAEL014703-RA	563	3776	-0.668214	AAEL005461-RA	480	1109	-0.591564
AAEL004360-RA	0	5	NA	AAEL014733-RA	633	4643	-0.797342	AAEL005466-RA	24	78	-1.08385
AAEL004361-RA	809	190	0.629292	AAEL014735-RA	175	245	1.59201	AAEL005469-RA	466	1046	-0.549892
AAEL004362-RA	4	23	-3.98441	AAEL014746-RA	1628	9737	-0.502939	AAEL005473-RA	174	447	-0.744598
AAEL004363-RA	443	425	-1.401	AAEL014768-RA	4603	14559	0.416173	AAEL005474-RA	600	700	0.394197
AAEL004364-RA	1608	688	-0.236061	AAEL014815-RA	0	254	NA	AAEL005475-RA	63	157	-0.700751
AAEL004369-RA	12699	7803	-0.758234	AAEL014827-RA	197	1635	-0.975586	AAEL005476-RA	544	1147	-0.459597
AAEL004371-RA	1309	372	0.354242	AAEL014838-RA	179	60	3.65436	AAEL005479-RA	127	313	-0.684745
AAEL004375-RA	4381	2494	-0.648049	AAEL014847-RA	582	3699	-0.590607	AAEL005482-RA	313	262	0.873185
AAEL004378-RA	11825	3148	0.448485	AAEL014852-RA	83	70	2.32319	AAEL005484-RA	341	719	-0.459631
AAEL004381-RA	5495	2252	-0.173935	AAEL014893-RA	653	8053	-1.54693	AAEL005492-RA	496	1183	-0.637449
AAEL004382-RA	4838	1366	0.363605	AAEL014896-RA	54	22	3.37289	AAEL005493-RA	426	871	-0.41523
AAEL004386-RA	18114	6130	0.102298	AAEL014903-RA	25	951	-3.17201	AAEL005495-RA	439	829	-0.300562
AAEL004387-RA	697	99	1.35481	AAEL014922-RA	215	1854	-1.0308	AAEL005508-RA	169	110	1.23611
AAEL004388-RA	9212	3015	0.150508	AAEL014932-RB	24	481	-2.24749	AAEL005510-RA	153	435	-0.890894
AAEL004389-RA	496	410	-1.18613	AAEL014937-RA	52	22	3.31845	AAEL005511-RA	453	873	-0.329881
AAEL004390-RA	36733	16312	-0.289705	AAEL014943-RA	1083	7141	-0.643655	AAEL005512-RA	806	1627	-0.396773
AAEL004391-RA	32	74	-2.6703	AAEL014944-RA	6383	21552	0.321922	AAEL005513-RA	301	714	-0.629571
AAEL004392-RA	46	43	-1.36355	AAEL014955-RA	40	10	4.07744	AAEL005515-RB	54	16	2.37148
AAEL004393-RA	1108	794	-0.980101	AAEL014965-RA	327	741	0.897255	AAEL005521-RA	531	632	0.365377
AAEL004398-RA	0	8	NA	AAEL014971-RA	387	2899	-0.827712	AAEL005522-RA	528	1092	-0.431774
AAEL004399-RA	168	180	-1.56038	AAEL015039-RA	3	329	-4.69954	AAEL005523-RA	322	642	-0.378923
AAEL004401-RA	16401	5390	0.144579	AAEL015064-RB	102	972	-1.17495	AAEL005526-RA	176	412	-0.610479
AAEL004404-RA	844	242	0.341388	AAEL015099-RD	68	861	-1.58497	AAEL005527-RA	444	549	0.310343
AAEL004405-RA	249	49	0.884444	AAEL015128-RA	199	1573	-0.905241	AAEL005528-RA	2878	6141	-0.476818
AAEL004410-RA	172	162	-1.37443	AAEL015151-RA	155	259	1.33675	AAEL005530-RA	107	51	1.68563
AAEL004412-RA	3406	1863	-0.590397	AAEL015244-RA	43	14	3.69635	AAEL005531-RA	158	164	0.562818
AAEL004419-RA	8735	2630	0.270897	AAEL015263-RA	36	0	NA	AAEL005532-RA	382	848	-0.533902
AAEL004422-RA	1011	291	0.335844	AAEL015447-RA	68	53	2.43698	AAEL005534-RA	18	1	4.78651
AAEL004429-RA	0	7	NA	AAEL015458-RA	1355	1827	1.64625	AAEL005538-RA	148	20	3.50411
AAEL004434-RA	25103	8208	0.151909	AAEL016962-RA	129	1196	-1.13534	AAEL005541-RA	14	0	NA
AAEL004436-RA	2707	558	0.81751	AAEL016988-RA	936	2484	0.669353	AAEL005542-RA	0	20	NA
AAEL004438-RA	2309	693	0.275493	AAEL016994-RA	2465	12638	-0.280671	AAEL005547-RA	60	45	1.03163
AAEL004441-RA	4071	1302	0.183806	AAEL016995-RA	86625	394547	-0.109904	AAEL005554-RA	48	170	-1.20784
AAEL004443-RA	0	14	NA	AAEL017007-RA	1872	14981	-0.923044	AAEL005559-RA	191	182	0.686224
AAEL004444-RA	1355	699	-0.50592	AAEL017011-RA	227	95	3.33413	AAEL005561-RA	982	1863	-0.307243
AAEL004450-RA	309	56	1.00326	AAEL017018-RA	369	3083	-0.985205	AAEL005563-RA	5	34	-2.14895
AAEL004450-RB	228	47	0.817453	AAEL017022-RA	11187	27145	0.798574	AAEL005582-RA	17	83	-1.67099
AAEL004451-RA	1122	756	-0.891234	AAEL017027-RA	154	174	1.90128	AAEL005585-RA	126	318	-0.719014
AAEL004453-RA	2641	1597	-0.735128	AAEL017030-RA	1015	6136	-0.518381	AAEL005586-RA	556	607	0.489978
AAEL004455-RA	990	270	0.413621	AAEL017066-RA	2099	13737	-0.632855	AAEL005587-RA	37	5	3.50411
AAEL004456-RA	659	181	0.403441	AAEL017075-RC	2112	13944	-0.645525	AAEL005589-RA	7	91	-3.08385
AAEL004460-RA	1124	272	0.586115	AAEL017082-RA	418	2850	-0.69195	AAEL005592-RA	76	207	-0.82897
AAEL004461-RA	5010	1628	0.160862	AAEL017096-RA	94948	308902	0.375498	AAEL005593-RA	1565	1981	0.276523
AAEL004463-RA	9	32	-3.29092	AAEL017098-RA	6632	44572	-0.671184	AAEL005597-RA	203	417	-0.421978
AAEL004465-RB	19	0	NA	AAEL017119-RA	7890	20035	0.733012	AAEL005610-RA	9187	7742	0.863477
AAEL004467-RA	1638	360	0.725018	AAEL017144-RA	706	1911	0.64085	AAEL005613-RA	478	1371	-0.903557
AAEL004468-RA	4543	1492	0.14555	AAEL017146-RA	533	3877	-0.785296	AAEL005617-RA	1486	1475	0.627309
AAEL004471-RA	5229	2074	-0.126729	AAEL017194-RA	678	4000	-0.483205	AAEL005621-RA	11	1	4.07602
AAEL004476-RA	101	87	-1.24558	AAEL017195-RA	1234	2791	0.899998	AAEL005625-RA	9	1	3.78651
AAEL004480-RA	1593	483	0.260803	AAEL017203-RA	121	1871	-1.87329	AAEL005628-RB	96	229	-0.637652
AAEL004484-RA	6735	2083	0.232167	AAEL017211-RA	854	2087	0.788315	AAEL005629-RA	12604	18338	0.0756348
AAEL004489-RA	2822	1296	-0.338196	AAEL017212-RA	967	7488	-0.875555	AAEL005634-RA	299	647	-0.497031
AAEL004491-RA	142	151	-1.54951	AAEL017226-RA	870	2260	0.700202	AAEL005635-RA	325	686	-0.461179
AAEL004492-RA	1372	390	0.353886	AAEL017233-RA	599	3638	-0.52508	AAEL005638-RA	1132	734	1.24161
AAEL004493-RA	8248	2425	0.305212	AAEL017239-RA	513	3682	-0.766021	AAEL005639-RA	557	668	0.354419
AAEL004494-RA	588	412	-0.947676	AAEL017242-RA	3	238	-4.23242	AAEL005643-RB	21	77	-1.25788
AAEL004498-RA	8487	1806	0.771609	AAEL017243-RA	49	636	-1.62074	AAEL005645-RA	49	175	-1.21991
AAEL004500-RB	1287	995	-1.0896	AAEL017245-RA	686	4570	-0.658476	AAEL005651-RA	1095	1052	0.674386
AAEL004501-RA	69504	16696	0.596745	AAEL017258-RA	2104	13236	-0.575823	AAEL005656-RA	662	753	0.430771
AAEL004502-RA	326	185	-0.643501	AAEL017262-RA	7298	5445	2.50001	AAEL005667-RA	905	821	0.757125
AAEL004506-RA	0	5	NA	AAEL017284-RA	80	962	-1.51053	AAEL005672-RA	612	579	0.696558
AAEL004509-RA	330	79	0.601693	AAEL017286-RA	2128	11113	-0.307241	AAEL005690-RA	21	78	-1.2765
AAEL004513-RA	1261	270	0.762689	AAEL017290-RA	238	1863	-0.891157	AAEL005702-RA	23	1	5.14015
AAEL004514-RA	106	72	-0.902853	AAEL017293-RA	981	746	2.47252	AAEL005706-RA	216	553	-0.739659
AAEL004520-RA	2759	1620	-0.692696	AAEL017302-RA	904	5544	-0.539095	AAEL005707-RA	9	82	-2.57104
AAEL004521-RA	2719	805	0.295167	AAEL017315-RA	3474	19484	-0.410183	AAEL005709-RA	469	1018	-0.501488
AAEL004523-RA	8275	2661	0.175943	AAEL017321-RA	330	2556	-0.875912	AAEL005712-RA	2029	4154	-0.417143
AAEL004530-RA	38	32	-1.21292	AAEL017340-RA	335	3019	-1.0944	AAEL005713-RA	87	237	-0.82921
AAEL004537-RA	71	67	-1.37719	AAEL017342-RA	795	5034	-0.585241	AAEL005719-RA	147	369	-0.711215
AAEL004540-RA	695	496	-0.974175	AAEL017349-RA	4283	20924	-0.211028	AAEL005727-RA	87	206	-0.626968
AAEL004546-RA	5031	1615	0.178463	AAEL017352-RA	123	1176	-1.17972	AAEL005728-RA	859	1920	-0.543787
AAEL004551-RA	3031	1447	-0.394119	AAEL017354-RA	695	4126	-0.492221	AAEL005732-RA	130	96	1.05399
AAEL004553-RA	647	143	0.716902	AAEL017363-RA	2587	16621	-0.606218	AAEL005736-RB	25	82	-1.09711
AAEL004554-RC	95	15	1.20212	AAEL017385-RA	258	1907	-0.808424	AAEL005737-RA	66	171	-0.756869
AAEL004558-RA	634	158	0.54371	AAEL017395-RA	635	4161	-0.634664	AAEL005738-RA	164	148	0.764688
AAEL004562-RA	1324	393	0.291454	AAEL017402-RA	241	32	4.99033	AAEL005740-RA	2086	2452	0.38337
AAEL004563-RA	2214	607	0.406039	AAEL017413-RA	0	352	NA	AAEL005741-RA	453	419	0.72915
AAEL004567-RA	2118	1224	-0.669749	AAEL017417-RA	807	1598	1.09181	AAEL005748-RA	313	251	0.935065
AAEL004570-RA	695	178	0.504288	AAEL017419-RA	1822	10677	-0.473474	AAEL005753-RA	177	103	1.39769
AAEL004575-RA	559	96	1.08089	AAEL017455-RA	859	7904	-1.12442	AAEL005760-RA	714	717	0.61054
AAEL004578-RA	6	19	-3.12381	AAEL017460-RA	925	1179	1.7274	AAEL005766-RA	4919	2808	1.42541
AAEL004585-RA	1921	470	0.570277	AAEL017468-RA	2493	3448	1.60956	AAEL005768-RA	1046	1134	0.500052
AAEL004586-RB	1683	474	0.367228	AAEL017473-RA	151	1427	-1.16293	AAEL005769-RA	240	222	0.729064
AAEL004587-RA	2180	963	-0.282128	AAEL017481-RA	5569	39498	-0.748852	AAEL005772-RA	1029	1100	0.520329
AAEL004588-RA	118	112	-1.38556	AAEL017483-RA	707	4271	-0.517354	AAEL005774-RA	135	379	-0.872649
AAEL004589-RA	3721	1858	-0.458908	AAEL017491-RA	275	4516	-1.9601	AAEL005790-RA	3182	2180	1.1622
AAEL004591-RA	49	40	-1.16807	AAEL017500-RA	411	44	5.301	AAEL005801-RA	1267	2303	-0.245508
AAEL004591-RB	10	18	-2.30884	AAEL017511-RA	524	905	1.28909	AAEL005808-RA	305	272	0.781792
AAEL004592-RA	831	489	-0.695834	AAEL017513-RA	1309	3717	0.571764	AAEL005811-RA	428	883	-0.428213
AAEL004594-RA	920	265	0.334793	AAEL017515-RA	327	2362	-0.775209	AAEL005813-RA	741	1937	-0.769689
AAEL004600-RA	180	103	-0.655496	AAEL017516-RB	4142	27565	-0.657001	AAEL005814-RA	68	175	-0.747159
AAEL004603-RA	419	107	0.508491	AAEL017521-RA	422	2739	-0.620897	AAEL005817-RA	19666	27795	0.117468
AAEL004608-RA	98	76	-1.09407	AAEL017529-RA	290	2649	-1.11389	AAEL005819-RA	435	519	0.36187
AAEL004613-RA	5586	2302	-0.18192	AAEL017536-RA	550	1261	0.880373	AAEL005821-RA	1018	724	1.10827
AAEL004616-RA	2883	911	0.2012	AAEL017563-RA	1373	2496	1.21515	AAEL005823-RA	17	4	2.70405
AAEL004617-RA	125	79	-0.798845	AAEL017566-RA	251	1840	-0.796509	AAEL005825-RA	183	391	-0.478736
AAEL004620-RA	1085	494	-0.325736	AAEL017811-RA	133	117	2.26236	AAEL005826-RA	20	71	-1.21123
AAEL004621-RA	1658	904	-0.585799	AAEL017898-RA	57	30	3.00344	AAEL005827-RA	270	643	-0.63527
AAEL004622-RA	75	95	-1.80188	AAEL000033-RA	113	1004	-1.07393	AAEL005832-RA	1108	1432	0.246516
AAEL004623-RA	2771	1269	-0.334133	AAEL000672-RA	830	4734	-0.434439	AAEL005833-RA	558	545	0.650598
AAEL004624-RA	537	134	0.541841	AAEL000984-RA	628	3740	-0.496764	AAEL005837-RA	208	435	-0.447842
AAEL004630-RA	648	150	0.650183	AAEL001147-RA	1644	5469	0.343371	AAEL005846-RA	186	391	-0.455277
AAEL004632-RA	32	176	-3.92028	AAEL001269-RA	487	1303	0.657594	AAEL005847-RA	528	1216	-0.586944
AAEL004634-RA	2946	1284	-0.262736	AAEL001332-RA	175	1368	-0.889204	AAEL005848-RA	138	374	-0.821781
AAEL004639-RA	220	36	1.15059	AAEL001740-RA	132	1125	-1.01388	AAEL005849-RA	2004	2050	0.583848
AAEL004641-RA	4	16	-3.46085	AAEL001839-RA	47	28	2.82467	AAEL005850-RA	67	206	-1.00382
AAEL004646-RA	228	186	-1.16712	AAEL003117-RA	96	899	-1.14978	AAEL005852-RA	727	1765	-0.663051
AAEL004647-RA	7908	4176	-0.539657	AAEL003163-RA	21	0	NA	AAEL005861-RA	1290	2708	-0.453267
AAEL004650-RA	146	26	1.02854	AAEL003498-RA	40	17	3.3119	AAEL005866-RA	228	229	0.610276
AAEL004651-RA	454	776	-2.23421	AAEL003645-RA	1122	3528	0.42466	AAEL005871-RA	495	1196	-0.656128
AAEL004652-RA	133	18	1.42451	AAEL003908-RA	263	1858	-0.743178	AAEL005880-RA	103	359	-1.18475
AAEL004653-RA	1267	327	0.493206	AAEL004393-RA	428	1108	0.705162	AAEL005886-RA	961	2233	-0.599785
AAEL004657-RA	1494	342	0.666264	AAEL004881-RA	225	466	1.02703	AAEL005888-RA	81	207	-0.737047
AAEL004661-RA	2127	622	0.312985	AAEL004930-RA	4372	15975	0.207987	AAEL005890-RA	164	371	-0.561134
AAEL004664-RA	1623	355	0.731924	AAEL005025-RA	463	2909	-0.574002	AAEL005892-RA	68	319	-1.61336
AAEL004666-RA	1881	957	-0.485939	AAEL005092-RA	403	2600	-0.612222	AAEL005893-RA	117	314	-0.807667
AAEL004669-RA	23	72	-3.10721	AAEL005178-RA	106	148	1.5959	AAEL005898-RA	127	306	-0.652114
AAEL004675-RA	3842	932	0.582608	AAEL005628-RB	96	903	-1.15618	AAEL005900-RA	62	158	-0.732995
AAEL004680-RA	397	277	-0.941595	AAEL005776-RA	3	213	-4.07231	AAEL005903-RA	124	115	0.725296
AAEL004681-RA	4	14	-3.2682	AAEL005937-RA	1009	5611	-0.397894	AAEL005904-RA	286	667	-0.605082
AAEL004687-RA	1035	495	-0.396718	AAEL006902-RA	289	2002	-0.714863	AAEL005915-RA	426	853	-0.385103
AAEL004688-RA	4026	1286	0.185608	AAEL007025-RA	36	505	-1.73278	AAEL005916-RA	294	883	-0.970008
AAEL004690-RA	611	141	0.654629	AAEL007034-RA	444	2815	-0.587066	AAEL005918-RA	218	561	-0.747083
AAEL004691-RA	2520	779	0.23288	AAEL007103-RA	141	232	1.35901	AAEL005922-RA	65	222	-1.15546
AAEL004694-RA	2856	915	0.181304	AAEL007447-RA	393	2542	-0.615925	AAEL005929-RA	231	557	-0.653195
AAEL004698-RA	710	385	-0.577888	AAEL007605-RA	223	460	1.03285	AAEL005930-RA	3410	6715	-0.361026
AAEL004699-RA	55143	13747	0.543213	AAEL008098-RA	5	237	-3.48938	AAEL005936-RA	23	89	-1.33558
AAEL004704-RA	899	579	-0.82609	AAEL008802-RA	1174	3725	0.41163	AAEL005938-RA	125	324	-0.757476
AAEL004711-RA	73	6	2.14401	AAEL009208-RA	195	1484	-0.850508	AAEL005943-RA	93	245	-0.78089
AAEL004715-RA	25	43	-2.24326	AAEL009220-RA	197	1496	-0.847405	AAEL005946-RA	1281	1033	0.92702
AAEL004717-RA	107	87	-1.16232	AAEL009280-RA	71	748	-1.31971	AAEL005948-RA	29	98	-1.14014
AAEL004719-RA	437	217	-0.45091	AAEL009367-RA	471	2948	-0.5685	AAEL005952-RA	5	43	-2.48775
AAEL004720-RA	282	209	-1.02866	AAEL009619-RA	38	15	3.41847	AAEL005961-RA	11368	15676	0.15301
AAEL004722-RA	5168	2520	-0.424666	AAEL009649-RA	346	2294	-0.651584	AAEL005962-RA	153	413	-0.816021
AAEL004725-RA	1442	422	0.311908	AAEL010155-RA	48	590	-1.54217	AAEL005964-RA	161	156	0.662104
AAEL004728-RA	158	177	-1.62467	AAEL010266-RA	47	27	2.87714	AAEL005966-RA	27	94	-1.18311
AAEL004731-RA	18	41	-2.64848	AAEL010317-RA	306	2090	-0.694462	AAEL005967-RA	7	48	-2.16102
AAEL004732-RA	38	32	-1.21292	AAEL010489-RA	111	990	-1.07943	AAEL005970-RA	1116	2220	-0.375633
AAEL004734-RA	1273	321	0.526739	AAEL010641-RA	555	3372	-0.525607	AAEL005985-RA	787	915	0.399181
AAEL004746-RA	10	27	-2.89381	AAEL010783-RA	435	1130	0.700202	AAEL005991-RA	1554	1641	0.538001
AAEL004757-RA	1791	551	0.239793	AAEL010818-RA	3704	18118	-0.21283	AAEL005992-RA	119	98	0.896697
AAEL004765-RA	0	10	NA	AAEL010822-RA	224	1639	-0.793808	AAEL005997-RA	3015	4022	0.200834
AAEL004783-RA	9161	4479	-0.42852	AAEL011083-RA	249	537	0.968661	AAEL005998-RB	29	114	-1.35832
AAEL004785-RA	15	23	-2.07752	AAEL011087-RA	99	920	-1.1387	AAEL006000-RB	226	56	2.62941
AAEL004790-RA	1831	935	-0.491255	AAEL011271-RA	651	3854	-0.48819	AAEL006000-RD	60	31	1.56928
AAEL004793-RA	549	112	0.832459	AAEL011288-RA	12800	58519	-0.115324	AAEL006004-RA	338	350	0.566258
AAEL004797-RA	210	114	-0.579493	AAEL012491-RA	0	164	NA	AAEL006006-RA	266	596	-0.547297
AAEL004798-RA	5481	2770	-0.476295	AAEL012597-RA	23	1	6.601	AAEL006007-RA	1045	2190	-0.450838
AAEL004799-RA	1621	707	-0.263746	AAEL012675-RA	41	541	-1.6445	AAEL006012-RA	333	744	-0.543191
AAEL004805-RA	4987	1196	0.599107	AAEL012906-RA	27	436	-1.93586	AAEL006013-RA	688	1353	-0.359092
AAEL004806-RA	3	11	-3.33532	AAEL013940-RA	235	1706	-0.782447	AAEL006020-RA	344	901	-0.772529
AAEL004808-RA	1467	631	-0.243691	AAEL014744-RA	94	895	-1.17372	AAEL006022-RA	756	1619	-0.482055
AAEL004809-RA	67	49	-1.00947	AAEL000016-RA	251	1780	-0.74868	AAEL006027-RA	189	168	0.786514
AAEL004812-RA	504	642	-1.81	AAEL000591-RA	455	1199	0.679544	AAEL006032-RA	459	1151	-0.709732
AAEL004814-RA	978	192	0.88788	AAEL000858-RA	170	1329	-0.889297	AAEL006037-RA	88	279	-1.0481
AAEL004820-RA	281	222	-1.12084	AAEL003082-RA	107	151	1.5805	AAEL006038-RA	1589	3293	-0.434694
AAEL004823-RA	3171	964	0.256985	AAEL003185-RA	257	1816	-0.743486	AAEL006043-RA	232	522	-0.553336
AAEL004824-RA	656	308	-0.370083	AAEL003528-RA	248	1765	-0.753819	AAEL006045-RA	5	49	-2.67619
AAEL004830-RA	1200	328	0.410419	AAEL003671-RA	2408	12170	-0.259984	AAEL006050-RA	291	706	-0.66206
AAEL004831-RA	1557	662	-0.226982	AAEL004911-RA	457	2865	-0.570832	AAEL006053-RA	359	798	-0.535815
AAEL004832-RA	3768	1144	0.258864	AAEL007349-RA	261	579	0.927924	AAEL006054-RA	114	108	0.694592
AAEL004834-RA	996	804	-1.1519	AAEL008216-RA	1204	6522	-0.360042	AAEL006056-RA	217	586	-0.816616
AAEL004838-RA	3473	1636	-0.374838	AAEL009085-RA	750	4330	-0.451967	AAEL006057-RA	401	984	-0.678467
AAEL004839-RA	3222	1677	-0.518774	AAEL009846-RA	62	679	-1.37563	AAEL006060-RA	0	27	NA
AAEL004849-RA	2430	1231	-0.479723	AAEL012013-RA	27	4	4.83233	AAEL006062-RA	220	534	-0.662747
AAEL004851-RA	57125	19733	0.0726639	AAEL012154-RB	211	1561	-0.809718	AAEL006063-RA	152	398	-0.772108
AAEL004855-RA	181581	57015	0.210352	AAEL013540-RA	79	789	-1.24266	AAEL006065-RA	431	492	0.425619
AAEL004859-RA	4269	1839	-0.245871	AAEL013635-RA	142	1169	-0.963875	AAEL006066-RA	165	448	-0.824443
AAEL004863-RA	737	173	0.630044	AAEL014022-RA	94	121	1.71316	AAEL006069-RA	170	466	-0.838206
AAEL004865-RA	30440	11834	-0.0978175	AAEL000213-RA	139	233	1.33219	AAEL006070-RA	4772	1713	2.09466
AAEL004868-RA	864	500	-0.671745	AAEL000468-RA	156	1248	-0.922562	AAEL006071-RA	147	361	-0.679593
AAEL004873-RA	5292	2131	-0.148566	AAEL000898-RA	403	2578	-0.599963	AAEL006073-RA	428	1138	-0.794228
AAEL004874-RA	693	421	-0.741813	AAEL002006-RA	224	1629	-0.784978	AAEL006080-RA	75	210	-0.868837
AAEL004875-RA	3655	1744	-0.393377	AAEL002654-RA	29	6	4.35046	AAEL006082-RA	473	1040	-0.520082
AAEL004877-RA	2035	595	0.313219	AAEL003161-RA	1668	8707	-0.306619	AAEL006087-RA	873	1878	-0.488554
AAEL004879-RA	232	44	0.937701	AAEL004104-RA	74	753	-1.26962	AAEL006095-RB	0	19	NA
AAEL004880-RA	101	106	-1.53056	AAEL004494-RA	263	588	0.916684	AAEL006096-RA	174	141	0.919982
AAEL004881-RA	466	411	-1.27966	AAEL005392-RA	28	5	4.56286	AAEL006106-RA	5	43	-2.48775
AAEL004885-RA	87	5	2.66017	AAEL005439-RA	392	996	0.732145	AAEL006110-RA	68	183	-0.811648
AAEL004886-RA	3582	1649	-0.341674	AAEL007150-RA	460	2873	-0.565415	AAEL006112-RA	92	279	-0.98397
AAEL004888-RA	168	126	-1.04581	AAEL007802-RA	134	220	1.36217	AAEL006121-RA	243	718	-0.946438
AAEL004897-RA	63	82	-1.84112	AAEL007854-RA	282	648	0.877139	AAEL006124-RA	386	731	-0.304681
AAEL004899-RA	598	160	0.441225	AAEL008015-RA	927	5185	-0.406265	AAEL006125-RA	112	324	-0.915906
AAEL004900-RA	828	414	-0.460848	AAEL008164-RA	144	247	1.299	AAEL006136-RA	474	483	0.589453
AAEL004902-RA	3976	1055	0.453227	AAEL008619-RA	1161	6315	-0.365977	AAEL006138-RA	8	39	-1.66881
AAEL004905-RA	664	320	-0.407737	AAEL010464-RC	45	26	2.86885	AAEL006139-RA	1088	1368	0.2862
AAEL004909-RA	233	45	0.911485	AAEL010952-RA	97	129	1.66612	AAEL006140-RA	116	388	-1.12534
AAEL004911-RA	2865	884	0.235569	AAEL011114-RA	177	1368	-0.872809	AAEL006143-RA	524	536	0.583923
AAEL004916-RA	476	362	-1.06588	AAEL012079-RA	495	1337	0.643939	AAEL006147-RA	19	73	-1.32531
AAEL004918-RA	1570	976	-0.775037	AAEL012297-RA	104	942	-1.10171	AAEL006149-RA	247	630	-0.734251
AAEL004920-RA	7071	1748	0.555361	AAEL012506-RA	33	10	3.7999	AAEL006152-RA	238	544	-0.576056
AAEL004923-RA	6	14	-2.68324	AAEL012637-RA	243	1732	-0.755973	AAEL006153-RA	230	255	0.467726
AAEL004924-RA	522	119	0.67224	AAEL012684-RA	2288	11592	-0.263533	AAEL006155-RA	400	956	-0.640421
AAEL004926-RA	125	22	1.0455	AAEL013517-RA	171	1333	-0.885171	AAEL006158-RA	814	1455	-0.221329
AAEL004930-RA	15975	6536	-0.171512	AAEL013616-RA	100	915	-1.11633	AAEL006162-RA	0	17	NA
AAEL004932-RA	16	69	-3.56937	AAEL014034-RA	978	5432	-0.39614	AAEL006164-RA	339	292	0.831906
AAEL004934-RA	773	356	-0.342257	AAEL014572-RA	50	34	2.63383	AAEL006165-RA	7	51	-2.24848
AAEL004935-RA	5	12	-2.72388	AAEL015524-RA	10	284	-2.75038	AAEL006169-RA	1323	1366	0.570445
AAEL004936-RA	1942	940	-0.414038	AAEL017256-RA	91	862	-1.16631	AAEL006177-RA	317	852	-0.809781
AAEL004938-RA	1610	686	-0.230068	AAEL004221-RA	1151	6258	-0.365376	AAEL006179-RA	48	15	2.29466
AAEL004940-RA	99	82	-1.18904	AAEL007455-RA	24	2	5.6624	AAEL006184-RA	117	351	-0.968373
AAEL004941-RA	584	105	1.01473	AAEL007458-RA	76	765	-1.25395	AAEL006187-RA	1235	2486	-0.392726
AAEL004945-RA	8	18	-2.63077	AAEL008400-RA	499	3067	-0.542279	AAEL006189-RA	365	752	-0.426247
AAEL004946-RA	3322	1500	-0.313759	AAEL008716-RA	202	1502	-0.81702	AAEL006191-RA	354	1058	-0.962929
AAEL004949-RA	16	27	-2.21574	AAEL008944-RA	132	1104	-0.986693	AAEL006196-RA	925	1958	-0.465266
AAEL004950-RA	314	161	-0.497144	AAEL009859-RA	7251	33956	-0.149977	AAEL006205-RB	290	792	-0.832858
AAEL004951-RA	1765	353	0.86108	AAEL010506-RB	199	1486	-0.823156	AAEL006208-RA	285	1180	-1.43316
AAEL004952-RA	970	512	-0.539007	AAEL012875-RA	258	1809	-0.732312	AAEL006209-RA	125	397	-1.05062
AAEL004954-RA	116	87	-1.04581	AAEL013199-RA	539	3267	-0.522172	AAEL006211-RA	240	813	-1.14363
AAEL004964-RA	775	436	-0.63098	AAEL003178-RA	81	794	-1.21571	AAEL006216-RA	183	139	1.01335
AAEL004965-RA	6	12	-2.46085	AAEL004093-RA	10	281	-2.73506	AAEL006222-RA	2218	2796	0.282484
AAEL004967-RA	439	84	0.924912	AAEL004097-RA	133	1109	-0.982324	AAEL006224-RA	518	404	0.975186
AAEL004968-RA	3636	1486	-0.16993	AAEL005977-RA	237	514	0.960556	AAEL006226-RA	231	517	-0.545682
AAEL004969-RA	1665	707	-0.225108	AAEL007696-RA	249	1759	-0.7431	AAEL006228-RA	25	119	-1.63437
AAEL004973-RA	825	505	-0.752737	AAEL009510-RA	1263	4080	0.385723	AAEL006229-RA	200	438	-0.514341
AAEL004974-RA	283	39	1.39841	AAEL011309-RA	1537	8081	-0.316979	AAEL006231-RA	249	533	-0.4814
AAEL004977-RA	2691	1348	-0.463526	AAEL013009-RA	36	14	3.44001	AAEL006235-RA	365	741	-0.404988
AAEL004978-RA	36821	14743	-0.140349	AAEL000201-RA	67	703	-1.31385	AAEL006236-RB	56	150	-0.804874
AAEL004983-RB	5	15	-3.04581	AAEL001155-RA	7	250	-3.08099	AAEL006239-RA	730	1706	-0.60806
AAEL004985-RB	345	71	0.819857	AAEL001647-RA	607	3600	-0.490791	AAEL006240-RA	420	467	0.463556
AAEL004987-RA	4786	1087	0.67762	AAEL011266-RA	157	1246	-0.91103	AAEL006242-RA	2990	4141	0.146756
AAEL004988-RA	6962	2858	-0.176352	AAEL012453-RA	134	1112	-0.975414	AAEL006243-RA	35	102	-0.926553
AAEL004989-RA	1930	863	-0.29968	AAEL012576-RB	146	255	1.27291	AAEL006248-RA	171	175	0.583231
AAEL004990-RA	355	196	-0.603883	AAEL001897-RA	22	1	6.53687	AAEL006249-RA	1683	3721	-0.528066
AAEL004993-RA	393	299	-1.06646	AAEL008324-RA	129	1081	-0.989486	AAEL006253-RA	190	170	0.777054
AAEL004997-RA	3498	1026	0.308651	AAEL008354-RA	84	102	1.79733	AAEL006259-RA	96387	164465	-0.154281
AAEL005000-RA	896	398	-0.290118	AAEL000951-RA	651	3815	-0.473516	AAEL006271-RC	419	1090	-0.762717
AAEL005002-RA	244	174	-0.973054	AAEL009278-RA	310	2078	-0.667418	AAEL006277-RA	11	47	-1.47857
AAEL005003-RA	939	439	-0.363944	AAEL009858-RA	55	622	-1.42197	AAEL006279-RA	143	332	-0.598579
AAEL005007-RA	40	37	-1.34837	AAEL009862-RA	199	404	1.05585	AAEL006286-RA	51	140	-0.840268
AAEL005011-RA	34	30	-1.28028	AAEL000193-RA	507	3093	-0.531512	AAEL006298-RA	91	342	-1.29347
AAEL005012-RA	0	9	NA	AAEL004063-RA	233	1664	-0.758816	AAEL006299-RA	113	281	-0.697658
AAEL005013-RA	8571	2226	0.484162	AAEL009357-RA	1007	5550	-0.384987	AAEL006307-RA	3356	2240	1.19983
AAEL005014-RA	167	202	-1.73536	AAEL013175-RA	205	1511	-0.80437	AAEL006308-RA	353	764	-0.497315
AAEL005017-RA	4512	932	0.814517	AAEL014285-RA	335	2209	-0.643723	AAEL006320-RA	734	1655	-0.55639
AAEL005023-RA	957	460	-0.403963	AAEL001211-RA	139	1136	-0.953369	AAEL006323-RA	243	229	0.702198
AAEL005027-RA	886	468	-0.54005	AAEL002655-RA	69	71	2.03621	AAEL006328-RA	8	46	-1.90697
AAEL005029-RA	298	168	-0.633997	AAEL005038-RA	493	3020	-0.537451	AAEL006331-RA	204	625	-0.998698
AAEL005031-RA	345	206	-0.716896	AAEL010599-RA	251	560	0.919698	AAEL006333-RA	439	308	1.12788
AAEL005032-RA	3421	1084	0.197205	AAEL000461-RC	187	1408	-0.8351	AAEL006338-RA	77	253	-1.09962
AAEL005035-RA	1216	327	0.433933	AAEL000661-RA	95	874	-1.1242	AAEL006340-RA	91	247	-0.823983
AAEL005040-RA	489	263	-0.566076	AAEL001468-RA	233	506	0.95863	AAEL006347-RA	1472	1005	1.16717
AAEL005043-RA	653	307	-0.372004	AAEL002259-RA	39	509	-1.62868	AAEL006351-RA	451	557	0.31204
AAEL005044-RA	99	122	-1.76223	AAEL005589-RA	7	247	-3.06357	AAEL006360-RA	54	34	1.28401
AAEL005046-RA	4488	1844	-0.177614	AAEL006869-RA	282	1926	-0.694403	AAEL006364-RA	338	395	0.39176
AAEL005047-RA	381	196	-0.501911	AAEL009880-RA	97	886	-1.11381	AAEL006370-RA	71	187	-0.780558
AAEL005049-RA	1672	300	1.01769	AAEL010000-RA	765	2288	0.496882	AAEL006372-RA	269	286	0.52818
AAEL005054-RA	1510	648	-0.240365	AAEL013962-RA	190	1425	-0.829453	AAEL006389-RA	461	1932	-1.45067
AAEL005055-RA	602	282	-0.36678	AAEL017328-RA	80	781	-1.20981	AAEL006392-RA	242	567	-0.611752
AAEL005058-RA	528	99	0.954189	AAEL005056-RA	891	2739	0.457286	AAEL006395-RA	412	1104	-0.805434
AAEL005064-RA	1355	630	-0.355979	AAEL007829-RA	240	1698	-0.745293	AAEL006400-RA	438	846	-0.333137
AAEL005069-RA	2106	1010	-0.400698	AAEL007266-RA	39	19	3.11491	AAEL006408-RA	335	245	1.06797
AAEL005071-RA	2322	1182	-0.48671	AAEL007787-RA	1603	8365	-0.306154	AAEL006411-RB	12	2	3.20155
AAEL005072-RA	109	76	-0.940591	AAEL014106-RA	36	15	3.34047	AAEL006413-RA	88	225	-0.73776
AAEL005076-RA	258	151	-0.688026	AAEL016982-RA	295	1991	-0.677269	AAEL006415-RA	1085	2327	-0.484187
AAEL005077-RA	629	350	-0.615143	AAEL001715-RA	2879	14257	-0.230593	AAEL006417-RA	2718	1408	1.56549
AAEL005078-RA	456	312	-0.91336	AAEL003388-RA	597	3536	-0.488878	AAEL006423-RA	924	540	1.39152
AAEL005080-RA	940	471	-0.463914	AAEL004067-RA	402	1044	0.700583	AAEL006424-RA	3777	3141	0.882606
AAEL005083-RA	220	35	1.19123	AAEL004951-RA	253	1765	-0.725021	AAEL006425-RA	13923	17229	0.309221
AAEL005084-RA	2547	756	0.291493	AAEL005694-RA	69	72	2.01604	AAEL006435-RA	361	698	-0.334639
AAEL005086-RA	971	270	0.385664	AAEL012763-RA	213	449	1.00158	AAEL006445-RA	19	75	-1.3643
AAEL005091-RA	35	64	-2.33157	AAEL003535-RA	221	1591	-0.770378	AAEL006446-RA	2127	1059	1.62271
AAEL005093-RA	97	73	-1.05076	AAEL002714-RA	125	1049	-0.991577	AAEL006447-RA	453	981	-0.498153
AAEL005099-RA	134	100	-1.03862	AAEL004586-RB	238	1683	-0.744564	AAEL006449-RA	582	1146	-0.360927
AAEL005100-RA	743	117	1.20601	AAEL009404-RA	108	161	1.50141	AAEL006453-RA	58	167	-0.909134
AAEL005101-RA	420	86	0.827133	AAEL001811-RA	96	875	-1.11074	AAEL006458-RA	495	964	-0.345015
AAEL005106-RA	688	372	-0.573742	AAEL004191-RA	34	469	-1.70854	AAEL006460-RA	127	339	-0.799867
AAEL005112-RA	279	62	0.709077	AAEL004365-RA	91	844	-1.13587	AAEL006462-RA	62	168	-0.821532
AAEL005114-RA	506	115	0.676655	AAEL004513-RA	162	1261	-0.883065	AAEL006469-RA	441	849	-0.328396
AAEL005128-RA	64	49	-1.07556	AAEL005563-RA	5	222	-3.39505	AAEL006473-RA	310	625	-0.394999
AAEL005129-RA	4776	1270	0.450126	AAEL006854-RA	371	2385	-0.607061	AAEL006474-RA	471	961	-0.41222
AAEL005130-RA	11	16	-2.00142	AAEL000422-RA	389	2477	-0.593314	AAEL006480-RA	739	910	0.316297
AAEL005131-RA	138	111	-1.14674	AAEL003949-RA	333	2186	-0.637262	AAEL006484-RA	24	6	2.61659
AAEL005132-RA	482	98	0.837331	AAEL004491-RA	100	142	1.57155	AAEL006499-RA	235	532	-0.562176
AAEL005134-RA	174	31	1.0279	AAEL005091-RA	49	35	2.56286	AAEL006501-RA	76	217	-0.897034
AAEL005137-RA	1762	497	0.365048	AAEL006062-RA	220	1583	-0.769648	AAEL006502-RA	159	423	-0.795041
AAEL005140-RA	2162	514	0.611678	AAEL008519-RA	166	1283	-0.872828	AAEL006508-RA	30	109	-1.2447
AAEL005141-RA	940	234	0.545304	AAEL014353-RA	19	0	NA	AAEL006509-RA	2922	3103	0.529882
AAEL005144-RA	0	6	NA	AAEL000584-RA	297	1996	-0.671139	AAEL006512-RA	465	973	-0.44862
AAEL005149-RA	1508	833	-0.6046	AAEL001095-RA	32	453	-1.74593	AAEL006519-RA	880	1581	-0.228672
AAEL005153-RA	400	66	1.13861	AAEL002963-RB	187	375	1.07359	AAEL006523-RA	100	273	-0.832311
AAEL005160-RA	607	101	1.12649	AAEL004200-RA	179	1355	-0.842824	AAEL006525-RA	311	672	-0.494957
AAEL005163-RA	424	207	-0.426415	AAEL004896-RA	154	1214	-0.901329	AAEL006532-RA	218	494	-0.563593
AAEL005165-RA	354	179	-0.477058	AAEL006308-RA	353	2289	-0.61954	AAEL006534-RA	17	4	2.70405
AAEL005169-RA	1361	341	0.535975	AAEL007420-RB	273	633	0.864133	AAEL006536-RA	9	47	-1.76807
AAEL005170-RA	60	92	-2.07752	AAEL007535-RA	308	743	0.807006	AAEL006539-RA	348	774	-0.536657
AAEL005173-RA	834	420	-0.47119	AAEL004154-RA	114	981	-1.02778	AAEL006549-RA	224	695	-1.01692
AAEL005174-RA	2549	1255	-0.438604	AAEL012980-RA	1641	5520	0.327345	AAEL006551-RA	95	242	-0.732418
AAEL005175-RA	4918	1096	0.704976	AAEL000918-RA	93	854	-1.1215	AAEL006554-RA	237	602	-0.728287
AAEL005176-RA	0	18	NA	AAEL000211-RA	367	2359	-0.606886	AAEL006555-RA	146	319	-0.510999
AAEL005179-RA	1226	908	-1.02765	AAEL007594-RA	298	1998	-0.667735	AAEL006560-RA	204	469	-0.584429
AAEL005180-RA	781	199	0.511706	AAEL009153-RA	134	1097	-0.955821	AAEL006565-RA	83	231	-0.86012
AAEL005181-RA	2447	1198	-0.430462	AAEL014863-RC	74	735	-1.23471	AAEL006567-RA	842	1678	-0.378261
AAEL005183-RA	85	6	2.36358	AAEL000515-RA	109	165	1.4793	AAEL006575-RB	333	215	1.24777
AAEL005187-RA	1880	1119	-0.712325	AAEL001329-RA	175	1330	-0.848562	AAEL006577-RA	1092	2334	-0.479242
AAEL005196-RA	37	31	-1.20559	AAEL005214-RA	271	1854	-0.696839	AAEL006582-RA	1884	2343	0.302031
AAEL005197-RA	853	226	0.455375	AAEL009405-RA	407	1066	0.688331	AAEL006589-RA	491	946	-0.329528
AAEL005209-RA	218	144	-0.862589	AAEL014352-RA	543	3254	-0.505753	AAEL006607-RA	242	189	0.97321
AAEL005212-RA	16	119	-4.35567	AAEL011118-RA	79	766	-1.19998	AAEL006609-RA	657	828	0.282852
AAEL005213-RA	5502	1371	0.543879	AAEL013131-RA	859	2637	0.45927	AAEL006610-RA	427	984	-0.587833
AAEL005219-RA	131	17	1.48511	AAEL006347-RA	1472	7730	-0.315253	AAEL006617-RA	242	712	-0.940281
AAEL005231-RA	1752	1136	-0.835808	AAEL006008-RA	161	303	1.16518	AAEL006620-RA	37	20	1.50411
AAEL005236-RA	715	156	0.735549	AAEL010106-RA	91	122	1.65449	AAEL006624-RA	54	23	1.84792
AAEL005238-RA	5480	1805	0.141329	AAEL000848-RA	84	796	-1.16687	AAEL006625-RA	187	397	-0.469511
AAEL005239-RA	206	174	-1.21729	AAEL006715-RA	224	1599	-0.758162	AAEL006629-RA	59	190	-1.07062
AAEL005241-RA	2447	1065	-0.260687	AAEL011596-RA	80	771	-1.19122	AAEL006632-RB	36	121	-1.13235
AAEL005244-RA	145	19	1.47113	AAEL006508-RA	30	435	-1.78054	AAEL006633-RA	323	793	-0.679197
AAEL005251-RA	1	19	-5.70878	AAEL007533-RA	41	23	2.91143	AAEL006634-RA	382	807	-0.462407
AAEL005252-RA	177	32	1.00676	AAEL001910-RA	585	3460	-0.486826	AAEL006637-RA	75	236	-1.03723
AAEL005253-RA	56	6	1.76154	AAEL002165-RA	203	424	1.01485	AAEL006640-RA	191	423	-0.530496
AAEL005255-RA	457	284	-0.774545	AAEL003482-RA	103	151	1.52553	AAEL006642-RA	7830	14868	-0.308537
AAEL005270-RA	3994	3225	-1.15231	AAEL002481-RA	36	16	3.24736	AAEL006646-RA	172	393	-0.575531
AAEL005271-RA	943	466	-0.44392	AAEL010900-RA	1124	6078	-0.357517	AAEL006651-RA	199	419	-0.457592
AAEL005276-RA	805	408	-0.480428	AAEL014423-RA	128	1059	-0.971049	AAEL006654-RA	87	213	-0.675177
AAEL005277-RA	3865	2128	-0.599878	AAEL014637-RA	78	93	1.82368	AAEL006655-RA	151	329	-0.50695
AAEL005281-RA	2165	529	0.572179	AAEL010210-RA	276	646	0.850572	AAEL006659-RA	271	561	-0.433118
AAEL005282-RA	31	1	3.49335	AAEL001406-RA	454	2800	-0.547225	AAEL006661-RA	117	110	0.705594
AAEL005284-RA	1106	685	-0.769673	AAEL010080-RA	324	2130	-0.63935	AAEL006662-RA	129	53	1.8999
AAEL005289-RA	6221	1884	0.262499	AAEL003237-RA	120	194	1.38442	AAEL006666-RA	163	387	-0.630872
AAEL005290-RA	993	487	-0.432976	AAEL010655-RA	49	36	2.52222	AAEL006674-RA	675	540	0.938518
AAEL005296-RA	25	0	NA	AAEL000191-RA	542	3242	-0.503082	AAEL006678-RA	126	303	-0.649305
AAEL005304-RA	1156	637	-0.601072	AAEL007971-RA	539	3227	-0.504399	AAEL006680-RA	539	1108	-0.423011
AAEL005305-RA	952	437	-0.33752	AAEL017136-RA	34	463	-1.68997	AAEL006681-RA	33	114	-1.17191
AAEL005312-RD	679	189	0.384177	AAEL008101-RA	55	608	-1.38913	AAEL006683-RA	42	127	-0.979778
AAEL005315-RA	159	217	-1.90952	AAEL012176-RA	75	737	-1.21926	AAEL006684-RA	176	368	-0.447541
AAEL005317-RB	4995	1201	0.5954	AAEL003690-RA	44	533	-1.52112	AAEL006687-RA	224	477	-0.473901
AAEL005318-RA	366	328	-1.3027	AAEL005713-RA	87	811	-1.14318	AAEL006691-RA	399	388	0.656922
AAEL005319-RA	18158	12014	-0.864959	AAEL011811-RA	167	1279	-0.859659	AAEL006698-RA	13487	18886	0.130842
AAEL005320-RA	3839	1701	-0.286501	AAEL013313-RA	195	1435	-0.802067	AAEL006699-RA	361	393	0.494059
AAEL005323-RA	709	888	-1.78562	AAEL014325-RA	468	2867	-0.537524	AAEL006700-RA	64	33	1.5722
AAEL005324-RA	9714	9579	-1.44066	AAEL010077-RA	163	1256	-0.868455	AAEL006704-RA	10457	6149	1.38263
AAEL005327-RA	73	71	-1.42077	AAEL010974-RA	536	3209	-0.504381	AAEL006710-RA	231	540	-0.608477
AAEL005329-RA	117	74	-0.799937	AAEL000682-RA	1060	5764	-0.365569	AAEL006712-RA	40	174	-1.50443
AAEL005330-RA	147	185	-1.79256	AAEL012137-RA	162	1250	-0.870425	AAEL006713-RA	283	756	-0.800995
AAEL005332-RA	2104	243	1.65326	AAEL011269-RA	385	2442	-0.587695	AAEL006715-RA	224	464	-0.434037
AAEL005333-RA	1209	544	-0.308712	AAEL014816-RA	15	313	-2.30569	AAEL006719-RA	1939	2030	0.550423
AAEL005334-RA	487	384	-1.11803	AAEL002160-RA	2321	11656	-0.250817	AAEL006721-RA	1239	1379	0.462143
AAEL005335-RA	53	74	-1.94238	AAEL008643-RA	110	949	-1.03147	AAEL006724-RA	60	160	-0.798448
AAEL005337-RA	790	537	-0.903918	AAEL011012-RA	49	566	-1.45251	AAEL006725-RA	355	702	-0.367063
AAEL005338-RA	894	766	-1.23792	AAEL000296-RA	198	412	1.02029	AAEL006726-RA	569	1466	-0.748795
AAEL005342-RA	629	334	-0.547636	AAEL006006-RA	266	1818	-0.695417	AAEL006728-RA	334	795	-0.634517
AAEL005346-RA	559	291	-0.519019	AAEL017001-RA	26	5	4.45595	AAEL006730-RA	717	1567	-0.511371
AAEL005347-RA	389	466	-1.72141	AAEL008083-RA	4	204	-3.59499	AAEL006734-RA	281	704	-0.708416
AAEL005348-RB	1175	255	0.743244	AAEL012086-RA	455	1234	0.638034	AAEL006741-RA	1719	3569	-0.437361
AAEL005349-RA	358	224	-0.784387	AAEL013039-RA	111	173	1.43723	AAEL006743-RA	387	834	-0.491124
AAEL005350-RA	11	30	-2.90831	AAEL000324-RA	64	65	2.05507	AAEL006744-RA	828	2043	-0.686397
AAEL005351-RA	2979	821	0.398526	AAEL008787-RA	5085	18955	0.179179	AAEL006745-RA	65	162	-0.700893
AAEL005353-RA	697	331	-0.386521	AAEL001397-RA	415	2592	-0.565445	AAEL006747-RA	148	342	-0.59181
AAEL005356-RA	2150	1040	-0.413095	AAEL010640-RA	499	3018	-0.519044	AAEL006749-RA	196	132	1.18691
AAEL005357-RA	820	604	-1.01977	AAEL003108-RA	729	4158	-0.434461	AAEL006750-RA	95	270	-0.890371
AAEL005358-RA	315	74	0.628907	AAEL002590-RA	66	676	-1.27905	AAEL006752-RA	245	630	-0.745981
AAEL005360-RA	11	35	-3.1307	AAEL006026-RA	327	2137	-0.630787	AAEL006754-RA	217	220	0.596781
AAEL005361-RA	421	241	-0.656061	AAEL010583-RA	148	1167	-0.901698	AAEL006758-RA	0	15	NA
AAEL005362-RA	78	61	-1.10618	AAEL003202-RA	144	1144	-0.912509	AAEL006759-RA	6	0	NA
AAEL005364-RA	732	407	-0.614033	AAEL007240-RA	738	2218	0.489871	AAEL006762-RA	35	123	-1.19664
AAEL005365-RA	51	58	-1.6464	AAEL001748-RA	98	874	-1.07934	AAEL006772-RA	67	186	-0.85648
AAEL005368-RB	450	105	0.638688	AAEL009125-RA	182	367	1.0656	AAEL006775-RA	5	36	-2.23141
AAEL005369-RA	172	99	-0.66394	AAEL011382-RA	343	2219	-0.616192	AAEL006776-RA	895	1142	0.264986
AAEL005373-RA	67	7	1.79789	AAEL012151-RA	226	1599	-0.745338	AAEL006778-RA	129	316	-0.675964
AAEL005374-RA	150	5	3.44604	AAEL012219-RA	152	1189	-0.890168	AAEL006780-RA	81	224	-0.850915
AAEL005377-RA	0	7	NA	AAEL000105-RA	148	1166	-0.900461	AAEL006782-RA	121	353	-0.928072
AAEL005378-RA	157	280	-2.29551	AAEL009809-RA	66	675	-1.27691	AAEL006783-RA	797	1533	-0.327117
AAEL005379-RA	645	312	-0.413095	AAEL007817-RA	342	862	0.743746	AAEL006784-RA	41	7	3.16679
AAEL005380-RA	5274	3249	-0.761946	AAEL007126-RA	74	725	-1.21495	AAEL006788-RA	78	247	-1.04638
AAEL005386-RA	72	107	-2.03239	AAEL009399-RA	47	549	-1.46864	AAEL006792-RA	683	1610	-0.620514
AAEL005390-RA	1846	786	-0.229047	AAEL001387-RA	274	1855	-0.681734	AAEL006793-RA	35	11	2.28644
AAEL005392-RA	5	13	-2.83936	AAEL005315-RA	105	159	1.4788	AAEL006794-RA	641	1551	-0.658213
AAEL005393-RA	41	46	-1.62686	AAEL003549-RA	69	693	-1.25075	AAEL006796-RA	251	589	-0.613991
AAEL005397-RA	446	79	1.03627	AAEL009262-RA	190	1400	-0.803918	AAEL006798-RA	25	7	2.45309
AAEL005402-RA	322	264	-1.17433	AAEL008491-RA	224	1586	-0.746385	AAEL006799-RA	93	294	-1.04392
AAEL005403-RA	472	89	0.946062	AAEL008605-RA	96	860	-1.08579	AAEL006800-RA	280	694	-0.692919
AAEL005408-RA	2020	549	0.418629	AAEL009249-RA	157	297	1.15774	AAEL006803-RA	174	441	-0.725102
AAEL005409-RA	8	28	-3.2682	AAEL005269-RC	36	17	3.1599	AAEL006808-RA	426	460	0.505809
AAEL005410-RA	2597	686	0.459717	AAEL005766-RB	1016	5540	-0.369548	AAEL006813-RA	238	641	-0.812773
AAEL005411-RA	1422	736	-0.510704	AAEL005348-RB	150	1175	-0.892189	AAEL006816-RA	27	94	-1.18311
AAEL005414-RA	733	165	0.690499	AAEL012271-RA	164	317	1.12665	AAEL006819-RA	71	179	-0.717479
AAEL005415-RA	880	253	0.337518	AAEL003763-RA	46	541	-1.47849	AAEL006820-RA	3042	7551	-0.695058
AAEL005416-RA	9746	6449	-0.865113	AAEL005176-RA	18	0	NA	AAEL006823-RA	150	426	-0.889301
AAEL005418-RA	111	77	-0.933219	AAEL007231-RA	18	0	NA	AAEL006824-RA	354	152	1.83627
AAEL005422-RA	812	370	-0.326894	AAEL015304-RA	18	0	NA	AAEL006829-RA	867	1087	0.290341
AAEL005424-RA	5382	2547	-0.381505	AAEL008589-RA	160	306	1.14198	AAEL006830-RA	781	2412	-1.01025
AAEL005428-RA	1813	851	-0.3697	AAEL002115-RA	168	1276	-0.847658	AAEL006834-RA	4301	1847	1.83608
AAEL005429-RA	1124	914	-1.16247	AAEL009616-RA	60	58	2.12635	AAEL006836-RA	84	209	-0.698452
AAEL005437-RA	1391	611	-0.27397	AAEL000622-RA	691	3963	-0.442398	AAEL006838-RA	69	168	-0.667204
AAEL005439-RA	996	625	-0.788559	AAEL003506-RA	63	64	2.05472	AAEL006849-RA	87	77	0.792746
AAEL005440-RA	0	5	NA	AAEL010299-RB	253	582	0.875556	AAEL006851-RA	7	39	-1.86146
AAEL005441-RA	835	621	-1.03367	AAEL004743-RB	307	2026	-0.644886	AAEL006854-RA	371	758	-0.414189
AAEL005446-RA	2016	919	-0.327489	AAEL002498-RA	653	1923	0.519234	AAEL006855-RB	130	131	0.605534
AAEL005451-RA	45024	14120	0.212106	AAEL011643-RA	99	145	1.52689	AAEL006858-RA	116	256	-0.52543
AAEL005453-RA	2947	1243	-0.215427	AAEL000181-RA	878	4872	-0.394784	AAEL006859-RA	110	401	-1.24951
AAEL005454-RA	3223	791	0.565807	AAEL007835-RA	101	150	1.50683	AAEL006860-RA	11424	15981	0.1323
AAEL005455-RA	11067	4419	-0.136376	AAEL000477-RA	60	633	-1.32173	AAEL006862-RA	380	817	-0.487747
AAEL005458-RA	4158	1745	-0.208185	AAEL003313-RA	1216	3964	0.372624	AAEL006865-RA	48	133	-0.85373
AAEL005459-RA	97	64	-0.860935	AAEL004726-RA	132	230	1.27634	AAEL006866-RA	5833	10537	-0.236565
AAEL005460-RA	721	464	-0.824974	AAEL006268-RA	77	94	1.78964	AAEL006867-RA	257	579	-0.555206
AAEL005461-RA	2305	1109	-0.405341	AAEL000604-RA	754	4268	-0.423486	AAEL006870-RA	202	416	-0.425639
AAEL005462-RA	448	327	-1.00664	AAEL005383-RA	171	1290	-0.837865	AAEL006872-RA	923	1689	-0.255177
AAEL005463-RA	88	93	-1.54058	AAEL017379-RA	54	592	-1.37713	AAEL006873-RA	1204	2157	-0.224601
AAEL005464-RA	1038	609	-0.691556	AAEL011376-RA	252	1731	-0.702673	AAEL006876-RA	787	1961	-0.700565
AAEL005465-RA	37	44	-1.71083	AAEL007671-RA	594	1720	0.543564	AAEL006881-RA	24	85	-1.20784
AAEL005469-RA	2547	1046	-0.176932	AAEL000861-RA	239	541	0.89882	AAEL006882-RA	5	31	-2.01568
AAEL005473-RA	865	447	-0.508423	AAEL009951-RA	387	1015	0.686363	AAEL006884-RA	128	341	-0.797038
AAEL005474-RA	1432	700	-0.428243	AAEL000452-RA	299	1979	-0.649117	AAEL006886-RA	16	74	-1.59286
AAEL005476-RA	2359	1147	-0.420538	AAEL006633-RA	323	2104	-0.626091	AAEL006890-RA	2184	4907	-0.551279
AAEL005477-RA	4881	2178	-0.296675	AAEL009428-RA	474	2877	-0.524169	AAEL006891-RA	144	543	-1.29829
AAEL005481-RA	5353	1209	0.685685	AAEL014316-RA	114	184	1.38677	AAEL006892-RA	64	228	-1.2163
AAEL005482-RA	106	262	-2.76635	AAEL004624-RA	46	537	-1.46778	AAEL006895-RA	931	1103	0.37201
AAEL005485-RA	435	106	0.576103	AAEL009691-RA	2158	7531	0.274291	AAEL006902-RA	289	948	-1.09723
AAEL005491-RA	655	146	0.704678	AAEL002628-RA	308	2025	-0.639482	AAEL006910-RA	803	1802	-0.549538
AAEL005492-RA	2104	1183	-0.630163	AAEL002886-RB	103	896	-1.04342	AAEL006927-RA	77	48	1.29841
AAEL005493-RA	2852	871	0.250381	AAEL000544-RA	20	347	-2.03943	AAEL006928-RA	4747	4505	0.692078
AAEL005495-RA	1615	829	-0.498758	AAEL007376-RA	579	1670	0.549225	AAEL006937-RA	305	720	-0.622598
AAEL005498-RA	69	7	1.84032	AAEL011248-RA	266	626	0.842701	AAEL006939-RA	8	55	-2.16477
AAEL005500-RA	1613	488	0.263945	AAEL012198-RA	393	2464	-0.570963	AAEL006942-RA	280	566	-0.398786
AAEL005501-RA	140	159	-1.64445	AAEL006184-RA	117	978	-0.985888	AAEL006948-RA	467	944	-0.398775
AAEL005511-RA	743	873	-1.69347	AAEL017269-RA	164	1247	-0.849256	AAEL006950-RA	102	279	-0.835107
AAEL005512-RA	3977	1627	-0.171382	AAEL005042-RA	84	780	-1.13758	AAEL006952-RA	180	433	-0.649781
AAEL005513-RA	1559	714	-0.334223	AAEL002341-RA	21	354	-1.99785	AAEL006953-RA	4485	6158	0.159236
AAEL005514-RA	22	25	-1.64527	AAEL006942-RA	280	1875	-0.665954	AAEL006956-RA	2270	4133	-0.247908
AAEL005515-RE	8143	1603	0.883938	AAEL000199-RA	277	1859	-0.669131	AAEL006958-RA	623	1195	-0.323117
AAEL005517-RA	582	119	0.829209	AAEL003327-RA	184	1357	-0.805206	AAEL006959-RA	1775	4118	-0.597535
AAEL005519-RA	100	77	-1.08378	AAEL003700-RA	58	615	-1.32902	AAEL006960-RA	169	358	-0.466347
AAEL005523-RA	2257	642	0.352913	AAEL009246-RA	337	854	0.73595	AAEL006963-RA	150	336	-0.546909
AAEL005524-RA	5341	3050	-0.652547	AAEL007436-RA	130	227	1.27326	AAEL006968-RA	776	664	0.841463
AAEL005525-RA	296	199	-0.888019	AAEL002098-RA	113	953	-0.998716	AAEL006977-RA	1591	3216	-0.398744
AAEL005526-RA	1589	412	0.486555	AAEL010978-RA	920	5060	-0.381994	AAEL006982-RA	68	56	0.896697
AAEL005527-RA	1904	549	0.333307	AAEL013963-RA	176	1312	-0.820683	AAEL006983-RA	64	287	-1.54832
AAEL005528-RA	15689	6141	-0.10764	AAEL001618-RA	299	732	0.785739	AAEL006985-RA	9	57	-2.04638
AAEL005529-RA	151	233	-2.08663	AAEL008777-RA	460	2801	-0.528799	AAEL006995-RA	139	50	2.09167
AAEL005532-RA	1419	848	-0.71811	AAEL013134-RA	542	3212	-0.48967	AAEL006998-RA	189	479	-0.72505
AAEL005533-RA	254	19	2.27991	AAEL017032-RA	28	8	3.88479	AAEL007001-RA	947	1700	-0.227509
AAEL005534-RA	176	1	5.99858	AAEL002308-RA	297	726	0.787931	AAEL007006-RA	112	105	0.709699
AAEL005535-RA	73	3	3.14401	AAEL007672-RA	186	1366	-0.799145	AAEL007007-RA	334	987	-0.946613
AAEL005538-RA	660	20	3.58355	AAEL001517-RA	188	391	1.021	AAEL007010-RA	193	469	-0.664398
AAEL005541-RA	65	0	NA	AAEL005911-RA	102	886	-1.0413	AAEL007011-RA	891	1857	-0.442887
AAEL005542-RA	18	20	-1.61285	AAEL000572-RA	532	3160	-0.492989	AAEL007017-RA	454	1262	-0.858358
AAEL005544-RA	3635	1579	-0.257904	AAEL017188-RA	87	119	1.62556	AAEL007022-RA	804	1641	-0.412718
AAEL005550-RA	33	0	NA	AAEL002477-RA	9	249	-2.71264	AAEL007026-RA	57	200	-1.19438
AAEL005554-RA	262	170	-0.836816	AAEL003056-RA	210	1496	-0.755211	AAEL007027-RA	43	14	2.2355
AAEL005555-RA	39	53	-1.90337	AAEL001260-RA	46	533	-1.45699	AAEL007029-RB	40	27	1.18363
AAEL005558-RA	7609	2340	0.24035	AAEL012280-RA	92	825	-1.08725	AAEL007030-RA	478	1224	-0.739932
AAEL005559-RA	356	182	-0.492909	AAEL007489-RA	342	873	0.725452	AAEL007045-RA	82	274	-1.12389
AAEL005560-RA	50	73	-2.00682	AAEL002669-RA	146	272	1.1798	AAEL007046-RA	140	410	-0.933608
AAEL005561-RA	3554	1863	-0.529032	AAEL013869-RA	304	1996	-0.637531	AAEL007054-RA	700	578	0.892875
AAEL005562-RA	1249	318	0.512827	AAEL000856-RA	543	3212	-0.48701	AAEL007055-RA	219	515	-0.617052
AAEL005563-RA	222	34	1.2461	AAEL002487-RA	406	1085	0.659294	AAEL007058-RA	107	274	-0.739976
AAEL005564-RA	1647	491	0.285198	AAEL002651-RB	87	794	-1.11261	AAEL007064-RA	741	574	0.985012
AAEL005569-RA	677	361	-0.553691	AAEL005734-RA	368	959	0.695612	AAEL007065-RA	861	1715	-0.377534
AAEL005570-RA	0	10	NA	AAEL003756-RA	55	592	-1.35066	AAEL007067-RA	144	321	-0.539915
AAEL005571-RA	238	169	-0.96691	AAEL003299-RA	102	156	1.46446	AAEL007071-RA	397	1021	-0.746182
AAEL005573-RA	921	246	0.443695	AAEL006662-RA	129	226	1.26849	AAEL007075-RA	641	1646	-0.743979
AAEL005575-RA	17648	3270	0.971294	AAEL013211-RA	350	2234	-0.596765	AAEL007077-RA	448	967	-0.493428
AAEL005579-RA	3311	766	0.651003	AAEL013137-RA	1193	6352	-0.335179	AAEL007078-RA	3623	6860	-0.304434
AAEL005580-RA	1203	353	0.308048	AAEL000650-RA	308	764	0.766795	AAEL007082-RA	556	1068	-0.325165
AAEL005581-RA	171	119	-0.937813	AAEL013314-RA	116	966	-0.980461	AAEL007087-RA	328	680	-0.435249
AAEL005585-RA	606	318	-0.530557	AAEL012822-RA	50	558	-1.40283	AAEL007097-RA	1590	8222	-1.75387
AAEL005586-RA	2439	607	0.545673	AAEL009206-RA	98	859	-1.05437	AAEL007102-RA	148	99	1.19669
AAEL005587-RA	134	5	3.28331	AAEL000252-RA	22	358	-1.94695	AAEL007103-RA	141	91	1.24835
AAEL005593-RA	7731	1981	0.503578	AAEL014851-RA	29	411	-1.74758	AAEL007123-RA	406	885	-0.507608
AAEL005594-RA	0	13	NA	AAEL005100-RA	79	743	-1.156	AAEL007128-RA	188	61	2.24044
AAEL005596-RA	530	106	0.86108	AAEL009135-RA	77	97	1.74431	AAEL007135-RA	2096	2140	0.586617
AAEL005597-RA	740	417	-0.63337	AAEL004955-RA	20	342	-2.01849	AAEL007137-RA	253	512	-0.400417
AAEL005598-RA	201	113	-0.629975	AAEL007684-RA	55	51	2.18637	AAEL007139-RA	77	33	1.83898
AAEL005603-RA	50	44	-1.27642	AAEL006640-RA	191	1387	-0.782886	AAEL007150-RA	460	938	-0.411365
AAEL005604-RA	281	212	-1.05434	AAEL004680-RA	189	397	1.00668	AAEL007157-RA	111	311	-0.869765
AAEL005610-RA	20296	7742	-0.0704309	AAEL004821-RA	146	1136	-0.882485	AAEL007160-RA	1306	2656	-0.407511
AAEL005613-RA	3294	1371	-0.196236	AAEL010911-RA	721	2182	0.479858	AAEL007165-RA	145	313	-0.49352
AAEL005626-RA	1051	526	-0.46222	AAEL017559-RA	59	59	2.07744	AAEL007167-RA	77	218	-0.884808
AAEL005627-RA	503	407	-1.15532	AAEL004137-RA	173	1287	-0.817731	AAEL007171-RA	222	822	-1.27199
AAEL005628-RB	903	229	0.51853	AAEL006381-RA	42	28	2.6624	AAEL007176-RA	66	240	-1.24591
AAEL005629-RA	56943	18338	0.173834	AAEL006166-RA	46	529	-1.44612	AAEL007177-RA	25	105	-1.4538
AAEL005633-RA	112	19	1.09858	AAEL012215-RA	433	2652	-0.537204	AAEL007179-RA	232	496	-0.479626
AAEL005635-RA	2238	686	0.245081	AAEL000300-RA	100	868	-1.04026	AAEL007181-RA	469	884	-0.297869
AAEL005636-RA	1249	562	-0.308717	AAEL009375-RA	365	2305	-0.581361	AAEL007190-RA	0	18	NA
AAEL005638-RA	5744	734	1.50736	AAEL002843-RA	412	2545	-0.549512	AAEL007191-RA	24	0	NA
AAEL005644-RA	419	103	0.563458	AAEL008620-RA	578	1679	0.538977	AAEL007193-RA	124	17	3.48332
AAEL005645-RA	123	175	-1.96954	AAEL008160-RA	1123	3647	0.378085	AAEL007201-RA	2203	4003	-0.245023
AAEL005649-RA	3	19	-4.12381	AAEL014592-RA	246	1682	-0.69601	AAEL007202-RA	206	449	-0.507482
AAEL005651-RA	8078	1052	1.48002	AAEL008473-RA	535	1530	0.561517	AAEL007208-RA	151	125	0.88921
AAEL005655-RB	1047	254	0.582513	AAEL002207-RA	190	1379	-0.782114	AAEL007211-RA	216	575	-0.795941
AAEL005661-RA	12	21	-2.2682	AAEL006534-RA	17	0	NA	AAEL007215-RA	230	564	-0.677472
AAEL005662-RA	5469	1355	0.552136	AAEL008434-RA	17	0	NA	AAEL007219-RA	215	435	-0.400089
AAEL005663-RA	642	175	0.41437	AAEL001356-RA	214	473	0.933208	AAEL007220-RA	29	9	2.30465
AAEL005667-RA	1425	821	-0.66534	AAEL014484-RA	145	1128	-0.882205	AAEL007225-RA	1	111	-6.17783
[truncated: 3,697 more rows]
