# Supplementary material for: Strain Variation in the Transcriptome of the Dengue Fever Vector, Aedes aegypti
Source: G3 (Bethesda). 2012 Jan 1;2(1):103–14. doi: 10.1534/g3.111.001107 (PMC3276191; doi:10.1534/g3.111.001107)
Supplement: Supporting Information [file supp_2.1.103_TableS4.xlsx]

## Sheet: Sheet1
Table S4. Mosquito weight and blood-meal.
Weight (in grams) of pools of twenty mosquitoes of each strain (A). Results of a t-test
assuming equal variance (B)
A.
Strain		sugar fed	time point after blood feeding
	pools				immediately after			30 minutes			1 hour
LVP	1	0.0538			0.0837			0.0743			0.07
	2	0.0577			0.0903			0.0801			0.076
	3	0.0473			0.0688			0.0621			0.0586
	4	0.0533			0.0849			0.0766			0.0724
	5	0.0512			0.0723			0.0658			0.063
	6	0.0534			0.0802			0.0732			0.0694
	average	0.0527833		#DIV/0!	0.0800333			0.0720167			0.0682333
CTM	1	0.0549			0.0727			0.0676			N/A*
	2	0.0515			0.0719			0.0668			0.0645
	3	0.0519			0.0717			0.0666			0.064
	4	0.0512			0.07			0.0657			0.0632
	5	0.0546			0.0745			0.0704			0.0677
	6	0.0467			0.0729			0.0679			0.0647
	average	0.0518		#DIV/0!	0.0722833			0.0675			0.06482
Rex-D	1	0.0541			0.082			0.0742			0.0701
	2	0.0528			0.0822			0.0768			0.0735
	3	0.0527			0.0796			0.0743			0.0679
	4	0.0502			0.0781			0.0732			0.07
	5	0.0521			0.0749			0.0698			0.0672
	6	0.0545			0.0781			0.073			0.0695
B.	average	0.0527333		#DIV/0!	0.07915			0.07355			0.0697
LVP v CTM
		SUGAR FED		IMMEDIATELY AFTER				30 MINUTES			1 HOUR
		LVP	CTM		LVP	CTM		LVP	CTM		LVP	CTM
Mean		0.0527833	0.0518		0.0800333	0.0722833		0.0720167	0.0675		0.0682333	0.06482
Variance		1.16857e-05	8.784e-06		6.57107e-05	2.23367e-06		4.59897e-05	2.624e-06		4.04707e-05	2.927e-06
Observations		6	6		6	6		6	6		6	5
Pooled Variance		1.02348e-05			3.39722e-05			2.43068e-05			2.37846e-05
Hypothesized Mean Difference		0			0			0			0
df		10			10			10			9
t Stat		0.532379			2.30304			1.58677			1.15583
P(T<=t) one-tail		0.303045			0.0220131			0.0718239			0.138755
t Critical one-tail		1.81246			1.81246			1.81246			1.83311
P(T<=t) two-tail		0.606089			0.0440262			0.143648			0.27751
t Critical two-tail		2.22814			2.22814			2.22814			2.26216
LVP v Rex-D
		LVP	Rex-D		LVP	Rex-D		LVP	Rex-D		LVP	Rex-D
Mean		0.0527833	0.0527333		0.0800333	0.07915		0.0720167	0.07355		0.0682333	0.0697
Variance		1.16857e-05	2.36267e-06		6.57107e-05	7.579e-06		4.59897e-05	5.207e-06		4.04707e-05	4.844e-06
Observations		6	6		6	6		6	6		6	6
Pooled Variance		7.02417e-06			3.66448e-05			2.55983e-05			2.26573e-05
Hypothesized Mean Difference		0			0			0			0
df		10			10			10			10
t Stat		0.0326763			0.252743			-0.524918			-0.533688
P(T<=t) one-tail		0.487288			0.402793			0.30554			0.302608
t Critical one-tail		1.81246			1.81246			1.81246			1.81246
P(T<=t) two-tail		0.974576			0.805586			0.611079			0.605216
t Critical two-tail		2.22814			2.22814			2.22814			2.22814
CTM v Rex-D
		CTM	Rex-D		CTM	Rex-D		CTM	Rex-D		CTM	Rex-D
Mean		0.0518	0.0527333		0.0722833	0.07915		0.0675	0.07355		0.06482	0.0697
Variance		8.784e-06	2.36267e-06		2.23367e-06	7.579e-06		2.624e-06	5.207e-06		2.927e-06	4.844e-06
Observations		6	6		6	6		6	6		5	6
Pooled Variance		5.57333e-06			4.90633e-06			3.9155e-06			3.992e-06
Hypothesized Mean Difference		0			0			0			0
df		10			10			10			9
t Stat		-0.684762			-5.36943			-5.29569			-4.03356
P(T<=t) one-tail		0.254527			0.000157391			0.000174848			0.00147854
t Critical one-tail		1.81246			1.81246			1.81246			1.83311
P(T<=t) two-tail		0.509053			0.000314783			0.000349695			0.00295708
t Critical two-tail		2.22814			2.22814			2.22814			2.26216
* measurement could not be taken

## Sheet: Sheet2
Strain		sugar fed	time point after blood feeding
	pools				immediately after			30 minutes			1 hour
LVP	1	0.0538			0.0837			0.0743			0.07
	2	0.0577			0.0903			0.0801			0.076
	3	0.0473			0.0688			0.0621			0.0586
	4	0.0533			0.0849			0.0766			0.0724
	5	0.0512			0.0723			0.0658			0.063
	6	0.0534			0.0802			0.0732			0.0694
CTM	1	0.0549			0.0727			0.0676			N/A*
	2	0.0515			0.0719			0.0668			0.0645
	3	0.0519			0.0717			0.0666			0.064
	4	0.0512			0.07			0.0657			0.0632
	5	0.0546			0.0745			0.0704			0.0677
	6	0.0467			0.0729			0.0679			0.0647
Rex-D	1	0.0541			0.082			0.0742			0.0701
	2	0.0528			0.0822			0.0768			0.0735
	3	0.0527			0.0796			0.0743			0.0679
	4	0.0502			0.0781			0.0732			0.07
	5	0.0521			0.0749			0.0698			0.0672
	6	0.0545			0.0781			0.073			0.0695
