# Supplementary material for: Strain Variation in the Transcriptome of the Dengue Fever Vector, Aedes aegypti
Source: G3 (Bethesda). 2012 Jan 1;2(1):103–14. doi: 10.1534/g3.111.001107 (PMC3276191; doi:10.1534/g3.111.001107)
Supplement: Supporting Information [file supp_2.1.103_TableS5.xlsx]

## Sheet: output_score
GeneNames	value1	value2	log2(Fold_change)	log2(Fold_change) normalized	p-value	q-value(Benjamini et al. 1995)	q-value(Storey et al. 2003)	Signature(p-value < 0.001)
AAEL000004-RA	1287	321	2.00337	0.966986	0	0	0	TRUE
AAEL000006-RA	2665	256	3.37992	2.34354	0	0	0	TRUE
AAEL000015-RA	1990	658	1.59661	0.560228	0	0	0	TRUE
AAEL000019-RA	535	580	-0.116514	-1.15289	0	0	0	TRUE
AAEL000028-RA	1484	1817	-0.292067	-1.32845	0	0	0	TRUE
AAEL000033-RA	538	113	2.25128	1.2149	0	0	0	TRUE
AAEL000037-RA	73	190	-1.38003	-2.41641	0	0	0	TRUE
AAEL000053-RA	740	176	2.07195	1.03557	0	0	0	TRUE
AAEL000065-RA	337	53	2.66868	1.6323	0	0	0	TRUE
AAEL000074-RA	595	567	0.0695409	-0.96684	0	0	0	TRUE
AAEL000077-RA	1504	410	1.87511	0.838728	0	0	0	TRUE
AAEL000079-RA	4948	1591	1.63691	0.600531	0	0	0	TRUE
AAEL000080-RA	3313	211	3.97282	2.93644	0	0	0	TRUE
AAEL000081-RA	4407	1489	1.56545	0.529072	0	0	0	TRUE
AAEL000105-RA	1722	148	3.54042	2.50404	0	0	0	TRUE
AAEL000109-RA	8407	2906	1.53256	0.496176	0	0	0	TRUE
AAEL000118-RA	769	200	1.94298	0.906603	0	0	0	TRUE
AAEL000126-RA	1293	377	1.77809	0.741705	0	0	0	TRUE
AAEL000138-RA	737	732	0.00982097	-1.02656	0	0	0	TRUE
AAEL000149-RA	754	165	2.1921	1.15572	0	0	0	TRUE
AAEL000154-RA	867	147	2.56022	1.52383	0	0	0	TRUE
AAEL000171-RA	1700	477	1.83347	0.797093	0	0	0	TRUE
AAEL000172-RA	7527	1873	2.00672	0.970343	0	0	0	TRUE
AAEL000175-RA	6147	3605	0.769883	-0.266498	0	0	0	TRUE
AAEL000177-RA	1723	514	1.74508	0.708702	0	0	0	TRUE
AAEL000181-RA	2823	878	1.68494	0.648555	0	0	0	TRUE
AAEL000182-RA	1818	1734	0.0682483	-0.968133	0	0	0	TRUE
AAEL000185-RA	12165	3530	1.785	0.748615	0	0	0	TRUE
AAEL000193-RA	1906	507	1.91049	0.87411	0	0	0	TRUE
AAEL000197-RA	1787	525	1.76715	0.730769	0	0	0	TRUE
AAEL000198-RA	1819	544	1.74147	0.705086	0	0	0	TRUE
AAEL000199-RA	1171	277	2.07978	1.0434	0	0	0	TRUE
AAEL000200-RA	374	601	-0.684327	-1.72071	0	0	0	TRUE
AAEL000201-RA	447	67	2.73804	1.70166	0	0	0	TRUE
AAEL000208-RA	1350	313	2.10872	1.07234	0	0	0	TRUE
AAEL000212-RA	1617	350	2.20789	1.17151	0	0	0	TRUE
AAEL000213-RA	1207	139	3.11827	2.08189	0	0	0	TRUE
AAEL000217-RA	3406	656	2.37631	1.33993	0	0	0	TRUE
AAEL000223-RA	3253	204	3.99513	2.95875	0	0	0	TRUE
AAEL000229-RA	689	691	-0.00418173	-1.04056	0	0	0	TRUE
AAEL000234-RA	129	226	-0.808952	-1.84533	0	0	0	TRUE
AAEL000239-RA	712	680	0.0663425	-0.970038	0	0	0	TRUE
AAEL000246-RA	1637	407	2.00795	0.971573	0	0	0	TRUE
AAEL000260-RA	548	79	2.79425	1.75787	0	0	0	TRUE
AAEL000262-RA	2769	851	1.70213	0.665753	0	0	0	TRUE
AAEL000263-RA	1740	540	1.68806	0.651675	0	0	0	TRUE
AAEL000269-RA	2108	2284	-0.115688	-1.15207	0	0	0	TRUE
AAEL000270-RA	1054	294	1.84199	0.805606	0	0	0	TRUE
AAEL000276-RA	4778	1399	1.77201	0.73563	0	0	0	TRUE
AAEL000277-RA	70	125	-0.836501	-1.87288	0	0	0	TRUE
AAEL000293-RA	17159	4078	2.07303	1.03665	0	0	0	TRUE
AAEL000294-RA	258	2997	-3.53808	-4.57446	0	0	0	TRUE
AAEL000295-RA	3228	779	2.05095	1.01456	0	0	0	TRUE
AAEL000296-RA	865	198	2.1272	1.09082	0	0	0	TRUE
AAEL000300-RA	492	100	2.29866	1.26228	0	0	0	TRUE
AAEL000311-RA	57	731	-3.68084	-4.71722	0	0	0	TRUE
AAEL000314-RA	46	145	-1.65635	-2.69273	0	0	0	TRUE
AAEL000328-RA	1111	1200	-0.111176	-1.14756	0	0	0	TRUE
AAEL000335-RA	5027	605	3.05469	2.01831	0	0	0	TRUE
AAEL000339-RA	1485	1129	0.395417	-0.640963	0	0	0	TRUE
AAEL000365-RA	2171	552	1.97562	0.939239	0	0	0	TRUE
AAEL000386-RA	3119	985	1.66289	0.626507	0	0	0	TRUE
AAEL000405-RA	693	610	0.184046	-0.852335	0	0	0	TRUE
AAEL000410-RA	2098	554	1.92106	0.884676	0	0	0	TRUE
AAEL000412-RA	459	82	2.4848	1.44842	0	0	0	TRUE
AAEL000415-RA	1952	276	2.82221	1.78583	0	0	0	TRUE
AAEL000416-RA	5083	843	2.59208	1.55569	0	0	0	TRUE
AAEL000417-RA	6219	842	2.88479	1.84841	0	0	0	TRUE
AAEL000421-RA	730	145	2.33184	1.29546	0	0	0	TRUE
AAEL000423-RA	841	217	1.95441	0.91803	0	0	0	TRUE
AAEL000427-RA	2962	544	2.44489	1.40851	0	0	0	TRUE
AAEL000430-RA	2234	651	1.7789	0.742519	0	0	0	TRUE
AAEL000433-RA	582	97	2.58496	1.54858	0	0	0	TRUE
AAEL000442-RA	31592	3558	3.15042	2.11404	0	0	0	TRUE
AAEL000444-RA	5591	1201	2.21887	1.18249	0	0	0	TRUE
AAEL000451-RA	1405	324	2.1165	1.08012	0	0	0	TRUE
AAEL000459-RA	2391	553	2.11226	1.07588	0	0	0	TRUE
AAEL000469-RA	2964	948	1.64459	0.608206	0	0	0	TRUE
AAEL000471-RA	1590	189	3.07257	2.03619	0	0	0	TRUE
AAEL000483-RA	906	152	2.57544	1.53906	0	0	0	TRUE
AAEL000499-RA	629	101	2.6387	1.60232	0	0	0	TRUE
AAEL000500-RA	8237	152	5.75998	4.72359	0	0	0	TRUE
AAEL000509-RA	1196	217	2.46245	1.42607	0	0	0	TRUE
AAEL000531-RA	997	277	1.84771	0.811327	0	0	0	TRUE
AAEL000533-RA	1061	1408	-0.408223	-1.4446	0	0	0	TRUE
AAEL000545-RA	150	361	-1.26704	-2.30342	0	0	0	TRUE
AAEL000546-RA	33	129	-1.96683	-3.00321	0	0	0	TRUE
AAEL000551-RA	10244	1474	2.79697	1.76059	0	0	0	TRUE
AAEL000558-RA	535	99	2.43404	1.39766	0	0	0	TRUE
AAEL000559-RA	1197	251	2.25366	1.21728	0	0	0	TRUE
AAEL000565-RA	2227	654	1.76774	0.731358	0	0	0	TRUE
AAEL000567-RA	1351	2284	-0.757535	-1.79392	0	0	0	TRUE
AAEL000572-RA	1992	532	1.90472	0.868339	0	0	0	TRUE
AAEL000574-RA	669	97	2.78595	1.74957	0	0	0	TRUE
AAEL000581-RA	464	561	-0.273876	-1.31026	0	0	0	TRUE
AAEL000589-RA	1797	496	1.85718	0.820798	0	0	0	TRUE
AAEL000591-RA	1532	455	1.75148	0.715097	0	0	0	TRUE
AAEL000596-RA	1221	1230	-0.0105951	-1.04698	0	0	0	TRUE
AAEL000604-RA	4630	754	2.61838	1.58199	0	0	0	TRUE
AAEL000624-RA	1693	473	1.83967	0.803289	0	0	0	TRUE
AAEL000634-RA	805	156	2.36744	1.33106	0	0	0	TRUE
AAEL000639-RA	243	269	-0.14665	-1.18303	0	0	0	TRUE
AAEL000642-RA	51	121	-1.24644	-2.28282	0	0	0	TRUE
AAEL000647-RA	4283	4830	-0.173402	-1.20978	0	0	0	TRUE
AAEL000668-RA	64	217	-1.76155	-2.79793	0	0	0	TRUE
AAEL000672-RA	5668	830	2.77166	1.73528	0	0	0	TRUE
AAEL000682-RA	4565	1060	2.10655	1.07017	0	0	0	TRUE
AAEL000685-RA	634	148	2.09889	1.0625	0	0	0	TRUE
AAEL000695-RA	3602	1193	1.5942	0.557823	0	0	0	TRUE
AAEL000713-RA	6344	2187	1.53644	0.500059	0	0	0	TRUE
AAEL000714-RA	562	505	0.154287	-0.882094	0	0	0	TRUE
AAEL000718-RA	1255	951	0.40017	-0.636211	0	0	0	TRUE
AAEL000726-RA	864	847	0.0286693	-1.00771	0	0	0	TRUE
AAEL000730-RA	3024	750	2.0115	0.975115	0	0	0	TRUE
AAEL000739-RA	1425	284	2.327	1.29062	0	0	0	TRUE
AAEL000746-RA	5242	868	2.59435	1.55797	0	0	0	TRUE
AAEL000747-RA	1948	437	2.15629	1.11991	0	0	0	TRUE
AAEL000749-RA	972	919	0.0808915	-0.955489	0	0	0	TRUE
AAEL000750-RA	1416	322	2.13669	1.10031	0	0	0	TRUE
AAEL000766-RA	1404	1138	0.303042	-0.733338	0	0	0	TRUE
AAEL000776-RA	5668	606	3.22545	2.18907	0	0	0	TRUE
AAEL000784-RA	1015	251	2.01572	0.97934	0	0	0	TRUE
AAEL000786-RA	1075	275	1.96683	0.930452	0	0	0	TRUE
AAEL000793-RA	5618	3686	0.608001	-0.42838	0	0	0	TRUE
AAEL000794-RA	4686	1741	1.42844	0.39206	0	0	0	TRUE
AAEL000797-RA	878	29	4.9201	3.88372	0	0	0	TRUE
AAEL000798-RA	1611	410	1.97426	0.93788	0	0	0	TRUE
AAEL000800-RA	1620	399	2.02153	0.985152	0	0	0	TRUE
AAEL000802-RA	1127	241	2.22538	1.189	0	0	0	TRUE
AAEL000807-RA	2025	321	2.65728	1.6209	0	0	0	TRUE
AAEL000815-RA	2185	434	2.33187	1.29549	0	0	0	TRUE
AAEL000825-RA	998	228	2.13001	1.09363	0	0	0	TRUE
AAEL000832-RA	1495	466	1.68174	0.645363	0	0	0	TRUE
AAEL000839-RA	644	128	2.33092	1.29454	0	0	0	TRUE
AAEL000845-RA	608	500	0.282143	-0.754238	0	0	0	TRUE
AAEL000857-RA	2857	561	2.34843	1.31205	0	0	0	TRUE
AAEL000859-RA	23532	479	5.61845	4.58207	0	0	0	TRUE
AAEL000865-RA	219	22	3.31536	2.27897	0	0	0	TRUE
AAEL000874-RA	729	181	2.00993	0.973548	0	0	0	TRUE
AAEL000880-RA	991	209	2.24538	1.209	0	0	0	TRUE
AAEL000886-RA	698	562	0.312657	-0.723724	0	0	0	TRUE
AAEL000902-RA	2052	1540	0.4141	-0.62228	0	0	0	TRUE
AAEL000915-RA	197	575	-1.54537	-2.58175	0	0	0	TRUE
AAEL000922-RA	978	197	2.31164	1.27526	0	0	0	TRUE
AAEL000923-RA	9873	2197	2.16795	1.13157	0	0	0	TRUE
AAEL000924-RA	1427	368	1.95521	0.918827	0	0	0	TRUE
AAEL000931-RA	5761	1913	1.59048	0.554102	0	0	0	TRUE
AAEL000944-RA	2133	524	2.02525	0.988864	0	0	0	TRUE
AAEL000947-RA	2143	390	2.45809	1.4217	0	0	0	TRUE
AAEL000948-RA	205	252	-0.2978	-1.33418	0	0	0	TRUE
AAEL000949-RA	1530	398	1.94269	0.90631	0	0	0	TRUE
AAEL000950-RA	1370	1075	0.349839	-0.686542	0	0	0	TRUE
AAEL000961-RA	16035	3254	2.30094	1.26456	0	0	0	TRUE
AAEL000970-RA	1136	305	1.89708	0.860701	0	0	0	TRUE
AAEL000971-RA	340	23	3.88583	2.84945	0	0	0	TRUE
AAEL000984-RA	2525	628	2.00745	0.971066	0	0	0	TRUE
AAEL000985-RA	1022	292	1.80735	0.770974	0	0	0	TRUE
AAEL000986-RB	1710	1298	0.397706	-0.638675	0	0	0	TRUE
AAEL000987-RA	35639	27938	0.351228	-0.685153	0	0	0	TRUE
AAEL000999-RA	3935	702	2.48682	1.45044	0	0	0	TRUE
AAEL001004-RA	3500	819	2.09542	1.05904	0	0	0	TRUE
AAEL001005-RA	3452	464	2.89524	1.85885	0	0	0	TRUE
AAEL001009-RA	2380	678	1.8116	0.775224	0	0	0	TRUE
AAEL001016-RA	649	109	2.57389	1.53751	0	0	0	TRUE
AAEL001017-RA	1205	337	1.83821	0.801832	0	0	0	TRUE
AAEL001019-RA	666	132	2.33498	1.2986	0	0	0	TRUE
AAEL001031-RA	63	153	-1.28011	-2.31649	0	0	0	TRUE
AAEL001032-RA	2924	880	1.73237	0.695987	0	0	0	TRUE
AAEL001047-RA	1889	2634	-0.479633	-1.51601	0	0	0	TRUE
AAEL001052-RA	7735	765	3.33787	2.30149	0	0	0	TRUE
AAEL001077-RA	301	338	-0.16726	-1.20364	0	0	0	TRUE
AAEL001082-RA	2600	9997	-1.94298	-2.97936	0	0	0	TRUE
AAEL001087-RA	229	552	-1.26932	-2.3057	0	0	0	TRUE
AAEL001091-RA	2690	1844	0.544768	-0.491613	0	0	0	TRUE
AAEL001099-RA	3261	653	2.32016	1.28378	0	0	0	TRUE
AAEL001100-RA	158	2	6.30378	5.2674	0	0	0	TRUE
AAEL001101-RA	2870	888	1.69242	0.656038	0	0	0	TRUE
AAEL001113-RA	13679	8999	0.604126	-0.432255	0	0	0	TRUE
AAEL001114-RA	1532	401	1.93374	0.897361	0	0	0	TRUE
AAEL001128-RA	210	402	-0.936806	-1.97319	0	0	0	TRUE
AAEL001134-RA	13022	2507	2.37692	1.34054	0	0	0	TRUE
AAEL001142-RA	1323	354	1.90199	0.865611	0	0	0	TRUE
AAEL001147-RA	7103	1644	2.11122	1.07484	0	0	0	TRUE
AAEL001164-RA	1063	1080	-0.0228897	-1.05927	0	0	0	TRUE
AAEL001165-RA	2633	644	2.03157	0.995194	0	0	0	TRUE
AAEL001169-RA	1591	464	1.77774	0.741356	0	0	0	TRUE
AAEL001187-RA	1778	390	2.18871	1.15233	0	0	0	TRUE
AAEL001188-RA	945	256	1.88417	0.84779	0	0	0	TRUE
AAEL001194-RA	14515	11541	0.330776	-0.705605	0	0	0	TRUE
AAEL001204-RA	2109	655	1.68699	0.650611	0	0	0	TRUE
AAEL001205-RA	1627	399	2.02775	0.991373	0	0	0	TRUE
AAEL001209-RA	765	1583	-1.04913	-2.08551	0	0	0	TRUE
AAEL001210-RA	1204	1137	0.0826031	-0.953778	0	0	0	TRUE
AAEL001216-RA	8215	2578	1.67201	0.635627	0	0	0	TRUE
AAEL001232-RA	702	724	-0.0445187	-1.0809	0	0	0	TRUE
AAEL001238-RA	1836	500	1.87657	0.840185	0	0	0	TRUE
AAEL001244-RA	1914	617	1.63325	0.596868	0	0	0	TRUE
AAEL001250-RA	1041	289	1.84883	0.812448	0	0	0	TRUE
AAEL001252-RA	739	641	0.20525	-0.831131	0	0	0	TRUE
AAEL001257-RA	507	75	2.75702	1.72064	0	0	0	TRUE
AAEL001261-RA	242	271	-0.163286	-1.19967	0	0	0	TRUE
AAEL001269-RA	529	487	0.119346	-0.917035	0	0	0	TRUE
AAEL001273-RA	2949	856	1.78454	0.748162	0	0	0	TRUE
AAEL001281-RA	511	523	-0.0334877	-1.06987	0	0	0	TRUE
AAEL001289-RA	263	384	-0.546044	-1.58242	0	0	0	TRUE
AAEL001295-RA	35	152	-2.11864	-3.15503	0	0	0	TRUE
AAEL001307-RA	407	59	2.78624	1.74986	0	0	0	TRUE
AAEL001315-RA	930	188	2.3065	1.27012	0	0	0	TRUE
AAEL001319-RA	20	1135	-5.82655	-6.86293	0	0	0	TRUE
AAEL001321-RA	1102	261	2.078	1.04162	0	0	0	TRUE
AAEL001322-RA	2843	570	2.31838	1.282	0	0	0	TRUE
AAEL001323-RA	326	435	-0.416143	-1.45252	0	0	0	TRUE
AAEL001324-RA	1488	356	2.06343	1.02704	0	0	0	TRUE
AAEL001332-RA	762	175	2.12244	1.08606	0	0	0	TRUE
AAEL001339-RA	1433	450	1.67104	0.634661	0	0	0	TRUE
AAEL001352-RA	6929	2162	1.68028	0.6439	0	0	0	TRUE
AAEL001357-RA	2525	494	2.3537	1.31732	0	0	0	TRUE
AAEL001361-RA	2241	726	1.6261	0.58972	0	0	0	TRUE
AAEL001372-RA	1384	283	2.28997	1.25359	0	0	0	TRUE
AAEL001375-RA	4044	3238	0.32068	-0.715701	0	0	0	TRUE
AAEL001378-RA	1448	287	2.33494	1.29856	0	0	0	TRUE
AAEL001384-RA	1779	447	1.99272	0.956339	0	0	0	TRUE
AAEL001387-RA	1132	274	2.04663	1.01025	0	0	0	TRUE
AAEL001389-RA	1865	599	1.63855	0.602167	0	0	0	TRUE
AAEL001390-RA	1016	1049	-0.0461143	-1.0825	0	0	0	TRUE
AAEL001393-RA	3128	815	1.94037	0.903988	0	0	0	TRUE
AAEL001398-RA	2263	616	1.87723	0.840853	0	0	0	TRUE
AAEL001399-RA	1030	231	2.15668	1.1203	0	0	0	TRUE
AAEL001406-RA	1784	454	1.97435	0.937971	0	0	0	TRUE
AAEL001412-RA	533	107	2.31652	1.28014	0	0	0	TRUE
AAEL001416-RA	1735	454	1.93417	0.897791	0	0	0	TRUE
AAEL001420-RA	3965	2939	0.431996	-0.604385	0	0	0	TRUE
AAEL001421-RA	18224	4655	1.96899	0.932606	0	0	0	TRUE
AAEL001423-RA	1370	258	2.40873	1.37235	0	0	0	TRUE
AAEL001431-RA	1233	278	2.14902	1.11264	0	0	0	TRUE
AAEL001432-RA	15678	3294	2.25083	1.21445	0	0	0	TRUE
AAEL001436-RA	1425	401	1.82929	0.792907	0	0	0	TRUE
AAEL001440-RA	11278	2459	2.19737	1.16099	0	0	0	TRUE
AAEL001441-RA	1918	459	2.06304	1.02666	0	0	0	TRUE
AAEL001442-RA	1775	403	2.13897	1.10259	0	0	0	TRUE
AAEL001448-RA	1568	439	1.83663	0.800252	0	0	0	TRUE
AAEL001462-RA	2916	761	1.93802	0.901642	0	0	0	TRUE
AAEL001467-RA	206	282	-0.453051	-1.48943	0	0	0	TRUE
AAEL001471-RA	1066	1153	-0.113185	-1.14957	0	0	0	TRUE
AAEL001479-RA	2230	1499	0.573043	-0.463338	0	0	0	TRUE
AAEL001488-RA	4429	3213	0.46306	-0.573321	0	0	0	TRUE
AAEL001490-RA	454	1048	-1.20687	-2.24326	0	0	0	TRUE
AAEL001496-RA	1539	345	2.15732	1.12094	0	0	0	TRUE
AAEL001497-RA	1002	232	2.11069	1.0743	0	0	0	TRUE
AAEL001503-RA	467	1020	-1.12707	-2.16346	0	0	0	TRUE
AAEL001511-RA	712	125	2.50995	1.47357	0	0	0	TRUE
AAEL001517-RA	104	188	-0.854149	-1.89053	0	0	0	TRUE
AAEL001520-RA	1271	349	1.86467	0.828284	0	0	0	TRUE
AAEL001526-RA	2259	770	1.55275	0.516373	0	0	0	TRUE
AAEL001533-RA	746	11	6.0836	5.04722	0	0	0	TRUE
AAEL001540-RA	2541	717	1.82535	0.788971	0	0	0	TRUE
AAEL001554-RA	897	232	1.95098	0.914602	0	0	0	TRUE
AAEL001559-RA	1459	167	3.12706	2.09068	0	0	0	TRUE
AAEL001577-RA	2325	2683	-0.206616	-1.243	0	0	0	TRUE
AAEL001580-RA	737	102	2.8531	1.81671	0	0	0	TRUE
AAEL001583-RA	3623	1190	1.60622	0.569842	0	0	0	TRUE
AAEL001587-RA	343	56	2.61471	1.57833	0	0	0	TRUE
AAEL001588-RA	6162	999	2.62484	1.58846	0	0	0	TRUE
AAEL001594-RA	59	136	-1.20482	-2.2412	0	0	0	TRUE
AAEL001604-RA	953	262	1.86291	0.826529	0	0	0	TRUE
AAEL001605-RA	1526	467	1.70826	0.67188	0	0	0	TRUE
AAEL001607-RA	778	150	2.37481	1.33843	0	0	0	TRUE
AAEL001610-RA	406	76	2.41741	1.38103	0	0	0	TRUE
AAEL001612-RA	664	135	2.29822	1.26184	0	0	0	TRUE
AAEL001622-RA	1009	277	1.86497	0.828587	0	0	0	TRUE
AAEL001626-RA	1437	204	2.81642	1.78004	0	0	0	TRUE
AAEL001627-RA	978	133	2.87841	1.84203	0	0	0	TRUE
AAEL001649-RA	1261	319	1.98294	0.946559	0	0	0	TRUE
AAEL001651-RA	1220	244	2.32193	1.28555	0	0	0	TRUE
AAEL001655-RA	1547	392	1.98055	0.944167	0	0	0	TRUE
AAEL001656-RA	3688	642	2.52219	1.48581	0	0	0	TRUE
AAEL001666-RA	12925	1295	3.31914	2.28276	0	0	0	TRUE
AAEL001667-RA	3063	319	3.26332	2.22694	0	0	0	TRUE
AAEL001668-RA	10565	11410	-0.111006	-1.14739	0	0	0	TRUE
AAEL001673-RA	10549	7075	0.576304	-0.460077	0	0	0	TRUE
AAEL001674-RA	10554	7	10.5581	9.52177	0	0	0	TRUE
AAEL001683-RA	3	64	-4.41504	-5.45142	0	0	0	TRUE
AAEL001690-RA	20507	100	7.67997	6.64359	0	0	0	TRUE
AAEL001693-RA	255	1	7.99435	6.95797	0	0	0	TRUE
AAEL001699-RA	842	204	2.04525	1.00887	0	0	0	TRUE
AAEL001703-RA	891	4827	-2.43763	-3.47401	0	0	0	TRUE
AAEL001704-RA	0	71	NA	NA	0	0	0	TRUE
AAEL001707-RA	866	86	3.33196	2.29558	0	0	0	TRUE
AAEL001722-RA	4140	81	5.67557	4.63918	0	0	0	TRUE
AAEL001731-RA	2513	525	2.25902	1.22264	0	0	0	TRUE
AAEL001742-RA	2791	726	1.94274	0.90636	0	0	0	TRUE
AAEL001746-RA	1060	1141	-0.106235	-1.14262	0	0	0	TRUE
AAEL001759-RA	19175	14861	0.367695	-0.668685	0	0	0	TRUE
AAEL001760-RA	754	675	0.159677	-0.876704	0	0	0	TRUE
AAEL001791-RA	1490	469	1.66765	0.631272	0	0	0	TRUE
AAEL001793-RA	288	36	3	1.96362	0	0	0	TRUE
AAEL001806-RA	171	1	7.41785	6.38147	0	0	0	TRUE
AAEL001808-RA	2396	594	2.01209	0.975712	0	0	0	TRUE
AAEL001812-RA	81	173	-1.09478	-2.13116	0	0	0	TRUE
AAEL001818-RA	29	392	-3.75673	-4.79311	0	0	0	TRUE
AAEL001824-RA	1390	339	2.03573	0.999347	0	0	0	TRUE
AAEL001837-RA	339	1252	-1.88488	-2.92126	0	0	0	TRUE
AAEL001839-RA	352	47	2.90484	1.86846	0	0	0	TRUE
AAEL001858-RA	925	234	1.98294	0.946564	0	0	0	TRUE
AAEL001859-RA	1105	198	2.48047	1.44409	0	0	0	TRUE
AAEL001861-RA	3613	1119	1.69099	0.654606	0	0	0	TRUE
AAEL001863-RA	8648	15561	-0.847496	-1.88388	0	0	0	TRUE
AAEL001864-RA	475	1801	-1.9228	-2.95918	0	0	0	TRUE
AAEL001865-RA	1751	1601	0.129206	-0.907175	0	0	0	TRUE
AAEL001866-RA	749	152	2.30089	1.26451	0	0	0	TRUE
AAEL001872-RA	10592	4440	1.25434	0.217963	0	0	0	TRUE
AAEL001887-RB	472	9	5.71272	4.67634	0	0	0	TRUE
AAEL001900-RA	18	215	-3.57827	-4.61465	0	0	0	TRUE
AAEL001906-RA	2379	721	1.72228	0.685903	0	0	0	TRUE
AAEL001928-RA	1056	1702	-0.688621	-1.725	0	0	0	TRUE
AAEL001939-RA	5689	1114	2.35243	1.31605	0	0	0	TRUE
AAEL001946-RA	2150	1627	0.402122	-0.634258	0	0	0	TRUE
AAEL001951-RA	195	2005	-3.36206	-4.39844	0	0	0	TRUE
AAEL001953-RA	359	417	-0.216064	-1.25244	0	0	0	TRUE
AAEL001964-RA	2128	3102	-0.543701	-1.58008	0	0	0	TRUE
AAEL001965-RA	1446	1899	-0.393172	-1.42955	0	0	0	TRUE
AAEL001968-RB	612	67	3.1913	2.15492	0	0	0	TRUE
AAEL001969-RA	1136	1192	-0.0694214	-1.1058	0	0	0	TRUE
AAEL001986-RA	610	89	2.77693	1.74055	0	0	0	TRUE
AAEL001996-RA	839	194	2.11261	1.07623	0	0	0	TRUE
AAEL001998-RA	3097	2417	0.357654	-0.678727	0	0	0	TRUE
AAEL002006-RA	845	224	1.91545	0.879072	0	0	0	TRUE
AAEL002012-RA	961	216	2.15351	1.11712	0	0	0	TRUE
AAEL002014-RA	1577	434	1.86142	0.825035	0	0	0	TRUE
AAEL002016-RA	1222	316	1.95125	0.914867	0	0	0	TRUE
AAEL002023-RA	5307	3781	0.489129	-0.547252	0	0	0	TRUE
AAEL002031-RA	415	379	0.130913	-0.905467	0	0	0	TRUE
AAEL002036-RA	7868	1991	1.9825	0.946123	0	0	0	TRUE
AAEL002037-RA	5145	1582	1.70142	0.665041	0	0	0	TRUE
AAEL002046-RA	97	314	-1.69471	-2.73109	0	0	0	TRUE
AAEL002047-RA	17204	9791	0.813216	-0.223165	0	0	0	TRUE
AAEL002048-RA	2281	527	2.11379	1.07741	0	0	0	TRUE
AAEL002061-RA	3834	826	2.21464	1.17826	0	0	0	TRUE
AAEL002070-RA	545	554	-0.0236297	-1.06001	0	0	0	TRUE
AAEL002082-RA	1128	250	2.17377	1.13739	0	0	0	TRUE
AAEL002083-RA	13246	8690	0.608129	-0.428252	0	0	0	TRUE
AAEL002090-RA	1527	373	2.03345	0.997072	0	0	0	TRUE
AAEL002091-RA	1370	384	1.835	0.798617	0	0	0	TRUE
AAEL002101-RA	1896	499	1.92585	0.889466	0	0	0	TRUE
AAEL002102-RA	1051	195	2.43022	1.39384	0	0	0	TRUE
AAEL002104-RA	552	83	2.73349	1.6971	0	0	0	TRUE
AAEL002107-RA	1386	362	1.93687	0.900485	0	0	0	TRUE
AAEL002115-RA	796	168	2.24431	1.20793	0	0	0	TRUE
AAEL002123-RA	1271	301	2.07813	1.04175	0	0	0	TRUE
AAEL002125-RA	1616	420	1.94397	0.907585	0	0	0	TRUE
AAEL002141-RA	93	147	-0.660514	-1.69689	0	0	0	TRUE
AAEL002142-RA	714	142	2.33003	1.29365	0	0	0	TRUE
AAEL002144-RA	2506	1970	0.347191	-0.68919	0	0	0	TRUE
AAEL002145-RA	2293	528	2.11863	1.08225	0	0	0	TRUE
AAEL002160-RA	3004	2321	0.372138	-0.664243	0	0	0	TRUE
AAEL002162-RA	1668	441	1.91927	0.882888	0	0	0	TRUE
AAEL002165-RA	130	203	-0.642968	-1.67935	0	0	0	TRUE
AAEL002168-RA	1777	435	2.03036	0.993976	0	0	0	TRUE
AAEL002174-RA	3416	525	2.70192	1.66554	0	0	0	TRUE
AAEL002175-RA	2465	2121	0.216843	-0.819538	0	0	0	TRUE
AAEL002181-RA	17	134	-2.97863	-4.01501	0	0	0	TRUE
AAEL002183-RA	1268	243	2.38353	1.34715	0	0	0	TRUE
AAEL002185-RA	1145	3472	-1.60042	-2.6368	0	0	0	TRUE
AAEL002190-RA	880	666	0.401981	-0.634399	0	0	0	TRUE
AAEL002195-RA	841	143	2.55609	1.51971	0	0	0	TRUE
AAEL002215-RA	896	152	2.55943	1.52305	0	0	0	TRUE
AAEL002226-RA	2716	723	1.90942	0.873035	0	0	0	TRUE
AAEL002228-RA	1562	1216	0.361251	-0.67513	0	0	0	TRUE
AAEL002230-RA	7816	2426	1.68785	0.65147	0	0	0	TRUE
AAEL002235-RA	2476	520	2.25143	1.21505	0	0	0	TRUE
AAEL002250-RA	700	81	3.11136	2.07498	0	0	0	TRUE
AAEL002251-RA	2225	641	1.79541	0.759028	0	0	0	TRUE
AAEL002254-RA	109	234	-1.10218	-2.13856	0	0	0	TRUE
AAEL002260-RA	1226	361	1.76389	0.727507	0	0	0	TRUE
AAEL002261-RA	2518	652	1.94933	0.912954	0	0	0	TRUE
AAEL002269-RA	7153	348	4.36139	3.32501	0	0	0	TRUE
AAEL002280-RA	2094	1517	0.46504	-0.57134	0	0	0	TRUE
AAEL002281-RA	1201	266	2.17474	1.13836	0	0	0	TRUE
AAEL002283-RA	92	138	-0.584963	-1.62134	0	0	0	TRUE
AAEL002294-RA	1386	224	2.62936	1.59298	0	0	0	TRUE
AAEL002295-RA	918	1307	-0.509693	-1.54607	0	0	0	TRUE
AAEL002301-RA	430	470	-0.128324	-1.1647	0	0	0	TRUE
AAEL002307-RA	52	140	-1.42884	-2.46522	0	0	0	TRUE
AAEL002309-RA	1242	1156	0.103524	-0.932857	0	0	0	TRUE
AAEL002319-RA	1587	345	2.20163	1.16525	0	0	0	TRUE
AAEL002320-RA	634	91	2.80054	1.76416	0	0	0	TRUE
AAEL002322-RA	677	167	2.01931	0.982927	0	0	0	TRUE
AAEL002345-RA	2094	560	1.90276	0.866382	0	0	0	TRUE
AAEL002349-RA	1667	360	2.21119	1.1748	0	0	0	TRUE
AAEL002357-RA	460	442	0.0575875	-0.978793	0	0	0	TRUE
AAEL002369-RA	2159	458	2.23694	1.20056	0	0	0	TRUE
AAEL002374-RA	690	163	2.08172	1.04534	0	0	0	TRUE
AAEL002377-RA	1315	389	1.75722	0.72084	0	0	0	TRUE
AAEL002378-RA	7	118	-4.07529	-5.11167	0	0	0	TRUE
AAEL002381-RA	1081	272	1.99069	0.954307	0	0	0	TRUE
AAEL002387-RA	753	162	2.21666	1.18028	0	0	0	TRUE
AAEL002395-RA	553	124	2.15694	1.12056	0	0	0	TRUE
AAEL002401-RA	1227	370	1.72954	0.693157	0	0	0	TRUE
AAEL002404-RA	2133	677	1.65566	0.619275	0	0	0	TRUE
AAEL002406-RA	652	142	2.19898	1.1626	0	0	0	TRUE
AAEL002422-RA	9058	2562	1.82192	0.785541	0	0	0	TRUE
AAEL002426-RA	1058	267	1.98643	0.950047	0	0	0	TRUE
AAEL002446-RA	726	173	2.0692	1.03282	0	0	0	TRUE
AAEL002455-RA	5877	1396	2.07378	1.0374	0	0	0	TRUE
AAEL002457-RB	21	87	-2.05063	-3.08701	0	0	0	TRUE
AAEL002465-RA	1300	344	1.91803	0.88165	0	0	0	TRUE
AAEL002467-RA	19449	49	8.6327	7.59632	0	0	0	TRUE
AAEL002480-RA	1970	479	2.0401	1.00372	0	0	0	TRUE
AAEL002483-RA	1542	251	2.61904	1.58266	0	0	0	TRUE
AAEL002495-RA	2909	3107	-0.0949989	-1.13138	0	0	0	TRUE
AAEL002501-RA	3643	1319	1.46568	0.429302	0	0	0	TRUE
AAEL002502-RA	768	181	2.08512	1.04874	0	0	0	TRUE
AAEL002510-RA	752	154	2.2878	1.25142	0	0	0	TRUE
AAEL002522-RA	1098	273	2.00791	0.971524	0	0	0	TRUE
AAEL002526-RA	1023	910	0.168868	-0.867513	0	0	0	TRUE
AAEL002527-RA	8772	3088	1.50623	0.469852	0	0	0	TRUE
AAEL002529-RA	520	107	2.2809	1.24452	0	0	0	TRUE
AAEL002532-RA	4287	1025	2.06434	1.02796	0	0	0	TRUE
AAEL002534-RA	56381	33627	0.745589	-0.290792	0	0	0	TRUE
AAEL002539-RA	1365	991	0.461944	-0.574437	0	0	0	TRUE
AAEL002542-RA	3110	2552	0.285286	-0.751095	0	0	0	TRUE
AAEL002547-RA	36	85	-1.23947	-2.27585	0	0	0	TRUE
AAEL002548-RA	2225	593	1.9077	0.87132	0	0	0	TRUE
AAEL002551-RA	9702	2502	1.9552	0.91882	0	0	0	TRUE
AAEL002557-RA	5953	1154	2.36697	1.33059	0	0	0	TRUE
AAEL002558-RA	426	859	-1.0118	-2.04819	0	0	0	TRUE
AAEL002561-RA	3	159	-5.72792	-6.7643	0	0	0	TRUE
AAEL002564-RA	3	57	-4.24793	-5.28431	0	0	0	TRUE
AAEL002565-RA	15425	21391	-0.471733	-1.50811	0	0	0	TRUE
AAEL002569-RA	2080	329	2.66042	1.62404	0	0	0	TRUE
AAEL002572-RA	9898	14911	-0.591168	-1.62755	0	0	0	TRUE
AAEL002576-RA	119	437	-1.87667	-2.91305	0	0	0	TRUE
AAEL002578-RA	841	668	0.332258	-0.704123	0	0	0	TRUE
AAEL002586-RA	890	124	2.84347	1.80708	0	0	0	TRUE
AAEL002594-RA	2064	575	1.84381	0.807428	0	0	0	TRUE
AAEL002600-RA	772	951	-0.300844	-1.33723	0	0	0	TRUE
AAEL002606-RA	601	515	0.222793	-0.813588	0	0	0	TRUE
AAEL002610-RA	516	699	-0.437921	-1.4743	0	0	0	TRUE
AAEL002624-RA	136	199	-0.549162	-1.58554	0	0	0	TRUE
AAEL002628-RA	1471	308	2.25579	1.21941	0	0	0	TRUE
AAEL002638-RA	193	238	-0.302361	-1.33874	0	0	0	TRUE
AAEL002645-RA	1278	284	2.16993	1.13354	0	0	0	TRUE
AAEL002652-RA	10509	2306	2.18816	1.15178	0	0	0	TRUE
AAEL002656-RA	199	231	-0.215124	-1.25151	0	0	0	TRUE
AAEL002665-RA	102	157	-0.622195	-1.65858	0	0	0	TRUE
AAEL002675-RA	696	553	0.331808	-0.704573	0	0	0	TRUE
AAEL002680-RA	753	69	3.44798	2.4116	0	0	0	TRUE
AAEL002683-RA	1118	222	2.33229	1.29591	0	0	0	TRUE
AAEL002698-RA	2871	816	1.81491	0.778531	0	0	0	TRUE
AAEL002701-RA	2566	139	4.20636	3.16998	0	0	0	TRUE
AAEL002705-RA	3407	1179	1.53094	0.494557	0	0	0	TRUE
AAEL002708-RA	847	228	1.89333	0.856947	0	0	0	TRUE
AAEL002709-RA	3554	820	2.11575	1.07937	0	0	0	TRUE
AAEL002711-RA	490	100	2.29278	1.2564	0	0	0	TRUE
AAEL002712-RA	624	137	2.18737	1.15099	0	0	0	TRUE
AAEL002714-RA	650	125	2.37851	1.34213	0	0	0	TRUE
AAEL002716-RA	28	77	-1.45943	-2.49581	0	0	0	TRUE
AAEL002720-RA	466	634	-0.444153	-1.48053	0	0	0	TRUE
AAEL002738-RA	286	8	5.15987	4.12349	0	0	0	TRUE
AAEL002748-RA	308	39	2.98138	1.945	0	0	0	TRUE
AAEL002769-RA	1598	448	1.8347	0.798316	0	0	0	TRUE
AAEL002771-RA	2963	580	2.35293	1.31655	0	0	0	TRUE
AAEL002776-RA	1942	4324	-1.15482	-2.1912	0	0	0	TRUE
AAEL002785-RA	580	67	3.11382	2.07744	0	0	0	TRUE
AAEL002788-RA	1459	351	2.05544	1.01906	0	0	0	TRUE
AAEL002789-RA	1161	340	1.77176	0.73538	0	0	0	TRUE
AAEL002796-RA	1420	203	2.80634	1.76996	0	0	0	TRUE
AAEL002797-RA	784	681	0.203199	-0.833182	0	0	0	TRUE
AAEL002799-RA	113	159	-0.492704	-1.52908	0	0	0	TRUE
AAEL002800-RA	1537	196	2.97119	1.93481	0	0	0	TRUE
AAEL002802-RA	1402	269	2.38181	1.34543	0	0	0	TRUE
AAEL002804-RA	7271	1043	2.80141	1.76503	0	0	0	TRUE
AAEL002805-RA	978	189	2.37145	1.33507	0	0	0	TRUE
AAEL002807-RA	201	258	-0.360176	-1.39656	0	0	0	TRUE
AAEL002810-RA	1167	116	3.33061	2.29423	0	0	0	TRUE
AAEL002813-RA	2831	2940	-0.0545044	-1.09089	0	0	0	TRUE
AAEL002815-RA	5438	393	3.79047	2.75409	0	0	0	TRUE
AAEL002818-RA	1643	478	1.78125	0.744869	0	0	0	TRUE
AAEL002820-RA	445	59	2.91502	1.87864	0	0	0	TRUE
AAEL002825-RA	514	599	-0.220788	-1.25717	0	0	0	TRUE
AAEL002827-RA	24007	33620	-0.485865	-1.52225	0	0	0	TRUE
AAEL002829-RA	8622	7273	0.245472	-0.790909	0	0	0	TRUE
AAEL002832-RA	29897	20329	0.556461	-0.479919	0	0	0	TRUE
AAEL002833-RA	2914	3740	-0.360037	-1.39642	0	0	0	TRUE
AAEL002836-RA	799	202	1.98384	0.947459	0	0	0	TRUE
AAEL002837-RA	664	136	2.28758	1.2512	0	0	0	TRUE
AAEL002840-RA	726	164	2.14627	1.10989	0	0	0	TRUE
AAEL002843-RA	1759	412	2.09404	1.05766	0	0	0	TRUE
AAEL002848-RA	965	165	2.54806	1.51168	0	0	0	TRUE
AAEL002851-RA	26740	9708	1.46175	0.425373	0	0	0	TRUE
AAEL002853-RA	49	114	-1.21818	-2.25456	0	0	0	TRUE
AAEL002860-RA	1423	1375	0.049504	-0.986877	0	0	0	TRUE
AAEL002862-RA	1791	1822	-0.0247576	-1.06114	0	0	0	TRUE
AAEL002864-RA	626	129	2.27879	1.24241	0	0	0	TRUE
AAEL002880-RA	96	173	-0.849666	-1.88605	0	0	0	TRUE
AAEL002881-RA	10580	7674	0.463289	-0.573092	0	0	0	TRUE
AAEL002887-RA	1636	1167	0.487368	-0.549013	0	0	0	TRUE
AAEL002888-RA	658	138	2.25342	1.21704	0	0	0	TRUE
AAEL002889-RA	3809	63	5.91792	4.88154	0	0	0	TRUE
AAEL002890-RA	931	219	2.08785	1.05147	0	0	0	TRUE
AAEL002906-RA	3533	832	2.08624	1.04986	0	0	0	TRUE
AAEL002908-RA	151	0	NA	NA	0	0	0	TRUE
AAEL002910-RA	650	138	2.23577	1.19939	0	0	0	TRUE
AAEL002918-RA	607	125	2.27977	1.24339	0	0	0	TRUE
AAEL002944-RA	869	215	2.01502	0.978639	0	0	0	TRUE
AAEL002968-RA	2455	509	2.26999	1.2336	0	0	0	TRUE
AAEL002971-RA	1757	1911	-0.121214	-1.15759	0	0	0	TRUE
AAEL002978-RA	4685	1106	2.0827	1.04632	0	0	0	TRUE
AAEL002979-RA	752	178	2.07886	1.04247	0	0	0	TRUE
AAEL002986-RA	4492	1327	1.75919	0.722809	0	0	0	TRUE
AAEL002996-RA	698	167	2.06338	1.027	0	0	0	TRUE
AAEL003005-RA	1420	310	2.19555	1.15917	0	0	0	TRUE
AAEL003006-RA	654	537	0.284369	-0.752012	0	0	0	TRUE
AAEL003008-RA	1581	414	1.93313	0.896754	0	0	0	TRUE
AAEL003011-RA	688	854	-0.311828	-1.34821	0	0	0	TRUE
AAEL003012-RA	26	814	-4.96845	-6.00483	0	0	0	TRUE
AAEL003013-RA	2149	581	1.88706	0.850675	0	0	0	TRUE
AAEL003027-RA	23	83	-1.85148	-2.88786	0	0	0	TRUE
AAEL003032-RA	1886	408	2.20869	1.17231	0	0	0	TRUE
AAEL003035-RA	1109	848	0.387123	-0.649258	0	0	0	TRUE
AAEL003039-RA	2234	1821	0.294898	-0.741483	0	0	0	TRUE
AAEL003041-RA	16	87	-2.44294	-3.47932	0	0	0	TRUE
AAEL003049-RA	22	115	-2.38606	-3.42244	0	0	0	TRUE
AAEL003060-RA	8733	5539	0.656852	-0.379529	0	0	0	TRUE
AAEL003065-RA	960	188	2.3523	1.31592	0	0	0	TRUE
AAEL003066-RA	1332	354	1.91177	0.875392	0	0	0	TRUE
AAEL003078-RA	3820	4669	-0.289541	-1.32592	0	0	0	TRUE
AAEL003079-RA	15	93	-2.63227	-3.66865	0	0	0	TRUE
AAEL003084-RA	414	41	3.33593	2.29955	0	0	0	TRUE
AAEL003104-RA	1576	2071	-0.39406	-1.43044	0	0	0	TRUE
AAEL003108-RA	2402	729	1.72025	0.683865	0	0	0	TRUE
AAEL003116-RA	22575	14321	0.656594	-0.379787	0	0	0	TRUE
AAEL003125-RA	3782	416	3.18449	2.14811	0	0	0	TRUE
AAEL003126-RA	3668	752	2.28619	1.24981	0	0	0	TRUE
AAEL003128-RA	269	490	-0.865176	-1.90156	0	0	0	TRUE
AAEL003129-RA	363	439	-0.274251	-1.31063	0	0	0	TRUE
AAEL003133-RA	268	325	-0.278207	-1.31459	0	0	0	TRUE
AAEL003135-RA	584	591	-0.0171898	-1.05357	0	0	0	TRUE
AAEL003137-RA	572	560	0.0305883	-1.00579	0	0	0	TRUE
AAEL003152-RA	755	167	2.17663	1.14025	0	0	0	TRUE
AAEL003157-RA	797	202	1.98022	0.943844	0	0	0	TRUE
AAEL003160-RA	1398	1234	0.180022	-0.856359	0	0	0	TRUE
AAEL003162-RA	1824	374	2.286	1.24961	0	0	0	TRUE
AAEL003170-RA	685	149	2.20079	1.16441	0	0	0	TRUE
AAEL003179-RA	6344	2143	1.56576	0.52938	0	0	0	TRUE
AAEL003184-RB	18	108	-2.58496	-3.62134	0	0	0	TRUE
AAEL003185-RA	233	257	-0.141438	-1.17782	0	0	0	TRUE
AAEL003192-RA	523	93	2.49151	1.45513	0	0	0	TRUE
AAEL003211-RA	459	401	0.194892	-0.841489	0	0	0	TRUE
AAEL003229-RA	2829	778	1.86245	0.826069	0	0	0	TRUE
AAEL003234-RA	7674	7202	0.0915812	-0.9448	0	0	0	TRUE
AAEL003255-RA	549	20	4.77873	3.74235	0	0	0	TRUE
AAEL003259-RA	959	3050	-1.66921	-2.70559	0	0	0	TRUE
AAEL003275-RA	3736	1101	1.76268	0.726299	0	0	0	TRUE
AAEL003285-RA	5842	2067	1.49892	0.462543	0	0	0	TRUE
AAEL003288-RA	820	199	2.04286	1.00647	0	0	0	TRUE
AAEL003298-RA	1502	1854	-0.303756	-1.34014	0	0	0	TRUE
AAEL003303-RA	2477	795	1.63957	0.603186	0	0	0	TRUE
AAEL003309-RA	1476	101	3.86927	2.83288	0	0	0	TRUE
AAEL003316-RA	220	280	-0.347923	-1.3843	0	0	0	TRUE
AAEL003318-RA	12624	341	5.21025	4.17387	0	0	0	TRUE
AAEL003326-RA	2012	587	1.7772	0.740817	0	0	0	TRUE
AAEL003338-RA	488	93	2.39158	1.3552	0	0	0	TRUE
AAEL003343-RA	859	131	2.71309	1.67671	0	0	0	TRUE
AAEL003345-RA	3821	1201	1.66971	0.633333	0	0	0	TRUE
AAEL003346-RA	454	91	2.31875	1.28237	0	0	0	TRUE
AAEL003349-RA	772	654	0.23931	-0.797071	0	0	0	TRUE
AAEL003352-RA	4770	1258	1.92286	0.886477	0	0	0	TRUE
AAEL003355-RA	1779	379	2.2308	1.19442	0	0	0	TRUE
AAEL003361-RA	1044	228	2.19502	1.15864	0	0	0	TRUE
AAEL003363-RA	114	156	-0.452512	-1.48889	0	0	0	TRUE
AAEL003371-RA	2407	734	1.71338	0.677003	0	0	0	TRUE
AAEL003377-RA	1458	284	2.36003	1.32365	0	0	0	TRUE
AAEL003388-RA	2629	597	2.13871	1.10233	0	0	0	TRUE
AAEL003393-RA	11079	10318	0.102664	-0.933717	0	0	0	TRUE
AAEL003396-RA	24133	13759	0.810632	-0.225749	0	0	0	TRUE
AAEL003415-RA	3388	1124	1.59179	0.555411	0	0	0	TRUE
AAEL003416-RA	1355	402	1.75303	0.716645	0	0	0	TRUE
AAEL003418-RA	2257	590	1.93562	0.899239	0	0	0	TRUE
AAEL003419-RA	347	382	-0.138637	-1.17502	0	0	0	TRUE
AAEL003424-RA	88	233	-1.40475	-2.44114	0	0	0	TRUE
AAEL003427-RA	26353	16401	0.684183	-0.352197	0	0	0	TRUE
AAEL003428-RA	204	298	-0.546743	-1.58312	0	0	0	TRUE
AAEL003430-RA	682	712	-0.0621055	-1.09849	0	0	0	TRUE
AAEL003431-RA	1761	472	1.89954	0.863155	0	0	0	TRUE
AAEL003433-RA	2455	713	1.78375	0.747368	0	0	0	TRUE
AAEL003434-RA	946	2198	-1.21628	-2.25266	0	0	0	TRUE
AAEL003443-RA	1985	446	2.15402	1.11764	0	0	0	TRUE
AAEL003449-RA	1093	255	2.09972	1.06334	0	0	0	TRUE
AAEL003467-RA	205	942	-2.2001	-3.23648	0	0	0	TRUE
AAEL003482-RA	45	103	-1.19465	-2.23103	0	0	0	TRUE
AAEL003487-RA	1764	531	1.73207	0.695686	0	0	0	TRUE
AAEL003489-RA	1756	522	1.75017	0.71379	0	0	0	TRUE
AAEL003494-RA	1833	423	2.11548	1.0791	0	0	0	TRUE
AAEL003495-RA	1434	266	2.43055	1.39417	0	0	0	TRUE
AAEL003499-RA	479	511	-0.0932976	-1.12968	0	0	0	TRUE
AAEL003512-RA	1119	2233	-0.996773	-2.03315	0	0	0	TRUE
AAEL003519-RA	573	126	2.18511	1.14873	0	0	0	TRUE
AAEL003524-RA	1372	191	2.84464	1.80826	0	0	0	TRUE
AAEL003535-RA	843	221	1.93149	0.895105	0	0	0	TRUE
AAEL003536-RA	871	176	2.3071	1.27072	0	0	0	TRUE
AAEL003539-RA	1552	313	2.30989	1.27351	0	0	0	TRUE
AAEL003540-RA	2313	469	2.30211	1.26572	0	0	0	TRUE
AAEL003542-RA	1125	173	2.70108	1.6647	0	0	0	TRUE
AAEL003548-RA	2519	729	1.78886	0.75248	0	0	0	TRUE
AAEL003550-RA	287	1162	-2.01749	-3.05387	0	0	0	TRUE
AAEL003552-RA	849	205	2.05014	1.01376	0	0	0	TRUE
AAEL003555-RA	1574	366	2.10452	1.06814	0	0	0	TRUE
AAEL003559-RA	964	234	2.04252	1.00614	0	0	0	TRUE
AAEL003573-RA	2944	818	1.8476	0.811224	0	0	0	TRUE
AAEL003582-RA	28461	19066	0.577984	-0.458397	0	0	0	TRUE
AAEL003584-RA	224	266	-0.247928	-1.28431	0	0	0	TRUE
AAEL003588-RA	2012	518	1.95761	0.921225	0	0	0	TRUE
AAEL003589-RA	33	82	-1.31316	-2.34954	0	0	0	TRUE
AAEL003590-RA	1052	1065	-0.0177187	-1.0541	0	0	0	TRUE
AAEL003593-RA	134	174	-0.376854	-1.41324	0	0	0	TRUE
AAEL003600-RA	4152	2531	0.714099	-0.322282	0	0	0	TRUE
AAEL003606-RA	14627	922	3.98772	2.95134	0	0	0	TRUE
AAEL003611-RA	238	272	-0.192645	-1.22903	0	0	0	TRUE
AAEL003624-RA	3695	732	2.33566	1.29928	0	0	0	TRUE
AAEL003625-RA	913	1348	-0.562134	-1.59851	0	0	0	TRUE
AAEL003634-RA	1830	538	1.76617	0.729785	0	0	0	TRUE
AAEL003642-RA	207	326	-0.655241	-1.69162	0	0	0	TRUE
AAEL003645-RA	1423	1122	0.342863	-0.693518	0	0	0	TRUE
AAEL003654-RA	893	188	2.24793	1.21155	0	0	0	TRUE
AAEL003658-RA	5812	1706	1.76842	0.732036	0	0	0	TRUE
AAEL003664-RB	1038	224	2.21224	1.17585	0	0	0	TRUE
AAEL003666-RA	1409	260	2.43809	1.40171	0	0	0	TRUE
AAEL003671-RA	9349	2408	1.95698	0.920596	0	0	0	TRUE
AAEL003678-RA	1328	377	1.81662	0.780238	0	0	0	TRUE
AAEL003688-RA	2144	609	1.81579	0.77941	0	0	0	TRUE
AAEL003697-RA	288	593	-1.04196	-2.07834	0	0	0	TRUE
AAEL003700-RA	359	58	2.62986	1.59348	0	0	0	TRUE
AAEL003701-RA	762	183	2.05795	1.02157	0	0	0	TRUE
AAEL003709-RA	518	110	2.23545	1.19907	0	0	0	TRUE
AAEL003731-RA	1899	604	1.65262	0.616239	0	0	0	TRUE
AAEL003733-RA	2438	752	1.69689	0.660513	0	0	0	TRUE
AAEL003743-RA	4977	1738	1.51785	0.481467	0	0	0	TRUE
AAEL003746-RA	3140	2118	0.568062	-0.468319	0	0	0	TRUE
AAEL003748-RA	45	168	-1.90046	-2.93685	0	0	0	TRUE
AAEL003762-RA	389	69	2.4951	1.45872	0	0	0	TRUE
AAEL003763-RA	322	46	2.80735	1.77097	0	0	0	TRUE
AAEL003768-RA	3596	827	2.12043	1.08405	0	0	0	TRUE
AAEL003771-RA	1391	381	1.86826	0.831879	0	0	0	TRUE
AAEL003779-RA	1772	465	1.93008	0.893695	0	0	0	TRUE
AAEL003780-RA	3493	871	2.00372	0.967341	0	0	0	TRUE
AAEL003785-RA	2816	725	1.95759	0.921214	0	0	0	TRUE
AAEL003787-RA	290	36	3.00998	1.9736	0	0	0	TRUE
AAEL003789-RA	3675	1032	1.8323	0.79592	0	0	0	TRUE
AAEL003791-RA	1057	171	2.62791	1.59153	0	0	0	TRUE
AAEL003798-RA	2625	627	2.06578	1.0294	0	0	0	TRUE
AAEL003801-RA	1849	503	1.87811	0.841734	0	0	0	TRUE
AAEL003803-RA	39	102	-1.38702	-2.4234	0	0	0	TRUE
AAEL003812-RA	2041	553	1.88392	0.847544	0	0	0	TRUE
AAEL003837-RA	5476	4605	0.249921	-0.78646	0	0	0	TRUE
AAEL003839-RA	767	148	2.37363	1.33725	0	0	0	TRUE
AAEL003848-RA	8	53	-2.72792	-3.7643	0	0	0	TRUE
AAEL003865-RA	665	119	2.48239	1.44601	0	0	0	TRUE
AAEL003868-RA	947	231	2.03547	0.999091	0	0	0	TRUE
AAEL003872-RA	21397	12858	0.734742	-0.301639	0	0	0	TRUE
AAEL003873-RB	78	292	-1.90442	-2.9408	0	0	0	TRUE
AAEL003874-RA	483	94	2.36129	1.32491	0	0	0	TRUE
AAEL003877-RA	311	363	-0.223055	-1.25944	0	0	0	TRUE
AAEL003881-RA	38	7068	-7.53916	-8.57554	0	0	0	TRUE
AAEL003882-RA	11422	4113	1.47355	0.437171	0	0	0	TRUE
AAEL003888-RA	20	866	-5.4363	-6.47268	0	0	0	TRUE
AAEL003893-RA	2131	286	2.89744	1.86106	0	0	0	TRUE
AAEL003896-RA	2035	664	1.61577	0.579393	0	0	0	TRUE
AAEL003898-RA	147	368	-1.32389	-2.36027	0	0	0	TRUE
AAEL003899-RA	218	1316	-2.59376	-3.63014	0	0	0	TRUE
AAEL003901-RA	1412	403	1.80889	0.772508	0	0	0	TRUE
AAEL003903-RA	2164	653	1.72855	0.692165	0	0	0	TRUE
AAEL003907-RA	1135	281	2.01405	0.977669	0	0	0	TRUE
AAEL003908-RA	1455	263	2.46788	1.4315	0	0	0	TRUE
AAEL003911-RA	1567	419	1.90298	0.866602	0	0	0	TRUE
AAEL003923-RA	1890	550	1.78088	0.744502	0	0	0	TRUE
AAEL003933-RA	1074	819	0.391059	-0.645322	0	0	0	TRUE
AAEL003934-RA	394	683	-0.79369	-1.83007	0	0	0	TRUE
AAEL003939-RA	1478	463	1.67456	0.638181	0	0	0	TRUE
AAEL003941-RA	616	624	-0.0186157	-1.055	0	0	0	TRUE
AAEL003942-RA	14509	10108	0.521451	-0.51493	0	0	0	TRUE
AAEL003944-RA	857	189	2.18091	1.14453	0	0	0	TRUE
AAEL003949-RA	1293	333	1.95713	0.920747	0	0	0	TRUE
AAEL003950-RA	3537	588	2.58864	1.55226	0	0	0	TRUE
AAEL003954-RA	263	619	-1.23488	-2.27126	0	0	0	TRUE
AAEL003955-RA	6149	1583	1.95769	0.92131	0	0	0	TRUE
AAEL003963-RA	59	192	-1.70232	-2.7387	0	0	0	TRUE
AAEL003968-RA	2768	793	1.80345	0.76707	0	0	0	TRUE
AAEL003970-RA	547	2029	-1.89116	-2.92754	0	0	0	TRUE
AAEL003981-RA	625	34	4.20025	3.16387	0	0	0	TRUE
AAEL003993-RA	4310	953	2.17714	1.14076	0	0	0	TRUE
AAEL004017-RA	4944	1119	2.14347	1.10709	0	0	0	TRUE
AAEL004027-RA	1452	2224	-0.615115	-1.6515	0	0	0	TRUE
AAEL004031-RA	4	401	-6.64746	-7.68384	0	0	0	TRUE
AAEL004035-RA	881	163	2.43427	1.39789	0	0	0	TRUE
AAEL004039-RA	1665	401	2.05385	1.01747	0	0	0	TRUE
AAEL004040-RA	2382	627	1.92564	0.889255	0	0	0	TRUE
AAEL004043-RA	335	44	2.92859	1.8922	0	0	0	TRUE
AAEL004048-RA	159	326	-1.03585	-2.07223	0	0	0	TRUE
AAEL004053-RA	1209	234	2.36923	1.33285	0	0	0	TRUE
AAEL004054-RA	3192	2086	0.613721	-0.422659	0	0	0	TRUE
AAEL004055-RA	636	153	2.0555	1.01911	0	0	0	TRUE
AAEL004064-RA	990	226	2.13111	1.09472	0	0	0	TRUE
AAEL004067-RA	365	402	-0.139299	-1.17568	0	0	0	TRUE
AAEL004068-RA	1544	334	2.20875	1.17237	0	0	0	TRUE
AAEL004076-RA	719	158	2.18607	1.14969	0	0	0	TRUE
AAEL004085-RA	259	266	-0.0384741	-1.07485	0	0	0	TRUE
AAEL004098-RA	879	680	0.370328	-0.666052	0	0	0	TRUE
AAEL004099-RA	812	832	-0.0351038	-1.07148	0	0	0	TRUE
AAEL004104-RA	590	74	2.99512	1.95874	0	0	0	TRUE
AAEL004112-RA	9289	1548	2.58512	1.54874	0	0	0	TRUE
AAEL004116-RA	1288	182	2.82312	1.78674	0	0	0	TRUE
AAEL004117-RA	2506	753	1.73466	0.698284	0	0	0	TRUE
AAEL004118-RA	260	277	-0.0913744	-1.12776	0	0	0	TRUE
AAEL004119-RA	1089	799	0.446737	-0.589644	0	0	0	TRUE
AAEL004136-RA	556	101	2.46073	1.42435	0	0	0	TRUE
AAEL004142-RA	1692	457	1.88846	0.852083	0	0	0	TRUE
AAEL004148-RA	2892	716	2.01404	0.977655	0	0	0	TRUE
AAEL004149-RA	72842	57208	0.348554	-0.687827	0	0	0	TRUE
AAEL004152-RA	963	228	2.0785	1.04212	0	0	0	TRUE
AAEL004154-RA	591	114	2.37412	1.33774	0	0	0	TRUE
AAEL004172-RA	3380	531	2.67024	1.63386	0	0	0	TRUE
AAEL004175-RA	22756	13919	0.709191	-0.327189	0	0	0	TRUE
AAEL004197-RA	786	659	0.254251	-0.78213	0	0	0	TRUE
AAEL004212-RA	93	558	-2.58496	-3.62134	0	0	0	TRUE
AAEL004213-RA	541	19	4.83156	3.79518	0	0	0	TRUE
AAEL004221-RA	3937	1151	1.77421	0.737828	0	0	0	TRUE
AAEL004223-RA	2558	1860	0.459714	-0.576667	0	0	0	TRUE
AAEL004227-RA	2173	1957	0.151044	-0.885336	0	0	0	TRUE
AAEL004228-RA	2405	621	1.95337	0.916991	0	0	0	TRUE
AAEL004229-RA	1110	131	3.08292	2.04654	0	0	0	TRUE
AAEL004234-RA	2894	886	1.70769	0.671305	0	0	0	TRUE
AAEL004235-RA	3430	1089	1.6552	0.618824	0	0	0	TRUE
AAEL004242-RA	563	678	-0.26815	-1.30453	0	0	0	TRUE
AAEL004243-RA	1213	251	2.27282	1.23644	0	0	0	TRUE
AAEL004249-RA	849	735	0.20802	-0.828361	0	0	0	TRUE
AAEL004264-RA	178	311	-0.805037	-1.84142	0	0	0	TRUE
AAEL004274-RA	1138	288	1.98236	0.945979	0	0	0	TRUE
AAEL004277-RA	221	21	3.39559	2.3592	0	0	0	TRUE
AAEL004278-RA	356	1506	-2.08077	-3.11715	0	0	0	TRUE
AAEL004286-RA	1927	370	2.38076	1.34438	0	0	0	TRUE
AAEL004290-RA	2864	671	2.09365	1.05727	0	0	0	TRUE
AAEL004292-RA	8	204	-4.67243	-5.70881	0	0	0	TRUE
AAEL004294-RA	2762	2730	0.0168124	-1.01957	0	0	0	TRUE
AAEL004297-RA	7087	4533	0.644709	-0.391672	0	0	0	TRUE
AAEL004302-RA	504	91	2.46949	1.4331	0	0	0	TRUE
AAEL004305-RA	1534	306	2.32569	1.28931	0	0	0	TRUE
AAEL004313-RA	1264	241	2.39089	1.35451	0	0	0	TRUE
AAEL004315-RA	678	141	2.26559	1.22921	0	0	0	TRUE
AAEL004320-RA	3231	891	1.85848	0.822103	0	0	0	TRUE
AAEL004325-RA	63160	37763	0.742038	-0.294343	0	0	0	TRUE
AAEL004328-RA	918	159	2.52947	1.49309	0	0	0	TRUE
AAEL004335-RA	3460	61	5.82582	4.78944	0	0	0	TRUE
AAEL004336-RA	1261	354	1.83275	0.796366	0	0	0	TRUE
AAEL004338-RA	2839	2839	0	-1.03638	0	0	0	TRUE
AAEL004345-RA	1809	407	2.15209	1.11571	0	0	0	TRUE
AAEL004355-RA	559	125	2.16092	1.12454	0	0	0	TRUE
AAEL004356-RA	1403	359	1.96646	0.930078	0	0	0	TRUE
AAEL004358-RA	3832	982	1.9643	0.927922	0	0	0	TRUE
AAEL004368-RA	1423	397	1.84172	0.805344	0	0	0	TRUE
AAEL004369-RA	5128	6739	-0.394138	-1.43052	0	0	0	TRUE
AAEL004371-RA	703	130	2.43501	1.39863	0	0	0	TRUE
AAEL004375-RA	4017	1236	1.70044	0.664059	0	0	0	TRUE
AAEL004381-RA	3638	1139	1.67538	0.638997	0	0	0	TRUE
AAEL004382-RA	1060	844	0.328749	-0.707631	0	0	0	TRUE
AAEL004386-RA	11655	2445	2.25304	1.21666	0	0	0	TRUE
AAEL004387-RA	310	36	3.1062	2.06982	0	0	0	TRUE
AAEL004388-RA	9936	1233	3.01049	1.97411	0	0	0	TRUE
AAEL004390-RA	20165	3541	2.50962	1.47324	0	0	0	TRUE
AAEL004396-RA	1092	199	2.45613	1.41975	0	0	0	TRUE
AAEL004401-RA	13826	1945	2.82954	1.79316	0	0	0	TRUE
AAEL004409-RA	261	444	-0.76651	-1.80289	0	0	0	TRUE
AAEL004412-RA	3339	1035	1.68979	0.653404	0	0	0	TRUE
AAEL004427-RA	1082	303	1.83631	0.79993	0	0	0	TRUE
AAEL004431-RA	1635	486	1.75026	0.713882	0	0	0	TRUE
AAEL004434-RA	8927	5983	0.577306	-0.459074	0	0	0	TRUE
AAEL004436-RA	1006	262	1.94099	0.904611	0	0	0	TRUE
AAEL004438-RA	1646	405	2.02297	0.98659	0	0	0	TRUE
AAEL004440-RA	378	810	-1.09954	-2.13592	0	0	0	TRUE
AAEL004441-RA	2495	663	1.91196	0.875578	0	0	0	TRUE
AAEL004452-RA	1655	410	2.01314	0.976755	0	0	0	TRUE
AAEL004461-RA	4356	768	2.50383	1.46744	0	0	0	TRUE
AAEL004467-RA	838	220	1.92945	0.893066	0	0	0	TRUE
AAEL004468-RA	2668	480	2.47465	1.43827	0	0	0	TRUE
AAEL004474-RA	1527	477	1.67864	0.642258	0	0	0	TRUE
AAEL004477-RA	2208	414	2.41504	1.37866	0	0	0	TRUE
AAEL004484-RA	3169	969	1.70946	0.673078	0	0	0	TRUE
AAEL004485-RA	1660	519	1.67738	0.640996	0	0	0	TRUE
AAEL004489-RA	1882	356	2.40232	1.36594	0	0	0	TRUE
AAEL004492-RA	652	71	3.19898	2.1626	0	0	0	TRUE
AAEL004493-RA	2670	1785	0.580916	-0.455465	0	0	0	TRUE
AAEL004497-RA	993	268	1.88956	0.85318	0	0	0	TRUE
AAEL004500-RB	574	761	-0.406846	-1.44323	0	0	0	TRUE
AAEL004501-RA	29448	12587	1.22624	0.189854	0	0	0	TRUE
AAEL004502-RA	32	85	-1.40939	-2.44577	0	0	0	TRUE
AAEL004521-RA	595	636	-0.0961371	-1.13252	0	0	0	TRUE
AAEL004523-RA	12834	1331	3.26939	2.23301	0	0	0	TRUE
AAEL004545-RA	939	204	2.20256	1.16618	0	0	0	TRUE
AAEL004546-RA	3723	1019	1.86931	0.832931	0	0	0	TRUE
AAEL004551-RA	2146	613	1.80769	0.77131	0	0	0	TRUE
AAEL004562-RA	763	133	2.52026	1.48388	0	0	0	TRUE
AAEL004565-RA	952	203	2.22948	1.1931	0	0	0	TRUE
AAEL004567-RA	840	731	0.200518	-0.835863	0	0	0	TRUE
AAEL004585-RA	540	525	0.040642	-0.995739	0	0	0	TRUE
AAEL004587-RA	892	844	0.0798007	-0.95658	0	0	0	TRUE
AAEL004589-RA	3640	1070	1.76633	0.729947	0	0	0	TRUE
AAEL004597-RA	316	340	-0.10561	-1.14199	0	0	0	TRUE
AAEL004616-RA	918	959	-0.0630367	-1.09942	0	0	0	TRUE
AAEL004623-RA	1698	524	1.6962	0.659817	0	0	0	TRUE
AAEL004631-RA	4297	4463	-0.054684	-1.09106	0	0	0	TRUE
AAEL004634-RA	1454	453	1.68244	0.646063	0	0	0	TRUE
AAEL004647-RA	837	2580	-1.62407	-2.66045	0	0	0	TRUE
AAEL004654-RA	1053	128	3.04029	2.00391	0	0	0	TRUE
AAEL004687-RA	143	303	-1.0833	-2.11968	0	0	0	TRUE
AAEL004697-RA	2278	467	2.28627	1.24989	0	0	0	TRUE
AAEL004698-RA	617	105	2.55488	1.5185	0	0	0	TRUE
AAEL004699-RA	20664	8181	1.33677	0.30039	0	0	0	TRUE
AAEL004702-RA	2980	850	1.80978	0.773397	0	0	0	TRUE
AAEL004709-RA	2818	749	1.91163	0.875253	0	0	0	TRUE
AAEL004722-RA	4316	1199	1.84786	0.811482	0	0	0	TRUE
AAEL004728-RA	604	87	2.79546	1.75908	0	0	0	TRUE
AAEL004733-RA	1466	306	2.26028	1.2239	0	0	0	TRUE
AAEL004734-RA	554	125	2.14796	1.11158	0	0	0	TRUE
AAEL004738-RA	2787	879	1.66478	0.628397	0	0	0	TRUE
AAEL004739-RA	2263	1479	0.613615	-0.422766	0	0	0	TRUE
AAEL004743-RB	1309	307	2.09215	1.05577	0	0	0	TRUE
AAEL004756-RA	478	92	2.3773	1.34092	0	0	0	TRUE
AAEL004774-RA	489	92	2.41013	1.37375	0	0	0	TRUE
AAEL004798-RA	1932	630	1.61667	0.580291	0	0	0	TRUE
AAEL004805-RA	985	863	0.190763	-0.845618	0	0	0	TRUE
AAEL004808-RA	943	263	1.84219	0.805814	0	0	0	TRUE
AAEL004818-RA	2080	504	2.04509	1.00871	0	0	0	TRUE
AAEL004823-RA	998	846	0.238382	-0.797999	0	0	0	TRUE
AAEL004824-RA	294	291	0.014797	-1.02158	0	0	0	TRUE
AAEL004829-RA	1811	1674	0.113487	-0.922894	0	0	0	TRUE
AAEL004831-RA	1246	227	2.45654	1.42016	0	0	0	TRUE
AAEL004832-RA	1834	534	1.78008	0.743701	0	0	0	TRUE
AAEL004839-RA	2866	696	2.04188	1.0055	0	0	0	TRUE
AAEL004842-RA	1653	502	1.71933	0.682947	0	0	0	TRUE
AAEL004851-RA	31757	9206	1.78643	0.750047	0	0	0	TRUE
AAEL004855-RA	43553	33922	0.360551	-0.67583	0	0	0	TRUE
AAEL004869-RA	1193	299	1.99638	0.959996	0	0	0	TRUE
AAEL004870-RA	265	15	4.14296	3.10658	0	0	0	TRUE
AAEL004871-RA	716	165	2.11749	1.08111	0	0	0	TRUE
AAEL004873-RA	2004	1449	0.467825	-0.568556	0	0	0	TRUE
AAEL004875-RA	2884	812	1.82852	0.792139	0	0	0	TRUE
AAEL004892-RA	779	151	2.36707	1.33069	0	0	0	TRUE
AAEL004899-RA	390	474	-0.281413	-1.31779	0	0	0	TRUE
AAEL004900-RA	604	135	2.16159	1.12521	0	0	0	TRUE
AAEL004918-RA	2197	432	2.34643	1.31005	0	0	0	TRUE
AAEL004930-RA	1807	4372	-1.2747	-2.31108	0	0	0	TRUE
AAEL004946-RA	2349	650	1.85354	0.817154	0	0	0	TRUE
AAEL004951-RA	172	253	-0.556729	-1.59311	0	0	0	TRUE
AAEL004957-RA	836	719	0.217511	-0.81887	0	0	0	TRUE
AAEL004969-RA	6495	629	3.3682	2.33182	0	0	0	TRUE
AAEL004976-RA	920	121	2.92663	1.89025	0	0	0	TRUE
AAEL004977-RA	2376	730	1.70257	0.666186	0	0	0	TRUE
AAEL004978-RA	16047	5597	1.51958	0.483197	0	0	0	TRUE
AAEL004980-RA	2156	515	2.06571	1.02933	0	0	0	TRUE
AAEL004981-RA	1978	605	1.70904	0.672655	0	0	0	TRUE
AAEL004984-RA	2547	892	1.51368	0.477303	0	0	0	TRUE
AAEL004987-RA	411	882	-1.10164	-2.13802	0	0	0	TRUE
AAEL004988-RA	2992	3753	-0.326934	-1.36331	0	0	0	TRUE
AAEL004993-RA	725	157	2.20722	1.17084	0	0	0	TRUE
AAEL004997-RA	1341	405	1.72732	0.690935	0	0	0	TRUE
AAEL005000-RA	756	190	1.99239	0.956006	0	0	0	TRUE
AAEL005001-RA	77	698	-3.1803	-4.21668	0	0	0	TRUE
AAEL005003-RA	245	296	-0.272815	-1.3092	0	0	0	TRUE
AAEL005009-RA	2265	538	2.07383	1.03745	0	0	0	TRUE
AAEL005016-RA	1189	242	2.29667	1.26029	0	0	0	TRUE
AAEL005020-RA	633	128	2.30606	1.26968	0	0	0	TRUE
AAEL005022-RA	1785	445	2.00405	0.967666	0	0	0	TRUE
AAEL005025-RA	1596	463	1.78538	0.748996	0	0	0	TRUE
AAEL005032-RA	367	719	-0.970212	-2.00659	0	0	0	TRUE
AAEL005035-RA	579	93	2.63826	1.60188	0	0	0	TRUE
AAEL005037-RA	3079	780	1.98092	0.944535	0	0	0	TRUE
AAEL005084-RA	1617	391	2.04808	1.0117	0	0	0	TRUE
AAEL005092-RA	1424	403	1.8211	0.784717	0	0	0	TRUE
AAEL005097-RA	20678	13737	0.59003	-0.446351	0	0	0	TRUE
AAEL005120-RA	5	63	-3.65535	-4.69173	0	0	0	TRUE
AAEL005126-RA	526	90	2.54707	1.51069	0	0	0	TRUE
AAEL005132-RA	552	74	2.89907	1.86269	0	0	0	TRUE
AAEL005140-RA	891	225	1.9855	0.94912	0	0	0	TRUE
AAEL005152-RA	787	187	2.07333	1.03694	0	0	0	TRUE
AAEL005175-RA	2360	726	1.70075	0.664365	0	0	0	TRUE
AAEL005179-RA	500	831	-0.73292	-1.7693	0	0	0	TRUE
AAEL005187-RA	939	769	0.288142	-0.748239	0	0	0	TRUE
AAEL005188-RA	1051	4	8.03755	7.00117	0	0	0	TRUE
AAEL005200-RA	504	78	2.69188	1.6555	0	0	0	TRUE
AAEL005211-RA	2007	628	1.6762	0.639823	0	0	0	TRUE
AAEL005214-RA	1031	271	1.92768	0.891299	0	0	0	TRUE
AAEL005215-RA	3032	763	1.99051	0.954134	0	0	0	TRUE
AAEL005216-RA	1576	424	1.89413	0.857751	0	0	0	TRUE
AAEL005231-RA	1441	436	1.72467	0.688289	0	0	0	TRUE
AAEL005241-RA	2187	486	2.16993	1.13354	0	0	0	TRUE
AAEL005265-RA	1166	278	2.06841	1.03203	0	0	0	TRUE
AAEL005270-RA	1010	1854	-0.876286	-1.91267	0	0	0	TRUE
AAEL005277-RA	3083	1090	1.50001	0.463626	0	0	0	TRUE
AAEL005281-RA	1688	305	2.46843	1.43205	0	0	0	TRUE
AAEL005286-RA	680	116	2.55141	1.51503	0	0	0	TRUE
AAEL005289-RA	6317	1271	2.31328	1.27689	0	0	0	TRUE
AAEL005312-RD	310	45	2.78427	1.74789	0	0	0	TRUE
AAEL005315-RA	54	105	-0.959358	-1.99574	0	0	0	TRUE
AAEL005317-RB	709	582	0.284766	-0.751614	0	0	0	TRUE
AAEL005318-RA	466	462	0.0124371	-1.02394	0	0	0	TRUE
AAEL005319-RA	10404	8323	0.321963	-0.714418	0	0	0	TRUE
AAEL005320-RA	2495	735	1.76322	0.726843	0	0	0	TRUE
AAEL005323-RA	560	559	0.00257854	-1.0338	0	0	0	TRUE
AAEL005324-RA	7075	9208	-0.380158	-1.41654	0	0	0	TRUE
AAEL005325-RA	632	121	2.38492	1.34854	0	0	0	TRUE
AAEL005336-RA	8159	428	4.25271	3.21633	0	0	0	TRUE
AAEL005338-RA	1048	1150	-0.133995	-1.17038	0	0	0	TRUE
AAEL005348-RB	635	150	2.08179	1.04541	0	0	0	TRUE
AAEL005351-RA	2237	447	2.32322	1.28684	0	0	0	TRUE
AAEL005357-RA	886	242	1.8723	0.835919	0	0	0	TRUE
AAEL005364-RA	233	248	-0.0900102	-1.12639	0	0	0	TRUE
AAEL005380-RA	4804	1427	1.75125	0.71487	0	0	0	TRUE
AAEL005383-RA	1103	171	2.68936	1.65298	0	0	0	TRUE
AAEL005384-RA	12382	1035	3.58054	2.54416	0	0	0	TRUE
AAEL005386-RA	23	83	-1.85148	-2.88786	0	0	0	TRUE
AAEL005390-RA	1420	290	2.29177	1.25539	0	0	0	TRUE
AAEL005395-RA	582	117	2.31451	1.27813	0	0	0	TRUE
AAEL005424-RA	5804	921	2.65577	1.61939	0	0	0	TRUE
AAEL005429-RA	4368	367	3.57312	2.53674	0	0	0	TRUE
AAEL005434-RA	42	229	-2.44689	-3.48327	0	0	0	TRUE
AAEL005437-RA	463	455	0.0251456	-1.01124	0	0	0	TRUE
AAEL005441-RA	1155	242	2.25481	1.21843	0	0	0	TRUE
AAEL005445-RA	507	81	2.64599	1.60961	0	0	0	TRUE
AAEL005451-RA	17225	10713	0.685141	-0.351239	0	0	0	TRUE
AAEL005453-RA	2612	516	2.33971	1.30333	0	0	0	TRUE
AAEL005454-RA	1364	422	1.69253	0.656148	0	0	0	TRUE
AAEL005457-RA	3049	696	2.13118	1.0948	0	0	0	TRUE
AAEL005458-RA	1476	1032	0.51625	-0.520131	0	0	0	TRUE
AAEL005460-RA	264	358	-0.439422	-1.4758	0	0	0	TRUE
AAEL005461-RA	1742	480	1.85964	0.823257	0	0	0	TRUE
AAEL005464-RA	380	447	-0.234275	-1.27066	0	0	0	TRUE
AAEL005469-RA	1816	466	1.96236	0.925982	0	0	0	TRUE
AAEL005471-RA	8592	764	3.49135	2.45497	0	0	0	TRUE
AAEL005482-RA	70	313	-2.16074	-3.19712	0	0	0	TRUE
AAEL005493-RA	1619	426	1.92618	0.889797	0	0	0	TRUE
AAEL005500-RA	1056	301	1.81077	0.774394	0	0	0	TRUE
AAEL005501-RA	602	68	3.14616	2.10978	0	0	0	TRUE
AAEL005510-RA	881	153	2.52561	1.48923	0	0	0	TRUE
AAEL005511-RA	1488	453	1.71579	0.679411	0	0	0	TRUE
AAEL005513-RA	1364	301	2.18001	1.14363	0	0	0	TRUE
AAEL005515-RE	4704	1131	2.05629	1.01991	0	0	0	TRUE
AAEL005522-RA	1977	528	1.9047	0.868322	0	0	0	TRUE
AAEL005523-RA	1252	322	1.9591	0.922721	0	0	0	TRUE
AAEL005524-RA	964	2085	-1.11294	-2.14932	0	0	0	TRUE
AAEL005526-RA	722	176	2.03642	1.00004	0	0	0	TRUE
AAEL005532-RA	1552	382	2.02248	0.986103	0	0	0	TRUE
AAEL005533-RA	1229	10	6.94134	5.90496	0	0	0	TRUE
AAEL005543-RA	404	593	-0.553677	-1.59006	0	0	0	TRUE
AAEL005544-RA	2650	904	1.5516	0.515217	0	0	0	TRUE
AAEL005558-RA	4379	1486	1.55917	0.522786	0	0	0	TRUE
AAEL005575-RA	2940	1944	0.596788	-0.439593	0	0	0	TRUE
AAEL005585-RA	603	126	2.25873	1.22235	0	0	0	TRUE
AAEL005592-RA	454	76	2.57862	1.54224	0	0	0	TRUE
AAEL005593-RA	1360	1565	-0.202556	-1.23894	0	0	0	TRUE
AAEL005597-RA	780	203	1.94199	0.905614	0	0	0	TRUE
AAEL005604-RA	27	99	-1.87447	-2.91085	0	0	0	TRUE
AAEL005610-RA	8147	9187	-0.173325	-1.20971	0	0	0	TRUE
AAEL005613-RA	2144	478	2.16522	1.12884	0	0	0	TRUE
AAEL005617-RA	2157	1486	0.537592	-0.498789	0	0	0	TRUE
AAEL005618-RA	401	621	-0.630991	-1.66737	0	0	0	TRUE
AAEL005629-RA	20960	12604	0.733757	-0.302624	0	0	0	TRUE
AAEL005634-RA	1334	299	2.15754	1.12116	0	0	0	TRUE
AAEL005635-RA	1353	325	2.05765	1.02127	0	0	0	TRUE
AAEL005638-RA	1120	1132	-0.0153752	-1.05176	0	0	0	TRUE
AAEL005651-RA	3028	1095	1.46743	0.431053	0	0	0	TRUE
AAEL005656-RA	773	662	0.223637	-0.812744	0	0	0	TRUE
AAEL005662-RA	2497	804	1.63493	0.598548	0	0	0	TRUE
AAEL005667-RA	731	905	-0.308046	-1.34443	0	0	0	TRUE
AAEL005705-RA	758	162	2.2262	1.18982	0	0	0	TRUE
AAEL005706-RA	1091	216	2.33655	1.30017	0	0	0	TRUE
AAEL005709-RA	1646	469	1.8113	0.774924	0	0	0	TRUE
AAEL005712-RA	8326	2029	2.03685	1.00047	0	0	0	TRUE
AAEL005719-RA	677	147	2.20334	1.16696	0	0	0	TRUE
AAEL005722-RA	44268	31987	0.468779	-0.567602	0	0	0	TRUE
AAEL005728-RA	2472	859	1.52495	0.488568	0	0	0	TRUE
AAEL005733-RA	429	777	-0.856937	-1.89332	0	0	0	TRUE
AAEL005739-RA	108	157	-0.539733	-1.57611	0	0	0	TRUE
AAEL005740-RA	2572	2086	0.302151	-0.734229	0	0	0	TRUE
AAEL005748-RA	158	313	-0.986238	-2.02262	0	0	0	TRUE
AAEL005763-RA	2998	452	2.72961	1.69322	0	0	0	TRUE
AAEL005766-RA	4588	4919	-0.1005	-1.13688	0	0	0	TRUE
AAEL005766-RB	8681	1016	3.09496	2.05858	0	0	0	TRUE
AAEL005768-RA	589	1046	-0.828543	-1.86492	0	0	0	TRUE
AAEL005769-RA	204	240	-0.234465	-1.27085	0	0	0	TRUE
AAEL005772-RA	957	1029	-0.104652	-1.14103	0	0	0	TRUE
AAEL005790-RA	3091	3182	-0.0418602	-1.07824	0	0	0	TRUE
AAEL005808-RA	184	305	-0.729103	-1.76548	0	0	0	TRUE
AAEL005811-RA	1397	428	1.70665	0.670268	0	0	0	TRUE
AAEL005813-RA	3289	741	2.1501	1.11372	0	0	0	TRUE
AAEL005817-RA	29426	19666	0.581388	-0.454993	0	0	0	TRUE
AAEL005819-RA	268	435	-0.698782	-1.73516	0	0	0	TRUE
AAEL005821-RA	5872	1018	2.52811	1.49173	0	0	0	TRUE
AAEL005827-RA	1642	270	2.60442	1.56804	0	0	0	TRUE
AAEL005830-RA	1091	236	2.20879	1.17241	0	0	0	TRUE
AAEL005832-RA	982	1108	-0.174163	-1.21054	0	0	0	TRUE
AAEL005833-RA	2717	558	2.28368	1.2473	0	0	0	TRUE
AAEL005837-RA	1052	208	2.33848	1.3021	0	0	0	TRUE
AAEL005839-RA	191	263	-0.46149	-1.49787	0	0	0	TRUE
AAEL005852-RA	2858	727	1.97498	0.938598	0	0	0	TRUE
AAEL005856-RA	2512	506	2.31163	1.27525	0	0	0	TRUE
AAEL005861-RA	5395	1290	2.06425	1.02787	0	0	0	TRUE
AAEL005868-RA	335	436	-0.380167	-1.41655	0	0	0	TRUE
AAEL005886-RA	2913	961	1.5999	0.563517	0	0	0	TRUE
AAEL005888-RA	443	81	2.45131	1.41493	0	0	0	TRUE
AAEL005893-RA	638	117	2.44705	1.41067	0	0	0	TRUE
AAEL005900-RA	626	62	3.33582	2.29944	0	0	0	TRUE
AAEL005904-RA	1854	286	2.69655	1.66017	0	0	0	TRUE
AAEL005915-RA	1442	426	1.75915	0.722765	0	0	0	TRUE
AAEL005916-RA	1340	294	2.18834	1.15196	0	0	0	TRUE
AAEL005918-RA	1029	218	2.23884	1.20246	0	0	0	TRUE
AAEL005922-RA	414	65	2.67112	1.63474	0	0	0	TRUE
AAEL005929-RA	1154	231	2.32068	1.2843	0	0	0	TRUE
AAEL005930-RA	11551	3410	1.76017	0.723793	0	0	0	TRUE
AAEL005931-RA	4480	1587	1.4972	0.460816	0	0	0	TRUE
AAEL005937-RA	2803	1009	1.47405	0.437665	0	0	0	TRUE
AAEL005938-RA	611	125	2.28924	1.25286	0	0	0	TRUE
AAEL005943-RA	492	93	2.40336	1.36697	0	0	0	TRUE
AAEL005946-RA	1096	1281	-0.225023	-1.2614	0	0	0	TRUE
AAEL005950-RA	118	202	-0.775568	-1.81195	0	0	0	TRUE
AAEL005961-RA	4188	11368	-1.44065	-2.47703	0	0	0	TRUE
AAEL005962-RA	677	153	2.14562	1.10924	0	0	0	TRUE
AAEL005968-RA	463	87	2.41192	1.37554	0	0	0	TRUE
AAEL005970-RA	3650	1116	1.70956	0.673179	0	0	0	TRUE
AAEL005977-RA	213	237	-0.154034	-1.19041	0	0	0	TRUE
AAEL006000-RB	168	226	-0.427862	-1.46424	0	0	0	TRUE
AAEL006004-RA	252	338	-0.4236	-1.45998	0	0	0	TRUE
AAEL006006-RA	1179	266	2.14807	1.11168	0	0	0	TRUE
AAEL006007-RA	1435	1045	0.457548	-0.578833	0	0	0	TRUE
AAEL006012-RA	1801	333	2.4352	1.39882	0	0	0	TRUE
AAEL006013-RA	2154	688	1.64654	0.610157	0	0	0	TRUE
AAEL006020-RA	1442	344	2.06759	1.03121	0	0	0	TRUE
AAEL006022-RA	2794	756	1.88587	0.849493	0	0	0	TRUE
AAEL006037-RA	890	88	3.33823	2.30185	0	0	0	TRUE
AAEL006038-RA	4907	1589	1.62672	0.590341	0	0	0	TRUE
AAEL006040-RA	2213	663	1.73892	0.702542	0	0	0	TRUE
AAEL006050-RA	1354	291	2.21814	1.18176	0	0	0	TRUE
AAEL006056-RA	859	217	1.98496	0.948582	0	0	0	TRUE
AAEL006057-RA	1307	401	1.70458	0.668204	0	0	0	TRUE
AAEL006062-RA	842	220	1.93632	0.899936	0	0	0	TRUE
AAEL006063-RA	636	152	2.06496	1.02857	0	0	0	TRUE
AAEL006070-RA	2558	4772	-0.899578	-1.93596	0	0	0	TRUE
AAEL006073-RA	1941	428	2.18112	1.14474	0	0	0	TRUE
AAEL006082-RA	1629	473	1.78407	0.747694	0	0	0	TRUE
AAEL006085-RA	6524	834	2.96764	1.93126	0	0	0	TRUE
AAEL006087-RA	3096	873	1.82635	0.789971	0	0	0	TRUE
AAEL006096-RA	106	174	-0.715023	-1.7514	0	0	0	TRUE
AAEL006112-RA	553	92	2.58757	1.55119	0	0	0	TRUE
AAEL006113-RA	380	36	3.39993	2.36355	0	0	0	TRUE
AAEL006116-RA	1920	620	1.63077	0.594385	0	0	0	TRUE
AAEL006121-RA	888	243	1.8696	0.833223	0	0	0	TRUE
AAEL006124-RA	1440	386	1.8994	0.863015	0	0	0	TRUE
AAEL006126-RB	154	0	NA	NA	0	0	0	TRUE
AAEL006136-RA	472	474	-0.0061002	-1.04248	0	0	0	TRUE
AAEL006138-RA	118678	8	13.8567	12.8203	0	0	0	TRUE
AAEL006139-RA	1134	1088	0.0597421	-0.976639	0	0	0	TRUE
AAEL006140-RA	969	116	3.06237	2.02599	0	0	0	TRUE
AAEL006143-RA	548	524	0.0646091	-0.971772	0	0	0	TRUE
AAEL006149-RA	973	247	1.97793	0.941548	0	0	0	TRUE
AAEL006152-RA	948	238	1.99393	0.957545	0	0	0	TRUE
AAEL006155-RA	2153	400	2.42828	1.3919	0	0	0	TRUE
AAEL006156-RA	1090	32	5.09011	4.05373	0	0	0	TRUE
AAEL006164-RA	308	339	-0.138355	-1.17474	0	0	0	TRUE
AAEL006169-RA	1989	1323	0.58823	-0.448151	0	0	0	TRUE
AAEL006174-RA	1282	357	1.8444	0.808019	0	0	0	TRUE
AAEL006177-RA	1646	317	2.37641	1.34003	0	0	0	TRUE
AAEL006185-RA	1261	364	1.79256	0.756177	0	0	0	TRUE
AAEL006186-RA	891	707	0.333715	-0.702666	0	0	0	TRUE
AAEL006190-RA	138	221	-0.679378	-1.71576	0	0	0	TRUE
AAEL006191-RA	1763	354	2.31621	1.27983	0	0	0	TRUE
AAEL006194-RA	1537	1102	0.479993	-0.556388	0	0	0	TRUE
AAEL006196-RA	4248	925	2.19926	1.16288	0	0	0	TRUE
AAEL006201-RA	150	201	-0.422233	-1.45861	0	0	0	TRUE
AAEL006205-RB	1280	290	2.14202	1.10564	0	0	0	TRUE
AAEL006208-RA	1465	285	2.36187	1.32549	0	0	0	TRUE
AAEL006209-RA	740	125	2.5656	1.52922	0	0	0	TRUE
AAEL006210-RA	3445	2600	0.405992	-0.630388	0	0	0	TRUE
AAEL006211-RA	1013	240	2.07753	1.04115	0	0	0	TRUE
AAEL006216-RA	108	183	-0.760812	-1.79719	0	0	0	TRUE
AAEL006222-RA	2011	2218	-0.141346	-1.17773	0	0	0	TRUE
AAEL006224-RA	605	518	0.223983	-0.812398	0	0	0	TRUE
AAEL006226-RA	1244	231	2.42902	1.39264	0	0	0	TRUE
AAEL006231-RA	984	249	1.98251	0.946132	0	0	0	TRUE
AAEL006235-RA	1483	365	2.02255	0.986169	0	0	0	TRUE
AAEL006239-RA	5812	730	2.99307	1.95669	0	0	0	TRUE
AAEL006240-RA	338	420	-0.313366	-1.34975	0	0	0	TRUE
AAEL006243-RA	467	35	3.738	2.70161	0	0	0	TRUE
AAEL006247-RA	1805	457	1.98173	0.945352	0	0	0	TRUE
AAEL006248-RA	89	171	-0.942119	-1.9785	0	0	0	TRUE
AAEL006249-RA	7721	1683	2.19775	1.16137	0	0	0	TRUE
AAEL006256-RA	645	635	0.0225426	-1.01384	0	0	0	TRUE
AAEL006259-RA	141487	96387	0.553759	-0.482622	0	0	0	TRUE
AAEL006271-RC	1830	419	2.12682	1.09044	0	0	0	TRUE
AAEL006278-RA	128	174	-0.442943	-1.47932	0	0	0	TRUE
AAEL006279-RA	984	143	2.78264	1.74626	0	0	0	TRUE
AAEL006298-RA	482	91	2.40509	1.36871	0	0	0	TRUE
AAEL006303-RA	1021	224	2.18841	1.15203	0	0	0	TRUE
AAEL006307-RA	3666	3356	0.127464	-0.908917	0	0	0	TRUE
AAEL006315-RA	2826	788	1.84249	0.806113	0	0	0	TRUE
AAEL006320-RA	3045	734	2.05259	1.01621	0	0	0	TRUE
AAEL006323-RA	156	243	-0.63941	-1.67579	0	0	0	TRUE
AAEL006331-RA	1176	204	2.52725	1.49087	0	0	0	TRUE
AAEL006332-RA	343	53	2.69414	1.65776	0	0	0	TRUE
AAEL006337-RA	949	220	2.1089	1.07252	0	0	0	TRUE
AAEL006351-RA	523	451	0.213684	-0.822697	0	0	0	TRUE
AAEL006362-RA	2525	782	1.69104	0.654662	0	0	0	TRUE
AAEL006372-RA	87	269	-1.62852	-2.6649	0	0	0	TRUE
AAEL006374-RA	542	113	2.26197	1.22559	0	0	0	TRUE
AAEL006381-RA	684	42	4.02554	2.98915	0	0	0	TRUE
AAEL006389-RA	4218	461	3.19372	2.15734	0	0	0	TRUE
AAEL006392-RA	1145	242	2.24227	1.20589	0	0	0	TRUE
AAEL006395-RA	1449	412	1.81434	0.777961	0	0	0	TRUE
AAEL006407-RA	331	43	2.94442	1.90804	0	0	0	TRUE
AAEL006415-RA	3279	1085	1.59556	0.55918	0	0	0	TRUE
AAEL006425-RA	1403	13923	-3.31088	-4.34726	0	0	0	TRUE
AAEL006435-RA	1305	361	1.85398	0.817598	0	0	0	TRUE
AAEL006439-RA	239	345	-0.529586	-1.56597	0	0	0	TRUE
AAEL006441-RA	1279	350	1.86959	0.833209	0	0	0	TRUE
AAEL006443-RA	74	131	-0.82397	-1.86035	0	0	0	TRUE
AAEL006446-RA	1468	2127	-0.534968	-1.57135	0	0	0	TRUE
AAEL006447-RA	1509	453	1.73601	0.699629	0	0	0	TRUE
AAEL006450-RA	670	134	2.32193	1.28555	0	0	0	TRUE
AAEL006458-RA	2020	495	2.02885	0.992474	0	0	0	TRUE
AAEL006460-RA	588	127	2.21099	1.17461	0	0	0	TRUE
AAEL006466-RA	1761	166	3.40714	2.37076	0	0	0	TRUE
AAEL006474-RA	1875	471	1.99309	0.956711	0	0	0	TRUE
AAEL006483-RA	605	4492	-2.89235	-3.92873	0	0	0	TRUE
AAEL006498-RA	31973	29742	0.104352	-0.932028	0	0	0	TRUE
AAEL006499-RA	1049	235	2.15828	1.1219	0	0	0	TRUE
AAEL006509-RA	3603	2922	0.302242	-0.734138	0	0	0	TRUE
AAEL006511-RA	14978	8589	0.802283	-0.234098	0	0	0	TRUE
AAEL006512-RA	1678	465	1.85144	0.815059	0	0	0	TRUE
AAEL006519-RA	3135	880	1.83289	0.796509	0	0	0	TRUE
AAEL006523-RA	571	100	2.51349	1.47711	0	0	0	TRUE
AAEL006526-RA	304	326	-0.100801	-1.13718	0	0	0	TRUE
AAEL006529-RA	1643	408	2.00969	0.973311	0	0	0	TRUE
AAEL006542-RA	2164	115	4.23399	3.19761	0	0	0	TRUE
AAEL006556-RA	469	94	2.31886	1.28247	0	0	0	TRUE
AAEL006560-RA	1136	204	2.47732	1.44094	0	0	0	TRUE
AAEL006563-RA	11212	5	11.1308	10.0944	0	0	0	TRUE
AAEL006573-RA	1078	1114	-0.0473921	-1.08377	0	0	0	TRUE
AAEL006575-RB	314	333	-0.0847576	-1.12114	0	0	0	TRUE
AAEL006577-RA	3562	1092	1.70571	0.669334	0	0	0	TRUE
AAEL006581-RA	561	29	4.27388	3.2375	0	0	0	TRUE
AAEL006582-RA	1874	1884	-0.00767801	-1.04406	0	0	0	TRUE
AAEL006589-RA	1656	491	1.75391	0.717527	0	0	0	TRUE
AAEL006609-RA	362	657	-0.859904	-1.89628	0	0	0	TRUE
AAEL006611-RA	1060	274	1.95182	0.915436	0	0	0	TRUE
AAEL006617-RA	1289	242	2.41317	1.37679	0	0	0	TRUE
AAEL006632-RB	301	36	3.06369	2.02731	0	0	0	TRUE
AAEL006633-RA	1285	323	1.99216	0.955781	0	0	0	TRUE
AAEL006634-RA	2925	382	2.93679	1.90041	0	0	0	TRUE
AAEL006640-RA	839	191	2.1351	1.09872	0	0	0	TRUE
AAEL006642-RA	22667	7830	1.53351	0.497128	0	0	0	TRUE
AAEL006646-RA	756	172	2.13598	1.0996	0	0	0	TRUE
AAEL006662-RA	51	129	-1.3388	-2.37518	0	0	0	TRUE
AAEL006674-RA	873	675	0.371094	-0.665287	0	0	0	TRUE
AAEL006676-RA	709	142	2.31989	1.28351	0	0	0	TRUE
AAEL006680-RA	2106	539	1.96615	0.929767	0	0	0	TRUE
AAEL006684-RA	766	176	2.12177	1.08539	0	0	0	TRUE
AAEL006691-RA	159	399	-1.32736	-2.36374	0	0	0	TRUE
AAEL006698-RA	20075	13487	0.573831	-0.46255	0	0	0	TRUE
AAEL006699-RA	179	361	-1.01204	-2.04842	0	0	0	TRUE
AAEL006700-RA	11	64	-2.54057	-3.57695	0	0	0	TRUE
AAEL006704-RA	11385	10457	0.122665	-0.913716	0	0	0	TRUE
AAEL006712-RA	351	40	3.1334	2.09702	0	0	0	TRUE
AAEL006713-RA	1455	283	2.36215	1.32576	0	0	0	TRUE
AAEL006715-RA	959	224	2.09803	1.06165	0	0	0	TRUE
AAEL006719-RA	2540	1939	0.389516	-0.646865	0	0	0	TRUE
AAEL006726-RA	2271	569	1.99683	0.960446	0	0	0	TRUE
AAEL006728-RA	1219	334	1.86778	0.831397	0	0	0	TRUE
AAEL006730-RA	2109	717	1.55651	0.520133	0	0	0	TRUE
AAEL006741-RA	2253	1719	0.390278	-0.646103	0	0	0	TRUE
AAEL006744-RA	3437	828	2.05345	1.01707	0	0	0	TRUE
AAEL006749-RA	153	196	-0.357322	-1.3937	0	0	0	TRUE
AAEL006750-RA	523	95	2.46081	1.42443	0	0	0	TRUE
AAEL006752-RA	1219	245	2.31484	1.27846	0	0	0	TRUE
AAEL006772-RA	428	67	2.67538	1.639	0	0	0	TRUE
AAEL006782-RA	858	121	2.82597	1.78959	0	0	0	TRUE
AAEL006783-RA	2636	797	1.7257	0.689318	0	0	0	TRUE
AAEL006788-RA	442	78	2.5025	1.46612	0	0	0	TRUE
AAEL006792-RA	2522	683	1.88461	0.84823	0	0	0	TRUE
AAEL006794-RA	3158	641	2.30061	1.26423	0	0	0	TRUE
AAEL006799-RA	499	93	2.42374	1.38736	0	0	0	TRUE
AAEL006800-RA	1309	280	2.22497	1.18859	0	0	0	TRUE
AAEL006803-RA	699	174	2.00621	0.969824	0	0	0	TRUE
AAEL006805-RA	61	263	-2.10818	-3.14456	0	0	0	TRUE
AAEL006813-RA	1041	238	2.12894	1.09256	0	0	0	TRUE
AAEL006815-RA	151	186	-0.300754	-1.33713	0	0	0	TRUE
AAEL006820-RA	14679	3042	2.27066	1.23428	0	0	0	TRUE
AAEL006822-RA	393	440	-0.162974	-1.19936	0	0	0	TRUE
AAEL006823-RA	2802	150	4.22342	3.18704	0	0	0	TRUE
AAEL006827-RA	389	64	2.60363	1.56725	0	0	0	TRUE
AAEL006829-RA	1198	867	0.466524	-0.569857	0	0	0	TRUE
AAEL006830-RA	3706	781	2.24647	1.21009	0	0	0	TRUE
AAEL006834-RA	359	4301	-3.58262	-4.619	0	0	0	TRUE
AAEL006866-RA	6990	5833	0.261054	-0.775326	0	0	0	TRUE
AAEL006870-RA	777	202	1.94356	0.907178	0	0	0	TRUE
AAEL006873-RA	1666	1204	0.468553	-0.567828	0	0	0	TRUE
AAEL006876-RA	2555	787	1.69889	0.662507	0	0	0	TRUE
AAEL006885-RA	3773	2363	0.675092	-0.361288	0	0	0	TRUE
AAEL006890-RA	7366	2184	1.75391	0.717528	0	0	0	TRUE
AAEL006891-RA	848	144	2.558	1.52161	0	0	0	TRUE
AAEL006895-RA	924	931	-0.0108883	-1.04727	0	0	0	TRUE
AAEL006902-RA	18	289	-4.005	-5.04138	0	0	0	TRUE
AAEL006903-RA	116	3	5.27302	4.23664	0	0	0	TRUE
AAEL006910-RA	2911	803	1.85804	0.821662	0	0	0	TRUE
AAEL006919-RA	81	150	-0.888969	-1.92535	0	0	0	TRUE
AAEL006928-RA	5533	4747	0.221046	-0.815335	0	0	0	TRUE
AAEL006937-RA	1214	305	1.99289	0.956506	0	0	0	TRUE
AAEL006946-RA	3665	2364	0.632583	-0.403798	0	0	0	TRUE
AAEL006956-RA	6437	2270	1.5037	0.467315	0	0	0	TRUE
AAEL006958-RA	2009	623	1.68917	0.652793	0	0	0	TRUE
AAEL006959-RA	6131	1775	1.7883	0.751923	0	0	0	TRUE
AAEL006978-RA	609	664	-0.124741	-1.16112	0	0	0	TRUE
AAEL006983-RA	409	64	2.67596	1.63958	0	0	0	TRUE
AAEL006995-RA	90	139	-0.627088	-1.66347	0	0	0	TRUE
AAEL006998-RA	751	189	1.99043	0.954046	0	0	0	TRUE
AAEL007007-RA	2433	334	2.86482	1.82844	0	0	0	TRUE
AAEL007010-RA	140	193	-0.463174	-1.49955	0	0	0	TRUE
AAEL007017-RA	1921	454	2.08109	1.04471	0	0	0	TRUE
AAEL007030-RA	7569	478	3.98502	2.94864	0	0	0	TRUE
AAEL007041-RA	2711	921	1.55755	0.521171	0	0	0	TRUE
AAEL007043-RA	3172	1002	1.66251	0.626129	0	0	0	TRUE
AAEL007045-RA	531	82	2.69502	1.65864	0	0	0	TRUE
AAEL007046-RA	1199	140	3.09833	2.06195	0	0	0	TRUE
AAEL007050-RA	57	265	-2.21696	-3.25334	0	0	0	TRUE
AAEL007054-RA	783	700	0.161657	-0.874723	0	0	0	TRUE
AAEL007071-RA	1392	397	1.80995	0.773567	0	0	0	TRUE
AAEL007075-RA	2503	641	1.96526	0.928881	0	0	0	TRUE
AAEL007077-RA	1457	448	1.70143	0.665049	0	0	0	TRUE
AAEL007078-RA	9807	3623	1.43663	0.400246	0	0	0	TRUE
AAEL007090-RA	547	69	2.98687	1.95049	0	0	0	TRUE
AAEL007097-RA	15781	1590	3.31109	2.27471	0	0	0	TRUE
AAEL007102-RA	33	148	-2.16506	-3.20144	0	0	0	TRUE
AAEL007103-RA	17	141	-3.05209	-4.08847	0	0	0	TRUE
AAEL007123-RA	1627	406	2.00266	0.966282	0	0	0	TRUE
AAEL007128-RA	48	188	-1.96963	-3.00601	0	0	0	TRUE
AAEL007132-RA	9065	2982	1.60403	0.567646	0	0	0	TRUE
AAEL007135-RA	2021	2096	-0.0525694	-1.08895	0	0	0	TRUE
AAEL007136-RA	1239	266	2.21968	1.1833	0	0	0	TRUE
AAEL007137-RA	930	253	1.87809	0.841712	0	0	0	TRUE
AAEL007139-RA	24	77	-1.68182	-2.7182	0	0	0	TRUE
AAEL007160-RA	4472	1306	1.77577	0.739384	0	0	0	TRUE
AAEL007162-RA	964	780	0.305559	-0.730822	0	0	0	TRUE
AAEL007171-RA	1306	222	2.55652	1.52014	0	0	0	TRUE
AAEL007176-RA	389	66	2.55923	1.52285	0	0	0	TRUE
AAEL007181-RA	1722	469	1.87643	0.840044	0	0	0	TRUE
AAEL007197-RA	229	296	-0.37025	-1.40663	0	0	0	TRUE
AAEL007201-RA	5942	2203	1.43148	0.395098	0	0	0	TRUE
AAEL007202-RA	791	206	1.94103	0.904653	0	0	0	TRUE
AAEL007218-RA	316	331	-0.0669067	-1.10329	0	0	0	TRUE
AAEL007226-RA	943	190	2.31126	1.27488	0	0	0	TRUE
AAEL007229-RA	991	157	2.65812	1.62174	0	0	0	TRUE
AAEL007240-RA	2623	738	1.82953	0.793144	0	0	0	TRUE
AAEL007242-RA	3465	974	1.83086	0.794481	0	0	0	TRUE
AAEL007244-RA	313	43	2.86375	1.82737	0	0	0	TRUE
AAEL007245-RA	2637	735	1.84308	0.806701	0	0	0	TRUE
AAEL007250-RA	386	51	2.92003	1.88365	0	0	0	TRUE
AAEL007251-RA	510	110	2.21299	1.17661	0	0	0	TRUE
AAEL007252-RA	3190	494	2.69097	1.65459	0	0	0	TRUE
AAEL007258-RA	5104	1165	2.1313	1.09492	0	0	0	TRUE
AAEL007270-RA	1342	300	2.16135	1.12497	0	0	0	TRUE
AAEL007281-RA	226	892	-1.98072	-3.0171	0	0	0	TRUE
AAEL007286-RA	772	76	3.34453	2.30815	0	0	0	TRUE
AAEL007289-RA	904	206	2.13368	1.0973	0	0	0	TRUE
AAEL007295-RA	259	22	3.55738	2.521	0	0	0	TRUE
AAEL007297-RA	1266	336	1.91374	0.877363	0	0	0	TRUE
AAEL007306-RA	6343	5931	0.09689	-0.939491	0	0	0	TRUE
AAEL007308-RA	719	155	2.21372	1.17734	0	0	0	TRUE
AAEL007309-RA	603	133	2.18073	1.14435	0	0	0	TRUE
AAEL007312-RA	1074	210	2.35453	1.31815	0	0	0	TRUE
AAEL007342-RA	1031	1367	-0.406969	-1.44335	0	0	0	TRUE
AAEL007349-RA	117	261	-1.15754	-2.19392	0	0	0	TRUE
AAEL007353-RA	1000	266	1.9105	0.874121	0	0	0	TRUE
AAEL007354-RA	270	292	-0.113009	-1.14939	0	0	0	TRUE
AAEL007358-RA	322	36	3.16099	2.12461	0	0	0	TRUE
AAEL007360-RA	444	83	2.41938	1.383	0	0	0	TRUE
AAEL007376-RA	1781	579	1.62105	0.584671	0	0	0	TRUE
AAEL007395-RA	663	111	2.57845	1.54207	0	0	0	TRUE
AAEL007402-RA	4297	1113	1.94888	0.912495	0	0	0	TRUE
AAEL007416-RA	473	30	3.97881	2.94242	0	0	0	TRUE
AAEL007417-RA	4743	1076	2.14012	1.10374	0	0	0	TRUE
AAEL007432-RA	75427	96	9.61783	8.58145	0	0	0	TRUE
AAEL007436-RA	873	130	2.74747	1.71109	0	0	0	TRUE
AAEL007447-RA	2228	393	2.50315	1.46677	0	0	0	TRUE
AAEL007449-RA	3794	945	2.00533	0.968953	0	0	0	TRUE
AAEL007452-RA	1510	1577	-0.0626341	-1.09901	0	0	0	TRUE
AAEL007454-RA	953	192	2.31137	1.27499	0	0	0	TRUE
AAEL007458-RA	605	76	2.99286	1.95648	0	0	0	TRUE
AAEL007465-RA	345	400	-0.213404	-1.24978	0	0	0	TRUE
AAEL007473-RA	180	212	-0.236067	-1.27245	0	0	0	TRUE
AAEL007478-RA	905	841	0.105812	-0.930569	0	0	0	TRUE
AAEL007480-RA	898	184	2.28701	1.25063	0	0	0	TRUE
AAEL007488-RA	879	776	0.179807	-0.856574	0	0	0	TRUE
AAEL007496-RA	591	118	2.32437	1.28799	0	0	0	TRUE
AAEL007501-RA	612	117	2.38702	1.35064	0	0	0	TRUE
AAEL007506-RA	6685	2343	1.51257	0.47619	0	0	0	TRUE
AAEL007512-RA	766	196	1.96649	0.93011	0	0	0	TRUE
AAEL007535-RA	257	308	-0.261162	-1.29754	0	0	0	TRUE
AAEL007538-RA	1680	366	2.19855	1.16216	0	0	0	TRUE
AAEL007542-RA	322	520	-0.691451	-1.72783	0	0	0	TRUE
AAEL007544-RA	1604	358	2.16364	1.12726	0	0	0	TRUE
AAEL007555-RA	8236	453	4.18436	3.14798	0	0	0	TRUE
AAEL007558-RA	1992	626	1.66998	0.633602	0	0	0	TRUE
AAEL007562-RA	841	141	2.57641	1.54003	0	0	0	TRUE
AAEL007563-RA	3449	845	2.02915	0.992774	0	0	0	TRUE
AAEL007569-RA	1853	544	1.76818	0.731803	0	0	0	TRUE
AAEL007584-RA	1229	194	2.66336	1.62698	0	0	0	TRUE
AAEL007585-RA	192	0	NA	NA	0	0	0	TRUE
AAEL007599-RA	4730	2	11.2076	10.1712	0	0	0	TRUE
AAEL007601-RA	2404	1	11.2312	10.1948	0	0	0	TRUE
AAEL007606-RA	382	57	2.74454	1.70816	0	0	0	TRUE
AAEL007609-RA	4460	1022	2.12565	1.08927	0	0	0	TRUE
AAEL007613-RA	620	133	2.22084	1.18446	0	0	0	TRUE
AAEL007619-RA	382	373	0.034397	-1.00198	0	0	0	TRUE
AAEL007637-RA	1399	279	2.32606	1.28968	0	0	0	TRUE
AAEL007638-RA	2096	478	2.13256	1.09618	0	0	0	TRUE
AAEL007649-RA	469	81	2.53359	1.49721	0	0	0	TRUE
AAEL007653-RA	122	785	-2.68581	-3.72219	0	0	0	TRUE
AAEL007657-RA	2003	651	1.62143	0.585052	0	0	0	TRUE
AAEL007672-RA	893	186	2.26336	1.22698	0	0	0	TRUE
AAEL007680-RA	163	298	-0.87044	-1.90682	0	0	0	TRUE
AAEL007681-RA	4250	4300	-0.0168738	-1.05325	0	0	0	TRUE
AAEL007684-RA	6	55	-3.1964	-4.23278	0	0	0	TRUE
AAEL007686-RA	1239	211	2.55386	1.51748	0	0	0	TRUE
AAEL007690-RA	1879	475	1.98397	0.947585	0	0	0	TRUE
AAEL007698-RA	4971	966	2.36344	1.32706	0	0	0	TRUE
AAEL007701-RA	1140	250	2.18903	1.15265	0	0	0	TRUE
AAEL007713-RA	638	132	2.27302	1.23664	0	0	0	TRUE
AAEL007718-RA	5152	3066	0.748775	-0.287606	0	0	0	TRUE
AAEL007726-RA	514	83	2.63059	1.5942	0	0	0	TRUE
AAEL007778-RA	1674	1589	0.0751804	-0.9612	0	0	0	TRUE
AAEL007783-RA	1190	184	2.69318	1.6568	0	0	0	TRUE
AAEL007784-RA	98	172	-0.811555	-1.84794	0	0	0	TRUE
AAEL007787-RA	5065	1603	1.65979	0.623407	0	0	0	TRUE
AAEL007791-RA	34	108	-1.66742	-2.70381	0	0	0	TRUE
AAEL007796-RA	101	189	-0.904031	-1.94041	0	0	0	TRUE
AAEL007797-RA	543	116	2.22683	1.19045	0	0	0	TRUE
AAEL007802-RA	783	134	2.54678	1.5104	0	0	0	TRUE
AAEL007803-RA	844	147	2.52143	1.48505	0	0	0	TRUE
AAEL007807-RA	69	158	-1.19526	-2.23164	0	0	0	TRUE
AAEL007810-RA	775	137	2.50002	1.46364	0	0	0	TRUE
AAEL007812-RA	1603	5	8.32463	7.28825	0	0	0	TRUE
AAEL007813-RA	2681	542	2.30641	1.27003	0	0	0	TRUE
AAEL007818-RB	6	381	-5.98868	-7.02507	0	0	0	TRUE
AAEL007823-RA	3467	1118	1.63277	0.596387	0	0	0	TRUE
AAEL007829-RA	1059	240	2.1416	1.10522	0	0	0	TRUE
AAEL007840-RA	1033	219	2.23784	1.20146	0	0	0	TRUE
AAEL007841-RA	5685	1523	1.90024	0.863864	0	0	0	TRUE
AAEL007847-RA	2356	385	2.61341	1.57703	0	0	0	TRUE
AAEL007853-RA	505	106	2.25222	1.21584	0	0	0	TRUE
AAEL007857-RA	1155	256	2.17368	1.1373	0	0	0	TRUE
AAEL007861-RA	58	136	-1.22948	-2.26586	0	0	0	TRUE
AAEL007863-RA	786	160	2.29646	1.26008	0	0	0	TRUE
AAEL007868-RA	5038	5205	-0.047047	-1.08343	0	0	0	TRUE
AAEL007874-RA	712	660	0.109411	-0.92697	0	0	0	TRUE
AAEL007880-RA	19148	3815	2.32744	1.29106	0	0	0	TRUE
AAEL007881-RA	3269	2131	0.617319	-0.419062	0	0	0	TRUE
AAEL007888-RA	2746	1829	0.586277	-0.450104	0	0	0	TRUE
AAEL007892-RA	1948	522	1.89987	0.863491	0	0	0	TRUE
AAEL007898-RA	4910	3972	0.305857	-0.730523	0	0	0	TRUE
AAEL007905-RA	494	30	4.04148	3.0051	0	0	0	TRUE
AAEL007909-RA	1350	142	3.249	2.21262	0	0	0	TRUE
AAEL007926-RA	2773	583	2.24988	1.2135	0	0	0	TRUE
AAEL007931-RA	448	75	2.57854	1.54216	0	0	0	TRUE
AAEL007945-RA	4409	2828	0.640669	-0.395711	0	0	0	TRUE
AAEL007948-RA	445	34	3.7102	2.67382	0	0	0	TRUE
AAEL007951-RA	1341	205	2.70961	1.67323	0	0	0	TRUE
AAEL007971-RA	1978	539	1.87569	0.839304	0	0	0	TRUE
AAEL007980-RA	1419	375	1.91991	0.883531	0	0	0	TRUE
AAEL007986-RA	5124	3514	0.544156	-0.492225	0	0	0	TRUE
AAEL007987-RA	2952	758	1.96142	0.925042	0	0	0	TRUE
AAEL007990-RB	173	231	-0.417121	-1.4535	0	0	0	TRUE
AAEL008000-RA	1306	354	1.88333	0.846953	0	0	0	TRUE
AAEL008002-RA	2218	2122	0.0638347	-0.972546	0	0	0	TRUE
AAEL008006-RA	1172	1245	-0.0871732	-1.12355	0	0	0	TRUE
AAEL008007-RA	169	339	-1.00426	-2.04064	0	0	0	TRUE
AAEL008015-RA	3092	927	1.7379	0.701518	0	0	0	TRUE
AAEL008020-RA	1768	513	1.78509	0.748707	0	0	0	TRUE
AAEL008027-RA	4513	839	2.42734	1.39096	0	0	0	TRUE
AAEL008028-RA	3039	406	2.90405	1.86766	0	0	0	TRUE
AAEL008046-RA	1024	99	3.37064	2.33426	0	0	0	TRUE
AAEL008066-RA	29	123	-2.08453	-3.12091	0	0	0	TRUE
AAEL008068-RA	898	228	1.97768	0.941301	0	0	0	TRUE
AAEL008069-RA	309	301	0.0378434	-0.998537	0	0	0	TRUE
AAEL008072-RA	2001	1718	0.219991	-0.81639	0	0	0	TRUE
AAEL008085-RA	89	357	-2.00405	-3.04043	0	0	0	TRUE
AAEL008096-RA	527	56	3.2343	2.19792	0	0	0	TRUE
AAEL008097-RA	318	401	-0.334575	-1.37096	0	0	0	TRUE
AAEL008100-RA	1504	389	1.95096	0.914582	0	0	0	TRUE
AAEL008105-RB	590	100	2.56071	1.52433	0	0	0	TRUE
AAEL008106-RA	267	449	-0.749876	-1.78626	0	0	0	TRUE
AAEL008107-RA	10714	3653	1.55234	0.515963	0	0	0	TRUE
AAEL008108-RA	624	546	0.192645	-0.843736	0	0	0	TRUE
AAEL008110-RA	2065	647	1.6743	0.637923	0	0	0	TRUE
AAEL008126-RA	1396	331	2.0764	1.04001	0	0	0	TRUE
AAEL008134-RA	6003	980	2.61483	1.57845	0	0	0	TRUE
AAEL008137-RA	1143	138	3.05009	2.0137	0	0	0	TRUE
AAEL008141-RA	588	511	0.202493	-0.833888	0	0	0	TRUE
AAEL008144-RA	174	368	-1.08062	-2.117	0	0	0	TRUE
AAEL008155-RA	193	1350	-2.80629	-3.84267	0	0	0	TRUE
AAEL008166-RA	8454	6811	0.311767	-0.724613	0	0	0	TRUE
AAEL008171-RA	4888	1854	1.3986	0.362222	0	0	0	TRUE
AAEL008177-RA	2232	444	2.32971	1.29332	0	0	0	TRUE
AAEL008182-RA	925	122	2.92257	1.88619	0	0	0	TRUE
AAEL008183-RA	393	62	2.66419	1.62781	0	0	0	TRUE
AAEL008188-RA	37942	26264	0.530709	-0.505672	0	0	0	TRUE
AAEL008189-RA	588	133	2.14439	1.10801	0	0	0	TRUE
AAEL008198-RA	3084	963	1.6792	0.642814	0	0	0	TRUE
AAEL008210-RA	1520	325	2.22556	1.18918	0	0	0	TRUE
AAEL008216-RA	4243	1204	1.81725	0.780868	0	0	0	TRUE
AAEL008220-RA	1189	353	1.75201	0.715628	0	0	0	TRUE
AAEL008242-RA	2421	589	2.03926	1.00288	0	0	0	TRUE
AAEL008244-RA	2451	829	1.56393	0.527546	0	0	0	TRUE
AAEL008247-RA	2666	511	2.38328	1.3469	0	0	0	TRUE
AAEL008257-RA	7094	2171	1.70824	0.671859	0	0	0	TRUE
AAEL008280-RA	30	84	-1.48543	-2.52181	0	0	0	TRUE
AAEL008285-RA	36	377	-3.3885	-4.42488	0	0	0	TRUE
AAEL008289-RA	427	1112	-1.38085	-2.41723	0	0	0	TRUE
AAEL008291-RA	1271	383	1.73055	0.694167	0	0	0	TRUE
AAEL008305-RA	2043	1831	0.158057	-0.878323	0	0	0	TRUE
AAEL008306-RA	3378	994	1.76485	0.728471	0	0	0	TRUE
AAEL008309-RA	1766	524	1.75285	0.716466	0	0	0	TRUE
AAEL008310-RA	523	609	-0.219631	-1.25601	0	0	0	TRUE
AAEL008319-RA	1222	238	2.36021	1.32383	0	0	0	TRUE
AAEL008328-RA	2013	666	1.59575	0.559372	0	0	0	TRUE
AAEL008329-RA	17049	10934	0.640866	-0.395515	0	0	0	TRUE
AAEL008330-RA	1248	262	2.25198	1.2156	0	0	0	TRUE
AAEL008342-RA	103	153	-0.570887	-1.60727	0	0	0	TRUE
AAEL008364-RA	2608	833	1.64656	0.610175	0	0	0	TRUE
AAEL008365-RA	128	520	-2.02237	-3.05875	0	0	0	TRUE
AAEL008366-RA	1149	250	2.20038	1.164	0	0	0	TRUE
AAEL008367-RA	440	85	2.37197	1.33559	0	0	0	TRUE
AAEL008370-RA	2257	629	1.84327	0.806894	0	0	0	TRUE
AAEL008375-RA	945	240	1.97728	0.940899	0	0	0	TRUE
AAEL008377-RA	1108	200	2.46989	1.43351	0	0	0	TRUE
AAEL008381-RA	2156	246	3.13163	2.09525	0	0	0	TRUE
AAEL008382-RA	1550	371	2.06278	1.0264	0	0	0	TRUE
AAEL008389-RA	5532	1829	1.59675	0.560365	0	0	0	TRUE
AAEL008391-RA	352	56	2.65208	1.6157	0	0	0	TRUE
AAEL008393-RA	1138	230	2.30679	1.27041	0	0	0	TRUE
AAEL008400-RA	1626	499	1.70422	0.667835	0	0	0	TRUE
AAEL008413-RA	1241	358	1.79347	0.757091	0	0	0	TRUE
AAEL008430-RA	773	1637	-1.08251	-2.11889	0	0	0	TRUE
AAEL008431-RA	4742	937	2.33937	1.30299	0	0	0	TRUE
AAEL008452-RA	89	160	-0.846195	-1.88258	0	0	0	TRUE
AAEL008459-RA	841	211	1.99486	0.958482	0	0	0	TRUE
AAEL008461-RA	4345	1102	1.97923	0.942851	0	0	0	TRUE
AAEL008462-RA	1753	366	2.25991	1.22353	0	0	0	TRUE
AAEL008463-RA	710	151	2.23327	1.19689	0	0	0	TRUE
AAEL008468-RA	2059	197	3.38568	2.3493	0	0	0	TRUE
AAEL008473-RA	482	535	-0.150506	-1.18689	0	0	0	TRUE
AAEL008475-RA	1265	262	2.2715	1.23512	0	0	0	TRUE
AAEL008482-RA	620	147	2.07645	1.04007	0	0	0	TRUE
AAEL008484-RA	4165	1218	1.7738	0.737422	0	0	0	TRUE
AAEL008485-RA	656	580	0.177643	-0.858738	0	0	0	TRUE
AAEL008490-RA	1063	996	0.0939239	-0.942457	0	0	0	TRUE
AAEL008494-RA	3915	872	2.16661	1.13023	0	0	0	TRUE
AAEL008500-RA	9606	2148	2.16094	1.12456	0	0	0	TRUE
AAEL008503-RA	781	187	2.06228	1.0259	0	0	0	TRUE
AAEL008519-RA	1316	166	2.9869	1.95052	0	0	0	TRUE
AAEL008542-RA	5303	1949	1.44407	0.407694	0	0	0	TRUE
AAEL008557-RA	1564	407	1.94214	0.905759	0	0	0	TRUE
AAEL008559-RA	746	99	2.91368	1.87729	0	0	0	TRUE
AAEL008562-RA	2171	636	1.77126	0.73488	0	0	0	TRUE
AAEL008565-RA	2491	836	1.57515	0.538769	0	0	0	TRUE
AAEL008567-RA	16	1178	-6.20212	-7.2385	0	0	0	TRUE
AAEL008572-RA	867	207	2.0664	1.03002	0	0	0	TRUE
AAEL008575-RA	813	188	2.11252	1.07614	0	0	0	TRUE
AAEL008578-RA	3171	810	1.96894	0.932563	0	0	0	TRUE
AAEL008579-RA	2574	764	1.75237	0.715987	0	0	0	TRUE
AAEL008580-RA	1665	333	2.32193	1.28555	0	0	0	TRUE
AAEL008583-RA	482	99	2.28353	1.24715	0	0	0	TRUE
AAEL008589-RA	81	160	-0.982078	-2.01846	0	0	0	TRUE
AAEL008594-RA	1482	307	2.27123	1.23485	0	0	0	TRUE
AAEL008599-RA	115	268	-1.2206	-2.25698	0	0	0	TRUE
AAEL008600-RA	103	164	-0.671051	-1.70743	0	0	0	TRUE
AAEL008609-RA	137	234	-0.772333	-1.80871	0	0	0	TRUE
AAEL008610-RA	617	873	-0.500711	-1.53709	0	0	0	TRUE
AAEL008611-RA	2721	707	1.94435	0.907974	0	0	0	TRUE
AAEL008615-RA	930	257	1.85546	0.819082	0	0	0	TRUE
AAEL008618-RA	1402	413	1.76327	0.726892	0	0	0	TRUE
AAEL008621-RA	692	66	3.39023	2.35385	0	0	0	TRUE
AAEL008629-RA	1031	212	2.28191	1.24553	0	0	0	TRUE
AAEL008630-RA	459	91	2.33456	1.29817	0	0	0	TRUE
AAEL008635-RA	1289	309	2.06057	1.02419	0	0	0	TRUE
AAEL008642-RA	2426	715	1.76256	0.726184	0	0	0	TRUE
AAEL008645-RA	2045	602	1.76427	0.727885	0	0	0	TRUE
AAEL008650-RA	721	158	2.19007	1.15369	0	0	0	TRUE
AAEL008651-RA	149	302	-1.01924	-2.05562	0	0	0	TRUE
AAEL008656-RA	1834	396	2.21142	1.17504	0	0	0	TRUE
AAEL008658-RA	191	355	-0.894246	-1.93063	0	0	0	TRUE
AAEL008662-RA	1370	399	1.77972	0.743334	0	0	0	TRUE
AAEL008670-RA	222	251	-0.177128	-1.21351	0	0	0	TRUE
AAEL008678-RA	629	118	2.41427	1.37789	0	0	0	TRUE
AAEL008683-RA	1429	380	1.91093	0.874554	0	0	0	TRUE
AAEL008687-RA	1918	534	1.84469	0.80831	0	0	0	TRUE
AAEL008692-RA	819	116	2.81974	1.78336	0	0	0	TRUE
AAEL008699-RA	8	77	-3.26679	-4.30317	0	0	0	TRUE
AAEL008701-RA	51	692	-3.7622	-4.79858	0	0	0	TRUE
AAEL008706-RA	1137	261	2.12311	1.08673	0	0	0	TRUE
AAEL008709-RA	1003	145	2.7902	1.75382	0	0	0	TRUE
AAEL008716-RA	866	202	2.10001	1.06363	0	0	0	TRUE
AAEL008728-RA	969	223	2.11945	1.08307	0	0	0	TRUE
AAEL008730-RA	2161	399	2.43724	1.40086	0	0	0	TRUE
AAEL008739-RA	867	231	1.90814	0.871758	0	0	0	TRUE
AAEL008741-RA	1290	284	2.18341	1.14703	0	0	0	TRUE
AAEL008744-RA	1476	346	2.09285	1.05647	0	0	0	TRUE
AAEL008753-RA	191	307	-0.684666	-1.72105	0	0	0	TRUE
AAEL008757-RA	65	117	-0.847997	-1.88438	0	0	0	TRUE
AAEL008764-RA	65	207	-1.67112	-2.7075	0	0	0	TRUE
AAEL008768-RA	1026	239	2.10195	1.06557	0	0	0	TRUE
AAEL008769-RA	2382	45	5.7261	4.68972	0	0	0	TRUE
AAEL008773-RA	1336	1064	0.328422	-0.707959	0	0	0	TRUE
AAEL008777-RA	1772	460	1.94567	0.909292	0	0	0	TRUE
AAEL008780-RA	125	1	6.96578	5.9294	0	0	0	TRUE
AAEL008781-RA	1161	4253	-1.87311	-2.90949	0	0	0	TRUE
AAEL008784-RA	341	1026	-1.58919	-2.62557	0	0	0	TRUE
AAEL008785-RA	1577	2598	-0.720219	-1.7566	0	0	0	TRUE
AAEL008789-RA	635	579	0.133193	-0.903188	0	0	0	TRUE
AAEL008796-RA	1163	271	2.10149	1.06511	0	0	0	TRUE
AAEL008801-RA	660	574	0.201415	-0.834966	0	0	0	TRUE
AAEL008802-RA	856	1174	-0.45575	-1.49213	0	0	0	TRUE
AAEL008814-RA	1520	436	1.80167	0.76529	0	0	0	TRUE
AAEL008828-RA	128	367	-1.51964	-2.55602	0	0	0	TRUE
AAEL008829-RA	20554	4350	2.24033	1.20395	0	0	0	TRUE
AAEL008832-RA	4600	1552	1.56751	0.531124	0	0	0	TRUE
AAEL008833-RA	721	152	2.24593	1.20955	0	0	0	TRUE
AAEL008844-RA	8541	12466	-0.545522	-1.5819	0	0	0	TRUE
AAEL008846-RA	389	474	-0.285117	-1.3215	0	0	0	TRUE
AAEL008848-RA	9421	11243	-0.255075	-1.29146	0	0	0	TRUE
AAEL008849-RA	5775	1178	2.29348	1.2571	0	0	0	TRUE
AAEL008862-RA	4500	979	2.20054	1.16416	0	0	0	TRUE
AAEL008863-RA	1254	161	2.9614	1.92502	0	0	0	TRUE
AAEL008864-RA	760	189	2.00761	0.971232	0	0	0	TRUE
AAEL008871-RA	1662	2248	-0.435722	-1.4721	0	0	0	TRUE
AAEL008876-RA	4238	23	7.52561	6.48923	0	0	0	TRUE
AAEL008878-RA	1036	215	2.26862	1.23223	0	0	0	TRUE
AAEL008879-RA	556	69	3.01042	1.97404	0	0	0	TRUE
AAEL008882-RA	625	2016	-1.68957	-2.72595	0	0	0	TRUE
AAEL008887-RA	1665	2181	-0.389468	-1.42585	0	0	0	TRUE
AAEL008894-RA	2581	569	2.18143	1.14505	0	0	0	TRUE
AAEL008902-RA	4388	1223	1.84314	0.806758	0	0	0	TRUE
AAEL008905-RA	4002	1051	1.92896	0.892578	0	0	0	TRUE
AAEL008906-RA	503	100	2.33056	1.29418	0	0	0	TRUE
AAEL008930-RA	3071	981	1.64638	0.610003	0	0	0	TRUE
AAEL008936-RA	90	138	-0.616671	-1.65305	0	0	0	TRUE
AAEL008952-RA	2220	617	1.84722	0.810836	0	0	0	TRUE
AAEL008958-RA	7037	2314	1.60457	0.568191	0	0	0	TRUE
AAEL008960-RA	1587	383	2.05089	1.0145	0	0	0	TRUE
AAEL008963-RA	4565	484	3.23754	2.20116	0	0	0	TRUE
AAEL009018-RA	36	113	-1.65025	-2.68663	0	0	0	TRUE
AAEL009023-RA	451	52	3.11654	2.08016	0	0	0	TRUE
AAEL009057-RA	1190	229	2.37754	1.34116	0	0	0	TRUE
AAEL009061-RA	4033	737	2.45212	1.41574	0	0	0	TRUE
AAEL009066-RA	1430	1494	-0.063165	-1.09955	0	0	0	TRUE
AAEL009073-RA	5436	2026	1.42391	0.38753	0	0	0	TRUE
AAEL009074-RA	2110	1979	0.0924714	-0.943909	0	0	0	TRUE
AAEL009077-RA	853	108	2.98151	1.94513	0	0	0	TRUE
AAEL009078-RA	2473	2611	-0.0783402	-1.11472	0	0	0	TRUE
AAEL009080-RB	1387	366	1.92205	0.885671	0	0	0	TRUE
AAEL009081-RA	9188	5428	0.75933	-0.277051	0	0	0	TRUE
AAEL009084-RA	659	119	2.46932	1.43294	0	0	0	TRUE
AAEL009085-RA	2245	750	1.58175	0.545372	0	0	0	TRUE
AAEL009093-RA	996	277	1.84626	0.809879	0	0	0	TRUE
AAEL009101-RA	5280	3205	0.720214	-0.316167	0	0	0	TRUE
AAEL009108-RA	15	69	-2.20163	-3.23801	0	0	0	TRUE
AAEL009114-RA	45	113	-1.32833	-2.36471	0	0	0	TRUE
AAEL009116-RA	134	336	-1.32623	-2.36261	0	0	0	TRUE
AAEL009131-RA	408	630	-0.626783	-1.66316	0	0	0	TRUE
AAEL009142-RA	2534	711	1.8335	0.797114	0	0	0	TRUE
AAEL009157-RA	2182	629	1.79452	0.758138	0	0	0	TRUE
AAEL009166-RA	2159	0	NA	NA	0	0	0	TRUE
AAEL009169-RA	759	858	-0.176878	-1.21326	0	0	0	TRUE
AAEL009171-RA	308	374	-0.280108	-1.31649	0	0	0	TRUE
AAEL009172-RA	2691	901	1.57854	0.542163	0	0	0	TRUE
AAEL009181-RA	564	693	-0.29716	-1.33354	0	0	0	TRUE
AAEL009185-RA	12887	12136	0.0866235	-0.949757	0	0	0	TRUE
AAEL009189-RA	3937	1336	1.55918	0.522796	0	0	0	TRUE
AAEL009201-RA	4216	3626	0.217496	-0.818885	0	0	0	TRUE
AAEL009205-RA	58	131	-1.17544	-2.21182	0	0	0	TRUE
AAEL009212-RC	637	120	2.40826	1.37188	0	0	0	TRUE
AAEL009219-RA	464	1093	-1.2361	-2.27248	0	0	0	TRUE
AAEL009234-RA	403	68	2.56717	1.53079	0	0	0	TRUE
AAEL009235-RA	869	213	2.0285	0.992122	0	0	0	TRUE
AAEL009238-RA	1344	250	2.42653	1.39015	0	0	0	TRUE
AAEL009244-RA	3487	3465	0.00913101	-1.02725	0	0	0	TRUE
AAEL009257-RA	3011	2757	0.127143	-0.909237	0	0	0	TRUE
AAEL009262-RA	1098	190	2.53081	1.49443	0	0	0	TRUE
AAEL009265-RA	4503	1014	2.15083	1.11445	0	0	0	TRUE
AAEL009273-RA	1492	313	2.25301	1.21663	0	0	0	TRUE
AAEL009274-RA	874	191	2.19406	1.15768	0	0	0	TRUE
AAEL009287-RA	7798	2793	1.48129	0.444908	0	0	0	TRUE
AAEL009308-RA	903	232	1.9606	0.92422	0	0	0	TRUE
AAEL009309-RA	1053	252	2.06301	1.02663	0	0	0	TRUE
AAEL009310-RA	4232	246	4.10461	3.06823	0	0	0	TRUE
AAEL009313-RA	7241	4183	0.791651	-0.24473	0	0	0	TRUE
AAEL009323-RA	118	388	-1.71727	-2.75365	0	0	0	TRUE
AAEL009326-RA	2055	566	1.86026	0.823884	0	0	0	TRUE
AAEL009330-RA	367	2095	-2.5131	-3.54948	0	0	0	TRUE
AAEL009340-RA	602	121	2.31476	1.27838	0	0	0	TRUE
AAEL009341-RA	20287	12549	0.692983	-0.343398	0	0	0	TRUE
AAEL009345-RA	4333	883	2.29488	1.2585	0	0	0	TRUE
AAEL009346-RA	863	742	0.217941	-0.818439	0	0	0	TRUE
AAEL009347-RA	2185	375	2.54267	1.50629	0	0	0	TRUE
AAEL009349-RA	574	92	2.64134	1.60496	0	0	0	TRUE
AAEL009351-RA	1968	1384	0.507886	-0.528495	0	0	0	TRUE
AAEL009357-RA	3691	1007	1.87395	0.837567	0	0	0	TRUE
AAEL009360-RA	464	84	2.46566	1.42928	0	0	0	TRUE
AAEL009362-RA	1525	356	2.09886	1.06248	0	0	0	TRUE
AAEL009364-RA	1453	297	2.2905	1.25412	0	0	0	TRUE
AAEL009381-RA	4243	1102	1.94496	0.90858	0	0	0	TRUE
AAEL009382-RA	1626	353	2.20359	1.16721	0	0	0	TRUE
AAEL009387-RA	31	116	-1.90378	-2.94017	0	0	0	TRUE
AAEL009391-RA	2843	600	2.24438	1.208	0	0	0	TRUE
AAEL009392-RA	3709	982	1.91724	0.880854	0	0	0	TRUE
AAEL009395-RA	768	148	2.37551	1.33913	0	0	0	TRUE
AAEL009397-RA	1927	443	2.12098	1.0846	0	0	0	TRUE
AAEL009405-RA	1791	407	2.13766	1.10128	0	0	0	TRUE
AAEL009411-RA	986	168	2.55313	1.51675	0	0	0	TRUE
AAEL009414-RA	3128	3241	-0.0511985	-1.08758	0	0	0	TRUE
AAEL009420-RA	64	171	-1.41785	-2.45423	0	0	0	TRUE
AAEL009427-RA	4381	943	2.21593	1.17955	0	0	0	TRUE
AAEL009428-RA	1779	474	1.90811	0.871727	0	0	0	TRUE
AAEL009438-RA	406	72	2.49541	1.45903	0	0	0	TRUE
AAEL009459-RA	96	330	-1.78136	-2.81774	0	0	0	TRUE
AAEL009465-RA	635	151	2.07221	1.03583	0	0	0	TRUE
AAEL009467-RA	248	416	-0.746243	-1.78262	0	0	0	TRUE
AAEL009475-RA	3031	830	1.86861	0.83223	0	0	0	TRUE
AAEL009483-RA	239	260	-0.121501	-1.15788	0	0	0	TRUE
AAEL009487-RA	547	2383	-2.12317	-3.15955	0	0	0	TRUE
AAEL009490-RA	2542	571	2.1544	1.11802	0	0	0	TRUE
AAEL009491-RA	807	86	3.23016	2.19378	0	0	0	TRUE
AAEL009496-RA	20150	14976	0.428127	-0.608253	0	0	0	TRUE
AAEL009506-RA	19120	10406	0.877667	-0.158714	0	0	0	TRUE
AAEL009508-RA	4254	908	2.22806	1.19167	0	0	0	TRUE
AAEL009515-RA	735	186	1.98244	0.946061	0	0	0	TRUE
AAEL009519-RA	4223	633	2.73799	1.70161	0	0	0	TRUE
AAEL009531-RA	806	167	2.27093	1.23455	0	0	0	TRUE
AAEL009534-RA	1743	484	1.84849	0.812113	0	0	0	TRUE
AAEL009572-RA	3008	698	2.10751	1.07112	0	0	0	TRUE
AAEL009577-RA	4	48	-3.58496	-4.62134	0	0	0	TRUE
AAEL009583-RA	2790	2095	0.413315	-0.623066	0	0	0	TRUE
AAEL009585-RA	51	106	-1.0555	-2.09188	0	0	0	TRUE
AAEL009596-RA	3112	434	2.84208	1.80569	0	0	0	TRUE
AAEL009612-RA	1362	325	2.06722	1.03083	0	0	0	TRUE
AAEL009615-RA	1906	1662	0.197628	-0.838753	0	0	0	TRUE
AAEL009625-RA	267	454	-0.765853	-1.80223	0	0	0	TRUE
AAEL009629-RA	1511	1955	-0.371665	-1.40805	0	0	0	TRUE
AAEL009636-RB	2859	92	4.95773	3.92135	0	0	0	TRUE
AAEL009646-RA	6977	2155	1.69492	0.658538	0	0	0	TRUE
AAEL009649-RA	1332	346	1.94475	0.908369	0	0	0	TRUE
AAEL009662-RA	1522	376	2.01716	0.980783	0	0	0	TRUE
AAEL009669-RA	1174	50	4.55336	3.51698	0	0	0	TRUE
AAEL009672-RA	1221	281	2.11942	1.08304	0	0	0	TRUE
AAEL009678-RA	4321	1274	1.762	0.725619	0	0	0	TRUE
AAEL009691-RA	5970	2158	1.46804	0.431655	0	0	0	TRUE
AAEL009702-RA	1840	531	1.79292	0.756541	0	0	0	TRUE
AAEL009704-RA	846	158	2.42073	1.38435	0	0	0	TRUE
AAEL009706-RA	5228	2056	1.34642	0.310038	0	0	0	TRUE
AAEL009747-RA	28569	19078	0.582541	-0.45384	0	0	0	TRUE
AAEL009749-RA	553	69	3.00261	1.96623	0	0	0	TRUE
AAEL009760-RA	612	1713	-1.48492	-2.5213	0	0	0	TRUE
AAEL009762-RA	187	16	3.54689	2.51051	0	0	0	TRUE
AAEL009765-RA	1843	339	2.4427	1.40632	0	0	0	TRUE
AAEL009766-RA	2821	353	2.99847	1.96209	0	0	0	TRUE
AAEL009795-RA	667	1277	-0.937	-1.97338	0	0	0	TRUE
AAEL009806-RA	1923	470	2.03263	0.996245	0	0	0	TRUE
AAEL009815-RA	998	242	2.04403	1.00765	0	0	0	TRUE
AAEL009824-RA	4691	1295	1.85694	0.820563	0	0	0	TRUE
AAEL009825-RA	8199	6303	0.379409	-0.656972	0	0	0	TRUE
AAEL009829-RA	870	144	2.59495	1.55857	0	0	0	TRUE
AAEL009836-RA	123	178	-0.533219	-1.5696	0	0	0	TRUE
AAEL009837-RA	415	443	-0.0941954	-1.13058	0	0	0	TRUE
AAEL009839-RA	1320	302	2.12792	1.09154	0	0	0	TRUE
AAEL009840-RA	11	202	-4.19878	-5.23516	0	0	0	TRUE
AAEL009842-RA	242	272	-0.1686	-1.20498	0	0	0	TRUE
AAEL009843-RA	3445	115	4.9048	3.86842	0	0	0	TRUE
AAEL009844-RA	521	993	-0.93051	-1.96689	0	0	0	TRUE
AAEL009847-RA	942	883	0.0933136	-0.943067	0	0	0	TRUE
AAEL009851-RA	1575	294	2.42146	1.38508	0	0	0	TRUE
AAEL009853-RA	228	12	4.24793	3.21155	0	0	0	TRUE
AAEL009856-RA	31	123	-1.98832	-3.0247	0	0	0	TRUE
AAEL009859-RA	5290	7251	-0.454912	-1.49129	0	0	0	TRUE
AAEL009869-RA	1838	1414	0.378355	-0.658026	0	0	0	TRUE
AAEL009871-RA	1855	525	1.82103	0.784649	0	0	0	TRUE
AAEL009872-RA	3580	2418	0.566145	-0.470235	0	0	0	TRUE
AAEL009878-RA	1970	560	1.8147	0.778316	0	0	0	TRUE
AAEL009880-RA	539	97	2.47423	1.43785	0	0	0	TRUE
AAEL009881-RA	515	472	0.125786	-0.910595	0	0	0	TRUE
AAEL009883-RA	2298	585	1.97387	0.937489	0	0	0	TRUE
AAEL009884-RA	6843	1615	2.08309	1.04671	0	0	0	TRUE
AAEL009887-RA	1181	257	2.20017	1.16379	0	0	0	TRUE
AAEL009888-RA	1587	462	1.78034	0.743957	0	0	0	TRUE
AAEL009893-RA	3112	654	2.25048	1.2141	0	0	0	TRUE
AAEL009895-RA	1122	1064	0.0765745	-0.959806	0	0	0	TRUE
AAEL009899-RA	1571	1800	-0.196314	-1.23269	0	0	0	TRUE
AAEL009903-RA	2743	769	1.8347	0.798318	0	0	0	TRUE
AAEL009904-RA	125	521	-2.05936	-3.09574	0	0	0	TRUE
AAEL009905-RA	1102	218	2.33772	1.30134	0	0	0	TRUE
AAEL009910-RA	515	880	-0.772931	-1.80931	0	0	0	TRUE
AAEL009934-RA	1997	521	1.93848	0.902098	0	0	0	TRUE
AAEL009935-RA	197	0	NA	NA	0	0	0	TRUE
AAEL009951-RA	263	387	-0.557271	-1.59365	0	0	0	TRUE
AAEL009955-RA	50792	6257	3.02106	1.98468	0	0	0	TRUE
AAEL009959-RA	5855	1769	1.72674	0.690354	0	0	0	TRUE
AAEL009962-RA	484	41	3.56131	2.52493	0	0	0	TRUE
AAEL009964-RA	2766	2687	0.0418048	-0.994576	0	0	0	TRUE
AAEL009985-RA	1424	2764	-0.956808	-1.99319	0	0	0	TRUE
AAEL009987-RA	564	97	2.53964	1.50326	0	0	0	TRUE
AAEL009994-RA	63155	49249	0.358803	-0.677578	0	0	0	TRUE
AAEL010007-RA	1043	286	1.86665	0.830271	0	0	0	TRUE
AAEL010008-RA	1245	257	2.27631	1.23992	0	0	0	TRUE
AAEL010014-RA	403	1185	-1.55604	-2.59242	0	0	0	TRUE
AAEL010017-RA	4376	864	2.34051	1.30413	0	0	0	TRUE
AAEL010018-RA	4311	1419	1.60315	0.566767	0	0	0	TRUE
AAEL010022-RA	755	183	2.04463	1.00825	0	0	0	TRUE
AAEL010024-RA	466	88	2.40475	1.36837	0	0	0	TRUE
AAEL010032-RA	10089	964	3.38761	2.35123	0	0	0	TRUE
AAEL010048-RA	1513	294	2.36352	1.32714	0	0	0	TRUE
AAEL010057-RA	1034	294	1.81435	0.777967	0	0	0	TRUE
AAEL010060-RA	1890	429	2.13934	1.10296	0	0	0	TRUE
AAEL010065-RA	3508	539	2.70229	1.66591	0	0	0	TRUE
AAEL010069-RA	1169	298	1.97189	0.93551	0	0	0	TRUE
AAEL010071-RA	1206	277	2.12227	1.08589	0	0	0	TRUE
AAEL010074-RA	1407	298	2.23924	1.20286	0	0	0	TRUE
AAEL010075-RA	34	155	-2.18866	-3.22504	0	0	0	TRUE
AAEL010077-RA	684	163	2.06912	1.03274	0	0	0	TRUE
AAEL010080-RA	1654	324	2.35189	1.31551	0	0	0	TRUE
AAEL010086-RA	542	62	3.12795	2.09157	0	0	0	TRUE
AAEL010087-RA	1243	312	1.99421	0.957828	0	0	0	TRUE
AAEL010094-RA	7565	1092	2.79237	1.75599	0	0	0	TRUE
AAEL010097-RA	26964	4512	2.5792	1.54281	0	0	0	TRUE
AAEL010109-RA	1378	146	3.23854	2.20215	0	0	0	TRUE
AAEL010125-RA	166	351	-1.08029	-2.11667	0	0	0	TRUE
AAEL010143-RA	1307	1403	-0.102256	-1.13864	0	0	0	TRUE
AAEL010145-RC	782	1174	-0.586192	-1.62257	0	0	0	TRUE
AAEL010147-RA	956	1018	-0.090655	-1.12704	0	0	0	TRUE
AAEL010148-RA	1859	1777	0.0650831	-0.971298	0	0	0	TRUE
AAEL010151-RA	43	119	-1.46855	-2.50493	0	0	0	TRUE
AAEL010153-RA	1373	294	2.22344	1.18706	0	0	0	TRUE
AAEL010159-RA	12919	7731	0.740767	-0.295613	0	0	0	TRUE
AAEL010160-RA	227	616	-1.44024	-2.47662	0	0	0	TRUE
AAEL010161-RA	460	852	-0.88922	-1.9256	0	0	0	TRUE
AAEL010163-RA	104	256	-1.29956	-2.33594	0	0	0	TRUE
AAEL010164-RA	170	300	-0.819428	-1.85581	0	0	0	TRUE
AAEL010171-RA	233	428	-0.877281	-1.91366	0	0	0	TRUE
AAEL010174-RA	62	215	-1.794	-2.83038	0	0	0	TRUE
AAEL010180-RA	681	2127	-1.64309	-2.67947	0	0	0	TRUE
AAEL010183-RA	141	492	-1.80296	-2.83934	0	0	0	TRUE
AAEL010184-RA	4434	1162	1.932	0.895618	0	0	0	TRUE
AAEL010186-RA	7	84	-3.58496	-4.62134	0	0	0	TRUE
AAEL010211-RA	472	96	2.29768	1.2613	0	0	0	TRUE
AAEL010223-RA	1047	146	2.84222	1.80584	0	0	0	TRUE
AAEL010227-RA	569	110	2.37093	1.33454	0	0	0	TRUE
AAEL010229-RA	1279	195	2.71347	1.67709	0	0	0	TRUE
AAEL010230-RA	1973	2046	-0.0524152	-1.0888	0	0	0	TRUE
AAEL010234-RA	1739	380	2.19419	1.15781	0	0	0	TRUE
AAEL010241-RA	3036	912	1.73507	0.698685	0	0	0	TRUE
AAEL010248-RA	666	154	2.11259	1.07621	0	0	0	TRUE
AAEL010276-RA	3409	329	3.37319	2.33681	0	0	0	TRUE
AAEL010280-RA	1102	116	3.24793	2.21155	0	0	0	TRUE
AAEL010294-RA	225	295	-0.39079	-1.42717	0	0	0	TRUE
AAEL010311-RA	2064	662	1.64054	0.604159	0	0	0	TRUE
AAEL010312-RA	3028	1049	1.52935	0.49297	0	0	0	TRUE
AAEL010317-RA	1514	306	2.30676	1.27038	0	0	0	TRUE
AAEL010321-RA	1091	248	2.13724	1.10086	0	0	0	TRUE
AAEL010326-RA	21	78	-1.89308	-2.92947	0	0	0	TRUE
AAEL010330-RA	4548	3453	0.397382	-0.638999	0	0	0	TRUE
AAEL010338-RA	2673	347	2.94545	1.90907	0	0	0	TRUE
AAEL010341-RA	1137	216	2.39613	1.35975	0	0	0	TRUE
AAEL010342-RA	943	159	2.56823	1.53185	0	0	0	TRUE
AAEL010348-RA	327	519	-0.666444	-1.70282	0	0	0	TRUE
AAEL010355-RA	471	90	2.38773	1.35135	0	0	0	TRUE
AAEL010359-RA	3297	2274	0.535922	-0.500459	0	0	0	TRUE
AAEL010364-RA	1153	307	1.90908	0.872701	0	0	0	TRUE
AAEL010366-RA	62	384	-2.63077	-3.66715	0	0	0	TRUE
AAEL010379-RA	1096	201	2.44698	1.4106	0	0	0	TRUE
AAEL010382-RA	1260	1569	-0.316422	-1.3528	0	0	0	TRUE
AAEL010398-RA	243	12	4.33985	3.30347	0	0	0	TRUE
AAEL010412-RA	380	56	2.7625	1.72612	0	0	0	TRUE
AAEL010414-RA	2485	645	1.94587	0.909494	0	0	0	TRUE
AAEL010422-RA	915	104	3.13719	2.10081	0	0	0	TRUE
AAEL010429-RA	333	0	NA	NA	0	0	0	TRUE
AAEL010431-RA	152	0	NA	NA	0	0	0	TRUE
AAEL010434-RA	103371	16	12.6575	11.6211	0	0	0	TRUE
AAEL010435-RA	2397	1	11.227	10.1906	0	0	0	TRUE
AAEL010437-RA	1038	261	1.99168	0.955304	0	0	0	TRUE
AAEL010444-RA	700	143	2.29134	1.25496	0	0	0	TRUE
AAEL010464-RC	336	45	2.90046	1.86408	0	0	0	TRUE
AAEL010473-RA	1215	187	2.69985	1.66347	0	0	0	TRUE
AAEL010479-RA	1560	3139	-1.00876	-2.04514	0	0	0	TRUE
AAEL010481-RA	647	889	-0.458418	-1.4948	0	0	0	TRUE
AAEL010499-RA	1556	329	2.24168	1.2053	0	0	0	TRUE
AAEL010501-RA	1273	337	1.91741	0.881031	0	0	0	TRUE
AAEL010520-RA	2309	802	1.52559	0.489213	0	0	0	TRUE
AAEL010521-RB	485	36	3.75192	2.71554	0	0	0	TRUE
AAEL010537-RA	154	452	-1.55339	-2.58977	0	0	0	TRUE
AAEL010555-RA	1886	609	1.63082	0.594435	0	0	0	TRUE
AAEL010558-RA	1348	963	0.485213	-0.551168	0	0	0	TRUE
AAEL010568-RA	2815	458	2.61972	1.58333	0	0	0	TRUE
AAEL010574-RA	1941	1824	0.0896944	-0.946686	0	0	0	TRUE
AAEL010582-RA	534	58	3.20271	2.16633	0	0	0	TRUE
AAEL010583-RA	623	148	2.07363	1.03725	0	0	0	TRUE
AAEL010585-RA	3654	823	2.15051	1.11413	0	0	0	TRUE
AAEL010591-RA	573	87	2.71945	1.68307	0	0	0	TRUE
AAEL010593-RA	372	43	3.11289	2.07651	0	0	0	TRUE
AAEL010596-RA	618	101	2.61325	1.57687	0	0	0	TRUE
AAEL010602-RA	95	218	-1.19833	-2.23471	0	0	0	TRUE
AAEL010608-RA	5443	3496	0.638697	-0.397684	0	0	0	TRUE
AAEL010633-RA	788	205	1.94257	0.906191	0	0	0	TRUE
AAEL010638-RA	621	54	3.52356	2.48718	0	0	0	TRUE
AAEL010640-RA	7769	499	3.96062	2.92424	0	0	0	TRUE
AAEL010644-RA	3020	334	3.17663	2.14025	0	0	0	TRUE
AAEL010648-RA	676	101	2.74267	1.70629	0	0	0	TRUE
AAEL010650-RA	5092	243	4.3892	3.35282	0	0	0	TRUE
AAEL010665-RA	1006	199	2.33779	1.30141	0	0	0	TRUE
AAEL010668-RA	2851	794	1.84426	0.807876	0	0	0	TRUE
AAEL010673-RA	803	831	-0.0494485	-1.08583	0	0	0	TRUE
AAEL010674-RA	801	170	2.23627	1.19989	0	0	0	TRUE
AAEL010689-RA	1518	371	2.03268	0.9963	0	0	0	TRUE
AAEL010691-RA	2076	209	3.31223	2.27585	0	0	0	TRUE
AAEL010692-RA	601	125	2.26544	1.22906	0	0	0	TRUE
AAEL010698-RA	5947	1890	1.65378	0.617395	0	0	0	TRUE
AAEL010716-RA	5372	812	2.72591	1.68953	0	0	0	TRUE
AAEL010723-RA	1209	251	2.26805	1.23167	0	0	0	TRUE
AAEL010724-RA	128	181	-0.499846	-1.53623	0	0	0	TRUE
AAEL010742-RA	2137	1988	0.104269	-0.932112	0	0	0	TRUE
AAEL010754-RA	5452	4625	0.237332	-0.799049	0	0	0	TRUE
AAEL010764-RA	3	240	-6.32193	-7.35831	0	0	0	TRUE
AAEL010766-RA	1093	208	2.39364	1.35726	0	0	0	TRUE
AAEL010776-RA	2262	482	2.23049	1.19411	0	0	0	TRUE
AAEL010777-RA	2501	858	1.54346	0.507075	0	0	0	TRUE
AAEL010781-RA	1436	284	2.33809	1.30171	0	0	0	TRUE
AAEL010782-RA	7621	1588	2.26277	1.22639	0	0	0	TRUE
AAEL010795-RA	1033	207	2.31914	1.28276	0	0	0	TRUE
AAEL010798-RA	3124	686	2.18711	1.15073	0	0	0	TRUE
AAEL010803-RA	767	115	2.73759	1.70121	0	0	0	TRUE
AAEL010807-RA	2079	493	2.07623	1.03985	0	0	0	TRUE
AAEL010808-RA	287	38	2.91698	1.8806	0	0	0	TRUE
AAEL010812-RA	1832	455	2.00948	0.9731	0	0	0	TRUE
AAEL010814-RC	1066	1249	-0.228566	-1.26495	0	0	0	TRUE
AAEL010815-RA	1444	418	1.7885	0.752115	0	0	0	TRUE
AAEL010818-RA	4607	3704	0.314743	-0.721637	0	0	0	TRUE
AAEL010822-RA	1048	224	2.22607	1.18969	0	0	0	TRUE
AAEL010823-RA	8346	8229	0.0203678	-1.01601	0	0	0	TRUE
AAEL010827-RA	2975	781	1.9295	0.893114	0	0	0	TRUE
AAEL010835-RA	2398	564	2.08806	1.05168	0	0	0	TRUE
AAEL010839-RA	468	539	-0.203777	-1.24016	0	0	0	TRUE
AAEL010840-RA	275	347	-0.335504	-1.37188	0	0	0	TRUE
AAEL010841-RA	4242	1188	1.83621	0.799829	0	0	0	TRUE
AAEL010847-RA	645	136	2.24569	1.20931	0	0	0	TRUE
AAEL010854-RA	533	466	0.193806	-0.842575	0	0	0	TRUE
AAEL010860-RA	1136	303	1.90657	0.870192	0	0	0	TRUE
AAEL010868-RA	31	85	-1.45519	-2.49158	0	0	0	TRUE
AAEL010877-RA	964	193	2.32043	1.28405	0	0	0	TRUE
AAEL010884-RA	8344	18823	-1.17369	-2.21007	0	0	0	TRUE
AAEL010899-RA	2636	879	1.58442	0.548034	0	0	0	TRUE
AAEL010903-RA	1599	459	1.8006	0.764223	0	0	0	TRUE
AAEL010904-RA	1390	245	2.50423	1.46785	0	0	0	TRUE
AAEL010906-RA	657	132	2.31536	1.27897	0	0	0	TRUE
AAEL010912-RA	4846	999	2.27824	1.24186	0	0	0	TRUE
AAEL010913-RA	1219	219	2.4767	1.44031	0	0	0	TRUE
AAEL010971-RA	2538	623	2.02639	0.990007	0	0	0	TRUE
AAEL010975-RA	7676	10750	-0.48591	-1.52229	0	0	0	TRUE
AAEL010977-RA	12247	8307	0.560029	-0.476352	0	0	0	TRUE
AAEL010978-RA	3330	920	1.85582	0.819436	0	0	0	TRUE
AAEL011004-RA	201	226	-0.169127	-1.20551	0	0	0	TRUE
AAEL011006-RA	1147	231	2.3119	1.27552	0	0	0	TRUE
AAEL011022-RA	1514	1262	0.262653	-0.773728	0	0	0	TRUE
AAEL011023-RA	3901	934	2.06235	1.02597	0	0	0	TRUE
AAEL011030-RA	45	95	-1.078	-2.11438	0	0	0	TRUE
AAEL011049-RA	1259	327	1.94492	0.908535	0	0	0	TRUE
AAEL011055-RA	1032	889	0.215188	-0.821193	0	0	0	TRUE
AAEL011061-RA	2335	679	1.78194	0.745558	0	0	0	TRUE
AAEL011070-RA	458	905	-0.98257	-2.01895	0	0	0	TRUE
AAEL011084-RA	1851	515	1.84566	0.80928	0	0	0	TRUE
AAEL011085-RA	1714	256	2.74315	1.70677	0	0	0	TRUE
AAEL011087-RA	492	99	2.31316	1.27678	0	0	0	TRUE
AAEL011090-RA	1381	272	2.34403	1.30765	0	0	0	TRUE
AAEL011092-RA	2693	776	1.79509	0.758705	0	0	0	TRUE
AAEL011101-RA	1067	250	2.09356	1.05718	0	0	0	TRUE
AAEL011102-RA	835	708	0.238027	-0.798354	0	0	0	TRUE
AAEL011104-RA	6879	1965	1.80767	0.771289	0	0	0	TRUE
AAEL011109-RA	318	403	-0.341753	-1.37813	0	0	0	TRUE
AAEL011111-RA	780	176	2.1479	1.11152	0	0	0	TRUE
AAEL011118-RA	472	79	2.57886	1.54248	0	0	0	TRUE
AAEL011126-RA	55	341	-2.63227	-3.66865	0	0	0	TRUE
AAEL011129-RA	294	1181	-2.00612	-3.0425	0	0	0	TRUE
AAEL011130-RA	10	454	-5.50462	-6.541	0	0	0	TRUE
AAEL011133-RA	1617	492	1.71659	0.680209	0	0	0	TRUE
AAEL011137-RA	4936	767	2.68604	1.64966	0	0	0	TRUE
AAEL011145-RA	2017	535	1.9146	0.878219	0	0	0	TRUE
AAEL011146-RA	772	199	1.95583	0.919452	0	0	0	TRUE
AAEL011157-RA	449	409	0.134615	-0.901766	0	0	0	TRUE
AAEL011164-RA	2355	591	1.9945	0.958116	0	0	0	TRUE
AAEL011180-RA	2862	2511	0.188762	-0.847619	0	0	0	TRUE
AAEL011184-RA	8726	14635	-0.74603	-1.78241	0	0	0	TRUE
AAEL011195-RA	13657	9781	0.481587	-0.554794	0	0	0	TRUE
AAEL011204-RA	1148	336	1.77259	0.736209	0	0	0	TRUE
AAEL011205-RA	830	196	2.08226	1.04588	0	0	0	TRUE
AAEL011215-RA	1166	284	2.0376	1.00122	0	0	0	TRUE
AAEL011251-RA	861	201	2.09882	1.06244	0	0	0	TRUE
AAEL011255-RA	2620	2167	0.273868	-0.762513	0	0	0	TRUE
AAEL011258-RA	2472	850	1.54014	0.503763	0	0	0	TRUE
AAEL011261-RA	1710	321	2.41335	1.37697	0	0	0	TRUE
AAEL011279-RA	516	90	2.51937	1.48299	0	0	0	TRUE
AAEL011282-RA	2274	532	2.09573	1.05935	0	0	0	TRUE
AAEL011287-RA	2581	775	1.73566	0.699281	0	0	0	TRUE
AAEL011288-RA	20460	12800	0.676662	-0.359719	0	0	0	TRUE
AAEL011308-RA	1953	390	2.32415	1.28777	0	0	0	TRUE
AAEL011309-RA	2264	1537	0.558757	-0.477624	0	0	0	TRUE
AAEL011314-RA	2347	502	2.22506	1.18868	0	0	0	TRUE
AAEL011319-RA	37	120	-1.69744	-2.73382	0	0	0	TRUE
AAEL011328-RA	1552	289	2.42499	1.38861	0	0	0	TRUE
AAEL011330-RA	1011	103	3.29507	2.25869	0	0	0	TRUE
AAEL011334-RA	892	153	2.54351	1.50713	0	0	0	TRUE
AAEL011338-RA	248	26	3.25376	2.21738	0	0	0	TRUE
AAEL011341-RA	1402	239	2.5524	1.51602	0	0	0	TRUE
AAEL011369-RA	329	398	-0.274681	-1.31106	0	0	0	TRUE
AAEL011376-RA	1114	252	2.14425	1.10787	0	0	0	TRUE
AAEL011381-RA	5917	5778	0.0342957	-1.00209	0	0	0	TRUE
AAEL011382-RA	1352	343	1.97881	0.942434	0	0	0	TRUE
AAEL011396-RA	1222	299	2.03103	0.994646	0	0	0	TRUE
AAEL011413-RA	1122	258	2.12063	1.08425	0	0	0	TRUE
AAEL011432-RA	852	173	2.30008	1.2637	0	0	0	TRUE
AAEL011441-RA	1009	216	2.22382	1.18744	0	0	0	TRUE
AAEL011447-RA	33285	22341	0.575178	-0.461202	0	0	0	TRUE
AAEL011470-RA	4559	615	2.89006	1.85368	0	0	0	TRUE
AAEL011477-RA	986	265	1.8956	0.859214	0	0	0	TRUE
AAEL011479-RA	2859	672	2.08898	1.0526	0	0	0	TRUE
AAEL011480-RA	1825	502	1.86214	0.825756	0	0	0	TRUE
AAEL011505-RA	2599	573	2.18135	1.14497	0	0	0	TRUE
AAEL011510-RA	1343	123	3.44873	2.41235	0	0	0	TRUE
AAEL011514-RA	976	977	-0.00147741	-1.03786	0	0	0	TRUE
AAEL011527-RA	4349	881	2.30347	1.26709	0	0	0	TRUE
AAEL011536-RA	847	174	2.28327	1.24689	0	0	0	TRUE
AAEL011542-RA	1423	1665	-0.226587	-1.26297	0	0	0	TRUE
AAEL011551-RA	2253	2412	-0.0983826	-1.13476	0	0	0	TRUE
AAEL011552-RA	1382	360	1.94069	0.904308	0	0	0	TRUE
AAEL011565-RA	1001	1040	-0.0551416	-1.09152	0	0	0	TRUE
AAEL011568-RA	1378	407	1.75948	0.723094	0	0	0	TRUE
AAEL011574-RA	637	742	-0.220126	-1.25651	0	0	0	TRUE
AAEL011578-RA	2084	602	1.79152	0.755139	0	0	0	TRUE
AAEL011582-RA	185	15	3.62449	2.58811	0	0	0	TRUE
AAEL011584-RA	6786	1332	2.34897	1.31259	0	0	0	TRUE
AAEL011604-RA	8807	5815	0.598871	-0.437509	0	0	0	TRUE
AAEL011631-RA	231	26	3.15131	2.11493	0	0	0	TRUE
AAEL011640-RA	565	99	2.51275	1.47637	0	0	0	TRUE
AAEL011641-RA	858	816	0.0724085	-0.963972	0	0	0	TRUE
AAEL011653-RA	703	107	2.71591	1.67953	0	0	0	TRUE
AAEL011656-RA	25653	16455	0.640602	-0.395779	0	0	0	TRUE
AAEL011662-RA	165	6	4.78136	3.74498	0	0	0	TRUE
AAEL011664-RA	1078	166	2.6991	1.66272	0	0	0	TRUE
AAEL011682-RA	1797	519	1.79178	0.755403	0	0	0	TRUE
AAEL011693-RA	941	244	1.94731	0.910933	0	0	0	TRUE
AAEL011698-RA	745	183	2.0254	0.989016	0	0	0	TRUE
AAEL011704-RA	329	24	3.77698	2.7406	0	0	0	TRUE
AAEL011711-RA	1318	1089	0.275346	-0.761034	0	0	0	TRUE
AAEL011734-RA	219	249	-0.185215	-1.2216	0	0	0	TRUE
AAEL011741-RA	1064	1024	0.0552824	-0.981098	0	0	0	TRUE
AAEL011741-RB	496	542	-0.127953	-1.16433	0	0	0	TRUE
AAEL011742-RA	4807	3206	0.584362	-0.452018	0	0	0	TRUE
AAEL011745-RA	846	148	2.51506	1.47868	0	0	0	TRUE
AAEL011756-RA	11339	621	4.19056	3.15418	0	0	0	TRUE
AAEL011771-RA	84	145	-0.787592	-1.82397	0	0	0	TRUE
AAEL011773-RA	560	37	3.91983	2.88345	0	0	0	TRUE
AAEL011778-RA	2707	706	1.93895	0.902574	0	0	0	TRUE
AAEL011780-RA	1532	283	2.43654	1.40016	0	0	0	TRUE
AAEL011795-RA	205	335	-0.708537	-1.74492	0	0	0	TRUE
AAEL011802-RA	158	277	-0.809961	-1.84634	0	0	0	TRUE
AAEL011803-RA	414	453	-0.12988	-1.16626	0	0	0	TRUE
AAEL011811-RA	1712	167	3.35776	2.32138	0	0	0	TRUE
AAEL011813-RA	1090	202	2.4319	1.39552	0	0	0	TRUE
AAEL011815-RA	1712	398	2.10484	1.06846	0	0	0	TRUE
AAEL011827-RA	1481	348	2.08941	1.05303	0	0	0	TRUE
AAEL011832-RA	1041	225	2.20997	1.17359	0	0	0	TRUE
AAEL011847-RA	953	256	1.89633	0.859952	0	0	0	TRUE
AAEL011849-RA	1153	261	2.14327	1.10689	0	0	0	TRUE
AAEL011863-RA	67	116	-0.791892	-1.82827	0	0	0	TRUE
AAEL011870-RA	17168	4071	2.07627	1.03989	0	0	0	TRUE
AAEL011871-RA	11061	12134	-0.133573	-1.16995	0	0	0	TRUE
AAEL011884-RA	24	164	-2.77259	-3.80897	0	0	0	TRUE
AAEL011890-RA	263	314	-0.255702	-1.29208	0	0	0	TRUE
AAEL011892-RA	1400	235	2.57469	1.53831	0	0	0	TRUE
AAEL011898-RA	266	381	-0.518365	-1.55475	0	0	0	TRUE
AAEL011905-RA	2193	5944	-1.43853	-2.47491	0	0	0	TRUE
AAEL011906-RA	69	162	-1.23133	-2.26771	0	0	0	TRUE
AAEL011912-RA	1319	244	2.43449	1.39811	0	0	0	TRUE
AAEL011956-RA	1132	282	2.00511	0.968726	0	0	0	TRUE
AAEL011960-RA	2877	839	1.77782	0.741442	0	0	0	TRUE
AAEL011963-RA	706	159	2.15064	1.11426	0	0	0	TRUE
AAEL011966-RA	271	389	-0.521477	-1.55786	0	0	0	TRUE
AAEL011973-RA	1486	260	2.51485	1.47847	0	0	0	TRUE
[truncated: 16,761 more rows]

## Sheet: DEGseq output-LVP
Table S5. Actual Number of reads and normalized log2 fold-changes in accumulation of transcripts between blood- and sugar-fed mosquitoes of the Aedes aegypti LVP, CTM and Rex-D strains. NA=not detected; F= not differentially accumulated at p<0.001; T=differentially accumulated at p<0.001.
GeneNames	LTV-B	LTV-S	log2 (Fold-change) normalized	p-value	q-value(Benjamini et al. 1995)	q-value(Storey et al. 2003)	Signature (p-value < 0.001)
AAEL000004-RA	1287	321	0.966986	0	0	0	T
AAEL000006-RA	2665	256	2.34354	0	0	0	T
AAEL000015-RA	1990	658	0.560228	0	0	0	T
AAEL000019-RA	535	580	-1.15289	0	0	0	T
AAEL000028-RA	1484	1817	-1.32845	0	0	0	T
AAEL000033-RA	538	113	1.2149	0	0	0	T
AAEL000037-RA	73	190	-2.41641	0	0	0	T
AAEL000053-RA	740	176	1.03557	0	0	0	T
AAEL000065-RA	337	53	1.6323	0	0	0	T
AAEL000074-RA	595	567	-0.96684	0	0	0	T
AAEL000077-RA	1504	410	0.838728	0	0	0	T
AAEL000079-RA	4948	1591	0.600531	0	0	0	T
AAEL000080-RA	3313	211	2.93644	0	0	0	T
AAEL000081-RA	4407	1489	0.529072	0	0	0	T
AAEL000105-RA	1722	148	2.50404	0	0	0	T
AAEL000109-RA	8407	2906	0.496176	0	0	0	T
AAEL000118-RA	769	200	0.906603	0	0	0	T
AAEL000126-RA	1293	377	0.741705	0	0	0	T
AAEL000138-RA	737	732	-1.02656	0	0	0	T
AAEL000149-RA	754	165	1.15572	0	0	0	T
AAEL000154-RA	867	147	1.52383	0	0	0	T
AAEL000171-RA	1700	477	0.797093	0	0	0	T
AAEL000172-RA	7527	1873	0.970343	0	0	0	T
AAEL000175-RA	6147	3605	-0.266498	0	0	0	T
AAEL000177-RA	1723	514	0.708702	0	0	0	T
AAEL000181-RA	2823	878	0.648555	0	0	0	T
AAEL000182-RA	1818	1734	-0.968133	0	0	0	T
AAEL000185-RA	12165	3530	0.748615	0	0	0	T
AAEL000193-RA	1906	507	0.87411	0	0	0	T
AAEL000197-RA	1787	525	0.730769	0	0	0	T
AAEL000198-RA	1819	544	0.705086	0	0	0	T
AAEL000199-RA	1171	277	1.0434	0	0	0	T
AAEL000200-RA	374	601	-1.72071	0	0	0	T
AAEL000201-RA	447	67	1.70166	0	0	0	T
AAEL000208-RA	1350	313	1.07234	0	0	0	T
AAEL000212-RA	1617	350	1.17151	0	0	0	T
AAEL000213-RA	1207	139	2.08189	0	0	0	T
AAEL000217-RA	3406	656	1.33993	0	0	0	T
AAEL000223-RA	3253	204	2.95875	0	0	0	T
AAEL000229-RA	689	691	-1.04056	0	0	0	T
AAEL000234-RA	129	226	-1.84533	0	0	0	T
AAEL000239-RA	712	680	-0.970038	0	0	0	T
AAEL000246-RA	1637	407	0.971573	0	0	0	T
AAEL000260-RA	548	79	1.75787	0	0	0	T
AAEL000262-RA	2769	851	0.665753	0	0	0	T
AAEL000263-RA	1740	540	0.651675	0	0	0	T
AAEL000269-RA	2108	2284	-1.15207	0	0	0	T
AAEL000270-RA	1054	294	0.805606	0	0	0	T
AAEL000276-RA	4778	1399	0.73563	0	0	0	T
AAEL000277-RA	70	125	-1.87288	0	0	0	T
AAEL000293-RA	17159	4078	1.03665	0	0	0	T
AAEL000294-RA	258	2997	-4.57446	0	0	0	T
AAEL000295-RA	3228	779	1.01456	0	0	0	T
AAEL000296-RA	865	198	1.09082	0	0	0	T
AAEL000300-RA	492	100	1.26228	0	0	0	T
AAEL000311-RA	57	731	-4.71722	0	0	0	T
AAEL000314-RA	46	145	-2.69273	0	0	0	T
AAEL000328-RA	1111	1200	-1.14756	0	0	0	T
AAEL000335-RA	5027	605	2.01831	0	0	0	T
AAEL000339-RA	1485	1129	-0.640963	0	0	0	T
AAEL000365-RA	2171	552	0.939239	0	0	0	T
AAEL000386-RA	3119	985	0.626507	0	0	0	T
AAEL000405-RA	693	610	-0.852335	0	0	0	T
AAEL000410-RA	2098	554	0.884676	0	0	0	T
AAEL000412-RA	459	82	1.44842	0	0	0	T
AAEL000415-RA	1952	276	1.78583	0	0	0	T
AAEL000416-RA	5083	843	1.55569	0	0	0	T
AAEL000417-RA	6219	842	1.84841	0	0	0	T
AAEL000421-RA	730	145	1.29546	0	0	0	T
AAEL000423-RA	841	217	0.91803	0	0	0	T
AAEL000427-RA	2962	544	1.40851	0	0	0	T
AAEL000430-RA	2234	651	0.742519	0	0	0	T
AAEL000433-RA	582	97	1.54858	0	0	0	T
AAEL000442-RA	31592	3558	2.11404	0	0	0	T
AAEL000444-RA	5591	1201	1.18249	0	0	0	T
AAEL000451-RA	1405	324	1.08012	0	0	0	T
AAEL000459-RA	2391	553	1.07588	0	0	0	T
AAEL000469-RA	2964	948	0.608206	0	0	0	T
AAEL000471-RA	1590	189	2.03619	0	0	0	T
AAEL000483-RA	906	152	1.53906	0	0	0	T
AAEL000499-RA	629	101	1.60232	0	0	0	T
AAEL000500-RA	8237	152	4.72359	0	0	0	T
AAEL000509-RA	1196	217	1.42607	0	0	0	T
AAEL000531-RA	997	277	0.811327	0	0	0	T
AAEL000533-RA	1061	1408	-1.4446	0	0	0	T
AAEL000545-RA	150	361	-2.30342	0	0	0	T
AAEL000546-RA	33	129	-3.00321	0	0	0	T
AAEL000551-RA	10244	1474	1.76059	0	0	0	T
AAEL000558-RA	535	99	1.39766	0	0	0	T
AAEL000559-RA	1197	251	1.21728	0	0	0	T
AAEL000565-RA	2227	654	0.731358	0	0	0	T
AAEL000567-RA	1351	2284	-1.79392	0	0	0	T
AAEL000572-RA	1992	532	0.868339	0	0	0	T
AAEL000574-RA	669	97	1.74957	0	0	0	T
AAEL000581-RA	464	561	-1.31026	0	0	0	T
AAEL000589-RA	1797	496	0.820798	0	0	0	T
AAEL000591-RA	1532	455	0.715097	0	0	0	T
AAEL000596-RA	1221	1230	-1.04698	0	0	0	T
AAEL000604-RA	4630	754	1.58199	0	0	0	T
AAEL000624-RA	1693	473	0.803289	0	0	0	T
AAEL000634-RA	805	156	1.33106	0	0	0	T
AAEL000639-RA	243	269	-1.18303	0	0	0	T
AAEL000642-RA	51	121	-2.28282	0	0	0	T
AAEL000647-RA	4283	4830	-1.20978	0	0	0	T
AAEL000668-RA	64	217	-2.79793	0	0	0	T
AAEL000672-RA	5668	830	1.73528	0	0	0	T
AAEL000682-RA	4565	1060	1.07017	0	0	0	T
AAEL000685-RA	634	148	1.0625	0	0	0	T
AAEL000695-RA	3602	1193	0.557823	0	0	0	T
AAEL000713-RA	6344	2187	0.500059	0	0	0	T
AAEL000714-RA	562	505	-0.882094	0	0	0	T
AAEL000718-RA	1255	951	-0.636211	0	0	0	T
AAEL000726-RA	864	847	-1.00771	0	0	0	T
AAEL000730-RA	3024	750	0.975115	0	0	0	T
AAEL000739-RA	1425	284	1.29062	0	0	0	T
AAEL000746-RA	5242	868	1.55797	0	0	0	T
AAEL000747-RA	1948	437	1.11991	0	0	0	T
AAEL000749-RA	972	919	-0.955489	0	0	0	T
AAEL000750-RA	1416	322	1.10031	0	0	0	T
AAEL000766-RA	1404	1138	-0.733338	0	0	0	T
AAEL000776-RA	5668	606	2.18907	0	0	0	T
AAEL000784-RA	1015	251	0.97934	0	0	0	T
AAEL000786-RA	1075	275	0.930452	0	0	0	T
AAEL000793-RA	5618	3686	-0.42838	0	0	0	T
AAEL000794-RA	4686	1741	0.39206	0	0	0	T
AAEL000797-RA	878	29	3.88372	0	0	0	T
AAEL000798-RA	1611	410	0.93788	0	0	0	T
AAEL000800-RA	1620	399	0.985152	0	0	0	T
AAEL000802-RA	1127	241	1.189	0	0	0	T
AAEL000807-RA	2025	321	1.6209	0	0	0	T
AAEL000815-RA	2185	434	1.29549	0	0	0	T
AAEL000825-RA	998	228	1.09363	0	0	0	T
AAEL000832-RA	1495	466	0.645363	0	0	0	T
AAEL000839-RA	644	128	1.29454	0	0	0	T
AAEL000845-RA	608	500	-0.754238	0	0	0	T
AAEL000857-RA	2857	561	1.31205	0	0	0	T
AAEL000859-RA	23532	479	4.58207	0	0	0	T
AAEL000865-RA	219	22	2.27897	0	0	0	T
AAEL000874-RA	729	181	0.973548	0	0	0	T
AAEL000880-RA	991	209	1.209	0	0	0	T
AAEL000886-RA	698	562	-0.723724	0	0	0	T
AAEL000902-RA	2052	1540	-0.62228	0	0	0	T
AAEL000915-RA	197	575	-2.58175	0	0	0	T
AAEL000922-RA	978	197	1.27526	0	0	0	T
AAEL000923-RA	9873	2197	1.13157	0	0	0	T
AAEL000924-RA	1427	368	0.918827	0	0	0	T
AAEL000931-RA	5761	1913	0.554102	0	0	0	T
AAEL000944-RA	2133	524	0.988864	0	0	0	T
AAEL000947-RA	2143	390	1.4217	0	0	0	T
AAEL000948-RA	205	252	-1.33418	0	0	0	T
AAEL000949-RA	1530	398	0.90631	0	0	0	T
AAEL000950-RA	1370	1075	-0.686542	0	0	0	T
AAEL000961-RA	16035	3254	1.26456	0	0	0	T
AAEL000970-RA	1136	305	0.860701	0	0	0	T
AAEL000971-RA	340	23	2.84945	0	0	0	T
AAEL000984-RA	2525	628	0.971066	0	0	0	T
AAEL000985-RA	1022	292	0.770974	0	0	0	T
AAEL000986-RB	1710	1298	-0.638675	0	0	0	T
AAEL000987-RA	35639	27938	-0.685153	0	0	0	T
AAEL000999-RA	3935	702	1.45044	0	0	0	T
AAEL001004-RA	3500	819	1.05904	0	0	0	T
AAEL001005-RA	3452	464	1.85885	0	0	0	T
AAEL001009-RA	2380	678	0.775224	0	0	0	T
AAEL001016-RA	649	109	1.53751	0	0	0	T
AAEL001017-RA	1205	337	0.801832	0	0	0	T
AAEL001019-RA	666	132	1.2986	0	0	0	T
AAEL001031-RA	63	153	-2.31649	0	0	0	T
AAEL001032-RA	2924	880	0.695987	0	0	0	T
AAEL001047-RA	1889	2634	-1.51601	0	0	0	T
AAEL001052-RA	7735	765	2.30149	0	0	0	T
AAEL001077-RA	301	338	-1.20364	0	0	0	T
AAEL001082-RA	2600	9997	-2.97936	0	0	0	T
AAEL001087-RA	229	552	-2.3057	0	0	0	T
AAEL001091-RA	2690	1844	-0.491613	0	0	0	T
AAEL001099-RA	3261	653	1.28378	0	0	0	T
AAEL001100-RA	158	2	5.2674	0	0	0	T
AAEL001101-RA	2870	888	0.656038	0	0	0	T
AAEL001113-RA	13679	8999	-0.432255	0	0	0	T
AAEL001114-RA	1532	401	0.897361	0	0	0	T
AAEL001128-RA	210	402	-1.97319	0	0	0	T
AAEL001134-RA	13022	2507	1.34054	0	0	0	T
AAEL001142-RA	1323	354	0.865611	0	0	0	T
AAEL001147-RA	7103	1644	1.07484	0	0	0	T
AAEL001164-RA	1063	1080	-1.05927	0	0	0	T
AAEL001165-RA	2633	644	0.995194	0	0	0	T
AAEL001169-RA	1591	464	0.741356	0	0	0	T
AAEL001187-RA	1778	390	1.15233	0	0	0	T
AAEL001188-RA	945	256	0.84779	0	0	0	T
AAEL001194-RA	14515	11541	-0.705605	0	0	0	T
AAEL001204-RA	2109	655	0.650611	0	0	0	T
AAEL001205-RA	1627	399	0.991373	0	0	0	T
AAEL001209-RA	765	1583	-2.08551	0	0	0	T
AAEL001210-RA	1204	1137	-0.953778	0	0	0	T
AAEL001216-RA	8215	2578	0.635627	0	0	0	T
AAEL001232-RA	702	724	-1.0809	0	0	0	T
AAEL001238-RA	1836	500	0.840185	0	0	0	T
AAEL001244-RA	1914	617	0.596868	0	0	0	T
AAEL001250-RA	1041	289	0.812448	0	0	0	T
AAEL001252-RA	739	641	-0.831131	0	0	0	T
AAEL001257-RA	507	75	1.72064	0	0	0	T
AAEL001261-RA	242	271	-1.19967	0	0	0	T
AAEL001269-RA	529	487	-0.917035	0	0	0	T
AAEL001273-RA	2949	856	0.748162	0	0	0	T
AAEL001281-RA	511	523	-1.06987	0	0	0	T
AAEL001289-RA	263	384	-1.58242	0	0	0	T
AAEL001295-RA	35	152	-3.15503	0	0	0	T
AAEL001307-RA	407	59	1.74986	0	0	0	T
AAEL001315-RA	930	188	1.27012	0	0	0	T
AAEL001319-RA	20	1135	-6.86293	0	0	0	T
AAEL001321-RA	1102	261	1.04162	0	0	0	T
AAEL001322-RA	2843	570	1.282	0	0	0	T
AAEL001323-RA	326	435	-1.45252	0	0	0	T
AAEL001324-RA	1488	356	1.02704	0	0	0	T
AAEL001332-RA	762	175	1.08606	0	0	0	T
AAEL001339-RA	1433	450	0.634661	0	0	0	T
AAEL001352-RA	6929	2162	0.6439	0	0	0	T
AAEL001357-RA	2525	494	1.31732	0	0	0	T
AAEL001361-RA	2241	726	0.58972	0	0	0	T
AAEL001372-RA	1384	283	1.25359	0	0	0	T
AAEL001375-RA	4044	3238	-0.715701	0	0	0	T
AAEL001378-RA	1448	287	1.29856	0	0	0	T
AAEL001384-RA	1779	447	0.956339	0	0	0	T
AAEL001387-RA	1132	274	1.01025	0	0	0	T
AAEL001389-RA	1865	599	0.602167	0	0	0	T
AAEL001390-RA	1016	1049	-1.0825	0	0	0	T
AAEL001393-RA	3128	815	0.903988	0	0	0	T
AAEL001398-RA	2263	616	0.840853	0	0	0	T
AAEL001399-RA	1030	231	1.1203	0	0	0	T
AAEL001406-RA	1784	454	0.937971	0	0	0	T
AAEL001412-RA	533	107	1.28014	0	0	0	T
AAEL001416-RA	1735	454	0.897791	0	0	0	T
AAEL001420-RA	3965	2939	-0.604385	0	0	0	T
AAEL001421-RA	18224	4655	0.932606	0	0	0	T
AAEL001423-RA	1370	258	1.37235	0	0	0	T
AAEL001431-RA	1233	278	1.11264	0	0	0	T
AAEL001432-RA	15678	3294	1.21445	0	0	0	T
AAEL001436-RA	1425	401	0.792907	0	0	0	T
AAEL001440-RA	11278	2459	1.16099	0	0	0	T
AAEL001441-RA	1918	459	1.02666	0	0	0	T
AAEL001442-RA	1775	403	1.10259	0	0	0	T
AAEL001448-RA	1568	439	0.800252	0	0	0	T
AAEL001462-RA	2916	761	0.901642	0	0	0	T
AAEL001467-RA	206	282	-1.48943	0	0	0	T
AAEL001471-RA	1066	1153	-1.14957	0	0	0	T
AAEL001479-RA	2230	1499	-0.463338	0	0	0	T
AAEL001488-RA	4429	3213	-0.573321	0	0	0	T
AAEL001490-RA	454	1048	-2.24326	0	0	0	T
AAEL001496-RA	1539	345	1.12094	0	0	0	T
AAEL001497-RA	1002	232	1.0743	0	0	0	T
AAEL001503-RA	467	1020	-2.16346	0	0	0	T
AAEL001511-RA	712	125	1.47357	0	0	0	T
AAEL001517-RA	104	188	-1.89053	0	0	0	T
AAEL001520-RA	1271	349	0.828284	0	0	0	T
AAEL001526-RA	2259	770	0.516373	0	0	0	T
AAEL001533-RA	746	11	5.04722	0	0	0	T
AAEL001540-RA	2541	717	0.788971	0	0	0	T
AAEL001554-RA	897	232	0.914602	0	0	0	T
AAEL001559-RA	1459	167	2.09068	0	0	0	T
AAEL001577-RA	2325	2683	-1.243	0	0	0	T
AAEL001580-RA	737	102	1.81671	0	0	0	T
AAEL001583-RA	3623	1190	0.569842	0	0	0	T
AAEL001587-RA	343	56	1.57833	0	0	0	T
AAEL001588-RA	6162	999	1.58846	0	0	0	T
AAEL001594-RA	59	136	-2.2412	0	0	0	T
AAEL001604-RA	953	262	0.826529	0	0	0	T
AAEL001605-RA	1526	467	0.67188	0	0	0	T
AAEL001607-RA	778	150	1.33843	0	0	0	T
AAEL001610-RA	406	76	1.38103	0	0	0	T
AAEL001612-RA	664	135	1.26184	0	0	0	T
AAEL001622-RA	1009	277	0.828587	0	0	0	T
AAEL001626-RA	1437	204	1.78004	0	0	0	T
AAEL001627-RA	978	133	1.84203	0	0	0	T
AAEL001649-RA	1261	319	0.946559	0	0	0	T
AAEL001651-RA	1220	244	1.28555	0	0	0	T
AAEL001655-RA	1547	392	0.944167	0	0	0	T
AAEL001656-RA	3688	642	1.48581	0	0	0	T
AAEL001666-RA	12925	1295	2.28276	0	0	0	T
AAEL001667-RA	3063	319	2.22694	0	0	0	T
AAEL001668-RA	10565	11410	-1.14739	0	0	0	T
AAEL001673-RA	10549	7075	-0.460077	0	0	0	T
AAEL001674-RA	10554	7	9.52177	0	0	0	T
AAEL001683-RA	3	64	-5.45142	0	0	0	T
AAEL001690-RA	20507	100	6.64359	0	0	0	T
AAEL001693-RA	255	1	6.95797	0	0	0	T
AAEL001699-RA	842	204	1.00887	0	0	0	T
AAEL001703-RA	891	4827	-3.47401	0	0	0	T
AAEL001704-RA	0	71	NA	0	0	0	T
AAEL001707-RA	866	86	2.29558	0	0	0	T
AAEL001722-RA	4140	81	4.63918	0	0	0	T
AAEL001731-RA	2513	525	1.22264	0	0	0	T
AAEL001742-RA	2791	726	0.90636	0	0	0	T
AAEL001746-RA	1060	1141	-1.14262	0	0	0	T
AAEL001759-RA	19175	14861	-0.668685	0	0	0	T
AAEL001760-RA	754	675	-0.876704	0	0	0	T
AAEL001791-RA	1490	469	0.631272	0	0	0	T
AAEL001793-RA	288	36	1.96362	0	0	0	T
AAEL001806-RA	171	1	6.38147	0	0	0	T
AAEL001808-RA	2396	594	0.975712	0	0	0	T
AAEL001812-RA	81	173	-2.13116	0	0	0	T
AAEL001818-RA	29	392	-4.79311	0	0	0	T
AAEL001824-RA	1390	339	0.999347	0	0	0	T
AAEL001837-RA	339	1252	-2.92126	0	0	0	T
AAEL001839-RA	352	47	1.86846	0	0	0	T
AAEL001858-RA	925	234	0.946564	0	0	0	T
AAEL001859-RA	1105	198	1.44409	0	0	0	T
AAEL001861-RA	3613	1119	0.654606	0	0	0	T
AAEL001863-RA	8648	15561	-1.88388	0	0	0	T
AAEL001864-RA	475	1801	-2.95918	0	0	0	T
AAEL001865-RA	1751	1601	-0.907175	0	0	0	T
AAEL001866-RA	749	152	1.26451	0	0	0	T
AAEL001872-RA	10592	4440	0.217963	0	0	0	T
AAEL001887-RB	472	9	4.67634	0	0	0	T
AAEL001900-RA	18	215	-4.61465	0	0	0	T
AAEL001906-RA	2379	721	0.685903	0	0	0	T
AAEL001928-RA	1056	1702	-1.725	0	0	0	T
AAEL001939-RA	5689	1114	1.31605	0	0	0	T
AAEL001946-RA	2150	1627	-0.634258	0	0	0	T
AAEL001951-RA	195	2005	-4.39844	0	0	0	T
AAEL001953-RA	359	417	-1.25244	0	0	0	T
AAEL001964-RA	2128	3102	-1.58008	0	0	0	T
AAEL001965-RA	1446	1899	-1.42955	0	0	0	T
AAEL001968-RB	612	67	2.15492	0	0	0	T
AAEL001969-RA	1136	1192	-1.1058	0	0	0	T
AAEL001986-RA	610	89	1.74055	0	0	0	T
AAEL001996-RA	839	194	1.07623	0	0	0	T
AAEL001998-RA	3097	2417	-0.678727	0	0	0	T
AAEL002006-RA	845	224	0.879072	0	0	0	T
AAEL002012-RA	961	216	1.11712	0	0	0	T
AAEL002014-RA	1577	434	0.825035	0	0	0	T
AAEL002016-RA	1222	316	0.914867	0	0	0	T
AAEL002023-RA	5307	3781	-0.547252	0	0	0	T
AAEL002031-RA	415	379	-0.905467	0	0	0	T
AAEL002036-RA	7868	1991	0.946123	0	0	0	T
AAEL002037-RA	5145	1582	0.665041	0	0	0	T
AAEL002046-RA	97	314	-2.73109	0	0	0	T
AAEL002047-RA	17204	9791	-0.223165	0	0	0	T
AAEL002048-RA	2281	527	1.07741	0	0	0	T
AAEL002061-RA	3834	826	1.17826	0	0	0	T
AAEL002070-RA	545	554	-1.06001	0	0	0	T
AAEL002082-RA	1128	250	1.13739	0	0	0	T
AAEL002083-RA	13246	8690	-0.428252	0	0	0	T
AAEL002090-RA	1527	373	0.997072	0	0	0	T
AAEL002091-RA	1370	384	0.798617	0	0	0	T
AAEL002101-RA	1896	499	0.889466	0	0	0	T
AAEL002102-RA	1051	195	1.39384	0	0	0	T
AAEL002104-RA	552	83	1.6971	0	0	0	T
AAEL002107-RA	1386	362	0.900485	0	0	0	T
AAEL002115-RA	796	168	1.20793	0	0	0	T
AAEL002123-RA	1271	301	1.04175	0	0	0	T
AAEL002125-RA	1616	420	0.907585	0	0	0	T
AAEL002141-RA	93	147	-1.69689	0	0	0	T
AAEL002142-RA	714	142	1.29365	0	0	0	T
AAEL002144-RA	2506	1970	-0.68919	0	0	0	T
AAEL002145-RA	2293	528	1.08225	0	0	0	T
AAEL002160-RA	3004	2321	-0.664243	0	0	0	T
AAEL002162-RA	1668	441	0.882888	0	0	0	T
AAEL002165-RA	130	203	-1.67935	0	0	0	T
AAEL002168-RA	1777	435	0.993976	0	0	0	T
AAEL002174-RA	3416	525	1.66554	0	0	0	T
AAEL002175-RA	2465	2121	-0.819538	0	0	0	T
AAEL002181-RA	17	134	-4.01501	0	0	0	T
AAEL002183-RA	1268	243	1.34715	0	0	0	T
AAEL002185-RA	1145	3472	-2.6368	0	0	0	T
AAEL002190-RA	880	666	-0.634399	0	0	0	T
AAEL002195-RA	841	143	1.51971	0	0	0	T
AAEL002215-RA	896	152	1.52305	0	0	0	T
AAEL002226-RA	2716	723	0.873035	0	0	0	T
AAEL002228-RA	1562	1216	-0.67513	0	0	0	T
AAEL002230-RA	7816	2426	0.65147	0	0	0	T
AAEL002235-RA	2476	520	1.21505	0	0	0	T
AAEL002250-RA	700	81	2.07498	0	0	0	T
AAEL002251-RA	2225	641	0.759028	0	0	0	T
AAEL002254-RA	109	234	-2.13856	0	0	0	T
AAEL002260-RA	1226	361	0.727507	0	0	0	T
AAEL002261-RA	2518	652	0.912954	0	0	0	T
AAEL002269-RA	7153	348	3.32501	0	0	0	T
AAEL002280-RA	2094	1517	-0.57134	0	0	0	T
AAEL002281-RA	1201	266	1.13836	0	0	0	T
AAEL002283-RA	92	138	-1.62134	0	0	0	T
AAEL002294-RA	1386	224	1.59298	0	0	0	T
AAEL002295-RA	918	1307	-1.54607	0	0	0	T
AAEL002301-RA	430	470	-1.1647	0	0	0	T
AAEL002307-RA	52	140	-2.46522	0	0	0	T
AAEL002309-RA	1242	1156	-0.932857	0	0	0	T
AAEL002319-RA	1587	345	1.16525	0	0	0	T
AAEL002320-RA	634	91	1.76416	0	0	0	T
AAEL002322-RA	677	167	0.982927	0	0	0	T
AAEL002345-RA	2094	560	0.866382	0	0	0	T
AAEL002349-RA	1667	360	1.1748	0	0	0	T
AAEL002357-RA	460	442	-0.978793	0	0	0	T
AAEL002369-RA	2159	458	1.20056	0	0	0	T
AAEL002374-RA	690	163	1.04534	0	0	0	T
AAEL002377-RA	1315	389	0.72084	0	0	0	T
AAEL002378-RA	7	118	-5.11167	0	0	0	T
AAEL002381-RA	1081	272	0.954307	0	0	0	T
AAEL002387-RA	753	162	1.18028	0	0	0	T
AAEL002395-RA	553	124	1.12056	0	0	0	T
AAEL002401-RA	1227	370	0.693157	0	0	0	T
AAEL002404-RA	2133	677	0.619275	0	0	0	T
AAEL002406-RA	652	142	1.1626	0	0	0	T
AAEL002422-RA	9058	2562	0.785541	0	0	0	T
AAEL002426-RA	1058	267	0.950047	0	0	0	T
AAEL002446-RA	726	173	1.03282	0	0	0	T
AAEL002455-RA	5877	1396	1.0374	0	0	0	T
AAEL002457-RB	21	87	-3.08701	0	0	0	T
AAEL002465-RA	1300	344	0.88165	0	0	0	T
AAEL002467-RA	19449	49	7.59632	0	0	0	T
AAEL002480-RA	1970	479	1.00372	0	0	0	T
AAEL002483-RA	1542	251	1.58266	0	0	0	T
AAEL002495-RA	2909	3107	-1.13138	0	0	0	T
AAEL002501-RA	3643	1319	0.429302	0	0	0	T
AAEL002502-RA	768	181	1.04874	0	0	0	T
AAEL002510-RA	752	154	1.25142	0	0	0	T
AAEL002522-RA	1098	273	0.971524	0	0	0	T
AAEL002526-RA	1023	910	-0.867513	0	0	0	T
AAEL002527-RA	8772	3088	0.469852	0	0	0	T
AAEL002529-RA	520	107	1.24452	0	0	0	T
AAEL002532-RA	4287	1025	1.02796	0	0	0	T
AAEL002534-RA	56381	33627	-0.290792	0	0	0	T
AAEL002539-RA	1365	991	-0.574437	0	0	0	T
AAEL002542-RA	3110	2552	-0.751095	0	0	0	T
AAEL002547-RA	36	85	-2.27585	0	0	0	T
AAEL002548-RA	2225	593	0.87132	0	0	0	T
AAEL002551-RA	9702	2502	0.91882	0	0	0	T
AAEL002557-RA	5953	1154	1.33059	0	0	0	T
AAEL002558-RA	426	859	-2.04819	0	0	0	T
AAEL002561-RA	3	159	-6.7643	0	0	0	T
AAEL002564-RA	3	57	-5.28431	0	0	0	T
AAEL002565-RA	15425	21391	-1.50811	0	0	0	T
AAEL002569-RA	2080	329	1.62404	0	0	0	T
AAEL002572-RA	9898	14911	-1.62755	0	0	0	T
AAEL002576-RA	119	437	-2.91305	0	0	0	T
AAEL002578-RA	841	668	-0.704123	0	0	0	T
AAEL002586-RA	890	124	1.80708	0	0	0	T
AAEL002594-RA	2064	575	0.807428	0	0	0	T
AAEL002600-RA	772	951	-1.33723	0	0	0	T
AAEL002606-RA	601	515	-0.813588	0	0	0	T
AAEL002610-RA	516	699	-1.4743	0	0	0	T
AAEL002624-RA	136	199	-1.58554	0	0	0	T
AAEL002628-RA	1471	308	1.21941	0	0	0	T
AAEL002638-RA	193	238	-1.33874	0	0	0	T
AAEL002645-RA	1278	284	1.13354	0	0	0	T
AAEL002652-RA	10509	2306	1.15178	0	0	0	T
AAEL002656-RA	199	231	-1.25151	0	0	0	T
AAEL002665-RA	102	157	-1.65858	0	0	0	T
AAEL002675-RA	696	553	-0.704573	0	0	0	T
AAEL002680-RA	753	69	2.4116	0	0	0	T
AAEL002683-RA	1118	222	1.29591	0	0	0	T
AAEL002698-RA	2871	816	0.778531	0	0	0	T
AAEL002701-RA	2566	139	3.16998	0	0	0	T
AAEL002705-RA	3407	1179	0.494557	0	0	0	T
AAEL002708-RA	847	228	0.856947	0	0	0	T
AAEL002709-RA	3554	820	1.07937	0	0	0	T
AAEL002711-RA	490	100	1.2564	0	0	0	T
AAEL002712-RA	624	137	1.15099	0	0	0	T
AAEL002714-RA	650	125	1.34213	0	0	0	T
AAEL002716-RA	28	77	-2.49581	0	0	0	T
AAEL002720-RA	466	634	-1.48053	0	0	0	T
AAEL002738-RA	286	8	4.12349	0	0	0	T
AAEL002748-RA	308	39	1.945	0	0	0	T
AAEL002769-RA	1598	448	0.798316	0	0	0	T
AAEL002771-RA	2963	580	1.31655	0	0	0	T
AAEL002776-RA	1942	4324	-2.1912	0	0	0	T
AAEL002785-RA	580	67	2.07744	0	0	0	T
AAEL002788-RA	1459	351	1.01906	0	0	0	T
AAEL002789-RA	1161	340	0.73538	0	0	0	T
AAEL002796-RA	1420	203	1.76996	0	0	0	T
AAEL002797-RA	784	681	-0.833182	0	0	0	T
AAEL002799-RA	113	159	-1.52908	0	0	0	T
AAEL002800-RA	1537	196	1.93481	0	0	0	T
AAEL002802-RA	1402	269	1.34543	0	0	0	T
AAEL002804-RA	7271	1043	1.76503	0	0	0	T
AAEL002805-RA	978	189	1.33507	0	0	0	T
AAEL002807-RA	201	258	-1.39656	0	0	0	T
AAEL002810-RA	1167	116	2.29423	0	0	0	T
AAEL002813-RA	2831	2940	-1.09089	0	0	0	T
AAEL002815-RA	5438	393	2.75409	0	0	0	T
AAEL002818-RA	1643	478	0.744869	0	0	0	T
AAEL002820-RA	445	59	1.87864	0	0	0	T
AAEL002825-RA	514	599	-1.25717	0	0	0	T
AAEL002827-RA	24007	33620	-1.52225	0	0	0	T
AAEL002829-RA	8622	7273	-0.790909	0	0	0	T
AAEL002832-RA	29897	20329	-0.479919	0	0	0	T
AAEL002833-RA	2914	3740	-1.39642	0	0	0	T
AAEL002836-RA	799	202	0.947459	0	0	0	T
AAEL002837-RA	664	136	1.2512	0	0	0	T
AAEL002840-RA	726	164	1.10989	0	0	0	T
AAEL002843-RA	1759	412	1.05766	0	0	0	T
AAEL002848-RA	965	165	1.51168	0	0	0	T
AAEL002851-RA	26740	9708	0.425373	0	0	0	T
AAEL002853-RA	49	114	-2.25456	0	0	0	T
AAEL002860-RA	1423	1375	-0.986877	0	0	0	T
AAEL002862-RA	1791	1822	-1.06114	0	0	0	T
AAEL002864-RA	626	129	1.24241	0	0	0	T
AAEL002880-RA	96	173	-1.88605	0	0	0	T
AAEL002881-RA	10580	7674	-0.573092	0	0	0	T
AAEL002887-RA	1636	1167	-0.549013	0	0	0	T
AAEL002888-RA	658	138	1.21704	0	0	0	T
AAEL002889-RA	3809	63	4.88154	0	0	0	T
AAEL002890-RA	931	219	1.05147	0	0	0	T
AAEL002906-RA	3533	832	1.04986	0	0	0	T
AAEL002908-RA	151	0	NA	0	0	0	T
AAEL002910-RA	650	138	1.19939	0	0	0	T
AAEL002918-RA	607	125	1.24339	0	0	0	T
AAEL002944-RA	869	215	0.978639	0	0	0	T
AAEL002968-RA	2455	509	1.2336	0	0	0	T
AAEL002971-RA	1757	1911	-1.15759	0	0	0	T
AAEL002978-RA	4685	1106	1.04632	0	0	0	T
AAEL002979-RA	752	178	1.04247	0	0	0	T
AAEL002986-RA	4492	1327	0.722809	0	0	0	T
AAEL002996-RA	698	167	1.027	0	0	0	T
AAEL003005-RA	1420	310	1.15917	0	0	0	T
AAEL003006-RA	654	537	-0.752012	0	0	0	T
AAEL003008-RA	1581	414	0.896754	0	0	0	T
AAEL003011-RA	688	854	-1.34821	0	0	0	T
AAEL003012-RA	26	814	-6.00483	0	0	0	T
AAEL003013-RA	2149	581	0.850675	0	0	0	T
AAEL003027-RA	23	83	-2.88786	0	0	0	T
AAEL003032-RA	1886	408	1.17231	0	0	0	T
AAEL003035-RA	1109	848	-0.649258	0	0	0	T
AAEL003039-RA	2234	1821	-0.741483	0	0	0	T
AAEL003041-RA	16	87	-3.47932	0	0	0	T
AAEL003049-RA	22	115	-3.42244	0	0	0	T
AAEL003060-RA	8733	5539	-0.379529	0	0	0	T
AAEL003065-RA	960	188	1.31592	0	0	0	T
AAEL003066-RA	1332	354	0.875392	0	0	0	T
AAEL003078-RA	3820	4669	-1.32592	0	0	0	T
AAEL003079-RA	15	93	-3.66865	0	0	0	T
AAEL003084-RA	414	41	2.29955	0	0	0	T
AAEL003104-RA	1576	2071	-1.43044	0	0	0	T
AAEL003108-RA	2402	729	0.683865	0	0	0	T
AAEL003116-RA	22575	14321	-0.379787	0	0	0	T
AAEL003125-RA	3782	416	2.14811	0	0	0	T
AAEL003126-RA	3668	752	1.24981	0	0	0	T
AAEL003128-RA	269	490	-1.90156	0	0	0	T
AAEL003129-RA	363	439	-1.31063	0	0	0	T
AAEL003133-RA	268	325	-1.31459	0	0	0	T
AAEL003135-RA	584	591	-1.05357	0	0	0	T
AAEL003137-RA	572	560	-1.00579	0	0	0	T
AAEL003152-RA	755	167	1.14025	0	0	0	T
AAEL003157-RA	797	202	0.943844	0	0	0	T
AAEL003160-RA	1398	1234	-0.856359	0	0	0	T
AAEL003162-RA	1824	374	1.24961	0	0	0	T
AAEL003170-RA	685	149	1.16441	0	0	0	T
AAEL003179-RA	6344	2143	0.52938	0	0	0	T
AAEL003184-RB	18	108	-3.62134	0	0	0	T
AAEL003185-RA	233	257	-1.17782	0	0	0	T
AAEL003192-RA	523	93	1.45513	0	0	0	T
AAEL003211-RA	459	401	-0.841489	0	0	0	T
AAEL003229-RA	2829	778	0.826069	0	0	0	T
AAEL003234-RA	7674	7202	-0.9448	0	0	0	T
AAEL003255-RA	549	20	3.74235	0	0	0	T
AAEL003259-RA	959	3050	-2.70559	0	0	0	T
AAEL003275-RA	3736	1101	0.726299	0	0	0	T
AAEL003285-RA	5842	2067	0.462543	0	0	0	T
AAEL003288-RA	820	199	1.00647	0	0	0	T
AAEL003298-RA	1502	1854	-1.34014	0	0	0	T
AAEL003303-RA	2477	795	0.603186	0	0	0	T
AAEL003309-RA	1476	101	2.83288	0	0	0	T
AAEL003316-RA	220	280	-1.3843	0	0	0	T
AAEL003318-RA	12624	341	4.17387	0	0	0	T
AAEL003326-RA	2012	587	0.740817	0	0	0	T
AAEL003338-RA	488	93	1.3552	0	0	0	T
AAEL003343-RA	859	131	1.67671	0	0	0	T
AAEL003345-RA	3821	1201	0.633333	0	0	0	T
AAEL003346-RA	454	91	1.28237	0	0	0	T
AAEL003349-RA	772	654	-0.797071	0	0	0	T
AAEL003352-RA	4770	1258	0.886477	0	0	0	T
AAEL003355-RA	1779	379	1.19442	0	0	0	T
AAEL003361-RA	1044	228	1.15864	0	0	0	T
AAEL003363-RA	114	156	-1.48889	0	0	0	T
AAEL003371-RA	2407	734	0.677003	0	0	0	T
AAEL003377-RA	1458	284	1.32365	0	0	0	T
AAEL003388-RA	2629	597	1.10233	0	0	0	T
AAEL003393-RA	11079	10318	-0.933717	0	0	0	T
AAEL003396-RA	24133	13759	-0.225749	0	0	0	T
AAEL003415-RA	3388	1124	0.555411	0	0	0	T
AAEL003416-RA	1355	402	0.716645	0	0	0	T
AAEL003418-RA	2257	590	0.899239	0	0	0	T
AAEL003419-RA	347	382	-1.17502	0	0	0	T
AAEL003424-RA	88	233	-2.44114	0	0	0	T
AAEL003427-RA	26353	16401	-0.352197	0	0	0	T
AAEL003428-RA	204	298	-1.58312	0	0	0	T
AAEL003430-RA	682	712	-1.09849	0	0	0	T
AAEL003431-RA	1761	472	0.863155	0	0	0	T
AAEL003433-RA	2455	713	0.747368	0	0	0	T
AAEL003434-RA	946	2198	-2.25266	0	0	0	T
AAEL003443-RA	1985	446	1.11764	0	0	0	T
AAEL003449-RA	1093	255	1.06334	0	0	0	T
AAEL003467-RA	205	942	-3.23648	0	0	0	T
AAEL003482-RA	45	103	-2.23103	0	0	0	T
AAEL003487-RA	1764	531	0.695686	0	0	0	T
AAEL003489-RA	1756	522	0.71379	0	0	0	T
AAEL003494-RA	1833	423	1.0791	0	0	0	T
AAEL003495-RA	1434	266	1.39417	0	0	0	T
AAEL003499-RA	479	511	-1.12968	0	0	0	T
AAEL003512-RA	1119	2233	-2.03315	0	0	0	T
AAEL003519-RA	573	126	1.14873	0	0	0	T
AAEL003524-RA	1372	191	1.80826	0	0	0	T
AAEL003535-RA	843	221	0.895105	0	0	0	T
AAEL003536-RA	871	176	1.27072	0	0	0	T
AAEL003539-RA	1552	313	1.27351	0	0	0	T
AAEL003540-RA	2313	469	1.26572	0	0	0	T
AAEL003542-RA	1125	173	1.6647	0	0	0	T
AAEL003548-RA	2519	729	0.75248	0	0	0	T
AAEL003550-RA	287	1162	-3.05387	0	0	0	T
AAEL003552-RA	849	205	1.01376	0	0	0	T
AAEL003555-RA	1574	366	1.06814	0	0	0	T
AAEL003559-RA	964	234	1.00614	0	0	0	T
AAEL003573-RA	2944	818	0.811224	0	0	0	T
AAEL003582-RA	28461	19066	-0.458397	0	0	0	T
AAEL003584-RA	224	266	-1.28431	0	0	0	T
AAEL003588-RA	2012	518	0.921225	0	0	0	T
AAEL003589-RA	33	82	-2.34954	0	0	0	T
AAEL003590-RA	1052	1065	-1.0541	0	0	0	T
AAEL003593-RA	134	174	-1.41324	0	0	0	T
AAEL003600-RA	4152	2531	-0.322282	0	0	0	T
AAEL003606-RA	14627	922	2.95134	0	0	0	T
AAEL003611-RA	238	272	-1.22903	0	0	0	T
AAEL003624-RA	3695	732	1.29928	0	0	0	T
AAEL003625-RA	913	1348	-1.59851	0	0	0	T
AAEL003634-RA	1830	538	0.729785	0	0	0	T
AAEL003642-RA	207	326	-1.69162	0	0	0	T
AAEL003645-RA	1423	1122	-0.693518	0	0	0	T
AAEL003654-RA	893	188	1.21155	0	0	0	T
AAEL003658-RA	5812	1706	0.732036	0	0	0	T
AAEL003664-RB	1038	224	1.17585	0	0	0	T
AAEL003666-RA	1409	260	1.40171	0	0	0	T
AAEL003671-RA	9349	2408	0.920596	0	0	0	T
AAEL003678-RA	1328	377	0.780238	0	0	0	T
AAEL003688-RA	2144	609	0.77941	0	0	0	T
AAEL003697-RA	288	593	-2.07834	0	0	0	T
AAEL003700-RA	359	58	1.59348	0	0	0	T
AAEL003701-RA	762	183	1.02157	0	0	0	T
AAEL003709-RA	518	110	1.19907	0	0	0	T
AAEL003731-RA	1899	604	0.616239	0	0	0	T
AAEL003733-RA	2438	752	0.660513	0	0	0	T
AAEL003743-RA	4977	1738	0.481467	0	0	0	T
AAEL003746-RA	3140	2118	-0.468319	0	0	0	T
AAEL003748-RA	45	168	-2.93685	0	0	0	T
AAEL003762-RA	389	69	1.45872	0	0	0	T
AAEL003763-RA	322	46	1.77097	0	0	0	T
AAEL003768-RA	3596	827	1.08405	0	0	0	T
AAEL003771-RA	1391	381	0.831879	0	0	0	T
AAEL003779-RA	1772	465	0.893695	0	0	0	T
AAEL003780-RA	3493	871	0.967341	0	0	0	T
AAEL003785-RA	2816	725	0.921214	0	0	0	T
AAEL003787-RA	290	36	1.9736	0	0	0	T
AAEL003789-RA	3675	1032	0.79592	0	0	0	T
AAEL003791-RA	1057	171	1.59153	0	0	0	T
AAEL003798-RA	2625	627	1.0294	0	0	0	T
AAEL003801-RA	1849	503	0.841734	0	0	0	T
AAEL003803-RA	39	102	-2.4234	0	0	0	T
AAEL003812-RA	2041	553	0.847544	0	0	0	T
AAEL003837-RA	5476	4605	-0.78646	0	0	0	T
AAEL003839-RA	767	148	1.33725	0	0	0	T
AAEL003848-RA	8	53	-3.7643	0	0	0	T
AAEL003865-RA	665	119	1.44601	0	0	0	T
AAEL003868-RA	947	231	0.999091	0	0	0	T
AAEL003872-RA	21397	12858	-0.301639	0	0	0	T
AAEL003873-RB	78	292	-2.9408	0	0	0	T
AAEL003874-RA	483	94	1.32491	0	0	0	T
AAEL003877-RA	311	363	-1.25944	0	0	0	T
AAEL003881-RA	38	7068	-8.57554	0	0	0	T
AAEL003882-RA	11422	4113	0.437171	0	0	0	T
AAEL003888-RA	20	866	-6.47268	0	0	0	T
AAEL003893-RA	2131	286	1.86106	0	0	0	T
AAEL003896-RA	2035	664	0.579393	0	0	0	T
AAEL003898-RA	147	368	-2.36027	0	0	0	T
AAEL003899-RA	218	1316	-3.63014	0	0	0	T
AAEL003901-RA	1412	403	0.772508	0	0	0	T
AAEL003903-RA	2164	653	0.692165	0	0	0	T
AAEL003907-RA	1135	281	0.977669	0	0	0	T
AAEL003908-RA	1455	263	1.4315	0	0	0	T
AAEL003911-RA	1567	419	0.866602	0	0	0	T
AAEL003923-RA	1890	550	0.744502	0	0	0	T
AAEL003933-RA	1074	819	-0.645322	0	0	0	T
AAEL003934-RA	394	683	-1.83007	0	0	0	T
AAEL003939-RA	1478	463	0.638181	0	0	0	T
AAEL003941-RA	616	624	-1.055	0	0	0	T
AAEL003942-RA	14509	10108	-0.51493	0	0	0	T
AAEL003944-RA	857	189	1.14453	0	0	0	T
AAEL003949-RA	1293	333	0.920747	0	0	0	T
AAEL003950-RA	3537	588	1.55226	0	0	0	T
AAEL003954-RA	263	619	-2.27126	0	0	0	T
AAEL003955-RA	6149	1583	0.92131	0	0	0	T
AAEL003963-RA	59	192	-2.7387	0	0	0	T
AAEL003968-RA	2768	793	0.76707	0	0	0	T
AAEL003970-RA	547	2029	-2.92754	0	0	0	T
AAEL003981-RA	625	34	3.16387	0	0	0	T
AAEL003993-RA	4310	953	1.14076	0	0	0	T
AAEL004017-RA	4944	1119	1.10709	0	0	0	T
AAEL004027-RA	1452	2224	-1.6515	0	0	0	T
AAEL004031-RA	4	401	-7.68384	0	0	0	T
AAEL004035-RA	881	163	1.39789	0	0	0	T
AAEL004039-RA	1665	401	1.01747	0	0	0	T
AAEL004040-RA	2382	627	0.889255	0	0	0	T
AAEL004043-RA	335	44	1.8922	0	0	0	T
AAEL004048-RA	159	326	-2.07223	0	0	0	T
AAEL004053-RA	1209	234	1.33285	0	0	0	T
AAEL004054-RA	3192	2086	-0.422659	0	0	0	T
AAEL004055-RA	636	153	1.01911	0	0	0	T
AAEL004064-RA	990	226	1.09472	0	0	0	T
AAEL004067-RA	365	402	-1.17568	0	0	0	T
AAEL004068-RA	1544	334	1.17237	0	0	0	T
AAEL004076-RA	719	158	1.14969	0	0	0	T
AAEL004085-RA	259	266	-1.07485	0	0	0	T
AAEL004098-RA	879	680	-0.666052	0	0	0	T
AAEL004099-RA	812	832	-1.07148	0	0	0	T
AAEL004104-RA	590	74	1.95874	0	0	0	T
AAEL004112-RA	9289	1548	1.54874	0	0	0	T
AAEL004116-RA	1288	182	1.78674	0	0	0	T
AAEL004117-RA	2506	753	0.698284	0	0	0	T
AAEL004118-RA	260	277	-1.12776	0	0	0	T
AAEL004119-RA	1089	799	-0.589644	0	0	0	T
AAEL004136-RA	556	101	1.42435	0	0	0	T
AAEL004142-RA	1692	457	0.852083	0	0	0	T
AAEL004148-RA	2892	716	0.977655	0	0	0	T
AAEL004149-RA	72842	57208	-0.687827	0	0	0	T
AAEL004152-RA	963	228	1.04212	0	0	0	T
AAEL004154-RA	591	114	1.33774	0	0	0	T
AAEL004172-RA	3380	531	1.63386	0	0	0	T
AAEL004175-RA	22756	13919	-0.327189	0	0	0	T
AAEL004197-RA	786	659	-0.78213	0	0	0	T
AAEL004212-RA	93	558	-3.62134	0	0	0	T
AAEL004213-RA	541	19	3.79518	0	0	0	T
AAEL004221-RA	3937	1151	0.737828	0	0	0	T
AAEL004223-RA	2558	1860	-0.576667	0	0	0	T
AAEL004227-RA	2173	1957	-0.885336	0	0	0	T
AAEL004228-RA	2405	621	0.916991	0	0	0	T
AAEL004229-RA	1110	131	2.04654	0	0	0	T
AAEL004234-RA	2894	886	0.671305	0	0	0	T
AAEL004235-RA	3430	1089	0.618824	0	0	0	T
AAEL004242-RA	563	678	-1.30453	0	0	0	T
AAEL004243-RA	1213	251	1.23644	0	0	0	T
AAEL004249-RA	849	735	-0.828361	0	0	0	T
AAEL004264-RA	178	311	-1.84142	0	0	0	T
AAEL004274-RA	1138	288	0.945979	0	0	0	T
AAEL004277-RA	221	21	2.3592	0	0	0	T
AAEL004278-RA	356	1506	-3.11715	0	0	0	T
AAEL004286-RA	1927	370	1.34438	0	0	0	T
AAEL004290-RA	2864	671	1.05727	0	0	0	T
AAEL004292-RA	8	204	-5.70881	0	0	0	T
AAEL004294-RA	2762	2730	-1.01957	0	0	0	T
AAEL004297-RA	7087	4533	-0.391672	0	0	0	T
AAEL004302-RA	504	91	1.4331	0	0	0	T
AAEL004305-RA	1534	306	1.28931	0	0	0	T
AAEL004313-RA	1264	241	1.35451	0	0	0	T
AAEL004315-RA	678	141	1.22921	0	0	0	T
AAEL004320-RA	3231	891	0.822103	0	0	0	T
AAEL004325-RA	63160	37763	-0.294343	0	0	0	T
AAEL004328-RA	918	159	1.49309	0	0	0	T
AAEL004335-RA	3460	61	4.78944	0	0	0	T
AAEL004336-RA	1261	354	0.796366	0	0	0	T
AAEL004338-RA	2839	2839	-1.03638	0	0	0	T
AAEL004345-RA	1809	407	1.11571	0	0	0	T
AAEL004355-RA	559	125	1.12454	0	0	0	T
AAEL004356-RA	1403	359	0.930078	0	0	0	T
AAEL004358-RA	3832	982	0.927922	0	0	0	T
AAEL004368-RA	1423	397	0.805344	0	0	0	T
AAEL004369-RA	5128	6739	-1.43052	0	0	0	T
AAEL004371-RA	703	130	1.39863	0	0	0	T
AAEL004375-RA	4017	1236	0.664059	0	0	0	T
AAEL004381-RA	3638	1139	0.638997	0	0	0	T
AAEL004382-RA	1060	844	-0.707631	0	0	0	T
AAEL004386-RA	11655	2445	1.21666	0	0	0	T
AAEL004387-RA	310	36	2.06982	0	0	0	T
AAEL004388-RA	9936	1233	1.97411	0	0	0	T
AAEL004390-RA	20165	3541	1.47324	0	0	0	T
AAEL004396-RA	1092	199	1.41975	0	0	0	T
AAEL004401-RA	13826	1945	1.79316	0	0	0	T
AAEL004409-RA	261	444	-1.80289	0	0	0	T
AAEL004412-RA	3339	1035	0.653404	0	0	0	T
AAEL004427-RA	1082	303	0.79993	0	0	0	T
AAEL004431-RA	1635	486	0.713882	0	0	0	T
AAEL004434-RA	8927	5983	-0.459074	0	0	0	T
AAEL004436-RA	1006	262	0.904611	0	0	0	T
AAEL004438-RA	1646	405	0.98659	0	0	0	T
AAEL004440-RA	378	810	-2.13592	0	0	0	T
AAEL004441-RA	2495	663	0.875578	0	0	0	T
AAEL004452-RA	1655	410	0.976755	0	0	0	T
AAEL004461-RA	4356	768	1.46744	0	0	0	T
AAEL004467-RA	838	220	0.893066	0	0	0	T
AAEL004468-RA	2668	480	1.43827	0	0	0	T
AAEL004474-RA	1527	477	0.642258	0	0	0	T
AAEL004477-RA	2208	414	1.37866	0	0	0	T
AAEL004484-RA	3169	969	0.673078	0	0	0	T
AAEL004485-RA	1660	519	0.640996	0	0	0	T
AAEL004489-RA	1882	356	1.36594	0	0	0	T
AAEL004492-RA	652	71	2.1626	0	0	0	T
AAEL004493-RA	2670	1785	-0.455465	0	0	0	T
AAEL004497-RA	993	268	0.85318	0	0	0	T
AAEL004500-RB	574	761	-1.44323	0	0	0	T
AAEL004501-RA	29448	12587	0.189854	0	0	0	T
AAEL004502-RA	32	85	-2.44577	0	0	0	T
AAEL004521-RA	595	636	-1.13252	0	0	0	T
AAEL004523-RA	12834	1331	2.23301	0	0	0	T
AAEL004545-RA	939	204	1.16618	0	0	0	T
AAEL004546-RA	3723	1019	0.832931	0	0	0	T
AAEL004551-RA	2146	613	0.77131	0	0	0	T
AAEL004562-RA	763	133	1.48388	0	0	0	T
AAEL004565-RA	952	203	1.1931	0	0	0	T
AAEL004567-RA	840	731	-0.835863	0	0	0	T
AAEL004585-RA	540	525	-0.995739	0	0	0	T
AAEL004587-RA	892	844	-0.95658	0	0	0	T
AAEL004589-RA	3640	1070	0.729947	0	0	0	T
AAEL004597-RA	316	340	-1.14199	0	0	0	T
AAEL004616-RA	918	959	-1.09942	0	0	0	T
AAEL004623-RA	1698	524	0.659817	0	0	0	T
AAEL004631-RA	4297	4463	-1.09106	0	0	0	T
AAEL004634-RA	1454	453	0.646063	0	0	0	T
AAEL004647-RA	837	2580	-2.66045	0	0	0	T
AAEL004654-RA	1053	128	2.00391	0	0	0	T
AAEL004687-RA	143	303	-2.11968	0	0	0	T
AAEL004697-RA	2278	467	1.24989	0	0	0	T
AAEL004698-RA	617	105	1.5185	0	0	0	T
AAEL004699-RA	20664	8181	0.30039	0	0	0	T
AAEL004702-RA	2980	850	0.773397	0	0	0	T
AAEL004709-RA	2818	749	0.875253	0	0	0	T
AAEL004722-RA	4316	1199	0.811482	0	0	0	T
AAEL004728-RA	604	87	1.75908	0	0	0	T
AAEL004733-RA	1466	306	1.2239	0	0	0	T
AAEL004734-RA	554	125	1.11158	0	0	0	T
AAEL004738-RA	2787	879	0.628397	0	0	0	T
AAEL004739-RA	2263	1479	-0.422766	0	0	0	T
AAEL004743-RB	1309	307	1.05577	0	0	0	T
AAEL004756-RA	478	92	1.34092	0	0	0	T
AAEL004774-RA	489	92	1.37375	0	0	0	T
AAEL004798-RA	1932	630	0.580291	0	0	0	T
AAEL004805-RA	985	863	-0.845618	0	0	0	T
AAEL004808-RA	943	263	0.805814	0	0	0	T
AAEL004818-RA	2080	504	1.00871	0	0	0	T
AAEL004823-RA	998	846	-0.797999	0	0	0	T
AAEL004824-RA	294	291	-1.02158	0	0	0	T
AAEL004829-RA	1811	1674	-0.922894	0	0	0	T
AAEL004831-RA	1246	227	1.42016	0	0	0	T
AAEL004832-RA	1834	534	0.743701	0	0	0	T
AAEL004839-RA	2866	696	1.0055	0	0	0	T
AAEL004842-RA	1653	502	0.682947	0	0	0	T
AAEL004851-RA	31757	9206	0.750047	0	0	0	T
AAEL004855-RA	43553	33922	-0.67583	0	0	0	T
AAEL004869-RA	1193	299	0.959996	0	0	0	T
AAEL004870-RA	265	15	3.10658	0	0	0	T
AAEL004871-RA	716	165	1.08111	0	0	0	T
AAEL004873-RA	2004	1449	-0.568556	0	0	0	T
AAEL004875-RA	2884	812	0.792139	0	0	0	T
AAEL004892-RA	779	151	1.33069	0	0	0	T
AAEL004899-RA	390	474	-1.31779	0	0	0	T
AAEL004900-RA	604	135	1.12521	0	0	0	T
AAEL004918-RA	2197	432	1.31005	0	0	0	T
AAEL004930-RA	1807	4372	-2.31108	0	0	0	T
AAEL004946-RA	2349	650	0.817154	0	0	0	T
AAEL004951-RA	172	253	-1.59311	0	0	0	T
AAEL004957-RA	836	719	-0.81887	0	0	0	T
AAEL004969-RA	6495	629	2.33182	0	0	0	T
AAEL004976-RA	920	121	1.89025	0	0	0	T
AAEL004977-RA	2376	730	0.666186	0	0	0	T
AAEL004978-RA	16047	5597	0.483197	0	0	0	T
AAEL004980-RA	2156	515	1.02933	0	0	0	T
AAEL004981-RA	1978	605	0.672655	0	0	0	T
AAEL004984-RA	2547	892	0.477303	0	0	0	T
AAEL004987-RA	411	882	-2.13802	0	0	0	T
AAEL004988-RA	2992	3753	-1.36331	0	0	0	T
AAEL004993-RA	725	157	1.17084	0	0	0	T
AAEL004997-RA	1341	405	0.690935	0	0	0	T
AAEL005000-RA	756	190	0.956006	0	0	0	T
AAEL005001-RA	77	698	-4.21668	0	0	0	T
AAEL005003-RA	245	296	-1.3092	0	0	0	T
AAEL005009-RA	2265	538	1.03745	0	0	0	T
AAEL005016-RA	1189	242	1.26029	0	0	0	T
AAEL005020-RA	633	128	1.26968	0	0	0	T
AAEL005022-RA	1785	445	0.967666	0	0	0	T
AAEL005025-RA	1596	463	0.748996	0	0	0	T
AAEL005032-RA	367	719	-2.00659	0	0	0	T
AAEL005035-RA	579	93	1.60188	0	0	0	T
AAEL005037-RA	3079	780	0.944535	0	0	0	T
AAEL005084-RA	1617	391	1.0117	0	0	0	T
AAEL005092-RA	1424	403	0.784717	0	0	0	T
AAEL005097-RA	20678	13737	-0.446351	0	0	0	T
AAEL005120-RA	5	63	-4.69173	0	0	0	T
AAEL005126-RA	526	90	1.51069	0	0	0	T
AAEL005132-RA	552	74	1.86269	0	0	0	T
AAEL005140-RA	891	225	0.94912	0	0	0	T
AAEL005152-RA	787	187	1.03694	0	0	0	T
AAEL005175-RA	2360	726	0.664365	0	0	0	T
AAEL005179-RA	500	831	-1.7693	0	0	0	T
AAEL005187-RA	939	769	-0.748239	0	0	0	T
AAEL005188-RA	1051	4	7.00117	0	0	0	T
AAEL005200-RA	504	78	1.6555	0	0	0	T
AAEL005211-RA	2007	628	0.639823	0	0	0	T
AAEL005214-RA	1031	271	0.891299	0	0	0	T
AAEL005215-RA	3032	763	0.954134	0	0	0	T
AAEL005216-RA	1576	424	0.857751	0	0	0	T
AAEL005231-RA	1441	436	0.688289	0	0	0	T
AAEL005241-RA	2187	486	1.13354	0	0	0	T
AAEL005265-RA	1166	278	1.03203	0	0	0	T
AAEL005270-RA	1010	1854	-1.91267	0	0	0	T
AAEL005277-RA	3083	1090	0.463626	0	0	0	T
AAEL005281-RA	1688	305	1.43205	0	0	0	T
AAEL005286-RA	680	116	1.51503	0	0	0	T
AAEL005289-RA	6317	1271	1.27689	0	0	0	T
AAEL005312-RD	310	45	1.74789	0	0	0	T
AAEL005315-RA	54	105	-1.99574	0	0	0	T
AAEL005317-RB	709	582	-0.751614	0	0	0	T
AAEL005318-RA	466	462	-1.02394	0	0	0	T
AAEL005319-RA	10404	8323	-0.714418	0	0	0	T
AAEL005320-RA	2495	735	0.726843	0	0	0	T
AAEL005323-RA	560	559	-1.0338	0	0	0	T
AAEL005324-RA	7075	9208	-1.41654	0	0	0	T
AAEL005325-RA	632	121	1.34854	0	0	0	T
AAEL005336-RA	8159	428	3.21633	0	0	0	T
AAEL005338-RA	1048	1150	-1.17038	0	0	0	T
AAEL005348-RB	635	150	1.04541	0	0	0	T
AAEL005351-RA	2237	447	1.28684	0	0	0	T
AAEL005357-RA	886	242	0.835919	0	0	0	T
AAEL005364-RA	233	248	-1.12639	0	0	0	T
AAEL005380-RA	4804	1427	0.71487	0	0	0	T
AAEL005383-RA	1103	171	1.65298	0	0	0	T
AAEL005384-RA	12382	1035	2.54416	0	0	0	T
AAEL005386-RA	23	83	-2.88786	0	0	0	T
AAEL005390-RA	1420	290	1.25539	0	0	0	T
AAEL005395-RA	582	117	1.27813	0	0	0	T
AAEL005424-RA	5804	921	1.61939	0	0	0	T
AAEL005429-RA	4368	367	2.53674	0	0	0	T
AAEL005434-RA	42	229	-3.48327	0	0	0	T
AAEL005437-RA	463	455	-1.01124	0	0	0	T
AAEL005441-RA	1155	242	1.21843	0	0	0	T
AAEL005445-RA	507	81	1.60961	0	0	0	T
AAEL005451-RA	17225	10713	-0.351239	0	0	0	T
AAEL005453-RA	2612	516	1.30333	0	0	0	T
AAEL005454-RA	1364	422	0.656148	0	0	0	T
AAEL005457-RA	3049	696	1.0948	0	0	0	T
AAEL005458-RA	1476	1032	-0.520131	0	0	0	T
AAEL005460-RA	264	358	-1.4758	0	0	0	T
AAEL005461-RA	1742	480	0.823257	0	0	0	T
AAEL005464-RA	380	447	-1.27066	0	0	0	T
AAEL005469-RA	1816	466	0.925982	0	0	0	T
AAEL005471-RA	8592	764	2.45497	0	0	0	T
AAEL005482-RA	70	313	-3.19712	0	0	0	T
AAEL005493-RA	1619	426	0.889797	0	0	0	T
AAEL005500-RA	1056	301	0.774394	0	0	0	T
AAEL005501-RA	602	68	2.10978	0	0	0	T
AAEL005510-RA	881	153	1.48923	0	0	0	T
AAEL005511-RA	1488	453	0.679411	0	0	0	T
AAEL005513-RA	1364	301	1.14363	0	0	0	T
AAEL005515-RE	4704	1131	1.01991	0	0	0	T
AAEL005522-RA	1977	528	0.868322	0	0	0	T
AAEL005523-RA	1252	322	0.922721	0	0	0	T
AAEL005524-RA	964	2085	-2.14932	0	0	0	T
AAEL005526-RA	722	176	1.00004	0	0	0	T
AAEL005532-RA	1552	382	0.986103	0	0	0	T
AAEL005533-RA	1229	10	5.90496	0	0	0	T
AAEL005543-RA	404	593	-1.59006	0	0	0	T
AAEL005544-RA	2650	904	0.515217	0	0	0	T
AAEL005558-RA	4379	1486	0.522786	0	0	0	T
AAEL005575-RA	2940	1944	-0.439593	0	0	0	T
AAEL005585-RA	603	126	1.22235	0	0	0	T
AAEL005592-RA	454	76	1.54224	0	0	0	T
AAEL005593-RA	1360	1565	-1.23894	0	0	0	T
AAEL005597-RA	780	203	0.905614	0	0	0	T
AAEL005604-RA	27	99	-2.91085	0	0	0	T
AAEL005610-RA	8147	9187	-1.20971	0	0	0	T
AAEL005613-RA	2144	478	1.12884	0	0	0	T
AAEL005617-RA	2157	1486	-0.498789	0	0	0	T
AAEL005618-RA	401	621	-1.66737	0	0	0	T
AAEL005629-RA	20960	12604	-0.302624	0	0	0	T
AAEL005634-RA	1334	299	1.12116	0	0	0	T
AAEL005635-RA	1353	325	1.02127	0	0	0	T
AAEL005638-RA	1120	1132	-1.05176	0	0	0	T
AAEL005651-RA	3028	1095	0.431053	0	0	0	T
AAEL005656-RA	773	662	-0.812744	0	0	0	T
AAEL005662-RA	2497	804	0.598548	0	0	0	T
AAEL005667-RA	731	905	-1.34443	0	0	0	T
AAEL005705-RA	758	162	1.18982	0	0	0	T
AAEL005706-RA	1091	216	1.30017	0	0	0	T
AAEL005709-RA	1646	469	0.774924	0	0	0	T
AAEL005712-RA	8326	2029	1.00047	0	0	0	T
AAEL005719-RA	677	147	1.16696	0	0	0	T
AAEL005722-RA	44268	31987	-0.567602	0	0	0	T
AAEL005728-RA	2472	859	0.488568	0	0	0	T
AAEL005733-RA	429	777	-1.89332	0	0	0	T
AAEL005739-RA	108	157	-1.57611	0	0	0	T
AAEL005740-RA	2572	2086	-0.734229	0	0	0	T
AAEL005748-RA	158	313	-2.02262	0	0	0	T
AAEL005763-RA	2998	452	1.69322	0	0	0	T
AAEL005766-RA	4588	4919	-1.13688	0	0	0	T
AAEL005766-RB	8681	1016	2.05858	0	0	0	T
AAEL005768-RA	589	1046	-1.86492	0	0	0	T
AAEL005769-RA	204	240	-1.27085	0	0	0	T
AAEL005772-RA	957	1029	-1.14103	0	0	0	T
AAEL005790-RA	3091	3182	-1.07824	0	0	0	T
AAEL005808-RA	184	305	-1.76548	0	0	0	T
AAEL005811-RA	1397	428	0.670268	0	0	0	T
AAEL005813-RA	3289	741	1.11372	0	0	0	T
AAEL005817-RA	29426	19666	-0.454993	0	0	0	T
AAEL005819-RA	268	435	-1.73516	0	0	0	T
AAEL005821-RA	5872	1018	1.49173	0	0	0	T
AAEL005827-RA	1642	270	1.56804	0	0	0	T
AAEL005830-RA	1091	236	1.17241	0	0	0	T
AAEL005832-RA	982	1108	-1.21054	0	0	0	T
AAEL005833-RA	2717	558	1.2473	0	0	0	T
AAEL005837-RA	1052	208	1.3021	0	0	0	T
AAEL005839-RA	191	263	-1.49787	0	0	0	T
AAEL005852-RA	2858	727	0.938598	0	0	0	T
AAEL005856-RA	2512	506	1.27525	0	0	0	T
AAEL005861-RA	5395	1290	1.02787	0	0	0	T
AAEL005868-RA	335	436	-1.41655	0	0	0	T
AAEL005886-RA	2913	961	0.563517	0	0	0	T
AAEL005888-RA	443	81	1.41493	0	0	0	T
AAEL005893-RA	638	117	1.41067	0	0	0	T
AAEL005900-RA	626	62	2.29944	0	0	0	T
AAEL005904-RA	1854	286	1.66017	0	0	0	T
AAEL005915-RA	1442	426	0.722765	0	0	0	T
AAEL005916-RA	1340	294	1.15196	0	0	0	T
AAEL005918-RA	1029	218	1.20246	0	0	0	T
AAEL005922-RA	414	65	1.63474	0	0	0	T
AAEL005929-RA	1154	231	1.2843	0	0	0	T
AAEL005930-RA	11551	3410	0.723793	0	0	0	T
AAEL005931-RA	4480	1587	0.460816	0	0	0	T
AAEL005937-RA	2803	1009	0.437665	0	0	0	T
AAEL005938-RA	611	125	1.25286	0	0	0	T
AAEL005943-RA	492	93	1.36697	0	0	0	T
AAEL005946-RA	1096	1281	-1.2614	0	0	0	T
AAEL005950-RA	118	202	-1.81195	0	0	0	T
AAEL005961-RA	4188	11368	-2.47703	0	0	0	T
AAEL005962-RA	677	153	1.10924	0	0	0	T
AAEL005968-RA	463	87	1.37554	0	0	0	T
AAEL005970-RA	3650	1116	0.673179	0	0	0	T
AAEL005977-RA	213	237	-1.19041	0	0	0	T
AAEL006000-RB	168	226	-1.46424	0	0	0	T
AAEL006004-RA	252	338	-1.45998	0	0	0	T
AAEL006006-RA	1179	266	1.11168	0	0	0	T
AAEL006007-RA	1435	1045	-0.578833	0	0	0	T
AAEL006012-RA	1801	333	1.39882	0	0	0	T
AAEL006013-RA	2154	688	0.610157	0	0	0	T
AAEL006020-RA	1442	344	1.03121	0	0	0	T
AAEL006022-RA	2794	756	0.849493	0	0	0	T
AAEL006037-RA	890	88	2.30185	0	0	0	T
AAEL006038-RA	4907	1589	0.590341	0	0	0	T
AAEL006040-RA	2213	663	0.702542	0	0	0	T
AAEL006050-RA	1354	291	1.18176	0	0	0	T
AAEL006056-RA	859	217	0.948582	0	0	0	T
AAEL006057-RA	1307	401	0.668204	0	0	0	T
AAEL006062-RA	842	220	0.899936	0	0	0	T
AAEL006063-RA	636	152	1.02857	0	0	0	T
AAEL006070-RA	2558	4772	-1.93596	0	0	0	T
AAEL006073-RA	1941	428	1.14474	0	0	0	T
AAEL006082-RA	1629	473	0.747694	0	0	0	T
AAEL006085-RA	6524	834	1.93126	0	0	0	T
AAEL006087-RA	3096	873	0.789971	0	0	0	T
AAEL006096-RA	106	174	-1.7514	0	0	0	T
AAEL006112-RA	553	92	1.55119	0	0	0	T
AAEL006113-RA	380	36	2.36355	0	0	0	T
AAEL006116-RA	1920	620	0.594385	0	0	0	T
AAEL006121-RA	888	243	0.833223	0	0	0	T
AAEL006124-RA	1440	386	0.863015	0	0	0	T
AAEL006126-RB	154	0	NA	0	0	0	T
AAEL006136-RA	472	474	-1.04248	0	0	0	T
AAEL006138-RA	118678	8	12.8203	0	0	0	T
AAEL006139-RA	1134	1088	-0.976639	0	0	0	T
AAEL006140-RA	969	116	2.02599	0	0	0	T
AAEL006143-RA	548	524	-0.971772	0	0	0	T
AAEL006149-RA	973	247	0.941548	0	0	0	T
AAEL006152-RA	948	238	0.957545	0	0	0	T
AAEL006155-RA	2153	400	1.3919	0	0	0	T
AAEL006156-RA	1090	32	4.05373	0	0	0	T
AAEL006164-RA	308	339	-1.17474	0	0	0	T
AAEL006169-RA	1989	1323	-0.448151	0	0	0	T
AAEL006174-RA	1282	357	0.808019	0	0	0	T
AAEL006177-RA	1646	317	1.34003	0	0	0	T
AAEL006185-RA	1261	364	0.756177	0	0	0	T
AAEL006186-RA	891	707	-0.702666	0	0	0	T
AAEL006190-RA	138	221	-1.71576	0	0	0	T
AAEL006191-RA	1763	354	1.27983	0	0	0	T
AAEL006194-RA	1537	1102	-0.556388	0	0	0	T
AAEL006196-RA	4248	925	1.16288	0	0	0	T
AAEL006201-RA	150	201	-1.45861	0	0	0	T
AAEL006205-RB	1280	290	1.10564	0	0	0	T
AAEL006208-RA	1465	285	1.32549	0	0	0	T
AAEL006209-RA	740	125	1.52922	0	0	0	T
AAEL006210-RA	3445	2600	-0.630388	0	0	0	T
AAEL006211-RA	1013	240	1.04115	0	0	0	T
AAEL006216-RA	108	183	-1.79719	0	0	0	T
AAEL006222-RA	2011	2218	-1.17773	0	0	0	T
AAEL006224-RA	605	518	-0.812398	0	0	0	T
AAEL006226-RA	1244	231	1.39264	0	0	0	T
AAEL006231-RA	984	249	0.946132	0	0	0	T
AAEL006235-RA	1483	365	0.986169	0	0	0	T
AAEL006239-RA	5812	730	1.95669	0	0	0	T
AAEL006240-RA	338	420	-1.34975	0	0	0	T
AAEL006243-RA	467	35	2.70161	0	0	0	T
AAEL006247-RA	1805	457	0.945352	0	0	0	T
AAEL006248-RA	89	171	-1.9785	0	0	0	T
AAEL006249-RA	7721	1683	1.16137	0	0	0	T
AAEL006256-RA	645	635	-1.01384	0	0	0	T
AAEL006259-RA	141487	96387	-0.482622	0	0	0	T
AAEL006271-RC	1830	419	1.09044	0	0	0	T
AAEL006278-RA	128	174	-1.47932	0	0	0	T
AAEL006279-RA	984	143	1.74626	0	0	0	T
AAEL006298-RA	482	91	1.36871	0	0	0	T
AAEL006303-RA	1021	224	1.15203	0	0	0	T
AAEL006307-RA	3666	3356	-0.908917	0	0	0	T
AAEL006315-RA	2826	788	0.806113	0	0	0	T
AAEL006320-RA	3045	734	1.01621	0	0	0	T
AAEL006323-RA	156	243	-1.67579	0	0	0	T
AAEL006331-RA	1176	204	1.49087	0	0	0	T
AAEL006332-RA	343	53	1.65776	0	0	0	T
AAEL006337-RA	949	220	1.07252	0	0	0	T
AAEL006351-RA	523	451	-0.822697	0	0	0	T
AAEL006362-RA	2525	782	0.654662	0	0	0	T
AAEL006372-RA	87	269	-2.6649	0	0	0	T
AAEL006374-RA	542	113	1.22559	0	0	0	T
AAEL006381-RA	684	42	2.98915	0	0	0	T
AAEL006389-RA	4218	461	2.15734	0	0	0	T
AAEL006392-RA	1145	242	1.20589	0	0	0	T
AAEL006395-RA	1449	412	0.777961	0	0	0	T
AAEL006407-RA	331	43	1.90804	0	0	0	T
AAEL006415-RA	3279	1085	0.55918	0	0	0	T
AAEL006425-RA	1403	13923	-4.34726	0	0	0	T
AAEL006435-RA	1305	361	0.817598	0	0	0	T
AAEL006439-RA	239	345	-1.56597	0	0	0	T
AAEL006441-RA	1279	350	0.833209	0	0	0	T
AAEL006443-RA	74	131	-1.86035	0	0	0	T
AAEL006446-RA	1468	2127	-1.57135	0	0	0	T
AAEL006447-RA	1509	453	0.699629	0	0	0	T
AAEL006450-RA	670	134	1.28555	0	0	0	T
AAEL006458-RA	2020	495	0.992474	0	0	0	T
AAEL006460-RA	588	127	1.17461	0	0	0	T
AAEL006466-RA	1761	166	2.37076	0	0	0	T
AAEL006474-RA	1875	471	0.956711	0	0	0	T
AAEL006483-RA	605	4492	-3.92873	0	0	0	T
AAEL006498-RA	31973	29742	-0.932028	0	0	0	T
AAEL006499-RA	1049	235	1.1219	0	0	0	T
AAEL006509-RA	3603	2922	-0.734138	0	0	0	T
AAEL006511-RA	14978	8589	-0.234098	0	0	0	T
AAEL006512-RA	1678	465	0.815059	0	0	0	T
AAEL006519-RA	3135	880	0.796509	0	0	0	T
AAEL006523-RA	571	100	1.47711	0	0	0	T
AAEL006526-RA	304	326	-1.13718	0	0	0	T
AAEL006529-RA	1643	408	0.973311	0	0	0	T
AAEL006542-RA	2164	115	3.19761	0	0	0	T
AAEL006556-RA	469	94	1.28247	0	0	0	T
AAEL006560-RA	1136	204	1.44094	0	0	0	T
AAEL006563-RA	11212	5	10.0944	0	0	0	T
AAEL006573-RA	1078	1114	-1.08377	0	0	0	T
AAEL006575-RB	314	333	-1.12114	0	0	0	T
AAEL006577-RA	3562	1092	0.669334	0	0	0	T
AAEL006581-RA	561	29	3.2375	0	0	0	T
AAEL006582-RA	1874	1884	-1.04406	0	0	0	T
AAEL006589-RA	1656	491	0.717527	0	0	0	T
AAEL006609-RA	362	657	-1.89628	0	0	0	T
AAEL006611-RA	1060	274	0.915436	0	0	0	T
AAEL006617-RA	1289	242	1.37679	0	0	0	T
AAEL006632-RB	301	36	2.02731	0	0	0	T
AAEL006633-RA	1285	323	0.955781	0	0	0	T
AAEL006634-RA	2925	382	1.90041	0	0	0	T
AAEL006640-RA	839	191	1.09872	0	0	0	T
AAEL006642-RA	22667	7830	0.497128	0	0	0	T
AAEL006646-RA	756	172	1.0996	0	0	0	T
AAEL006662-RA	51	129	-2.37518	0	0	0	T
AAEL006674-RA	873	675	-0.665287	0	0	0	T
AAEL006676-RA	709	142	1.28351	0	0	0	T
AAEL006680-RA	2106	539	0.929767	0	0	0	T
AAEL006684-RA	766	176	1.08539	0	0	0	T
AAEL006691-RA	159	399	-2.36374	0	0	0	T
AAEL006698-RA	20075	13487	-0.46255	0	0	0	T
AAEL006699-RA	179	361	-2.04842	0	0	0	T
AAEL006700-RA	11	64	-3.57695	0	0	0	T
AAEL006704-RA	11385	10457	-0.913716	0	0	0	T
AAEL006712-RA	351	40	2.09702	0	0	0	T
AAEL006713-RA	1455	283	1.32576	0	0	0	T
AAEL006715-RA	959	224	1.06165	0	0	0	T
AAEL006719-RA	2540	1939	-0.646865	0	0	0	T
AAEL006726-RA	2271	569	0.960446	0	0	0	T
AAEL006728-RA	1219	334	0.831397	0	0	0	T
AAEL006730-RA	2109	717	0.520133	0	0	0	T
AAEL006741-RA	2253	1719	-0.646103	0	0	0	T
AAEL006744-RA	3437	828	1.01707	0	0	0	T
AAEL006749-RA	153	196	-1.3937	0	0	0	T
AAEL006750-RA	523	95	1.42443	0	0	0	T
AAEL006752-RA	1219	245	1.27846	0	0	0	T
AAEL006772-RA	428	67	1.639	0	0	0	T
AAEL006782-RA	858	121	1.78959	0	0	0	T
AAEL006783-RA	2636	797	0.689318	0	0	0	T
AAEL006788-RA	442	78	1.46612	0	0	0	T
AAEL006792-RA	2522	683	0.84823	0	0	0	T
AAEL006794-RA	3158	641	1.26423	0	0	0	T
AAEL006799-RA	499	93	1.38736	0	0	0	T
AAEL006800-RA	1309	280	1.18859	0	0	0	T
AAEL006803-RA	699	174	0.969824	0	0	0	T
AAEL006805-RA	61	263	-3.14456	0	0	0	T
AAEL006813-RA	1041	238	1.09256	0	0	0	T
AAEL006815-RA	151	186	-1.33713	0	0	0	T
AAEL006820-RA	14679	3042	1.23428	0	0	0	T
AAEL006822-RA	393	440	-1.19936	0	0	0	T
AAEL006823-RA	2802	150	3.18704	0	0	0	T
AAEL006827-RA	389	64	1.56725	0	0	0	T
AAEL006829-RA	1198	867	-0.569857	0	0	0	T
AAEL006830-RA	3706	781	1.21009	0	0	0	T
AAEL006834-RA	359	4301	-4.619	0	0	0	T
AAEL006866-RA	6990	5833	-0.775326	0	0	0	T
AAEL006870-RA	777	202	0.907178	0	0	0	T
AAEL006873-RA	1666	1204	-0.567828	0	0	0	T
AAEL006876-RA	2555	787	0.662507	0	0	0	T
AAEL006885-RA	3773	2363	-0.361288	0	0	0	T
AAEL006890-RA	7366	2184	0.717528	0	0	0	T
AAEL006891-RA	848	144	1.52161	0	0	0	T
AAEL006895-RA	924	931	-1.04727	0	0	0	T
AAEL006902-RA	18	289	-5.04138	0	0	0	T
AAEL006903-RA	116	3	4.23664	0	0	0	T
AAEL006910-RA	2911	803	0.821662	0	0	0	T
AAEL006919-RA	81	150	-1.92535	0	0	0	T
AAEL006928-RA	5533	4747	-0.815335	0	0	0	T
AAEL006937-RA	1214	305	0.956506	0	0	0	T
AAEL006946-RA	3665	2364	-0.403798	0	0	0	T
AAEL006956-RA	6437	2270	0.467315	0	0	0	T
AAEL006958-RA	2009	623	0.652793	0	0	0	T
AAEL006959-RA	6131	1775	0.751923	0	0	0	T
AAEL006978-RA	609	664	-1.16112	0	0	0	T
AAEL006983-RA	409	64	1.63958	0	0	0	T
AAEL006995-RA	90	139	-1.66347	0	0	0	T
AAEL006998-RA	751	189	0.954046	0	0	0	T
AAEL007007-RA	2433	334	1.82844	0	0	0	T
AAEL007010-RA	140	193	-1.49955	0	0	0	T
AAEL007017-RA	1921	454	1.04471	0	0	0	T
AAEL007030-RA	7569	478	2.94864	0	0	0	T
AAEL007041-RA	2711	921	0.521171	0	0	0	T
AAEL007043-RA	3172	1002	0.626129	0	0	0	T
AAEL007045-RA	531	82	1.65864	0	0	0	T
AAEL007046-RA	1199	140	2.06195	0	0	0	T
AAEL007050-RA	57	265	-3.25334	0	0	0	T
AAEL007054-RA	783	700	-0.874723	0	0	0	T
AAEL007071-RA	1392	397	0.773567	0	0	0	T
AAEL007075-RA	2503	641	0.928881	0	0	0	T
AAEL007077-RA	1457	448	0.665049	0	0	0	T
AAEL007078-RA	9807	3623	0.400246	0	0	0	T
AAEL007090-RA	547	69	1.95049	0	0	0	T
AAEL007097-RA	15781	1590	2.27471	0	0	0	T
AAEL007102-RA	33	148	-3.20144	0	0	0	T
AAEL007103-RA	17	141	-4.08847	0	0	0	T
AAEL007123-RA	1627	406	0.966282	0	0	0	T
AAEL007128-RA	48	188	-3.00601	0	0	0	T
AAEL007132-RA	9065	2982	0.567646	0	0	0	T
AAEL007135-RA	2021	2096	-1.08895	0	0	0	T
AAEL007136-RA	1239	266	1.1833	0	0	0	T
AAEL007137-RA	930	253	0.841712	0	0	0	T
AAEL007139-RA	24	77	-2.7182	0	0	0	T
AAEL007160-RA	4472	1306	0.739384	0	0	0	T
AAEL007162-RA	964	780	-0.730822	0	0	0	T
AAEL007171-RA	1306	222	1.52014	0	0	0	T
AAEL007176-RA	389	66	1.52285	0	0	0	T
AAEL007181-RA	1722	469	0.840044	0	0	0	T
AAEL007197-RA	229	296	-1.40663	0	0	0	T
AAEL007201-RA	5942	2203	0.395098	0	0	0	T
AAEL007202-RA	791	206	0.904653	0	0	0	T
AAEL007218-RA	316	331	-1.10329	0	0	0	T
AAEL007226-RA	943	190	1.27488	0	0	0	T
AAEL007229-RA	991	157	1.62174	0	0	0	T
AAEL007240-RA	2623	738	0.793144	0	0	0	T
AAEL007242-RA	3465	974	0.794481	0	0	0	T
AAEL007244-RA	313	43	1.82737	0	0	0	T
AAEL007245-RA	2637	735	0.806701	0	0	0	T
AAEL007250-RA	386	51	1.88365	0	0	0	T
AAEL007251-RA	510	110	1.17661	0	0	0	T
AAEL007252-RA	3190	494	1.65459	0	0	0	T
AAEL007258-RA	5104	1165	1.09492	0	0	0	T
AAEL007270-RA	1342	300	1.12497	0	0	0	T
AAEL007281-RA	226	892	-3.0171	0	0	0	T
AAEL007286-RA	772	76	2.30815	0	0	0	T
AAEL007289-RA	904	206	1.0973	0	0	0	T
AAEL007295-RA	259	22	2.521	0	0	0	T
AAEL007297-RA	1266	336	0.877363	0	0	0	T
AAEL007306-RA	6343	5931	-0.939491	0	0	0	T
AAEL007308-RA	719	155	1.17734	0	0	0	T
AAEL007309-RA	603	133	1.14435	0	0	0	T
AAEL007312-RA	1074	210	1.31815	0	0	0	T
AAEL007342-RA	1031	1367	-1.44335	0	0	0	T
AAEL007349-RA	117	261	-2.19392	0	0	0	T
AAEL007353-RA	1000	266	0.874121	0	0	0	T
AAEL007354-RA	270	292	-1.14939	0	0	0	T
AAEL007358-RA	322	36	2.12461	0	0	0	T
AAEL007360-RA	444	83	1.383	0	0	0	T
AAEL007376-RA	1781	579	0.584671	0	0	0	T
AAEL007395-RA	663	111	1.54207	0	0	0	T
AAEL007402-RA	4297	1113	0.912495	0	0	0	T
AAEL007416-RA	473	30	2.94242	0	0	0	T
AAEL007417-RA	4743	1076	1.10374	0	0	0	T
AAEL007432-RA	75427	96	8.58145	0	0	0	T
AAEL007436-RA	873	130	1.71109	0	0	0	T
AAEL007447-RA	2228	393	1.46677	0	0	0	T
AAEL007449-RA	3794	945	0.968953	0	0	0	T
AAEL007452-RA	1510	1577	-1.09901	0	0	0	T
AAEL007454-RA	953	192	1.27499	0	0	0	T
AAEL007458-RA	605	76	1.95648	0	0	0	T
AAEL007465-RA	345	400	-1.24978	0	0	0	T
AAEL007473-RA	180	212	-1.27245	0	0	0	T
AAEL007478-RA	905	841	-0.930569	0	0	0	T
AAEL007480-RA	898	184	1.25063	0	0	0	T
AAEL007488-RA	879	776	-0.856574	0	0	0	T
AAEL007496-RA	591	118	1.28799	0	0	0	T
AAEL007501-RA	612	117	1.35064	0	0	0	T
AAEL007506-RA	6685	2343	0.47619	0	0	0	T
AAEL007512-RA	766	196	0.93011	0	0	0	T
AAEL007535-RA	257	308	-1.29754	0	0	0	T
AAEL007538-RA	1680	366	1.16216	0	0	0	T
AAEL007542-RA	322	520	-1.72783	0	0	0	T
AAEL007544-RA	1604	358	1.12726	0	0	0	T
AAEL007555-RA	8236	453	3.14798	0	0	0	T
AAEL007558-RA	1992	626	0.633602	0	0	0	T
AAEL007562-RA	841	141	1.54003	0	0	0	T
AAEL007563-RA	3449	845	0.992774	0	0	0	T
AAEL007569-RA	1853	544	0.731803	0	0	0	T
AAEL007584-RA	1229	194	1.62698	0	0	0	T
AAEL007585-RA	192	0	NA	0	0	0	T
AAEL007599-RA	4730	2	10.1712	0	0	0	T
AAEL007601-RA	2404	1	10.1948	0	0	0	T
AAEL007606-RA	382	57	1.70816	0	0	0	T
AAEL007609-RA	4460	1022	1.08927	0	0	0	T
AAEL007613-RA	620	133	1.18446	0	0	0	T
AAEL007619-RA	382	373	-1.00198	0	0	0	T
AAEL007637-RA	1399	279	1.28968	0	0	0	T
AAEL007638-RA	2096	478	1.09618	0	0	0	T
AAEL007649-RA	469	81	1.49721	0	0	0	T
AAEL007653-RA	122	785	-3.72219	0	0	0	T
AAEL007657-RA	2003	651	0.585052	0	0	0	T
AAEL007672-RA	893	186	1.22698	0	0	0	T
AAEL007680-RA	163	298	-1.90682	0	0	0	T
AAEL007681-RA	4250	4300	-1.05325	0	0	0	T
AAEL007684-RA	6	55	-4.23278	0	0	0	T
AAEL007686-RA	1239	211	1.51748	0	0	0	T
AAEL007690-RA	1879	475	0.947585	0	0	0	T
AAEL007698-RA	4971	966	1.32706	0	0	0	T
AAEL007701-RA	1140	250	1.15265	0	0	0	T
AAEL007713-RA	638	132	1.23664	0	0	0	T
AAEL007718-RA	5152	3066	-0.287606	0	0	0	T
AAEL007726-RA	514	83	1.5942	0	0	0	T
AAEL007778-RA	1674	1589	-0.9612	0	0	0	T
AAEL007783-RA	1190	184	1.6568	0	0	0	T
AAEL007784-RA	98	172	-1.84794	0	0	0	T
AAEL007787-RA	5065	1603	0.623407	0	0	0	T
AAEL007791-RA	34	108	-2.70381	0	0	0	T
AAEL007796-RA	101	189	-1.94041	0	0	0	T
AAEL007797-RA	543	116	1.19045	0	0	0	T
AAEL007802-RA	783	134	1.5104	0	0	0	T
AAEL007803-RA	844	147	1.48505	0	0	0	T
AAEL007807-RA	69	158	-2.23164	0	0	0	T
AAEL007810-RA	775	137	1.46364	0	0	0	T
AAEL007812-RA	1603	5	7.28825	0	0	0	T
AAEL007813-RA	2681	542	1.27003	0	0	0	T
AAEL007818-RB	6	381	-7.02507	0	0	0	T
AAEL007823-RA	3467	1118	0.596387	0	0	0	T
AAEL007829-RA	1059	240	1.10522	0	0	0	T
AAEL007840-RA	1033	219	1.20146	0	0	0	T
AAEL007841-RA	5685	1523	0.863864	0	0	0	T
AAEL007847-RA	2356	385	1.57703	0	0	0	T
AAEL007853-RA	505	106	1.21584	0	0	0	T
AAEL007857-RA	1155	256	1.1373	0	0	0	T
AAEL007861-RA	58	136	-2.26586	0	0	0	T
AAEL007863-RA	786	160	1.26008	0	0	0	T
AAEL007868-RA	5038	5205	-1.08343	0	0	0	T
AAEL007874-RA	712	660	-0.92697	0	0	0	T
AAEL007880-RA	19148	3815	1.29106	0	0	0	T
AAEL007881-RA	3269	2131	-0.419062	0	0	0	T
AAEL007888-RA	2746	1829	-0.450104	0	0	0	T
AAEL007892-RA	1948	522	0.863491	0	0	0	T
AAEL007898-RA	4910	3972	-0.730523	0	0	0	T
AAEL007905-RA	494	30	3.0051	0	0	0	T
AAEL007909-RA	1350	142	2.21262	0	0	0	T
AAEL007926-RA	2773	583	1.2135	0	0	0	T
AAEL007931-RA	448	75	1.54216	0	0	0	T
AAEL007945-RA	4409	2828	-0.395711	0	0	0	T
AAEL007948-RA	445	34	2.67382	0	0	0	T
AAEL007951-RA	1341	205	1.67323	0	0	0	T
AAEL007971-RA	1978	539	0.839304	0	0	0	T
AAEL007980-RA	1419	375	0.883531	0	0	0	T
AAEL007986-RA	5124	3514	-0.492225	0	0	0	T
AAEL007987-RA	2952	758	0.925042	0	0	0	T
AAEL007990-RB	173	231	-1.4535	0	0	0	T
AAEL008000-RA	1306	354	0.846953	0	0	0	T
AAEL008002-RA	2218	2122	-0.972546	0	0	0	T
AAEL008006-RA	1172	1245	-1.12355	0	0	0	T
AAEL008007-RA	169	339	-2.04064	0	0	0	T
AAEL008015-RA	3092	927	0.701518	0	0	0	T
AAEL008020-RA	1768	513	0.748707	0	0	0	T
AAEL008027-RA	4513	839	1.39096	0	0	0	T
AAEL008028-RA	3039	406	1.86766	0	0	0	T
AAEL008046-RA	1024	99	2.33426	0	0	0	T
AAEL008066-RA	29	123	-3.12091	0	0	0	T
AAEL008068-RA	898	228	0.941301	0	0	0	T
AAEL008069-RA	309	301	-0.998537	0	0	0	T
AAEL008072-RA	2001	1718	-0.81639	0	0	0	T
AAEL008085-RA	89	357	-3.04043	0	0	0	T
AAEL008096-RA	527	56	2.19792	0	0	0	T
AAEL008097-RA	318	401	-1.37096	0	0	0	T
AAEL008100-RA	1504	389	0.914582	0	0	0	T
AAEL008105-RB	590	100	1.52433	0	0	0	T
AAEL008106-RA	267	449	-1.78626	0	0	0	T
AAEL008107-RA	10714	3653	0.515963	0	0	0	T
AAEL008108-RA	624	546	-0.843736	0	0	0	T
AAEL008110-RA	2065	647	0.637923	0	0	0	T
AAEL008126-RA	1396	331	1.04001	0	0	0	T
AAEL008134-RA	6003	980	1.57845	0	0	0	T
AAEL008137-RA	1143	138	2.0137	0	0	0	T
AAEL008141-RA	588	511	-0.833888	0	0	0	T
AAEL008144-RA	174	368	-2.117	0	0	0	T
AAEL008155-RA	193	1350	-3.84267	0	0	0	T
AAEL008166-RA	8454	6811	-0.724613	0	0	0	T
AAEL008171-RA	4888	1854	0.362222	0	0	0	T
AAEL008177-RA	2232	444	1.29332	0	0	0	T
AAEL008182-RA	925	122	1.88619	0	0	0	T
AAEL008183-RA	393	62	1.62781	0	0	0	T
AAEL008188-RA	37942	26264	-0.505672	0	0	0	T
AAEL008189-RA	588	133	1.10801	0	0	0	T
AAEL008198-RA	3084	963	0.642814	0	0	0	T
AAEL008210-RA	1520	325	1.18918	0	0	0	T
AAEL008216-RA	4243	1204	0.780868	0	0	0	T
AAEL008220-RA	1189	353	0.715628	0	0	0	T
AAEL008242-RA	2421	589	1.00288	0	0	0	T
AAEL008244-RA	2451	829	0.527546	0	0	0	T
AAEL008247-RA	2666	511	1.3469	0	0	0	T
AAEL008257-RA	7094	2171	0.671859	0	0	0	T
AAEL008280-RA	30	84	-2.52181	0	0	0	T
AAEL008285-RA	36	377	-4.42488	0	0	0	T
AAEL008289-RA	427	1112	-2.41723	0	0	0	T
AAEL008291-RA	1271	383	0.694167	0	0	0	T
AAEL008305-RA	2043	1831	-0.878323	0	0	0	T
AAEL008306-RA	3378	994	0.728471	0	0	0	T
AAEL008309-RA	1766	524	0.716466	0	0	0	T
AAEL008310-RA	523	609	-1.25601	0	0	0	T
AAEL008319-RA	1222	238	1.32383	0	0	0	T
AAEL008328-RA	2013	666	0.559372	0	0	0	T
AAEL008329-RA	17049	10934	-0.395515	0	0	0	T
AAEL008330-RA	1248	262	1.2156	0	0	0	T
AAEL008342-RA	103	153	-1.60727	0	0	0	T
AAEL008364-RA	2608	833	0.610175	0	0	0	T
AAEL008365-RA	128	520	-3.05875	0	0	0	T
AAEL008366-RA	1149	250	1.164	0	0	0	T
AAEL008367-RA	440	85	1.33559	0	0	0	T
AAEL008370-RA	2257	629	0.806894	0	0	0	T
AAEL008375-RA	945	240	0.940899	0	0	0	T
AAEL008377-RA	1108	200	1.43351	0	0	0	T
AAEL008381-RA	2156	246	2.09525	0	0	0	T
AAEL008382-RA	1550	371	1.0264	0	0	0	T
AAEL008389-RA	5532	1829	0.560365	0	0	0	T
AAEL008391-RA	352	56	1.6157	0	0	0	T
AAEL008393-RA	1138	230	1.27041	0	0	0	T
AAEL008400-RA	1626	499	0.667835	0	0	0	T
AAEL008413-RA	1241	358	0.757091	0	0	0	T
AAEL008430-RA	773	1637	-2.11889	0	0	0	T
AAEL008431-RA	4742	937	1.30299	0	0	0	T
AAEL008452-RA	89	160	-1.88258	0	0	0	T
AAEL008459-RA	841	211	0.958482	0	0	0	T
AAEL008461-RA	4345	1102	0.942851	0	0	0	T
AAEL008462-RA	1753	366	1.22353	0	0	0	T
AAEL008463-RA	710	151	1.19689	0	0	0	T
AAEL008468-RA	2059	197	2.3493	0	0	0	T
AAEL008473-RA	482	535	-1.18689	0	0	0	T
AAEL008475-RA	1265	262	1.23512	0	0	0	T
AAEL008482-RA	620	147	1.04007	0	0	0	T
AAEL008484-RA	4165	1218	0.737422	0	0	0	T
AAEL008485-RA	656	580	-0.858738	0	0	0	T
AAEL008490-RA	1063	996	-0.942457	0	0	0	T
AAEL008494-RA	3915	872	1.13023	0	0	0	T
AAEL008500-RA	9606	2148	1.12456	0	0	0	T
AAEL008503-RA	781	187	1.0259	0	0	0	T
AAEL008519-RA	1316	166	1.95052	0	0	0	T
AAEL008542-RA	5303	1949	0.407694	0	0	0	T
AAEL008557-RA	1564	407	0.905759	0	0	0	T
AAEL008559-RA	746	99	1.87729	0	0	0	T
AAEL008562-RA	2171	636	0.73488	0	0	0	T
AAEL008565-RA	2491	836	0.538769	0	0	0	T
AAEL008567-RA	16	1178	-7.2385	0	0	0	T
AAEL008572-RA	867	207	1.03002	0	0	0	T
AAEL008575-RA	813	188	1.07614	0	0	0	T
AAEL008578-RA	3171	810	0.932563	0	0	0	T
AAEL008579-RA	2574	764	0.715987	0	0	0	T
AAEL008580-RA	1665	333	1.28555	0	0	0	T
AAEL008583-RA	482	99	1.24715	0	0	0	T
AAEL008589-RA	81	160	-2.01846	0	0	0	T
AAEL008594-RA	1482	307	1.23485	0	0	0	T
AAEL008599-RA	115	268	-2.25698	0	0	0	T
AAEL008600-RA	103	164	-1.70743	0	0	0	T
AAEL008609-RA	137	234	-1.80871	0	0	0	T
AAEL008610-RA	617	873	-1.53709	0	0	0	T
AAEL008611-RA	2721	707	0.907974	0	0	0	T
AAEL008615-RA	930	257	0.819082	0	0	0	T
AAEL008618-RA	1402	413	0.726892	0	0	0	T
AAEL008621-RA	692	66	2.35385	0	0	0	T
AAEL008629-RA	1031	212	1.24553	0	0	0	T
AAEL008630-RA	459	91	1.29817	0	0	0	T
AAEL008635-RA	1289	309	1.02419	0	0	0	T
AAEL008642-RA	2426	715	0.726184	0	0	0	T
AAEL008645-RA	2045	602	0.727885	0	0	0	T
AAEL008650-RA	721	158	1.15369	0	0	0	T
AAEL008651-RA	149	302	-2.05562	0	0	0	T
AAEL008656-RA	1834	396	1.17504	0	0	0	T
AAEL008658-RA	191	355	-1.93063	0	0	0	T
AAEL008662-RA	1370	399	0.743334	0	0	0	T
AAEL008670-RA	222	251	-1.21351	0	0	0	T
AAEL008678-RA	629	118	1.37789	0	0	0	T
AAEL008683-RA	1429	380	0.874554	0	0	0	T
AAEL008687-RA	1918	534	0.80831	0	0	0	T
AAEL008692-RA	819	116	1.78336	0	0	0	T
AAEL008699-RA	8	77	-4.30317	0	0	0	T
AAEL008701-RA	51	692	-4.79858	0	0	0	T
AAEL008706-RA	1137	261	1.08673	0	0	0	T
AAEL008709-RA	1003	145	1.75382	0	0	0	T
AAEL008716-RA	866	202	1.06363	0	0	0	T
AAEL008728-RA	969	223	1.08307	0	0	0	T
AAEL008730-RA	2161	399	1.40086	0	0	0	T
AAEL008739-RA	867	231	0.871758	0	0	0	T
AAEL008741-RA	1290	284	1.14703	0	0	0	T
AAEL008744-RA	1476	346	1.05647	0	0	0	T
AAEL008753-RA	191	307	-1.72105	0	0	0	T
AAEL008757-RA	65	117	-1.88438	0	0	0	T
AAEL008764-RA	65	207	-2.7075	0	0	0	T
AAEL008768-RA	1026	239	1.06557	0	0	0	T
AAEL008769-RA	2382	45	4.68972	0	0	0	T
AAEL008773-RA	1336	1064	-0.707959	0	0	0	T
AAEL008777-RA	1772	460	0.909292	0	0	0	T
AAEL008780-RA	125	1	5.9294	0	0	0	T
AAEL008781-RA	1161	4253	-2.90949	0	0	0	T
AAEL008784-RA	341	1026	-2.62557	0	0	0	T
AAEL008785-RA	1577	2598	-1.7566	0	0	0	T
AAEL008789-RA	635	579	-0.903188	0	0	0	T
AAEL008796-RA	1163	271	1.06511	0	0	0	T
AAEL008801-RA	660	574	-0.834966	0	0	0	T
AAEL008802-RA	856	1174	-1.49213	0	0	0	T
AAEL008814-RA	1520	436	0.76529	0	0	0	T
AAEL008828-RA	128	367	-2.55602	0	0	0	T
AAEL008829-RA	20554	4350	1.20395	0	0	0	T
AAEL008832-RA	4600	1552	0.531124	0	0	0	T
AAEL008833-RA	721	152	1.20955	0	0	0	T
AAEL008844-RA	8541	12466	-1.5819	0	0	0	T
AAEL008846-RA	389	474	-1.3215	0	0	0	T
AAEL008848-RA	9421	11243	-1.29146	0	0	0	T
AAEL008849-RA	5775	1178	1.2571	0	0	0	T
AAEL008862-RA	4500	979	1.16416	0	0	0	T
AAEL008863-RA	1254	161	1.92502	0	0	0	T
AAEL008864-RA	760	189	0.971232	0	0	0	T
AAEL008871-RA	1662	2248	-1.4721	0	0	0	T
AAEL008876-RA	4238	23	6.48923	0	0	0	T
AAEL008878-RA	1036	215	1.23223	0	0	0	T
AAEL008879-RA	556	69	1.97404	0	0	0	T
AAEL008882-RA	625	2016	-2.72595	0	0	0	T
AAEL008887-RA	1665	2181	-1.42585	0	0	0	T
AAEL008894-RA	2581	569	1.14505	0	0	0	T
AAEL008902-RA	4388	1223	0.806758	0	0	0	T
AAEL008905-RA	4002	1051	0.892578	0	0	0	T
AAEL008906-RA	503	100	1.29418	0	0	0	T
AAEL008930-RA	3071	981	0.610003	0	0	0	T
AAEL008936-RA	90	138	-1.65305	0	0	0	T
AAEL008952-RA	2220	617	0.810836	0	0	0	T
AAEL008958-RA	7037	2314	0.568191	0	0	0	T
AAEL008960-RA	1587	383	1.0145	0	0	0	T
AAEL008963-RA	4565	484	2.20116	0	0	0	T
AAEL009018-RA	36	113	-2.68663	0	0	0	T
AAEL009023-RA	451	52	2.08016	0	0	0	T
AAEL009057-RA	1190	229	1.34116	0	0	0	T
AAEL009061-RA	4033	737	1.41574	0	0	0	T
AAEL009066-RA	1430	1494	-1.09955	0	0	0	T
AAEL009073-RA	5436	2026	0.38753	0	0	0	T
AAEL009074-RA	2110	1979	-0.943909	0	0	0	T
AAEL009077-RA	853	108	1.94513	0	0	0	T
AAEL009078-RA	2473	2611	-1.11472	0	0	0	T
AAEL009080-RB	1387	366	0.885671	0	0	0	T
AAEL009081-RA	9188	5428	-0.277051	0	0	0	T
AAEL009084-RA	659	119	1.43294	0	0	0	T
AAEL009085-RA	2245	750	0.545372	0	0	0	T
AAEL009093-RA	996	277	0.809879	0	0	0	T
AAEL009101-RA	5280	3205	-0.316167	0	0	0	T
AAEL009108-RA	15	69	-3.23801	0	0	0	T
AAEL009114-RA	45	113	-2.36471	0	0	0	T
AAEL009116-RA	134	336	-2.36261	0	0	0	T
AAEL009131-RA	408	630	-1.66316	0	0	0	T
AAEL009142-RA	2534	711	0.797114	0	0	0	T
AAEL009157-RA	2182	629	0.758138	0	0	0	T
AAEL009166-RA	2159	0	NA	0	0	0	T
AAEL009169-RA	759	858	-1.21326	0	0	0	T
AAEL009171-RA	308	374	-1.31649	0	0	0	T
AAEL009172-RA	2691	901	0.542163	0	0	0	T
AAEL009181-RA	564	693	-1.33354	0	0	0	T
AAEL009185-RA	12887	12136	-0.949757	0	0	0	T
AAEL009189-RA	3937	1336	0.522796	0	0	0	T
AAEL009201-RA	4216	3626	-0.818885	0	0	0	T
AAEL009205-RA	58	131	-2.21182	0	0	0	T
AAEL009212-RC	637	120	1.37188	0	0	0	T
AAEL009219-RA	464	1093	-2.27248	0	0	0	T
AAEL009234-RA	403	68	1.53079	0	0	0	T
AAEL009235-RA	869	213	0.992122	0	0	0	T
AAEL009238-RA	1344	250	1.39015	0	0	0	T
AAEL009244-RA	3487	3465	-1.02725	0	0	0	T
AAEL009257-RA	3011	2757	-0.909237	0	0	0	T
AAEL009262-RA	1098	190	1.49443	0	0	0	T
AAEL009265-RA	4503	1014	1.11445	0	0	0	T
AAEL009273-RA	1492	313	1.21663	0	0	0	T
AAEL009274-RA	874	191	1.15768	0	0	0	T
AAEL009287-RA	7798	2793	0.444908	0	0	0	T
AAEL009308-RA	903	232	0.92422	0	0	0	T
AAEL009309-RA	1053	252	1.02663	0	0	0	T
AAEL009310-RA	4232	246	3.06823	0	0	0	T
AAEL009313-RA	7241	4183	-0.24473	0	0	0	T
AAEL009323-RA	118	388	-2.75365	0	0	0	T
AAEL009326-RA	2055	566	0.823884	0	0	0	T
AAEL009330-RA	367	2095	-3.54948	0	0	0	T
AAEL009340-RA	602	121	1.27838	0	0	0	T
AAEL009341-RA	20287	12549	-0.343398	0	0	0	T
AAEL009345-RA	4333	883	1.2585	0	0	0	T
AAEL009346-RA	863	742	-0.818439	0	0	0	T
AAEL009347-RA	2185	375	1.50629	0	0	0	T
AAEL009349-RA	574	92	1.60496	0	0	0	T
AAEL009351-RA	1968	1384	-0.528495	0	0	0	T
AAEL009357-RA	3691	1007	0.837567	0	0	0	T
AAEL009360-RA	464	84	1.42928	0	0	0	T
AAEL009362-RA	1525	356	1.06248	0	0	0	T
AAEL009364-RA	1453	297	1.25412	0	0	0	T
AAEL009381-RA	4243	1102	0.90858	0	0	0	T
AAEL009382-RA	1626	353	1.16721	0	0	0	T
AAEL009387-RA	31	116	-2.94017	0	0	0	T
AAEL009391-RA	2843	600	1.208	0	0	0	T
AAEL009392-RA	3709	982	0.880854	0	0	0	T
AAEL009395-RA	768	148	1.33913	0	0	0	T
AAEL009397-RA	1927	443	1.0846	0	0	0	T
AAEL009405-RA	1791	407	1.10128	0	0	0	T
AAEL009411-RA	986	168	1.51675	0	0	0	T
AAEL009414-RA	3128	3241	-1.08758	0	0	0	T
AAEL009420-RA	64	171	-2.45423	0	0	0	T
AAEL009427-RA	4381	943	1.17955	0	0	0	T
AAEL009428-RA	1779	474	0.871727	0	0	0	T
AAEL009438-RA	406	72	1.45903	0	0	0	T
AAEL009459-RA	96	330	-2.81774	0	0	0	T
AAEL009465-RA	635	151	1.03583	0	0	0	T
AAEL009467-RA	248	416	-1.78262	0	0	0	T
AAEL009475-RA	3031	830	0.83223	0	0	0	T
AAEL009483-RA	239	260	-1.15788	0	0	0	T
AAEL009487-RA	547	2383	-3.15955	0	0	0	T
AAEL009490-RA	2542	571	1.11802	0	0	0	T
AAEL009491-RA	807	86	2.19378	0	0	0	T
AAEL009496-RA	20150	14976	-0.608253	0	0	0	T
AAEL009506-RA	19120	10406	-0.158714	0	0	0	T
AAEL009508-RA	4254	908	1.19167	0	0	0	T
AAEL009515-RA	735	186	0.946061	0	0	0	T
AAEL009519-RA	4223	633	1.70161	0	0	0	T
AAEL009531-RA	806	167	1.23455	0	0	0	T
AAEL009534-RA	1743	484	0.812113	0	0	0	T
AAEL009572-RA	3008	698	1.07112	0	0	0	T
AAEL009577-RA	4	48	-4.62134	0	0	0	T
AAEL009583-RA	2790	2095	-0.623066	0	0	0	T
AAEL009585-RA	51	106	-2.09188	0	0	0	T
AAEL009596-RA	3112	434	1.80569	0	0	0	T
AAEL009612-RA	1362	325	1.03083	0	0	0	T
AAEL009615-RA	1906	1662	-0.838753	0	0	0	T
AAEL009625-RA	267	454	-1.80223	0	0	0	T
AAEL009629-RA	1511	1955	-1.40805	0	0	0	T
AAEL009636-RB	2859	92	3.92135	0	0	0	T
AAEL009646-RA	6977	2155	0.658538	0	0	0	T
AAEL009649-RA	1332	346	0.908369	0	0	0	T
AAEL009662-RA	1522	376	0.980783	0	0	0	T
AAEL009669-RA	1174	50	3.51698	0	0	0	T
AAEL009672-RA	1221	281	1.08304	0	0	0	T
AAEL009678-RA	4321	1274	0.725619	0	0	0	T
AAEL009691-RA	5970	2158	0.431655	0	0	0	T
AAEL009702-RA	1840	531	0.756541	0	0	0	T
AAEL009704-RA	846	158	1.38435	0	0	0	T
AAEL009706-RA	5228	2056	0.310038	0	0	0	T
AAEL009747-RA	28569	19078	-0.45384	0	0	0	T
AAEL009749-RA	553	69	1.96623	0	0	0	T
AAEL009760-RA	612	1713	-2.5213	0	0	0	T
AAEL009762-RA	187	16	2.51051	0	0	0	T
AAEL009765-RA	1843	339	1.40632	0	0	0	T
AAEL009766-RA	2821	353	1.96209	0	0	0	T
AAEL009795-RA	667	1277	-1.97338	0	0	0	T
AAEL009806-RA	1923	470	0.996245	0	0	0	T
AAEL009815-RA	998	242	1.00765	0	0	0	T
AAEL009824-RA	4691	1295	0.820563	0	0	0	T
AAEL009825-RA	8199	6303	-0.656972	0	0	0	T
AAEL009829-RA	870	144	1.55857	0	0	0	T
AAEL009836-RA	123	178	-1.5696	0	0	0	T
AAEL009837-RA	415	443	-1.13058	0	0	0	T
AAEL009839-RA	1320	302	1.09154	0	0	0	T
AAEL009840-RA	11	202	-5.23516	0	0	0	T
AAEL009842-RA	242	272	-1.20498	0	0	0	T
AAEL009843-RA	3445	115	3.86842	0	0	0	T
AAEL009844-RA	521	993	-1.96689	0	0	0	T
AAEL009847-RA	942	883	-0.943067	0	0	0	T
AAEL009851-RA	1575	294	1.38508	0	0	0	T
AAEL009853-RA	228	12	3.21155	0	0	0	T
AAEL009856-RA	31	123	-3.0247	0	0	0	T
AAEL009859-RA	5290	7251	-1.49129	0	0	0	T
AAEL009869-RA	1838	1414	-0.658026	0	0	0	T
AAEL009871-RA	1855	525	0.784649	0	0	0	T
AAEL009872-RA	3580	2418	-0.470235	0	0	0	T
AAEL009878-RA	1970	560	0.778316	0	0	0	T
AAEL009880-RA	539	97	1.43785	0	0	0	T
AAEL009881-RA	515	472	-0.910595	0	0	0	T
AAEL009883-RA	2298	585	0.937489	0	0	0	T
AAEL009884-RA	6843	1615	1.04671	0	0	0	T
AAEL009887-RA	1181	257	1.16379	0	0	0	T
AAEL009888-RA	1587	462	0.743957	0	0	0	T
AAEL009893-RA	3112	654	1.2141	0	0	0	T
AAEL009895-RA	1122	1064	-0.959806	0	0	0	T
AAEL009899-RA	1571	1800	-1.23269	0	0	0	T
AAEL009903-RA	2743	769	0.798318	0	0	0	T
AAEL009904-RA	125	521	-3.09574	0	0	0	T
AAEL009905-RA	1102	218	1.30134	0	0	0	T
AAEL009910-RA	515	880	-1.80931	0	0	0	T
AAEL009934-RA	1997	521	0.902098	0	0	0	T
AAEL009935-RA	197	0	NA	0	0	0	T
AAEL009951-RA	263	387	-1.59365	0	0	0	T
AAEL009955-RA	50792	6257	1.98468	0	0	0	T
AAEL009959-RA	5855	1769	0.690354	0	0	0	T
AAEL009962-RA	484	41	2.52493	0	0	0	T
AAEL009964-RA	2766	2687	-0.994576	0	0	0	T
AAEL009985-RA	1424	2764	-1.99319	0	0	0	T
AAEL009987-RA	564	97	1.50326	0	0	0	T
AAEL009994-RA	63155	49249	-0.677578	0	0	0	T
AAEL010007-RA	1043	286	0.830271	0	0	0	T
AAEL010008-RA	1245	257	1.23992	0	0	0	T
AAEL010014-RA	403	1185	-2.59242	0	0	0	T
AAEL010017-RA	4376	864	1.30413	0	0	0	T
AAEL010018-RA	4311	1419	0.566767	0	0	0	T
AAEL010022-RA	755	183	1.00825	0	0	0	T
AAEL010024-RA	466	88	1.36837	0	0	0	T
AAEL010032-RA	10089	964	2.35123	0	0	0	T
AAEL010048-RA	1513	294	1.32714	0	0	0	T
AAEL010057-RA	1034	294	0.777967	0	0	0	T
AAEL010060-RA	1890	429	1.10296	0	0	0	T
AAEL010065-RA	3508	539	1.66591	0	0	0	T
AAEL010069-RA	1169	298	0.93551	0	0	0	T
AAEL010071-RA	1206	277	1.08589	0	0	0	T
AAEL010074-RA	1407	298	1.20286	0	0	0	T
AAEL010075-RA	34	155	-3.22504	0	0	0	T
AAEL010077-RA	684	163	1.03274	0	0	0	T
AAEL010080-RA	1654	324	1.31551	0	0	0	T
AAEL010086-RA	542	62	2.09157	0	0	0	T
AAEL010087-RA	1243	312	0.957828	0	0	0	T
AAEL010094-RA	7565	1092	1.75599	0	0	0	T
AAEL010097-RA	26964	4512	1.54281	0	0	0	T
AAEL010109-RA	1378	146	2.20215	0	0	0	T
AAEL010125-RA	166	351	-2.11667	0	0	0	T
AAEL010143-RA	1307	1403	-1.13864	0	0	0	T
AAEL010145-RC	782	1174	-1.62257	0	0	0	T
AAEL010147-RA	956	1018	-1.12704	0	0	0	T
AAEL010148-RA	1859	1777	-0.971298	0	0	0	T
AAEL010151-RA	43	119	-2.50493	0	0	0	T
AAEL010153-RA	1373	294	1.18706	0	0	0	T
AAEL010159-RA	12919	7731	-0.295613	0	0	0	T
AAEL010160-RA	227	616	-2.47662	0	0	0	T
AAEL010161-RA	460	852	-1.9256	0	0	0	T
AAEL010163-RA	104	256	-2.33594	0	0	0	T
AAEL010164-RA	170	300	-1.85581	0	0	0	T
AAEL010171-RA	233	428	-1.91366	0	0	0	T
AAEL010174-RA	62	215	-2.83038	0	0	0	T
AAEL010180-RA	681	2127	-2.67947	0	0	0	T
AAEL010183-RA	141	492	-2.83934	0	0	0	T
AAEL010184-RA	4434	1162	0.895618	0	0	0	T
AAEL010186-RA	7	84	-4.62134	0	0	0	T
AAEL010211-RA	472	96	1.2613	0	0	0	T
AAEL010223-RA	1047	146	1.80584	0	0	0	T
AAEL010227-RA	569	110	1.33454	0	0	0	T
AAEL010229-RA	1279	195	1.67709	0	0	0	T
AAEL010230-RA	1973	2046	-1.0888	0	0	0	T
AAEL010234-RA	1739	380	1.15781	0	0	0	T
AAEL010241-RA	3036	912	0.698685	0	0	0	T
AAEL010248-RA	666	154	1.07621	0	0	0	T
AAEL010276-RA	3409	329	2.33681	0	0	0	T
AAEL010280-RA	1102	116	2.21155	0	0	0	T
AAEL010294-RA	225	295	-1.42717	0	0	0	T
AAEL010311-RA	2064	662	0.604159	0	0	0	T
AAEL010312-RA	3028	1049	0.49297	0	0	0	T
AAEL010317-RA	1514	306	1.27038	0	0	0	T
AAEL010321-RA	1091	248	1.10086	0	0	0	T
AAEL010326-RA	21	78	-2.92947	0	0	0	T
AAEL010330-RA	4548	3453	-0.638999	0	0	0	T
AAEL010338-RA	2673	347	1.90907	0	0	0	T
AAEL010341-RA	1137	216	1.35975	0	0	0	T
AAEL010342-RA	943	159	1.53185	0	0	0	T
AAEL010348-RA	327	519	-1.70282	0	0	0	T
AAEL010355-RA	471	90	1.35135	0	0	0	T
AAEL010359-RA	3297	2274	-0.500459	0	0	0	T
AAEL010364-RA	1153	307	0.872701	0	0	0	T
AAEL010366-RA	62	384	-3.66715	0	0	0	T
AAEL010379-RA	1096	201	1.4106	0	0	0	T
AAEL010382-RA	1260	1569	-1.3528	0	0	0	T
AAEL010398-RA	243	12	3.30347	0	0	0	T
AAEL010412-RA	380	56	1.72612	0	0	0	T
AAEL010414-RA	2485	645	0.909494	0	0	0	T
AAEL010422-RA	915	104	2.10081	0	0	0	T
AAEL010429-RA	333	0	NA	0	0	0	T
AAEL010431-RA	152	0	NA	0	0	0	T
AAEL010434-RA	103371	16	11.6211	0	0	0	T
AAEL010435-RA	2397	1	10.1906	0	0	0	T
AAEL010437-RA	1038	261	0.955304	0	0	0	T
AAEL010444-RA	700	143	1.25496	0	0	0	T
AAEL010464-RC	336	45	1.86408	0	0	0	T
AAEL010473-RA	1215	187	1.66347	0	0	0	T
AAEL010479-RA	1560	3139	-2.04514	0	0	0	T
AAEL010481-RA	647	889	-1.4948	0	0	0	T
AAEL010499-RA	1556	329	1.2053	0	0	0	T
AAEL010501-RA	1273	337	0.881031	0	0	0	T
AAEL010520-RA	2309	802	0.489213	0	0	0	T
AAEL010521-RB	485	36	2.71554	0	0	0	T
AAEL010537-RA	154	452	-2.58977	0	0	0	T
AAEL010555-RA	1886	609	0.594435	0	0	0	T
AAEL010558-RA	1348	963	-0.551168	0	0	0	T
AAEL010568-RA	2815	458	1.58333	0	0	0	T
AAEL010574-RA	1941	1824	-0.946686	0	0	0	T
AAEL010582-RA	534	58	2.16633	0	0	0	T
AAEL010583-RA	623	148	1.03725	0	0	0	T
AAEL010585-RA	3654	823	1.11413	0	0	0	T
AAEL010591-RA	573	87	1.68307	0	0	0	T
AAEL010593-RA	372	43	2.07651	0	0	0	T
AAEL010596-RA	618	101	1.57687	0	0	0	T
AAEL010602-RA	95	218	-2.23471	0	0	0	T
AAEL010608-RA	5443	3496	-0.397684	0	0	0	T
AAEL010633-RA	788	205	0.906191	0	0	0	T
AAEL010638-RA	621	54	2.48718	0	0	0	T
AAEL010640-RA	7769	499	2.92424	0	0	0	T
AAEL010644-RA	3020	334	2.14025	0	0	0	T
AAEL010648-RA	676	101	1.70629	0	0	0	T
AAEL010650-RA	5092	243	3.35282	0	0	0	T
AAEL010665-RA	1006	199	1.30141	0	0	0	T
AAEL010668-RA	2851	794	0.807876	0	0	0	T
AAEL010673-RA	803	831	-1.08583	0	0	0	T
AAEL010674-RA	801	170	1.19989	0	0	0	T
AAEL010689-RA	1518	371	0.9963	0	0	0	T
AAEL010691-RA	2076	209	2.27585	0	0	0	T
AAEL010692-RA	601	125	1.22906	0	0	0	T
AAEL010698-RA	5947	1890	0.617395	0	0	0	T
AAEL010716-RA	5372	812	1.68953	0	0	0	T
AAEL010723-RA	1209	251	1.23167	0	0	0	T
AAEL010724-RA	128	181	-1.53623	0	0	0	T
AAEL010742-RA	2137	1988	-0.932112	0	0	0	T
AAEL010754-RA	5452	4625	-0.799049	0	0	0	T
AAEL010764-RA	3	240	-7.35831	0	0	0	T
AAEL010766-RA	1093	208	1.35726	0	0	0	T
AAEL010776-RA	2262	482	1.19411	0	0	0	T
AAEL010777-RA	2501	858	0.507075	0	0	0	T
AAEL010781-RA	1436	284	1.30171	0	0	0	T
AAEL010782-RA	7621	1588	1.22639	0	0	0	T
AAEL010795-RA	1033	207	1.28276	0	0	0	T
AAEL010798-RA	3124	686	1.15073	0	0	0	T
AAEL010803-RA	767	115	1.70121	0	0	0	T
AAEL010807-RA	2079	493	1.03985	0	0	0	T
AAEL010808-RA	287	38	1.8806	0	0	0	T
AAEL010812-RA	1832	455	0.9731	0	0	0	T
AAEL010814-RC	1066	1249	-1.26495	0	0	0	T
AAEL010815-RA	1444	418	0.752115	0	0	0	T
AAEL010818-RA	4607	3704	-0.721637	0	0	0	T
AAEL010822-RA	1048	224	1.18969	0	0	0	T
AAEL010823-RA	8346	8229	-1.01601	0	0	0	T
AAEL010827-RA	2975	781	0.893114	0	0	0	T
AAEL010835-RA	2398	564	1.05168	0	0	0	T
AAEL010839-RA	468	539	-1.24016	0	0	0	T
AAEL010840-RA	275	347	-1.37188	0	0	0	T
AAEL010841-RA	4242	1188	0.799829	0	0	0	T
AAEL010847-RA	645	136	1.20931	0	0	0	T
AAEL010854-RA	533	466	-0.842575	0	0	0	T
AAEL010860-RA	1136	303	0.870192	0	0	0	T
AAEL010868-RA	31	85	-2.49158	0	0	0	T
AAEL010877-RA	964	193	1.28405	0	0	0	T
AAEL010884-RA	8344	18823	-2.21007	0	0	0	T
AAEL010899-RA	2636	879	0.548034	0	0	0	T
AAEL010903-RA	1599	459	0.764223	0	0	0	T
AAEL010904-RA	1390	245	1.46785	0	0	0	T
AAEL010906-RA	657	132	1.27897	0	0	0	T
AAEL010912-RA	4846	999	1.24186	0	0	0	T
AAEL010913-RA	1219	219	1.44031	0	0	0	T
AAEL010971-RA	2538	623	0.990007	0	0	0	T
AAEL010975-RA	7676	10750	-1.52229	0	0	0	T
AAEL010977-RA	12247	8307	-0.476352	0	0	0	T
AAEL010978-RA	3330	920	0.819436	0	0	0	T
AAEL011004-RA	201	226	-1.20551	0	0	0	T
AAEL011006-RA	1147	231	1.27552	0	0	0	T
AAEL011022-RA	1514	1262	-0.773728	0	0	0	T
AAEL011023-RA	3901	934	1.02597	0	0	0	T
AAEL011030-RA	45	95	-2.11438	0	0	0	T
AAEL011049-RA	1259	327	0.908535	0	0	0	T
AAEL011055-RA	1032	889	-0.821193	0	0	0	T
AAEL011061-RA	2335	679	0.745558	0	0	0	T
AAEL011070-RA	458	905	-2.01895	0	0	0	T
AAEL011084-RA	1851	515	0.80928	0	0	0	T
AAEL011085-RA	1714	256	1.70677	0	0	0	T
AAEL011087-RA	492	99	1.27678	0	0	0	T
AAEL011090-RA	1381	272	1.30765	0	0	0	T
AAEL011092-RA	2693	776	0.758705	0	0	0	T
AAEL011101-RA	1067	250	1.05718	0	0	0	T
AAEL011102-RA	835	708	-0.798354	0	0	0	T
AAEL011104-RA	6879	1965	0.771289	0	0	0	T
AAEL011109-RA	318	403	-1.37813	0	0	0	T
AAEL011111-RA	780	176	1.11152	0	0	0	T
AAEL011118-RA	472	79	1.54248	0	0	0	T
AAEL011126-RA	55	341	-3.66865	0	0	0	T
AAEL011129-RA	294	1181	-3.0425	0	0	0	T
AAEL011130-RA	10	454	-6.541	0	0	0	T
AAEL011133-RA	1617	492	0.680209	0	0	0	T
AAEL011137-RA	4936	767	1.64966	0	0	0	T
AAEL011145-RA	2017	535	0.878219	0	0	0	T
AAEL011146-RA	772	199	0.919452	0	0	0	T
AAEL011157-RA	449	409	-0.901766	0	0	0	T
AAEL011164-RA	2355	591	0.958116	0	0	0	T
AAEL011180-RA	2862	2511	-0.847619	0	0	0	T
AAEL011184-RA	8726	14635	-1.78241	0	0	0	T
AAEL011195-RA	13657	9781	-0.554794	0	0	0	T
AAEL011204-RA	1148	336	0.736209	0	0	0	T
AAEL011205-RA	830	196	1.04588	0	0	0	T
AAEL011215-RA	1166	284	1.00122	0	0	0	T
AAEL011251-RA	861	201	1.06244	0	0	0	T
AAEL011255-RA	2620	2167	-0.762513	0	0	0	T
AAEL011258-RA	2472	850	0.503763	0	0	0	T
AAEL011261-RA	1710	321	1.37697	0	0	0	T
AAEL011279-RA	516	90	1.48299	0	0	0	T
AAEL011282-RA	2274	532	1.05935	0	0	0	T
AAEL011287-RA	2581	775	0.699281	0	0	0	T
AAEL011288-RA	20460	12800	-0.359719	0	0	0	T
AAEL011308-RA	1953	390	1.28777	0	0	0	T
AAEL011309-RA	2264	1537	-0.477624	0	0	0	T
AAEL011314-RA	2347	502	1.18868	0	0	0	T
AAEL011319-RA	37	120	-2.73382	0	0	0	T
AAEL011328-RA	1552	289	1.38861	0	0	0	T
AAEL011330-RA	1011	103	2.25869	0	0	0	T
AAEL011334-RA	892	153	1.50713	0	0	0	T
AAEL011338-RA	248	26	2.21738	0	0	0	T
AAEL011341-RA	1402	239	1.51602	0	0	0	T
AAEL011369-RA	329	398	-1.31106	0	0	0	T
AAEL011376-RA	1114	252	1.10787	0	0	0	T
AAEL011381-RA	5917	5778	-1.00209	0	0	0	T
AAEL011382-RA	1352	343	0.942434	0	0	0	T
AAEL011396-RA	1222	299	0.994646	0	0	0	T
AAEL011413-RA	1122	258	1.08425	0	0	0	T
AAEL011432-RA	852	173	1.2637	0	0	0	T
AAEL011441-RA	1009	216	1.18744	0	0	0	T
AAEL011447-RA	33285	22341	-0.461202	0	0	0	T
AAEL011470-RA	4559	615	1.85368	0	0	0	T
AAEL011477-RA	986	265	0.859214	0	0	0	T
AAEL011479-RA	2859	672	1.0526	0	0	0	T
AAEL011480-RA	1825	502	0.825756	0	0	0	T
AAEL011505-RA	2599	573	1.14497	0	0	0	T
AAEL011510-RA	1343	123	2.41235	0	0	0	T
AAEL011514-RA	976	977	-1.03786	0	0	0	T
AAEL011527-RA	4349	881	1.26709	0	0	0	T
AAEL011536-RA	847	174	1.24689	0	0	0	T
AAEL011542-RA	1423	1665	-1.26297	0	0	0	T
AAEL011551-RA	2253	2412	-1.13476	0	0	0	T
AAEL011552-RA	1382	360	0.904308	0	0	0	T
AAEL011565-RA	1001	1040	-1.09152	0	0	0	T
AAEL011568-RA	1378	407	0.723094	0	0	0	T
AAEL011574-RA	637	742	-1.25651	0	0	0	T
AAEL011578-RA	2084	602	0.755139	0	0	0	T
AAEL011582-RA	185	15	2.58811	0	0	0	T
AAEL011584-RA	6786	1332	1.31259	0	0	0	T
AAEL011604-RA	8807	5815	-0.437509	0	0	0	T
AAEL011631-RA	231	26	2.11493	0	0	0	T
AAEL011640-RA	565	99	1.47637	0	0	0	T
AAEL011641-RA	858	816	-0.963972	0	0	0	T
AAEL011653-RA	703	107	1.67953	0	0	0	T
AAEL011656-RA	25653	16455	-0.395779	0	0	0	T
AAEL011662-RA	165	6	3.74498	0	0	0	T
AAEL011664-RA	1078	166	1.66272	0	0	0	T
AAEL011682-RA	1797	519	0.755403	0	0	0	T
AAEL011693-RA	941	244	0.910933	0	0	0	T
AAEL011698-RA	745	183	0.989016	0	0	0	T
AAEL011704-RA	329	24	2.7406	0	0	0	T
AAEL011711-RA	1318	1089	-0.761034	0	0	0	T
AAEL011734-RA	219	249	-1.2216	0	0	0	T
AAEL011741-RA	1064	1024	-0.981098	0	0	0	T
AAEL011741-RB	496	542	-1.16433	0	0	0	T
AAEL011742-RA	4807	3206	-0.452018	0	0	0	T
AAEL011745-RA	846	148	1.47868	0	0	0	T
AAEL011756-RA	11339	621	3.15418	0	0	0	T
AAEL011771-RA	84	145	-1.82397	0	0	0	T
AAEL011773-RA	560	37	2.88345	0	0	0	T
AAEL011778-RA	2707	706	0.902574	0	0	0	T
AAEL011780-RA	1532	283	1.40016	0	0	0	T
AAEL011795-RA	205	335	-1.74492	0	0	0	T
AAEL011802-RA	158	277	-1.84634	0	0	0	T
AAEL011803-RA	414	453	-1.16626	0	0	0	T
AAEL011811-RA	1712	167	2.32138	0	0	0	T
AAEL011813-RA	1090	202	1.39552	0	0	0	T
AAEL011815-RA	1712	398	1.06846	0	0	0	T
AAEL011827-RA	1481	348	1.05303	0	0	0	T
AAEL011832-RA	1041	225	1.17359	0	0	0	T
AAEL011847-RA	953	256	0.859952	0	0	0	T
AAEL011849-RA	1153	261	1.10689	0	0	0	T
AAEL011863-RA	67	116	-1.82827	0	0	0	T
AAEL011870-RA	17168	4071	1.03989	0	0	0	T
AAEL011871-RA	11061	12134	-1.16995	0	0	0	T
AAEL011884-RA	24	164	-3.80897	0	0	0	T
AAEL011890-RA	263	314	-1.29208	0	0	0	T
AAEL011892-RA	1400	235	1.53831	0	0	0	T
AAEL011898-RA	266	381	-1.55475	0	0	0	T
AAEL011905-RA	2193	5944	-2.47491	0	0	0	T
AAEL011906-RA	69	162	-2.26771	0	0	0	T
AAEL011912-RA	1319	244	1.39811	0	0	0	T
AAEL011956-RA	1132	282	0.968726	0	0	0	T
AAEL011960-RA	2877	839	0.741442	0	0	0	T
AAEL011963-RA	706	159	1.11426	0	0	0	T
AAEL011966-RA	271	389	-1.55786	0	0	0	T
[truncated: 16,762 more rows]

## Sheet: DEGseq output CTM
GeneNames	CTM_B	CTM_S	log2(Fold_change) normalized	p-value	q-value(Benjamini et al. 1995)	q-value(Storey et al. 2003)	Signature(p-value < 0.001)
AAEL000003-RA	954	1468	0.638345	0	0	0	T
AAEL000006-RA	3859	2108	2.13249	0	0	0	T
AAEL000008-RA	690	879	0.910869	0	0	0	T
AAEL000015-RA	1611	2418	0.674278	0	0	0	T
AAEL000019-RA	232	1969	-1.82513	0	0	0	T
AAEL000025-RA	85	22	3.2101	0	0	0	T
AAEL000026-RA	378	310	1.54625	0	0	0	T
AAEL000028-RA	1492	5745	-0.684924	0	0	0	T
AAEL000035-RA	6	210	-3.86915	0	0	0	T
AAEL000037-RA	116	644	-1.2128	0	0	0	T
AAEL000050-RA	335	402	0.997101	0	0	0	T
AAEL000053-RA	982	1101	1.09512	0	0	0	T
AAEL000055-RA	979	1074	1.12652	0	0	0	T
AAEL000065-RA	361	394	1.13394	0	0	0	T
AAEL000074-RA	697	2376	-0.509168	0	0	0	T
AAEL000077-RA	1370	2369	0.470033	0	0	0	T
AAEL000079-RA	4678	6874	0.704878	0	0	0	T
AAEL000080-RA	4286	962	3.41566	0	0	0	T
AAEL000088-RA	706	638	1.40625	0	0	0	T
AAEL000092-RA	251	271	1.14953	0	0	0	T
AAEL000099-RA	234	242	1.21164	0	0	0	T
AAEL000105-RA	1489	1166	1.61291	0	0	0	T
AAEL000118-RA	752	965	0.900339	0	0	0	T
AAEL000126-RA	905	1235	0.811614	0	0	0	T
AAEL000140-RA	526	761	0.727302	0	0	0	T
AAEL000142-RA	350	381	1.1377	0	0	0	T
AAEL000149-RA	925	1183	0.905211	0	0	0	T
AAEL000154-RA	820	803	1.29036	0	0	0	T
AAEL000165-RB	13	244	-2.97016	0	0	0	T
AAEL000171-RA	1144	1090	1.32989	0	0	0	T
AAEL000172-RA	5194	7950	0.646027	0	0	0	T
AAEL000173-RA	595	554	1.36314	0	0	0	T
AAEL000175-RA	3743	15975	-0.833413	0	0	0	T
AAEL000181-RA	2793	4872	0.457437	0	0	0	T
AAEL000185-RA	6818	12582	0.376195	0	0	0	T
AAEL000191-RA	980	3242	-0.465895	0	0	0	T
AAEL000193-RA	2087	3093	0.69256	0	0	0	T
AAEL000197-RA	1836	2903	0.599157	0	0	0	T
AAEL000198-RA	1881	2693	0.742421	0	0	0	T
AAEL000200-RA	198	1897	-2.00001	0	0	0	T
AAEL000210-RA	842	1231	0.712197	0	0	0	T
AAEL000211-RA	616	2359	-0.677037	0	0	0	T
AAEL000212-RA	2003	1797	1.41671	0	0	0	T
AAEL000213-RA	502	233	2.36749	0	0	0	T
AAEL000217-RA	3642	3560	1.29299	0	0	0	T
AAEL000218-RA	501	434	1.46725	0	0	0	T
AAEL000221-RA	222	1053	-0.985738	0	0	0	T
AAEL000223-RA	3121	457	4.03188	0	0	0	T
AAEL000227-RA	67	872	-2.44196	0	0	0	T
AAEL000262-RA	2807	4355	0.626492	0	0	0	T
AAEL000263-RA	1512	2426	0.578014	0	0	0	T
AAEL000269-RA	3795	12831	-0.497326	0	0	0	T
AAEL000273-RA	1803	2652	0.703454	0	0	0	T
AAEL000276-RA	4201	5863	0.77923	0	0	0	T
AAEL000278-RA	1681	2744	0.553175	0	0	0	T
AAEL000288-RA	146	791	-1.17757	0	0	0	T
AAEL000289-RA	589	812	0.796924	0	0	0	T
AAEL000293-RA	12165	15076	0.950618	0	0	0	T
AAEL000294-RA	157	12514	-5.0565	0	0	0	T
AAEL000295-RA	2074	3234	0.619232	0	0	0	T
AAEL000296-RA	604	412	1.81204	0	0	0	T
AAEL000301-RA	1097	3607	-0.4571	0	0	0	T
AAEL000311-RA	46	1955	-4.14926	0	0	0	T
AAEL000325-RA	50	8	3.90399	0	0	0	T
AAEL000331-RA	444	1668	-0.649352	0	0	0	T
AAEL000332-RA	322	383	1.00985	0	0	0	T
AAEL000335-RA	5894	5596	1.33499	0	0	0	T
AAEL000339-RA	1204	4937	-0.775663	0	0	0	T
AAEL000343-RB	127	68	2.16136	0	0	0	T
AAEL000368-RA	828	961	1.04523	0	0	0	T
AAEL000380-RA	325	222	1.81002	0	0	0	T
AAEL000386-RA	2331	4027	0.471379	0	0	0	T
AAEL000388-RA	2181	11051	-1.08098	0	0	0	T
AAEL000406-RA	60	597	-2.05456	0	0	0	T
AAEL000409-RA	71	30	2.50299	0	0	0	T
AAEL000410-RA	1880	2353	0.936367	0	0	0	T
AAEL000416-RA	3878	4380	1.08452	0	0	0	T
AAEL000417-RA	6104	2195	2.73567	0	0	0	T
AAEL000425-RA	273	239	1.45203	0	0	0	T
AAEL000427-RA	3328	2546	1.64656	0	0	0	T
AAEL000433-RA	547	529	1.30841	0	0	0	T
AAEL000436-RA	957	3754	-0.711702	0	0	0	T
AAEL000442-RA	20673	31980	0.630714	0	0	0	T
AAEL000446-RA	1501	1422	1.33814	0	0	0	T
AAEL000469-RA	3082	4558	0.695602	0	0	0	T
AAEL000471-RA	668	634	1.3355	0	0	0	T
AAEL000479-RA	162	117	1.72962	0	0	0	T
AAEL000483-RA	869	1005	1.05037	0	0	0	T
AAEL000499-RA	709	949	0.839513	0	0	0	T
AAEL000500-RA	1923	875	2.39614	0	0	0	T
AAEL000509-RA	1233	1971	0.583381	0	0	0	T
AAEL000516-RA	771	2650	-0.521054	0	0	0	T
AAEL000527-RA	252	253	1.25442	0	0	0	T
AAEL000530-RA	33	317	-2.00381	0	0	0	T
AAEL000532-RA	410	259	1.92281	0	0	0	T
AAEL000533-RA	1883	2604	0.792439	0	0	0	T
AAEL000544-RA	14	347	-3.3713	0	0	0	T
AAEL000545-RA	59	1027	-2.86144	0	0	0	T
AAEL000546-RA	5	434	-5.17949	0	0	0	T
AAEL000551-RA	5809	5534	1.3301	0	0	0	T
AAEL000553-RA	609	641	1.18625	0	0	0	T
AAEL000556-RA	600	882	0.70432	0	0	0	T
AAEL000558-RA	796	727	1.39095	0	0	0	T
AAEL000559-RA	949	944	1.26776	0	0	0	T
AAEL000560-RA	44	517	-2.29445	0	0	0	T
AAEL000565-RA	3068	3956	0.893392	0	0	0	T
AAEL000567-RA	786	6011	-1.67487	0	0	0	T
AAEL000575-RA	1359	1482	1.13514	0	0	0	T
AAEL000577-RA	368	436	1.01551	0	0	0	T
AAEL000581-RA	269	1475	-1.1949	0	0	0	T
AAEL000583-RA	501	524	1.19538	0	0	0	T
AAEL000587-RA	123	27	3.44776	0	0	0	T
AAEL000589-RA	2243	1466	1.87368	0	0	0	T
AAEL000591-RA	1412	1199	1.49604	0	0	0	T
AAEL000597-RA	343	412	0.9957	0	0	0	T
AAEL000604-RA	4453	4268	1.32135	0	0	0	T
AAEL000624-RA	1648	2399	0.718419	0	0	0	T
AAEL000636-RA	251	182	1.72388	0	0	0	T
AAEL000639-RA	141	967	-1.51768	0	0	0	T
AAEL000642-RA	24	306	-2.41229	0	0	0	T
AAEL000644-RA	39	400	-2.09832	0	0	0	T
AAEL000647-RA	1240	10905	-1.87644	0	0	0	T
AAEL000650-RA	36	764	-3.14737	0	0	0	T
AAEL000651-RA	212	962	-0.921837	0	0	0	T
AAEL000655-RA	220	1150	-1.12592	0	0	0	T
AAEL000661-RA	686	874	0.910711	0	0	0	T
AAEL000668-RA	32	662	-3.11055	0	0	0	T
AAEL000669-RA	704	4720	-1.485	0	0	0	T
AAEL000670-RA	757	902	1.0073	0	0	0	T
AAEL000672-RA	5370	4734	1.442	0	0	0	T
AAEL000682-RA	5199	5764	1.1113	0	0	0	T
AAEL000691-RA	3045	2608	1.48363	0	0	0	T
AAEL000695-RA	4554	7247	0.589886	0	0	0	T
AAEL000698-RA	237	137	2.05085	0	0	0	T
AAEL000702-RA	113	1080	-1.9965	0	0	0	T
AAEL000707-RA	1032	1338	0.885501	0	0	0	T
AAEL000708-RA	560	549	1.28876	0	0	0	T
AAEL000713-RA	3617	10538	-0.2826	0	0	0	T
AAEL000718-RA	642	4023	-1.38749	0	0	0	T
AAEL000719-RA	1691	2706	0.581851	0	0	0	T
AAEL000726-RA	1231	1764	0.741116	0	0	0	T
AAEL000728-RA	454	528	1.04229	0	0	0	T
AAEL000730-RA	2467	4004	0.561452	0	0	0	T
AAEL000741-RA	442	363	1.54421	0	0	0	T
AAEL000744-RA	194	1768	-1.92785	0	0	0	T
AAEL000746-RA	6151	5198	1.503	0	0	0	T
AAEL000747-RA	1483	1526	1.2189	0	0	0	T
AAEL000748-RA	212	1296	-1.35179	0	0	0	T
AAEL000758-RB	1268	4902	-0.69068	0	0	0	T
AAEL000762-RA	4	151	-3.97827	0	0	0	T
AAEL000766-RA	657	2802	-0.832356	0	0	0	T
AAEL000769-RA	356	215	1.98768	0	0	0	T
AAEL000770-RA	1395	2466	0.438228	0	0	0	T
AAEL000774-RA	854	639	1.67856	0	0	0	T
AAEL000776-RA	6762	7398	1.13045	0	0	0	T
AAEL000784-RA	1091	935	1.48275	0	0	0	T
AAEL000785-RA	299	341	1.07051	0	0	0	T
AAEL000786-RA	533	772	0.72567	0	0	0	T
AAEL000793-RA	5274	15114	-0.25878	0	0	0	T
AAEL000794-RA	2297	6788	-0.3031	0	0	0	T
AAEL000797-RA	908	52	5.38624	0	0	0	T
AAEL000798-RA	1527	1508	1.2782	0	0	0	T
AAEL000800-RA	1870	2948	0.603438	0	0	0	T
AAEL000802-RA	969	971	1.25716	0	0	0	T
AAEL000805-RA	610	633	1.20674	0	0	0	T
AAEL000807-RA	1850	2287	0.954205	0	0	0	T
AAEL000810-RA	411	425	1.21181	0	0	0	T
AAEL000815-RA	1670	2247	0.831984	0	0	0	T
AAEL000816-RA	313	385	0.96144	0	0	0	T
AAEL000822-RA	546	595	1.13615	0	0	0	T
AAEL000823-RB	33	318	-2.00835	0	0	0	T
AAEL000825-RA	1020	1259	0.956427	0	0	0	T
AAEL000838-RA	73	638	-1.86745	0	0	0	T
AAEL000845-RA	510	731	0.740762	0	0	0	T
AAEL000857-RA	2675	4282	0.58139	0	0	0	T
AAEL000859-RA	15105	1648	4.45637	0	0	0	T
AAEL000860-RA	783	661	1.5045	0	0	0	T
AAEL000865-RA	176	108	1.96468	0	0	0	T
AAEL000875-RA	816	872	1.16438	0	0	0	T
AAEL000879-RA	1	129	-5.75109	0	0	0	T
AAEL000886-RA	461	2596	-1.23332	0	0	0	T
AAEL000895-RA	690	1029	0.683561	0	0	0	T
AAEL000897-RA	356	144	2.56594	0	0	0	T
AAEL000902-RA	1335	5452	-0.76981	0	0	0	T
AAEL000903-RA	537	602	1.09529	0	0	0	T
AAEL000905-RA	157	809	-1.10524	0	0	0	T
AAEL000906-RA	2241	3664	0.550859	0	0	0	T
AAEL000915-RA	127	1386	-2.18789	0	0	0	T
AAEL000922-RA	1010	1074	1.1715	0	0	0	T
AAEL000923-RA	7703	14802	0.317836	0	0	0	T
AAEL000931-RA	5577	3929	1.76546	0	0	0	T
AAEL000940-RA	859	1055	0.963623	0	0	0	T
AAEL000941-RA	1418	1455	1.22297	0	0	0	T
AAEL000944-RA	2181	2614	0.998866	0	0	0	T
AAEL000947-RA	1528	2253	0.699933	0	0	0	T
AAEL000949-RA	1637	2128	0.881692	0	0	0	T
AAEL000951-RA	869	3815	-0.874119	0	0	0	T
AAEL000961-RA	9135	14090	0.634941	0	0	0	T
AAEL000963-RA	790	919	1.04192	0	0	0	T
AAEL000970-RA	1430	1218	1.49164	0	0	0	T
AAEL000971-RA	858	1050	0.968796	0	0	0	T
AAEL000973-RA	498	677	0.817126	0	0	0	T
AAEL000978-RA	1132	1646	0.720045	0	0	0	T
AAEL000980-RA	255	157	1.95987	0	0	0	T
AAEL000981-RA	1253	1629	0.881536	0	0	0	T
AAEL000984-RA	2043	3740	0.387787	0	0	0	T
AAEL000986-RB	1593	5145	-0.431289	0	0	0	T
AAEL000987-RA	24869	117670	-0.98219	0	0	0	T
AAEL000999-RA	3069	4506	0.706057	0	0	0	T
AAEL001001-RA	247	139	2.08956	0	0	0	T
AAEL001004-RA	2963	4758	0.576839	0	0	0	T
AAEL001005-RA	1833	1523	1.52743	0	0	0	T
AAEL001006-RA	694	549	1.59827	0	0	0	T
AAEL001009-RA	2211	3524	0.587621	0	0	0	T
AAEL001015-RA	3	136	-4.24236	0	0	0	T
AAEL001016-RA	1139	1873	0.542553	0	0	0	T
AAEL001017-RA	1538	1988	0.889874	0	0	0	T
AAEL001024-RA	759	1025	0.826684	0	0	0	T
AAEL001030-RA	939	1011	1.15355	0	0	0	T
AAEL001031-RA	53	728	-2.51974	0	0	0	T
AAEL001037-RA	1635	2258	0.794381	0	0	0	T
AAEL001044-RA	2549	4424	0.464716	0	0	0	T
AAEL001047-RA	751	5888	-1.71076	0	0	0	T
AAEL001048-RA	798	827	1.20864	0	0	0	T
AAEL001052-RA	5177	4526	1.45402	0	0	0	T
AAEL001061-RB	5549	7765	0.775378	0	0	0	T
AAEL001069-RA	2076	3344	0.572367	0	0	0	T
AAEL001074-RA	338	314	1.36639	0	0	0	T
AAEL001077-RA	228	1211	-1.14896	0	0	0	T
AAEL001082-RA	747	8253	-2.2056	0	0	0	T
AAEL001085-RA	924	630	1.81268	0	0	0	T
AAEL001086-RA	405	489	0.988223	0	0	0	T
AAEL001087-RA	389	5670	-2.60537	0	0	0	T
AAEL001091-RA	999	4763	-0.993178	0	0	0	T
AAEL001093-RA	114	67	2.02694	0	0	0	T
AAEL001098-RA	173	950	-1.19702	0	0	0	T
AAEL001099-RA	3860	3559	1.37726	0	0	0	T
AAEL001100-RA	287	36	4.25512	0	0	0	T
AAEL001101-RA	2215	3870	0.455109	0	0	0	T
AAEL001102-RA	2165	6424	-0.308969	0	0	0	T
AAEL001113-RA	6545	37776	-1.26887	0	0	0	T
AAEL001122-RA	56	408	-1.60493	0	0	0	T
AAEL001126-RB	593	2709	-0.931521	0	0	0	T
AAEL001129-RA	2644	4624	0.453717	0	0	0	T
AAEL001133-RA	547	697	0.910518	0	0	0	T
AAEL001134-RA	8595	8308	1.30913	0	0	0	T
AAEL001143-RA	9	225	-3.38372	0	0	0	T
AAEL001147-RA	6132	5469	1.42522	0	0	0	T
AAEL001149-RA	97	560	-1.26923	0	0	0	T
AAEL001152-RA	466	536	1.05823	0	0	0	T
AAEL001154-RA	523	705	0.829323	0	0	0	T
AAEL001157-RA	290	269	1.36858	0	0	0	T
AAEL001159-RA	38	407	-2.16082	0	0	0	T
AAEL001165-RA	3258	2973	1.3922	0	0	0	T
AAEL001185-RA	504	541	1.15793	0	0	0	T
AAEL001188-RA	1023	1470	0.737126	0	0	0	T
AAEL001194-RA	9388	45539	-1.01808	0	0	0	T
AAEL001205-RA	1560	1894	0.980245	0	0	0	T
AAEL001206-RA	2786	10112	-0.599665	0	0	0	T
AAEL001209-RA	685	4443	-1.43722	0	0	0	T
AAEL001212-RA	1757	3058	0.460662	0	0	0	T
AAEL001218-RA	2553	9762	-0.674847	0	0	0	T
AAEL001242-RA	356	407	1.06698	0	0	0	T
AAEL001249-RA	251	232	1.3737	0	0	0	T
AAEL001254-RA	332	1585	-0.995092	0	0	0	T
AAEL001257-RA	660	648	1.28661	0	0	0	T
AAEL001259-RA	44	455	-2.11016	0	0	0	T
AAEL001261-RA	75	1293	-2.84755	0	0	0	T
AAEL001269-RA	312	1303	-0.802083	0	0	0	T
AAEL001273-RA	2499	4130	0.535345	0	0	0	T
AAEL001281-RA	288	1721	-1.31897	0	0	0	T
AAEL001289-RA	104	2012	-3.01384	0	0	0	T
AAEL001295-RA	20	561	-3.54979	0	0	0	T
AAEL001306-RA	1316	4251	-0.431507	0	0	0	T
AAEL001307-RA	780	98	4.25276	0	0	0	T
AAEL001308-RA	361	1394	-0.689024	0	0	0	T
AAEL001316-RA	288	218	1.66188	0	0	0	T
AAEL001317-RA	1138	1840	0.566931	0	0	0	T
AAEL001321-RA	1479	1659	1.09444	0	0	0	T
AAEL001322-RA	3152	3612	1.06361	0	0	0	T
AAEL001323-RA	312	1519	-1.02337	0	0	0	T
AAEL001324-RA	1277	1560	0.971348	0	0	0	T
AAEL001326-RA	279	242	1.46539	0	0	0	T
AAEL001341-RA	823	3020	-0.615448	0	0	0	T
AAEL001343-RA	99	688	-1.53677	0	0	0	T
AAEL001352-RA	8505	10764	0.920305	0	0	0	T
AAEL001353-RA	262	1207	-0.943651	0	0	0	T
AAEL001356-RA	590	473	1.57901	0	0	0	T
AAEL001357-RA	2762	2606	1.34401	0	0	0	T
AAEL001358-RA	299	312	1.19874	0	0	0	T
AAEL001359-RA	460	505	1.12549	0	0	0	T
AAEL001362-RA	301	196	1.87905	0	0	0	T
AAEL001366-RA	315	232	1.70136	0	0	0	T
AAEL001371-RA	257	108	2.51087	0	0	0	T
AAEL001378-RA	1446	2510	0.464516	0	0	0	T
AAEL001383-RA	181	154	1.4932	0	0	0	T
AAEL001384-RA	1389	818	2.02401	0	0	0	T
AAEL001390-RA	1498	5203	-0.53617	0	0	0	T
AAEL001393-RA	3057	4523	0.694972	0	0	0	T
AAEL001398-RA	2030	2966	0.713097	0	0	0	T
AAEL001399-RA	1649	1889	1.0641	0	0	0	T
AAEL001400-RA	185	175	1.34031	0	0	0	T
AAEL001406-RA	2154	2800	0.881727	0	0	0	T
AAEL001409-RA	443	1739	-0.712744	0	0	0	T
AAEL001411-RB	287	307	1.16295	0	0	0	T
AAEL001412-RA	632	612	1.30653	0	0	0	T
AAEL001416-RA	2187	2070	1.33946	0	0	0	T
AAEL001419-RA	92	53	2.05578	0	0	0	T
AAEL001420-RA	2334	9370	-0.745109	0	0	0	T
AAEL001421-RA	9719	14048	0.728651	0	0	0	T
AAEL001423-RA	1324	1951	0.700825	0	0	0	T
AAEL001427-RA	68	583	-1.83975	0	0	0	T
AAEL001431-RA	1282	1694	0.858098	0	0	0	T
AAEL001432-RA	8203	13092	0.585674	0	0	0	T
AAEL001436-RA	989	1203	0.977542	0	0	0	T
AAEL001440-RA	8639	12736	0.70016	0	0	0	T
AAEL001441-RA	1469	1951	0.850756	0	0	0	T
AAEL001446-RA	387	1485	-0.679922	0	0	0	T
AAEL001447-RA	810	3154	-0.701053	0	0	0	T
AAEL001454-RA	1903	2481	0.87749	0	0	0	T
AAEL001457-RA	119	666	-1.22442	0	0	0	T
AAEL001468-RA	847	506	2.00336	0	0	0	T
AAEL001470-RA	713	710	1.26622	0	0	0	T
AAEL001471-RA	941	4281	-0.925545	0	0	0	T
AAEL001472-RA	1912	1662	1.4623	0	0	0	T
AAEL001473-RA	1499	1938	0.889568	0	0	0	T
AAEL001478-RA	304	304	1.26014	0	0	0	T
AAEL001479-RA	1781	6848	-0.682859	0	0	0	T
AAEL001482-RA	896	1439	0.57664	0	0	0	T
AAEL001488-RA	3138	14576	-0.955542	0	0	0	T
AAEL001490-RA	610	2404	-0.71842	0	0	0	T
AAEL001497-RA	913	1137	0.94359	0	0	0	T
AAEL001499-RA	41	363	-1.88614	0	0	0	T
AAEL001500-RA	154	133	1.47164	0	0	0	T
AAEL001504-RA	618	2275	-0.620052	0	0	0	T
AAEL001511-RA	611	851	0.782149	0	0	0	T
AAEL001526-RA	1720	2870	0.521494	0	0	0	T
AAEL001533-RA	361	55	3.97463	0	0	0	T
AAEL001540-RA	2374	4254	0.418636	0	0	0	T
AAEL001554-RA	912	1434	0.607196	0	0	0	T
AAEL001556-RA	165	874	-1.14503	0	0	0	T
AAEL001559-RA	1200	1244	1.20818	0	0	0	T
AAEL001562-RA	333	397	1.00652	0	0	0	T
AAEL001567-RA	1191	877	1.70166	0	0	0	T
AAEL001574-RA	1267	1651	0.878212	0	0	0	T
AAEL001580-RA	873	1079	0.954494	0	0	0	T
AAEL001582-RA	213	224	1.18749	0	0	0	T
AAEL001583-RA	2959	5106	0.473052	0	0	0	T
AAEL001587-RA	423	423	1.26014	0	0	0	T
AAEL001588-RA	5811	6063	1.19889	0	0	0	T
AAEL001592-RA	105	573	-1.18801	0	0	0	T
AAEL001594-RA	20	552	-3.52646	0	0	0	T
AAEL001604-RA	908	1249	0.800127	0	0	0	T
AAEL001605-RA	1835	2712	0.696559	0	0	0	T
AAEL001607-RA	753	424	2.08872	0	0	0	T
AAEL001612-RA	513	633	0.956889	0	0	0	T
AAEL001616-RA	781	3413	-0.86751	0	0	0	T
AAEL001618-RA	548	732	0.842468	0	0	0	T
AAEL001621-RA	63	1	7.23742	0	0	0	T
AAEL001623-RA	1465	9677	-1.46352	0	0	0	T
AAEL001626-RA	1172	1056	1.4105	0	0	0	T
AAEL001627-RA	1302	770	2.01793	0	0	0	T
AAEL001635-RA	975	1603	0.542835	0	0	0	T
AAEL001647-RA	1094	3600	-0.458248	0	0	0	T
AAEL001648-RA	443	279	1.92718	0	0	0	T
AAEL001651-RA	1365	1328	1.29978	0	0	0	T
AAEL001655-RA	1509	2212	0.708377	0	0	0	T
AAEL001656-RA	3855	3361	1.45798	0	0	0	T
AAEL001666-RA	15249	10281	1.82887	0	0	0	T
AAEL001668-RA	4619	27047	-1.28968	0	0	0	T
AAEL001670-RA	660	782	1.01543	0	0	0	T
AAEL001673-RA	4430	22925	-1.11141	0	0	0	T
AAEL001674-RA	3936	8	10.2027	0	0	0	T
AAEL001679-RA	166	2	7.63518	0	0	0	T
AAEL001681-RA	535	531	1.27096	0	0	0	T
AAEL001684-RA	792	1038	0.869902	0	0	0	T
AAEL001688-RA	470	522	1.10875	0	0	0	T
AAEL001690-RA	16432	440	6.483	0	0	0	T
AAEL001693-RA	419	4	7.97094	0	0	0	T
AAEL001699-RA	712	285	2.58105	0	0	0	T
AAEL001703-RA	2848	36132	-2.40512	0	0	0	T
AAEL001707-RA	641	416	1.88388	0	0	0	T
AAEL001710-RA	652	602	1.37524	0	0	0	T
AAEL001711-RA	567	246	2.46483	0	0	0	T
AAEL001715-RA	4301	14257	-0.468791	0	0	0	T
AAEL001722-RA	3079	515	3.83995	0	0	0	T
AAEL001723-RA	485	655	0.826626	0	0	0	T
AAEL001731-RA	2054	2863	0.781044	0	0	0	T
AAEL001737-RA	66	533	-1.75346	0	0	0	T
AAEL001742-RA	2144	3970	0.371302	0	0	0	T
AAEL001746-RA	1263	4039	-0.417008	0	0	0	T
AAEL001747-RA	16	228	-2.57275	0	0	0	T
AAEL001748-RA	653	874	0.839585	0	0	0	T
AAEL001751-RA	355	1866	-1.13392	0	0	0	T
AAEL001757-RA	33	321	-2.0219	0	0	0	T
AAEL001759-RA	17782	63104	-0.567178	0	0	0	T
AAEL001761-RA	371	158	2.49163	0	0	0	T
AAEL001769-RA	3033	4518	0.685197	0	0	0	T
AAEL001774-RA	65	472	-1.60014	0	0	0	T
AAEL001778-RA	340	275	1.56624	0	0	0	T
AAEL001779-RA	1521	5526	-0.60108	0	0	0	T
AAEL001793-RA	110	57	2.20861	0	0	0	T
AAEL001795-RA	866	1429	0.537569	0	0	0	T
AAEL001799-RA	66	674	-2.09207	0	0	0	T
AAEL001806-RA	58	3	5.53315	0	0	0	T
AAEL001808-RA	2217	1597	1.73338	0	0	0	T
AAEL001809-RA	100	35	2.77471	0	0	0	T
AAEL001810-RA	1053	4328	-0.779059	0	0	0	T
AAEL001812-RA	59	1031	-2.86705	0	0	0	T
AAEL001813-RA	16	321	-3.06629	0	0	0	T
AAEL001816-RA	326	1485	-0.927383	0	0	0	T
AAEL001818-RA	44	1161	-3.46158	0	0	0	T
AAEL001819-RA	719	857	1.00683	0	0	0	T
AAEL001824-RA	989	1299	0.866777	0	0	0	T
AAEL001825-RA	118	65	2.12041	0	0	0	T
AAEL001830-RA	1024	1675	0.55019	0	0	0	T
AAEL001837-RA	229	1164	-1.08554	0	0	0	T
AAEL001843-RA	293	346	1.02026	0	0	0	T
AAEL001847-RA	663	3374	-1.08724	0	0	0	T
AAEL001851-RA	864	3691	-0.834773	0	0	0	T
AAEL001857-RA	220	193	1.44904	0	0	0	T
AAEL001858-RA	1031	1456	0.76217	0	0	0	T
AAEL001859-RA	1081	963	1.42689	0	0	0	T
AAEL001863-RA	8787	130055	-2.62747	0	0	0	T
AAEL001864-RA	272	6620	-3.34502	0	0	0	T
AAEL001872-RA	5692	20997	-0.62304	0	0	0	T
AAEL001874-RA	356	1404	-0.719458	0	0	0	T
AAEL001875-RA	1114	1479	0.851263	0	0	0	T
AAEL001886-RA	252	267	1.17672	0	0	0	T
AAEL001887-RB	103	34	2.85917	0	0	0	T
AAEL001900-RA	11	603	-4.51645	0	0	0	T
AAEL001904-RA	1525	1984	0.880533	0	0	0	T
AAEL001906-RA	2794	2785	1.26479	0	0	0	T
AAEL001909-RA	336	381	1.07881	0	0	0	T
AAEL001913-RA	3251	14117	-0.858342	0	0	0	T
AAEL001914-RA	809	1025	0.918723	0	0	0	T
AAEL001920-RA	112	863	-1.68573	0	0	0	T
AAEL001922-RA	483	695	0.735146	0	0	0	T
AAEL001928-RA	649	6444	-2.05153	0	0	0	T
AAEL001939-RA	4814	6188	0.897899	0	0	0	T
AAEL001945-RA	480	585	0.974734	0	0	0	T
AAEL001946-RA	1503	6694	-0.894888	0	0	0	T
AAEL001964-RA	885	9911	-2.22515	0	0	0	T
AAEL001965-RA	1177	5029	-0.835021	0	0	0	T
AAEL001968-RB	391	386	1.2787	0	0	0	T
AAEL001969-RA	878	7595	-1.85262	0	0	0	T
AAEL001971-RA	547	805	0.702688	0	0	0	T
AAEL001979-RB	549	816	0.688373	0	0	0	T
AAEL001984-RA	826	947	1.06291	0	0	0	T
AAEL001986-RA	633	620	1.29007	0	0	0	T
AAEL001992-RA	414	270	1.87681	0	0	0	T
AAEL001996-RA	998	1650	0.534781	0	0	0	T
AAEL001997-RA	900	3946	-0.872258	0	0	0	T
AAEL001998-RA	2462	9383	-0.670083	0	0	0	T
AAEL002006-RA	1058	1629	0.637489	0	0	0	T
AAEL002008-RA	409	469	1.06265	0	0	0	T
AAEL002012-RA	1378	1272	1.37561	0	0	0	T
AAEL002014-RA	1772	1644	1.3683	0	0	0	T
AAEL002016-RA	1406	1619	1.05663	0	0	0	T
AAEL002018-RA	140	752	-1.16517	0	0	0	T
AAEL002031-RA	645	3150	-1.02784	0	0	0	T
AAEL002037-RA	4793	5050	1.18478	0	0	0	T
AAEL002047-RA	16096	57014	-0.564478	0	0	0	T
AAEL002048-RA	2709	2577	1.3322	0	0	0	T
AAEL002054-RA	169	137	1.56298	0	0	0	T
AAEL002056-RA	653	790	0.985366	0	0	0	T
AAEL002061-RA	3586	3728	1.20411	0	0	0	T
AAEL002062-RB	197	155	1.60606	0	0	0	T
AAEL002065-RA	405	543	0.837105	0	0	0	T
AAEL002070-RA	329	416	0.92164	0	0	0	T
AAEL002080-RA	970	941	1.30393	0	0	0	T
AAEL002082-RA	1381	1612	1.037	0	0	0	T
AAEL002083-RA	16431	43576	-0.146978	0	0	0	T
AAEL002090-RA	1135	1848	0.556863	0	0	0	T
AAEL002100-RB	93	49	2.18458	0	0	0	T
AAEL002101-RA	2071	2866	0.791425	0	0	0	T
AAEL002102-RA	1107	1164	1.1877	0	0	0	T
AAEL002103-RA	317	1363	-0.844095	0	0	0	T
AAEL002104-RA	682	874	0.902274	0	0	0	T
AAEL002118-RA	1146	4442	-0.694467	0	0	0	T
AAEL002121-RA	895	1272	0.752997	0	0	0	T
AAEL002122-RA	424	377	1.42964	0	0	0	T
AAEL002124-RA	361	1409	-0.704465	0	0	0	T
AAEL002125-RA	1868	2057	1.12109	0	0	0	T
AAEL002139-RA	593	733	0.954355	0	0	0	T
AAEL002141-RA	99	878	-1.88858	0	0	0	T
AAEL002142-RA	895	1090	0.975767	0	0	0	T
AAEL002145-RA	2134	2420	1.07869	0	0	0	T
AAEL002157-RA	303	374	0.956415	0	0	0	T
AAEL002158-RA	61	427	-1.54722	0	0	0	T
AAEL002159-RA	363	453	0.940594	0	0	0	T
AAEL002160-RA	2765	11656	-0.815586	0	0	0	T
AAEL002161-RA	530	777	0.708214	0	0	0	T
AAEL002162-RA	2541	3449	0.819354	0	0	0	T
AAEL002165-RA	50	424	-1.82393	0	0	0	T
AAEL002166-RA	1080	833	1.63478	0	0	0	T
AAEL002168-RA	2270	2651	1.03629	0	0	0	T
AAEL002169-RA	1292	1122	1.46367	0	0	0	T
AAEL002174-RA	2308	3061	0.852776	0	0	0	T
AAEL002175-RA	2457	7553	-0.360016	0	0	0	T
AAEL002182-RA	496	2591	-1.12496	0	0	0	T
AAEL002184-RA	911	1187	0.878339	0	0	0	T
AAEL002185-RA	349	3804	-2.18608	0	0	0	T
AAEL002190-RA	978	3365	-0.522564	0	0	0	T
AAEL002193-RA	609	424	1.78251	0	0	0	T
AAEL002195-RA	910	1099	0.987883	0	0	0	T
AAEL002214-RB	702	811	1.0519	0	0	0	T
AAEL002215-RA	1066	1737	0.555745	0	0	0	T
AAEL002226-RA	2840	5277	0.366309	0	0	0	T
AAEL002228-RA	877	4835	-1.20273	0	0	0	T
AAEL002230-RA	6686	4469	1.84133	0	0	0	T
AAEL002232-RA	517	534	1.21346	0	0	0	T
AAEL002235-RA	1844	2535	0.800989	0	0	0	T
AAEL002240-RA	959	1267	0.858322	0	0	0	T
AAEL002250-RA	609	878	0.732357	0	0	0	T
AAEL002251-RA	2041	2702	0.855384	0	0	0	T
AAEL002254-RA	75	615	-1.77549	0	0	0	T
AAEL002255-RA	126	55	2.45606	0	0	0	T
AAEL002258-RA	336	292	1.46263	0	0	0	T
AAEL002260-RA	1140	1762	0.631956	0	0	0	T
AAEL002261-RA	2660	4717	0.433692	0	0	0	T
AAEL002269-RA	6243	2911	2.36086	0	0	0	T
AAEL002277-RA	872	1049	0.993521	0	0	0	T
AAEL002283-RA	23	643	-3.54498	0	0	0	T
AAEL002285-RA	176	127	1.73088	0	0	0	T
AAEL002287-RA	618	766	0.950398	0	0	0	T
AAEL002292-RA	48	371	-1.69018	0	0	0	T
AAEL002294-RA	1100	836	1.65606	0	0	0	T
AAEL002295-RA	331	4016	-2.34072	0	0	0	T
AAEL002306-RA	1995	2414	0.985099	0	0	0	T
AAEL002309-RA	522	3911	-1.64528	0	0	0	T
AAEL002312-RA	712	932	0.871683	0	0	0	T
AAEL002317-RA	1476	1084	1.70546	0	0	0	T
AAEL002319-RA	1725	2648	0.641829	0	0	0	T
AAEL002329-RB	132	92	1.78097	0	0	0	T
AAEL002334-RA	3639	17602	-1.01399	0	0	0	T
AAEL002336-RA	305	322	1.18188	0	0	0	T
AAEL002340-RA	781	616	1.60253	0	0	0	T
AAEL002349-RA	1073	1804	0.510587	0	0	0	T
AAEL002366-RA	411	564	0.803579	0	0	0	T
AAEL002369-RA	2510	2294	1.38996	0	0	0	T
AAEL002374-RA	578	856	0.693594	0	0	0	T
AAEL002375-RA	1055	1168	1.11334	0	0	0	T
AAEL002377-RA	2455	2576	1.19073	0	0	0	T
AAEL002378-RA	3	284	-5.30465	0	0	0	T
AAEL002381-RA	1649	2141	0.883442	0	0	0	T
AAEL002382-RA	4992	5734	1.06021	0	0	0	T
AAEL002384-RA	588	594	1.24549	0	0	0	T
AAEL002385-RA	49	453	-1.94852	0	0	0	T
AAEL002387-RA	595	790	0.851173	0	0	0	T
AAEL002399-RA	2119	7760	-0.612537	0	0	0	T
AAEL002401-RA	1284	2279	0.43238	0	0	0	T
AAEL002404-RA	1165	1735	0.68553	0	0	0	T
AAEL002406-RA	687	964	0.771413	0	0	0	T
AAEL002411-RB	128	692	-1.17449	0	0	0	T
AAEL002422-RA	3787	19210	-1.08259	0	0	0	T
AAEL002426-RA	1005	1398	0.783967	0	0	0	T
AAEL002432-RA	149	39	3.1939	0	0	0	T
AAEL002448-RA	158	139	1.44498	0	0	0	T
AAEL002450-RA	313	388	0.950242	0	0	0	T
AAEL002455-RA	4980	7799	0.612992	0	0	0	T
AAEL002457-RB	22	285	-2.43525	0	0	0	T
AAEL002459-RA	867	380	2.45017	0	0	0	T
AAEL002462-RA	306	369	0.990047	0	0	0	T
AAEL002463-RA	207	168	1.56131	0	0	0	T
AAEL002467-RA	19032	956	5.57541	0	0	0	T
AAEL002468-RA	1013	3371	-0.474407	0	0	0	T
AAEL002469-RA	446	316	1.75725	0	0	0	T
AAEL002475-RA	1940	2886	0.687121	0	0	0	T
AAEL002477-RA	348	249	1.74308	0	0	0	T
AAEL002480-RA	1950	3308	0.497651	0	0	0	T
AAEL002483-RA	1466	1963	0.838961	0	0	0	T
AAEL002486-RA	542	340	1.93289	0	0	0	T
AAEL002487-RA	1068	1085	1.23735	0	0	0	T
AAEL002488-RA	646	994	0.638424	0	0	0	T
AAEL002493-RA	489	496	1.23963	0	0	0	T
AAEL002495-RA	4476	14314	-0.417009	0	0	0	T
AAEL002501-RA	2962	5821	0.28544	0	0	0	T
AAEL002502-RA	882	754	1.48635	0	0	0	T
AAEL002508-RA	2033	3404	0.516515	0	0	0	T
AAEL002514-RA	600	529	1.44183	0	0	0	T
AAEL002522-RA	755	1127	0.682197	0	0	0	T
AAEL002523-RA	401	496	0.953398	0	0	0	T
AAEL002526-RA	1493	2416	0.565729	0	0	0	T
AAEL002527-RA	6123	17211	-0.230885	0	0	0	T
AAEL002528-RA	1626	1894	1.04003	0	0	0	T
AAEL002529-RA	748	667	1.42549	0	0	0	T
AAEL002530-RA	104	56	2.15322	0	0	0	T
AAEL002531-RA	264	300	1.07571	0	0	0	T
AAEL002532-RA	3688	4326	1.02994	0	0	0	T
AAEL002534-RA	65738	145469	0.114224	0	0	0	T
AAEL002539-RA	1365	2270	0.526344	0	0	0	T
AAEL002542-RA	3644	6742	0.372482	0	0	0	T
AAEL002548-RA	1894	2436	0.897058	0	0	0	T
AAEL002551-RA	9250	10794	1.03743	0	0	0	T
AAEL002557-RA	6088	7818	0.899305	0	0	0	T
AAEL002559-RA	482	604	0.93462	0	0	0	T
AAEL002565-RA	7640	22611	-0.305244	0	0	0	T
AAEL002569-RA	1995	2600	0.878013	0	0	0	T
AAEL002572-RA	6403	52829	-1.78437	0	0	0	T
AAEL002575-RA	29	280	-2.01117	0	0	0	T
AAEL002576-RA	31	700	-3.23688	0	0	0	T
AAEL002578-RA	1010	3277	-0.437885	0	0	0	T
AAEL002581-RA	892	1472	0.537474	0	0	0	T
AAEL002587-RA	199	1528	-1.68067	0	0	0	T
AAEL002594-RA	1910	2790	0.713443	0	0	0	T
AAEL002600-RA	487	2674	-1.19687	0	0	0	T
AAEL002606-RA	343	1817	-1.14514	0	0	0	T
AAEL002607-RA	88	659	-1.64457	0	0	0	T
AAEL002608-RA	47	477	-2.08312	0	0	0	T
AAEL002610-RA	309	1326	-0.841266	0	0	0	T
AAEL002615-RA	30	315	-2.13218	0	0	0	T
AAEL002622-RA	37	329	-1.89235	0	0	0	T
AAEL002636-RA	587	632	1.15357	0	0	0	T
AAEL002638-RA	101	809	-1.74165	0	0	0	T
AAEL002639-RA	1056	4932	-0.963427	0	0	0	T
AAEL002644-RA	778	858	1.11893	0	0	0	T
AAEL002645-RA	1203	1663	0.792984	0	0	0	T
AAEL002652-RA	10080	20772	0.216991	0	0	0	T
AAEL002656-RA	216	1755	-1.76223	0	0	0	T
AAEL002663-RA	1171	1144	1.29379	0	0	0	T
AAEL002675-RA	970	5631	-1.2772	0	0	0	T
AAEL002678-RA	116	654	-1.23503	0	0	0	T
AAEL002680-RA	226	158	1.77653	0	0	0	T
AAEL002683-RA	855	757	1.43577	0	0	0	T
AAEL002693-RA	608	3307	-1.18324	0	0	0	T
AAEL002698-RA	2533	4794	0.339753	0	0	0	T
AAEL002701-RA	2342	880	2.6723	0	0	0	T
AAEL002704-RB	1032	5304	-1.1015	0	0	0	T
AAEL002705-RA	3156	4877	0.632239	0	0	0	T
AAEL002706-RA	416	486	1.03576	0	0	0	T
AAEL002708-RA	1205	1076	1.42349	0	0	0	T
AAEL002709-RA	2016	2545	0.923966	0	0	0	T
AAEL002711-RA	723	450	1.94421	0	0	0	T
AAEL002714-RA	925	1049	1.07865	0	0	0	T
AAEL002720-RA	352	1412	-0.743957	0	0	0	T
AAEL002721-RA	212	1357	-1.41815	0	0	0	T
AAEL002723-RA	1879	3369	0.41778	0	0	0	T
AAEL002727-RA	94	38	2.5668	0	0	0	T
AAEL002729-RA	772	1141	0.69651	0	0	0	T
AAEL002738-RA	219	60	3.12803	0	0	0	T
AAEL002748-RA	300	341	1.07533	0	0	0	T
AAEL002760-RA	188	1082	-1.26476	0	0	0	T
AAEL002771-RA	2551	3317	0.88132	0	0	0	T
AAEL002776-RA	999	6774	-1.50132	0	0	0	T
AAEL002782-RA	433	567	0.871154	0	0	0	T
AAEL002785-RA	689	800	1.04464	0	0	0	T
AAEL002788-RA	1244	1946	0.614611	0	0	0	T
AAEL002793-RA	932	1152	0.954397	0	0	0	T
AAEL002795-RA	363	184	2.2404	0	0	0	T
AAEL002796-RA	1485	1092	1.70363	0	0	0	T
AAEL002798-RA	1495	1881	0.928781	0	0	0	T
AAEL002800-RA	1752	1077	1.96212	0	0	0	T
AAEL002802-RA	2003	1971	1.28337	0	0	0	T
AAEL002804-RA	5133	4303	1.5146	0	0	0	T
AAEL002805-RA	1015	1038	1.22781	0	0	0	T
AAEL002806-RA	131	92	1.77	0	0	0	T
AAEL002807-RA	138	940	-1.50786	0	0	0	T
AAEL002810-RA	1341	943	1.76812	0	0	0	T
AAEL002815-RA	2933	846	3.05378	0	0	0	T
AAEL002818-RA	1628	2262	0.785638	0	0	0	T
AAEL002820-RA	540	390	1.72962	0	0	0	T
AAEL002822-RA	329	261	1.59417	0	0	0	T
AAEL002823-RA	700	904	0.891168	0	0	0	T
AAEL002827-RA	14680	69396	-0.980865	0	0	0	T
AAEL002829-RA	4519	8836	0.292746	0	0	0	T
AAEL002830-RA	201	92	2.38763	0	0	0	T
AAEL002832-RA	20789	85601	-0.781672	0	0	0	T
AAEL002833-RA	2857	9236	-0.432631	0	0	0	T
AAEL002837-RA	615	942	0.644995	0	0	0	T
AAEL002839-RA	159	59	2.69038	0	0	0	T
AAEL002841-RA	794	2697	-0.504009	0	0	0	T
AAEL002843-RA	2299	2545	1.11348	0	0	0	T
AAEL002848-RA	546	650	1.0086	0	0	0	T
AAEL002850-RA	368	376	1.22911	0	0	0	T
AAEL002851-RA	23229	42830	0.377441	0	0	0	T
AAEL002857-RA	436	567	0.881115	0	0	0	T
AAEL002860-RA	973	4156	-0.834548	0	0	0	T
AAEL002862-RA	1707	6964	-0.768317	0	0	0	T
AAEL002864-RA	660	945	0.742287	0	0	0	T
AAEL002865-RA	1509	2455	0.558006	0	0	0	T
AAEL002879-RA	1214	1456	0.997894	0	0	0	T
AAEL002880-RA	74	475	-1.42219	0	0	0	T
AAEL002881-RA	8941	24564	-0.197902	0	0	0	T
AAEL002886-RB	133	896	-1.49194	0	0	0	T
AAEL002888-RA	636	854	0.834926	0	0	0	T
AAEL002889-RA	1561	164	4.51084	0	0	0	T
AAEL002890-RA	1057	1222	1.05087	0	0	0	T
AAEL002891-RA	494	427	1.47041	0	0	0	T
AAEL002906-RA	2771	3952	0.74796	0	0	0	T
AAEL002908-RA	32	0	NA	0	0	0	T
AAEL002912-RA	713	1024	0.737894	0	0	0	T
AAEL002913-RA	1686	2206	0.872308	0	0	0	T
AAEL002917-RA	67	1385	-3.10945	0	0	0	T
AAEL002925-RA	524	678	0.888417	0	0	0	T
AAEL002936-RA	941	964	1.2253	0	0	0	T
AAEL002944-RA	923	1329	0.734197	0	0	0	T
AAEL002963-RB	369	375	1.23687	0	0	0	T
AAEL002969-RA	96	673	-1.54936	0	0	0	T
AAEL002971-RA	1260	8380	-1.47339	0	0	0	T
AAEL002978-RA	6962	10068	0.727932	0	0	0	T
AAEL002983-RA	1862	3094	0.527516	0	0	0	T
AAEL002986-RA	5937	6555	1.11727	0	0	0	T
AAEL002987-RA	1247	1991	0.585104	0	0	0	T
AAEL002988-RA	953	608	1.90854	0	0	0	T
AAEL002993-RA	2161	3180	0.702808	0	0	0	T
AAEL003004-RA	2104	1187	2.08595	0	0	0	T
AAEL003005-RA	1552	1604	1.21259	0	0	0	T
AAEL003008-RA	1460	4959	-0.503945	0	0	0	T
AAEL003009-RA	1698	2868	0.503927	0	0	0	T
AAEL003012-RA	0	1113	NA	0	0	0	T
AAEL003013-RA	2296	3153	0.802533	0	0	0	T
AAEL003014-RA	1323	1075	1.55961	0	0	0	T
AAEL003016-RA	415	427	1.21901	0	0	0	T
AAEL003018-RA	178	1380	-1.69458	0	0	0	T
AAEL003034-RA	269	266	1.27632	0	0	0	T
AAEL003035-RA	818	6030	-1.62185	0	0	0	T
AAEL003039-RA	1590	10868	-1.51285	0	0	0	T
AAEL003043-RA	19	249	-2.45194	0	0	0	T
AAEL003044-RA	311	332	1.16587	0	0	0	T
AAEL003046-RA	4602	16344	-0.568292	0	0	0	T
AAEL003056-RA	355	1496	-0.815083	0	0	0	T
AAEL003060-RA	3519	35291	-2.06593	0	0	0	T
AAEL003066-RA	1156	1495	0.889132	0	0	0	T
AAEL003071-RA	2664	9088	-0.510233	0	0	0	T
AAEL003076-RA	497	3392	-1.51068	0	0	0	T
AAEL003078-RA	2590	11995	-0.951273	0	0	0	T
AAEL003079-RA	5	921	-6.26499	0	0	0	T
AAEL003088-RA	240	1063	-0.8869	0	0	0	T
AAEL003091-RA	57	687	-2.33114	0	0	0	T
AAEL003099-RA	34	310	-1.92853	0	0	0	T
AAEL003103-RA	710	2872	-0.756029	0	0	0	T
AAEL003104-RA	1566	7856	-1.06657	0	0	0	T
AAEL003105-RA	3297	6562	0.267154	0	0	0	T
AAEL003109-RA	4100	5466	0.845274	0	0	0	T
AAEL003116-RA	17365	109902	-1.40183	0	0	0	T
AAEL003122-RA	137	778	-1.24546	0	0	0	T
AAEL003123-RA	130	3291	-3.40181	0	0	0	T
AAEL003125-RA	2252	1998	1.43279	0	0	0	T
AAEL003126-RA	3704	3782	1.23007	0	0	0	T
AAEL003127-RA	162	147	1.40031	0	0	0	T
AAEL003128-RA	177	1473	-1.7968	0	0	0	T
AAEL003129-RA	427	2383	-1.22034	0	0	0	T
AAEL003133-RA	117	699	-1.31865	0	0	0	T
AAEL003135-RA	318	1460	-0.938734	0	0	0	T
AAEL003137-RA	274	2572	-1.97051	0	0	0	T
AAEL003141-RA	257	209	1.5584	0	0	0	T
AAEL003146-RA	515	707	0.802998	0	0	0	T
AAEL003147-RA	372	376	1.24471	0	0	0	T
AAEL003154-RA	77	480	-1.37997	0	0	0	T
AAEL003160-RA	1444	7277	-1.07314	0	0	0	T
AAEL003161-RA	2398	8707	-0.600208	0	0	0	T
AAEL003162-RA	1573	2569	0.552448	0	0	0	T
AAEL003170-RA	1040	802	1.63505	0	0	0	T
AAEL003176-RA	497	584	1.02741	0	0	0	T
AAEL003182-RA	829	3368	-0.762312	0	0	0	T
AAEL003184-RA	38	466	-2.35612	0	0	0	T
AAEL003184-RB	19	566	-3.63659	0	0	0	T
AAEL003185-RA	80	1816	-3.24448	0	0	0	T
AAEL003192-RA	442	235	2.17152	0	0	0	T
AAEL003194-RA	111	894	-1.74958	0	0	0	T
AAEL003199-RA	602	392	1.87905	0	0	0	T
AAEL003206-RA	1353	2067	0.648759	0	0	0	T
AAEL003220-RA	2073	3692	0.427453	0	0	0	T
AAEL003234-RA	6520	21499	-0.46119	0	0	0	T
AAEL003243-RA	1948	2684	0.797745	0	0	0	T
AAEL003244-RA	92	46	2.26014	0	0	0	T
AAEL003252-RA	1006	1010	1.25441	0	0	0	T
AAEL003254-RA	562	679	0.987294	0	0	0	T
AAEL003255-RA	327	100	2.96943	0	0	0	T
AAEL003273-RA	418	550	0.864207	0	0	0	T
AAEL003275-RA	3117	4676	0.675019	0	0	0	T
AAEL003281-RA	378	420	1.10813	0	0	0	T
AAEL003283-RA	730	862	1.02034	0	0	0	T
AAEL003285-RA	5454	8881	0.556728	0	0	0	T
AAEL003286-RA	597	394	1.85967	0	0	0	T
AAEL003290-RA	67	459	-1.51613	0	0	0	T
AAEL003292-RA	574	818	0.749086	0	0	0	T
AAEL003303-RA	2743	2014	1.70583	0	0	0	T
AAEL003304-RA	388	332	1.48501	0	0	0	T
AAEL003309-RA	1040	305	3.02984	0	0	0	T
AAEL003313-RA	3164	3964	0.934928	0	0	0	T
AAEL003314-RA	224	230	1.222	0	0	0	T
AAEL003316-RA	63	991	-2.71533	0	0	0	T
AAEL003317-RA	232	244	1.18738	0	0	0	T
AAEL003318-RA	10169	1839	3.72732	0	0	0	T
AAEL003325-RA	3228	5890	0.392509	0	0	0	T
AAEL003326-RA	2171	3724	0.481642	0	0	0	T
AAEL003332-RA	508	551	1.14291	0	0	0	T
AAEL003338-RA	475	444	1.3575	0	0	0	T
AAEL003343-RA	917	436	2.33273	0	0	0	T
AAEL003346-RA	489	589	0.991703	0	0	0	T
AAEL003355-RA	1704	1393	1.55087	0	0	0	T
AAEL003359-RA	632	756	1.00167	0	0	0	T
AAEL003361-RA	1034	1161	1.093	0	0	0	T
AAEL003362-RA	321	395	0.960856	0	0	0	T
AAEL003363-RA	108	654	-1.33812	0	0	0	T
AAEL003371-RA	2460	4474	0.397229	0	0	0	T
AAEL003373-RA	1477	2553	0.470612	0	0	0	T
AAEL003375-RA	428	592	0.792149	0	0	0	T
AAEL003379-RA	228	130	2.07066	0	0	0	T
AAEL003385-RA	1588	2478	0.618171	0	0	0	T
AAEL003388-RA	2174	3536	0.558369	0	0	0	T
AAEL003389-RA	4	374	-5.28676	0	0	0	T
AAEL003393-RA	5758	23596	-0.774767	0	0	0	T
AAEL003396-RA	26551	69923	-0.136865	0	0	0	T
AAEL003397-RA	501	615	0.96436	0	0	0	T
AAEL003400-RA	454	160	2.76476	0	0	0	T
AAEL003415-RA	3063	5790	0.341518	0	0	0	T
AAEL003416-RA	1534	2662	0.464924	0	0	0	T
AAEL003417-RA	609	837	0.80135	0	0	0	T
AAEL003418-RA	2324	1897	1.55303	0	0	0	T
AAEL003424-RA	80	630	-1.71714	0	0	0	T
AAEL003427-RA	22704	73121	-0.427204	0	0	0	T
AAEL003428-RA	173	1090	-1.39535	0	0	0	T
AAEL003433-RA	1889	2572	0.814868	0	0	0	T
AAEL003434-RA	278	1511	-1.18221	0	0	0	T
AAEL003443-RA	1949	3154	0.565687	0	0	0	T
AAEL003447-RA	340	385	1.08081	0	0	0	T
AAEL003455-RA	354	430	0.979548	0	0	0	T
AAEL003459-RA	316	321	1.23749	0	0	0	T
AAEL003461-RA	558	3176	-1.24874	0	0	0	T
AAEL003467-RA	71	890	-2.38778	0	0	0	T
AAEL003477-RA	492	689	0.77429	0	0	0	T
AAEL003483-RA	453	2278	-1.07005	0	0	0	T
AAEL003487-RA	1791	2155	0.993213	0	0	0	T
AAEL003489-RA	2525	2569	1.23521	0	0	0	T
AAEL003492-RA	631	3757	-1.31373	0	0	0	T
AAEL003494-RA	2110	3630	0.477409	0	0	0	T
AAEL003495-RA	1197	1950	0.556085	0	0	0	T
AAEL003503-RA	2400	7082	-0.300987	0	0	0	T
AAEL003505-RA	241	1411	-1.28948	0	0	0	T
AAEL003512-RA	601	10064	-2.80556	0	0	0	T
AAEL003514-RA	2872	4024	0.773561	0	0	0	T
AAEL003518-RA	1172	1459	0.944128	0	0	0	T
AAEL003519-RA	619	857	0.79078	0	0	0	T
AAEL003524-RA	1692	862	2.23311	0	0	0	T
AAEL003527-RA	54	508	-1.97366	0	0	0	T
AAEL003534-RA	106	71	1.83831	0	0	0	T
AAEL003535-RA	1039	1591	0.645398	0	0	0	T
AAEL003536-RA	876	1016	1.04624	0	0	0	T
AAEL003539-RA	1664	2160	0.88376	0	0	0	T
AAEL003540-RA	2103	3628	0.47341	0	0	0	T
AAEL003542-RA	1532	1530	1.26202	0	0	0	T
AAEL003550-RA	326	3845	-2.2999	0	0	0	T
AAEL003552-RA	874	1423	0.556905	0	0	0	T
AAEL003571-RA	111	63	2.07727	0	0	0	T
AAEL003582-RA	16620	82628	-1.05357	0	0	0	T
AAEL003588-RA	3351	2904	1.46669	0	0	0	T
AAEL003589-RA	15	288	-3.0029	0	0	0	T
AAEL003590-RA	534	4273	-1.7402	0	0	0	T
AAEL003593-RA	53	751	-2.56461	0	0	0	T
AAEL003603-RA	17	929	-4.51194	0	0	0	T
AAEL003604-RA	1275	2145	0.509655	0	0	0	T
AAEL003605-RA	3535	6591	0.361349	0	0	0	T
AAEL003606-RA	11886	4463	2.67331	0	0	0	T
AAEL003611-RA	154	915	-1.31071	0	0	0	T
AAEL003613-RA	508	736	0.725259	0	0	0	T
AAEL003624-RA	4098	3754	1.38663	0	0	0	T
AAEL003640-RA	107	651	-1.34491	0	0	0	T
AAEL003642-RA	121	748	-1.3679	0	0	0	T
AAEL003645-RA	534	3528	-1.4638	0	0	0	T
AAEL003652-RA	1801	1566	1.46185	0	0	0	T
AAEL003658-RA	4091	5127	0.934474	0	0	0	T
AAEL003664-RB	1265	1717	0.819383	0	0	0	T
AAEL003666-RA	1540	1595	1.20951	0	0	0	T
AAEL003669-RA	147	34	3.37235	0	0	0	T
AAEL003670-RA	3043	5889	0.307607	0	0	0	T
AAEL003671-RA	7740	12170	0.607212	0	0	0	T
AAEL003682-RA	655	398	1.97886	0	0	0	T
AAEL003688-RA	2149	1649	1.64221	0	0	0	T
AAEL003695-RA	390	277	1.75372	0	0	0	T
AAEL003697-RA	70	1291	-2.94485	0	0	0	T
AAEL003698-RA	301	2655	-1.88074	0	0	0	T
AAEL003713-RA	42	523	-2.37821	0	0	0	T
AAEL003731-RA	2035	1971	1.30624	0	0	0	T
AAEL003733-RA	1892	2645	0.77678	0	0	0	T
AAEL003741-RA	209	178	1.49176	0	0	0	T
AAEL003742-RA	157	35	3.42547	0	0	0	T
AAEL003748-RA	54	744	-2.52414	0	0	0	T
AAEL003750-RB	796	3036	-0.671196	0	0	0	T
AAEL003758-RA	569	583	1.22507	0	0	0	T
AAEL003762-RA	638	655	1.2222	0	0	0	T
AAEL003764-RA	1371	731	2.16742	0	0	0	T
AAEL003768-RA	2542	4940	0.301589	0	0	0	T
AAEL003770-RA	984	1360	0.793259	0	0	0	T
AAEL003771-RA	1997	2289	1.06325	0	0	0	T
AAEL003772-RA	185	51	3.11909	0	0	0	T
AAEL003777-RA	114	31	3.13883	0	0	0	T
AAEL003779-RA	1678	2274	0.821646	0	0	0	T
AAEL003780-RA	2577	3131	0.979205	0	0	0	T
AAEL003783-RA	266	261	1.28751	0	0	0	T
AAEL003788-RA	62	680	-2.19506	0	0	0	T
AAEL003789-RA	2548	4425	0.463824	0	0	0	T
AAEL003791-RA	1886	723	2.6434	0	0	0	T
AAEL003795-RA	146	37	3.24051	0	0	0	T
AAEL003798-RA	2373	3603	0.657649	0	0	0	T
AAEL003799-RA	299	1294	-0.853484	0	0	0	T
AAEL003800-RA	795	1260	0.595739	0	0	0	T
AAEL003801-RA	1179	1926	0.552092	0	0	0	T
AAEL003812-RA	1792	2510	0.774019	0	0	0	T
AAEL003813-RA	995	1050	1.18251	0	0	0	T
AAEL003819-RA	579	2226	-0.682683	0	0	0	T
AAEL003821-RA	6	240	-4.06179	0	0	0	T
AAEL003829-RA	2833	8290	-0.288906	0	0	0	T
AAEL003831-RA	117	981	-1.80761	0	0	0	T
AAEL003839-RA	579	866	0.679332	0	0	0	T
AAEL003842-RA	150	818	-1.187	0	0	0	T
AAEL003848-RA	7	261	-3.96042	0	0	0	T
AAEL003849-RA	1544	7837	-1.08349	0	0	0	T
AAEL003855-RA	1187	1652	0.783242	0	0	0	T
AAEL003858-RA	669	3081	-0.943185	0	0	0	T
AAEL003859-RA	427	572	0.838357	0	0	0	T
AAEL003864-RA	315	1477	-0.96911	0	0	0	T
AAEL003865-RA	624	727	1.03973	0	0	0	T
AAEL003872-RA	17603	61927	-0.554611	0	0	0	T
AAEL003873-RB	56	848	-2.66043	0	0	0	T
AAEL003874-RA	457	542	1.01404	0	0	0	T
AAEL003877-RA	119	704	-1.30448	0	0	0	T
AAEL003882-RA	8575	13313	0.625509	0	0	0	T
AAEL003885-RA	555	714	0.896699	0	0	0	T
AAEL003893-RA	3095	2230	1.73303	0	0	0	T
AAEL003894-RA	27	293	-2.17973	0	0	0	T
AAEL003896-RA	2431	2610	1.15764	0	0	0	T
AAEL003898-RA	73	491	-1.48962	0	0	0	T
AAEL003899-RA	216	2966	-2.51928	0	0	0	T
AAEL003901-RA	1152	1655	0.737445	0	0	0	T
AAEL003903-RA	1796	3333	0.368102	0	0	0	T
AAEL003905-RA	340	27	4.91464	0	0	0	T
AAEL003908-RA	1309	1858	0.75485	0	0	0	T
AAEL003916-RA	1661	2120	0.908124	0	0	0	T
AAEL003917-RA	624	494	1.59717	0	0	0	T
AAEL003923-RA	1792	1976	1.11912	0	0	0	T
AAEL003925-RA	0	177	NA	0	0	0	T
AAEL003926-RA	560	726	0.885593	0	0	0	T
AAEL003927-RA	40	4	4.58206	0	0	0	T
AAEL003929-RA	359	423	1.02346	0	0	0	T
AAEL003932-RA	717	899	0.933788	0	0	0	T
AAEL003933-RA	225	1222	-1.18111	0	0	0	T
AAEL003934-RA	178	1728	-2.01902	0	0	0	T
AAEL003935-RA	547	583	1.16818	0	0	0	T
AAEL003941-RA	662	2483	-0.647045	0	0	0	T
AAEL003942-RA	10826	33847	-0.384392	0	0	0	T
AAEL003944-RA	874	1044	1.00372	0	0	0	T
AAEL003945-RA	754	531	1.76599	0	0	0	T
AAEL003949-RA	1658	2186	0.861286	0	0	0	T
AAEL003950-RA	2428	3625	0.681923	0	0	0	T
AAEL003953-RA	2003	3001	0.676855	0	0	0	T
AAEL003954-RA	99	1230	-2.37495	0	0	0	T
AAEL003955-RA	5502	6709	0.973994	0	0	0	T
AAEL003959-RA	257	1122	-0.866097	0	0	0	T
AAEL003963-RA	144	889	-1.36598	0	0	0	T
AAEL003964-RA	653	872	0.842891	0	0	0	T
AAEL003968-RA	2814	3157	1.0942	0	0	0	T
AAEL003970-RA	376	6382	-2.82507	0	0	0	T
AAEL003975-RA	830	1028	0.951479	0	0	0	T
AAEL003993-RA	2911	4350	0.680635	0	0	0	T
AAEL004027-RA	691	4340	-1.3908	0	0	0	T
AAEL004035-RA	637	941	0.697234	0	0	0	T
AAEL004039-RA	1351	2203	0.554694	0	0	0	T
AAEL004040-RA	2803	5006	0.423449	0	0	0	T
AAEL004043-RA	506	193	2.65067	0	0	0	T
AAEL004045-RA	478	1815	-0.664751	0	0	0	T
AAEL004048-RA	60	3038	-4.40188	0	0	0	T
AAEL004053-RA	1419	1840	0.885305	0	0	0	T
AAEL004054-RA	1723	13443	-1.70372	0	0	0	T
AAEL004068-RA	1785	2707	0.659365	0	0	0	T
AAEL004071-RA	1388	4370	-0.39449	0	0	0	T
AAEL004076-RA	558	783	0.771389	0	0	0	T
AAEL004092-RA	200	75	2.67517	0	0	0	T
AAEL004097-RA	255	1109	-0.860554	0	0	0	T
AAEL004099-RA	556	2374	-0.834027	0	0	0	T
AAEL004102-RA	564	2000	-0.566097	0	0	0	T
AAEL004108-RA	542	760	0.772429	0	0	0	T
AAEL004110-RA	917	1441	0.608059	0	0	0	T
AAEL004112-RA	9016	9336	1.20982	0	0	0	T
AAEL004118-RA	135	824	-1.34955	0	0	0	T
AAEL004125-RA	1974	3732	0.341309	0	0	0	T
AAEL004128-RA	516	629	0.974447	0	0	0	T
AAEL004130-RA	54	0	NA	0	0	0	T
AAEL004131-RA	1022	1654	0.565572	0	0	0	T
AAEL004133-RA	291	319	1.1276	0	0	0	T
AAEL004136-RA	637	763	0.999746	0	0	0	T
AAEL004139-RA	177	116	1.86976	0	0	0	T
AAEL004146-RA	503	2150	-0.835571	0	0	0	T
AAEL004148-RA	2468	4428	0.416823	0	0	0	T
AAEL004149-RA	99519	183652	0.376205	0	0	0	T
AAEL004152-RA	1177	1754	0.684601	0	0	0	T
AAEL004165-RA	93	585	-1.393	0	0	0	T
AAEL004166-RA	412	454	1.12009	0	0	0	T
AAEL004167-RA	1191	1888	0.59545	0	0	0	T
AAEL004172-RA	5694	5114	1.41513	0	0	0	T
AAEL004183-RA	1008	1602	0.591757	0	0	0	T
AAEL004188-RA	183	1008	-1.20144	0	0	0	T
AAEL004197-RA	415	498	0.997101	0	0	0	T
AAEL004212-RA	99	1290	-2.44366	0	0	0	T
AAEL004213-RA	307	260	1.49986	0	0	0	T
AAEL004223-RA	1643	8232	-1.06477	0	0	0	T
AAEL004228-RA	2166	3279	0.661913	0	0	0	T
AAEL004229-RA	952	581	1.97256	0	0	0	T
AAEL004235-RA	3757	5827	0.626964	0	0	0	T
AAEL004236-RA	215	126	2.03105	0	0	0	T
AAEL004238-RA	36	313	-1.85996	0	0	0	T
AAEL004242-RA	473	2734	-1.27097	0	0	0	T
AAEL004243-RA	1225	2030	0.531438	0	0	0	T
AAEL004262-RA	252	210	1.52317	0	0	0	T
AAEL004264-RA	112	652	-1.28124	0	0	0	T
AAEL004269-RA	532	349	1.86833	0	0	0	T
AAEL004272-RA	672	448	1.8451	0	0	0	T
AAEL004274-RA	831	1001	0.991614	0	0	0	T
AAEL004277-RA	149	73	2.28948	0	0	0	T
AAEL004278-RA	78	3019	-4.01432	0	0	0	T
AAEL004282-RA	218	953	-0.868012	0	0	0	T
AAEL004284-RA	1581	2822	0.424255	0	0	0	T
AAEL004285-RA	220	72	2.87157	0	0	0	T
AAEL004286-RA	2079	2936	0.762174	0	0	0	T
AAEL004290-RA	2932	4010	0.808419	0	0	0	T
AAEL004294-RA	2065	6879	-0.475921	0	0	0	T
AAEL004300-RA	793	1132	0.746655	0	0	0	T
AAEL004301-RA	111	1404	-2.40078	0	0	0	T
AAEL004302-RA	531	710	0.841029	0	0	0	T
AAEL004305-RA	1547	1896	0.96665	0	0	0	T
AAEL004306-RA	1194	1036	1.46491	0	0	0	T
AAEL004307-RA	54	553	-2.09611	0	0	0	T
AAEL004311-RA	357	1388	-0.698876	0	0	0	T
AAEL004313-RA	1726	1769	1.22463	0	0	0	T
AAEL004317-RA	968	5534	-1.25511	0	0	0	T
AAEL004320-RA	3382	3595	1.17202	0	0	0	T
AAEL004322-RA	1676	2068	0.956922	0	0	0	T
AAEL004325-RA	46211	160981	-0.540446	0	0	0	T
AAEL004335-RA	1691	48	6.39883	0	0	0	T
AAEL004336-RA	1711	942	2.12118	0	0	0	T
AAEL004337-RA	778	1027	0.859542	0	0	0	T
AAEL004338-RA	1908	6767	-0.566319	0	0	0	T
AAEL004342-RA	623	594	1.32891	0	0	0	T
AAEL004343-RA	381	83	3.45874	0	0	0	T
AAEL004345-RA	1233	2054	0.523872	0	0	0	T
AAEL004350-RA	585	653	1.10149	0	0	0	T
AAEL004352-RA	201	187	1.36429	0	0	0	T
AAEL004354-RA	465	589	0.919099	0	0	0	T
AAEL004355-RA	931	794	1.48978	0	0	0	T
AAEL004358-RA	4038	8057	0.263534	0	0	0	T
AAEL004361-RA	95	809	-1.83	0	0	0	T
AAEL004362-RA	48	4	4.8451	0	0	0	T
AAEL004363-RA	468	443	1.33934	0	0	0	T
AAEL004369-RA	1902	12699	-1.47899	0	0	0	T
AAEL004375-RA	4050	4381	1.1468	0	0	0	T
AAEL004378-RA	3590	11825	-0.459649	0	0	0	T
AAEL004381-RA	5129	5495	1.16069	0	0	0	T
AAEL004382-RA	968	4838	-1.0612	0	0	0	T
AAEL004384-RA	629	426	1.82234	0	0	0	T
AAEL004386-RA	12050	18114	0.672064	0	0	0	T
AAEL004388-RA	11248	9212	1.54822	0	0	0	T
AAEL004390-RA	31603	36733	1.04312	0	0	0	T
AAEL004392-RA	141	46	2.87613	0	0	0	T
AAEL004393-RA	877	1108	0.922827	0	0	0	T
AAEL004396-RA	1800	2184	0.98116	0	0	0	T
AAEL004401-RA	13732	16401	1.00389	0	0	0	T
AAEL004407-RA	4	143	-3.89974	0	0	0	T
AAEL004409-RA	121	954	-1.71885	0	0	0	T
AAEL004412-RA	2586	3406	0.86278	0	0	0	T
AAEL004419-RA	1693	8735	-1.10709	0	0	0	T
AAEL004427-RA	1199	1548	0.891562	0	0	0	T
AAEL004431-RA	1757	2846	0.564314	0	0	0	T
AAEL004434-RA	5878	25103	-0.834327	0	0	0	T
AAEL004438-RA	1690	2309	0.809891	0	0	0	T
AAEL004440-RA	183	1881	-2.10145	0	0	0	T
AAEL004441-RA	1247	4071	-0.446786	0	0	0	T
AAEL004445-RA	1065	3493	-0.453477	0	0	0	T
AAEL004449-RA	295	284	1.31496	0	0	0	T
AAEL004452-RA	1213	1851	0.65041	0	0	0	T
AAEL004453-RA	2997	2641	1.44257	0	0	0	T
AAEL004455-RA	886	990	1.10001	0	0	0	T
AAEL004461-RA	3899	5010	0.898429	0	0	0	T
AAEL004464-RA	867	1243	0.740413	0	0	0	T
AAEL004467-RA	1334	1638	0.963959	0	0	0	T
AAEL004468-RA	3009	4543	0.665775	0	0	0	T
AAEL004474-RA	1822	1990	1.13289	0	0	0	T
AAEL004477-RA	1815	2991	0.539477	0	0	0	T
AAEL004480-RA	953	1593	0.518938	0	0	0	T
AAEL004482-RA	700	555	1.595	0	0	0	T
AAEL004484-RA	4117	6735	0.550051	0	0	0	T
AAEL004485-RA	1929	3321	0.476371	0	0	0	T
AAEL004489-RA	1820	2822	0.627356	0	0	0	T
AAEL004490-RA	534	792	0.691475	0	0	0	T
AAEL004491-RA	174	142	1.55333	0	0	0	T
AAEL004493-RA	2001	8248	-0.783187	0	0	0	T
AAEL004496-RA	839	4776	-1.24892	0	0	0	T
AAEL004497-RA	906	1471	0.560921	0	0	0	T
AAEL004498-RA	2237	8487	-0.663554	0	0	0	T
AAEL004500-RB	139	1287	-1.95072	0	0	0	T
AAEL004501-RA	22944	69504	-0.338843	0	0	0	T
AAEL004513-RA	215	1261	-1.29202	0	0	0	T
AAEL004517-RA	441	529	0.997647	0	0	0	T
AAEL004521-RA	355	2719	-1.67705	0	0	0	T
AAEL004522-RA	311	2308	-1.63152	0	0	0	T
AAEL004523-RA	9821	8275	1.50725	0	0	0	T
AAEL004524-RA	85	530	-1.38032	0	0	0	T
AAEL004527-RA	835	945	1.0816	0	0	0	T
AAEL004529-RA	101	622	-1.36242	0	0	0	T
AAEL004538-RA	1054	1375	0.876579	0	0	0	T
AAEL004551-RA	2148	3031	0.763336	0	0	0	T
AAEL004565-RA	976	840	1.47663	0	0	0	T
AAEL004567-RA	518	2118	-0.771543	0	0	0	T
AAEL004574-RA	290	313	1.15003	0	0	0	T
AAEL004575-RA	96	559	-1.28161	0	0	0	T
AAEL004580-RA	245	150	1.96796	0	0	0	T
AAEL004582-RA	259	270	1.20013	0	0	0	T
AAEL004585-RA	460	1921	-0.802016	0	0	0	T
AAEL004586-RB	1338	1683	0.929179	0	0	0	T
AAEL004589-RA	4242	3721	1.44919	0	0	0	T
AAEL004592-RA	911	831	1.39274	0	0	0	T
AAEL004603-RA	448	419	1.35668	0	0	0	T
AAEL004607-RA	635	2592	-0.769101	0	0	0	T
AAEL004616-RA	699	2883	-0.784071	0	0	0	T
AAEL004630-RA	540	648	0.997101	0	0	0	T
AAEL004631-RA	1635	19069	-2.28373	0	0	0	T
AAEL004632-RA	199	32	3.89676	0	0	0	T
AAEL004634-RA	1674	2946	0.444678	0	0	0	T
AAEL004643-RA	475	590	0.947348	0	0	0	T
AAEL004647-RA	1932	7908	-0.773082	0	0	0	T
AAEL004651-RA	894	454	2.23772	0	0	0	T
AAEL004658-RA	269	1217	-0.917515	0	0	0	T
AAEL004660-RA	196	194	1.27493	0	0	0	T
AAEL004664-RA	296	1623	-1.19486	0	0	0	T
AAEL004687-RA	79	1035	-2.4515	0	0	0	T
AAEL004688-RA	1070	4026	-0.651601	0	0	0	T
AAEL004692-RA	10	241	-3.33083	0	0	0	T
AAEL004697-RA	1793	3077	0.480987	0	0	0	T
AAEL004698-RA	803	710	1.43772	0	0	0	T
AAEL004699-RA	16152	55143	-0.511329	0	0	0	T
AAEL004702-RA	2775	4495	0.564302	0	0	0	T
AAEL004704-RA	720	899	0.939812	0	0	0	T
AAEL004709-RA	1826	2628	0.734857	0	0	0	T
AAEL004713-RA	172	1191	-1.53156	0	0	0	T
AAEL004722-RA	3499	5168	0.697472	0	0	0	T
AAEL004725-RA	233	1442	-1.36953	0	0	0	T
AAEL004726-RA	310	230	1.69077	0	0	0	T
AAEL004728-RA	518	158	2.97316	0	0	0	T
AAEL004733-RA	922	1514	0.544609	0	0	0	T
AAEL004739-RA	2564	4639	0.404718	0	0	0	T
AAEL004740-RA	374	412	1.12053	0	0	0	T
AAEL004778-RA	117	76	1.88257	0	0	0	T
AAEL004793-RA	52	549	-2.14009	0	0	0	T
AAEL004799-RA	1597	1621	1.23862	0	0	0	T
AAEL004805-RA	1281	4987	-0.700766	0	0	0	T
AAEL004808-RA	1032	1467	0.75271	0	0	0	T
AAEL004812-RA	431	504	1.0344	0	0	0	T
AAEL004814-RA	175	978	-1.22234	0	0	0	T
AAEL004830-RA	119	1200	-2.07387	0	0	0	T
AAEL004834-RA	1135	996	1.44861	0	0	0	T
AAEL004839-RA	2283	3222	0.76311	0	0	0	T
AAEL004842-RA	1856	3429	0.374545	0	0	0	T
AAEL004843-RA	386	360	1.36074	0	0	0	T
AAEL004849-RA	1562	2430	0.622574	0	0	0	T
AAEL004851-RA	30130	57125	0.337214	0	0	0	T
AAEL004853-RA	1205	1033	1.48233	0	0	0	T
AAEL004854-RA	522	589	1.08592	0	0	0	T
AAEL004855-RA	30425	181581	-1.31715	0	0	0	T
AAEL004859-RA	2689	4269	0.593307	0	0	0	T
AAEL004862-RA	470	551	1.03074	0	0	0	T
AAEL004863-RA	90	737	-1.77353	0	0	0	T
AAEL004865-RA	15469	30440	0.283547	0	0	0	T
AAEL004866-RA	831	975	1.02958	0	0	0	T
AAEL004867-RA	242	142	2.02925	0	0	0	T
AAEL004870-RA	288	99	2.8007	0	0	0	T
AAEL004871-RA	546	702	0.897566	0	0	0	T
AAEL004873-RA	1587	5292	-0.477375	0	0	0	T
AAEL004875-RA	3545	3655	1.21605	0	0	0	T
AAEL004881-RA	560	466	1.52523	0	0	0	T
AAEL004884-RA	533	673	0.923665	0	0	0	T
AAEL004886-RA	2167	3582	0.53507	0	0	0	T
AAEL004889-RA	826	1056	0.90574	0	0	0	T
AAEL004900-RA	653	828	0.917588	0	0	0	T
AAEL004902-RA	1273	3976	-0.38295	0	0	0	T
AAEL004911-RA	866	2865	-0.46596	0	0	0	T
AAEL004914-RA	995	904	1.39851	0	0	0	T
AAEL004916-RA	433	476	1.12354	0	0	0	T
AAEL004918-RA	2572	1570	1.97226	0	0	0	T
AAEL004919-RA	45	417	-1.95191	0	0	0	T
AAEL004920-RA	2175	7071	-0.440763	0	0	0	T
AAEL004930-RA	1916	15975	-1.79951	0	0	0	T
AAEL004933-RA	64	0	NA	0	0	0	T
AAEL004936-RA	1241	1942	0.614096	0	0	0	T
AAEL004937-RA	442	181	2.54819	0	0	0	T
AAEL004938-RA	419	1610	-0.681903	0	0	0	T
AAEL004946-RA	2209	3322	0.671477	0	0	0	T
AAEL004951-RA	109	1765	-2.75713	0	0	0	T
AAEL004960-RA	434	394	1.39964	0	0	0	T
AAEL004964-RA	156	775	-1.05251	0	0	0	T
AAEL004969-RA	4015	1665	2.53001	0	0	0	T
AAEL004973-RA	893	825	1.3744	0	0	0	T
AAEL004976-RA	1096	1387	0.920416	0	0	0	T
AAEL004977-RA	1926	2691	0.777601	0	0	0	T
AAEL004978-RA	20079	36821	0.385294	0	0	0	T
AAEL004980-RA	2577	3299	0.9038	0	0	0	T
AAEL004984-RA	1475	4668	-0.401954	0	0	0	T
AAEL004986-RA	700	2384	-0.507822	0	0	0	T
AAEL004987-RA	264	4786	-2.92007	0	0	0	T
AAEL004989-RA	1182	1930	0.552765	0	0	0	T
AAEL004993-RA	926	393	2.49662	0	0	0	T
AAEL004997-RA	1995	3498	0.449994	0	0	0	T
AAEL005001-RA	36	2953	-5.0979	0	0	0	T
AAEL005003-RA	204	939	-0.94242	0	0	0	T
AAEL005007-RA	102	40	2.61063	0	0	0	T
AAEL005009-RA	2592	3629	0.774629	0	0	0	T
AAEL005013-RA	2472	8571	-0.533649	0	0	0	T
AAEL005014-RA	176	167	1.33586	0	0	0	T
AAEL005016-RA	923	1441	0.617468	0	0	0	T
AAEL005017-RA	576	4512	-1.70949	0	0	0	T
AAEL005019-RA	241	241	1.26014	0	0	0	T
AAEL005022-RA	2077	3438	0.533067	0	0	0	T
AAEL005030-RA	21	253	-2.33054	0	0	0	T
AAEL005032-RA	337	3421	-2.08346	0	0	0	T
AAEL005038-RA	2087	3020	0.727018	0	0	0	T
AAEL005043-RA	572	653	1.06907	0	0	0	T
AAEL005049-RA	1760	1672	1.33414	0	0	0	T
AAEL005054-RA	333	1510	-0.920819	0	0	0	T
AAEL005058-RA	58	528	-1.92628	0	0	0	T
AAEL005062-RA	260	1430	-1.1993	0	0	0	T
AAEL005064-RA	1261	1355	1.15641	0	0	0	T
AAEL005069-RA	1864	2106	1.08403	0	0	0	T
AAEL005080-RA	964	940	1.29651	0	0	0	T
AAEL005084-RA	1720	2547	0.693745	0	0	0	T
AAEL005097-RA	19283	55451	-0.263748	0	0	0	T
AAEL005114-RA	394	506	0.899194	0	0	0	T
AAEL005120-RA	5	157	-3.71256	0	0	0	T
AAEL005126-RA	447	482	1.15138	0	0	0	T
AAEL005145-RA	297	317	1.16612	0	0	0	T
AAEL005149-RA	914	1508	0.537765	0	0	0	T
AAEL005153-RA	34	400	-2.29626	0	0	0	T
AAEL005162-RA	585	683	1.03669	0	0	0	T
AAEL005165-RA	42	354	-1.81515	0	0	0	T
AAEL005175-RA	1465	4918	-0.487035	0	0	0	T
AAEL005177-RA	46	471	-2.09589	0	0	0	T
AAEL005179-RA	268	1226	-0.933518	0	0	0	T
AAEL005187-RA	345	1880	-1.18593	0	0	0	T
AAEL005188-RA	408	7	7.12521	0	0	0	T
AAEL005200-RA	427	352	1.5388	0	0	0	T
AAEL005212-RA	73	16	3.44996	0	0	0	T
AAEL005213-RA	619	5502	-1.89181	0	0	0	T
AAEL005215-RA	2784	5411	0.3014	0	0	0	T
AAEL005216-RA	1711	2465	0.733388	0	0	0	T
AAEL005231-RA	1391	1752	0.927255	0	0	0	T
AAEL005236-RA	84	715	-1.82935	0	0	0	T
AAEL005238-RA	3264	5480	0.512601	0	0	0	T
AAEL005241-RA	1814	2447	0.828296	0	0	0	T
AAEL005261-RA	624	944	0.662895	0	0	0	T
AAEL005265-RA	1266	2027	0.581067	0	0	0	T
AAEL005267-RA	982	1343	0.808471	0	0	0	T
AAEL005270-RA	759	3994	-1.13553	0	0	0	T
AAEL005271-RA	733	943	0.896691	0	0	0	T
AAEL005276-RA	552	805	0.715815	0	0	0	T
AAEL005277-RA	4540	3865	1.49236	0	0	0	T
AAEL005281-RA	1339	2165	0.566925	0	0	0	T
AAEL005284-RA	896	1106	0.956355	0	0	0	T
AAEL005289-RA	7953	6221	1.61449	0	0	0	T
AAEL005290-RA	657	993	0.664235	0	0	0	T
AAEL005304-RA	778	1156	0.688836	0	0	0	T
AAEL005312-RD	572	679	1.01274	0	0	0	T
AAEL005317-RB	634	4995	-1.71779	0	0	0	T
AAEL005319-RA	6180	18158	-0.294791	0	0	0	T
AAEL005320-RA	2542	3839	0.665369	0	0	0	T
AAEL005324-RA	3301	9714	-0.297027	0	0	0	T
AAEL005325-RA	1143	1413	0.9542	0	0	0	T
AAEL005331-RA	739	947	0.902346	0	0	0	T
AAEL005332-RA	499	2104	-0.815887	0	0	0	T
AAEL005336-RA	7581	1562	3.53913	0	0	0	T
AAEL005337-RA	552	790	0.742951	0	0	0	T
AAEL005341-RA	518	568	1.1272	0	0	0	T
AAEL005346-RA	470	559	1.00995	0	0	0	T
AAEL005349-RA	32	358	-2.22368	0	0	0	T
AAEL005351-RA	2100	2979	0.755697	0	0	0	T
AAEL005355-RA	481	569	1.01774	0	0	0	T
AAEL005356-RA	1716	2150	0.934849	0	0	0	T
AAEL005357-RA	841	820	1.29662	0	0	0	T
AAEL005359-RA	490	634	0.888435	0	0	0	T
AAEL005361-RA	524	421	1.57588	0	0	0	T
AAEL005365-RA	140	51	2.71699	0	0	0	T
AAEL005378-RA	374	157	2.51241	0	0	0	T
AAEL005380-RA	4133	5274	0.908428	0	0	0	T
AAEL005383-RA	1571	1290	1.54445	0	0	0	T
AAEL005384-RA	9249	5511	2.00712	0	0	0	T
AAEL005390-RA	1149	1846	0.576112	0	0	0	T
AAEL005393-RA	104	41	2.60302	0	0	0	T
AAEL005396-RA	687	1035	0.668887	0	0	0	T
AAEL005397-RA	60	446	-1.63387	0	0	0	T
AAEL005402-RA	390	322	1.53655	0	0	0	T
AAEL005406-RA	625	533	1.48986	0	0	0	T
AAEL005416-RA	5770	9746	0.503897	0	0	0	T
AAEL005418-RA	141	111	1.60527	0	0	0	T
AAEL005419-RA	667	902	0.824695	0	0	0	T
AAEL005421-RA	385	240	1.94196	0	0	0	T
AAEL005423-RA	474	1859	-0.711432	0	0	0	T
AAEL005424-RA	8832	5382	1.97473	0	0	0	T
AAEL005429-RA	2152	1124	2.19717	0	0	0	T
AAEL005439-RA	915	996	1.13776	0	0	0	T
AAEL005441-RA	1490	835	2.0956	0	0	0	T
AAEL005452-RA	729	987	0.823005	0	0	0	T
AAEL005453-RA	2407	2947	0.968125	0	0	0	T
AAEL005457-RA	1579	2794	0.436815	0	0	0	T
AAEL005461-RA	1613	2305	0.745115	0	0	0	T
AAEL005462-RA	485	448	1.37462	0	0	0	T
AAEL005468-RA	346	343	1.2727	0	0	0	T
AAEL005469-RA	1917	2547	0.850187	0	0	0	T
AAEL005471-RA	3357	3469	1.21279	0	0	0	T
AAEL005473-RA	1012	865	1.48657	0	0	0	T
AAEL005474-RA	1230	1432	1.04076	0	0	0	T
AAEL005475-RA	449	324	1.73086	0	0	0	T
AAEL005476-RA	2311	2359	1.23048	0	0	0	T
AAEL005477-RA	3003	4881	0.559364	0	0	0	T
AAEL005481-RA	1007	5353	-1.15015	0	0	0	T
AAEL005484-RA	1301	1922	0.697148	0	0	0	T
AAEL005491-RA	96	655	-1.51025	0	0	0	T
AAEL005492-RA	2006	2104	1.19132	0	0	0	T
AAEL005501-RA	514	140	3.13648	0	0	0	T
AAEL005511-RA	1255	743	2.01639	0	0	0	T
AAEL005512-RA	2208	3977	0.411195	0	0	0	T
AAEL005513-RA	2301	1559	1.82178	0	0	0	T
AAEL005517-RA	46	582	-2.40118	0	0	0	T
AAEL005522-RA	2315	2974	0.898743	0	0	0	T
AAEL005524-RA	807	5341	-1.46633	0	0	0	T
AAEL005525-RA	488	296	1.98142	0	0	0	T
AAEL005526-RA	945	1589	0.510403	0	0	0	T
AAEL005532-RA	1434	1419	1.27531	0	0	0	T
AAEL005533-RA	1024	254	3.27145	0	0	0	T
AAEL005543-RA	145	2344	-2.75471	0	0	0	T
AAEL005544-RA	3368	3635	1.15007	0	0	0	T
AAEL005561-RA	1964	3554	0.404487	0	0	0	T
AAEL005562-RA	131	1249	-1.993	0	0	0	T
AAEL005567-RA	55	438	-1.73329	0	0	0	T
AAEL005575-RA	5042	17648	-0.547301	0	0	0	T
AAEL005580-RA	760	1203	0.59757	0	0	0	T
AAEL005585-RA	579	606	1.19438	0	0	0	T
AAEL005593-RA	823	7731	-1.97155	0	0	0	T
AAEL005596-RA	93	530	-1.25055	0	0	0	T
AAEL005597-RA	693	740	1.16547	0	0	0	T
AAEL005610-RA	6370	20296	-0.411694	0	0	0	T
AAEL005613-RA	2199	3294	0.677143	0	0	0	T
AAEL005618-RA	354	2440	-1.52492	0	0	0	T
AAEL005629-RA	17489	56943	-0.442935	0	0	0	T
AAEL005631-RA	411	441	1.1585	0	0	0	T
AAEL005634-RA	1897	1587	1.51755	0	0	0	T
AAEL005636-RA	808	1249	0.631789	0	0	0	T
AAEL005637-RA	275	196	1.74871	0	0	0	T
AAEL005638-RA	1288	5744	-0.896787	0	0	0	T
AAEL005644-RA	60	419	-1.54378	0	0	0	T
AAEL005646-RA	416	535	0.89718	0	0	0	T
AAEL005651-RA	2604	8078	-0.373133	0	0	0	T
AAEL005662-RA	1796	5469	-0.346354	0	0	0	T
AAEL005672-RA	617	2896	-0.970583	0	0	0	T
AAEL005686-RA	47	5	4.4928	0	0	0	T
AAEL005704-RA	1238	1674	0.824848	0	0	0	T
AAEL005712-RA	5906	9744	0.537803	0	0	0	T
AAEL005717-RA	330	421	0.908782	0	0	0	T
AAEL005722-RA	37479	134352	-0.581728	0	0	0	T
AAEL005726-RA	833	1151	0.793636	0	0	0	T
AAEL005730-RA	896	1437	0.578646	0	0	0	T
AAEL005732-RA	216	184	1.49146	0	0	0	T
AAEL005733-RA	306	2204	-1.58838	0	0	0	T
AAEL005734-RA	710	959	0.826424	0	0	0	T
AAEL005736-RB	231	226	1.29171	0	0	0	T
AAEL005741-RA	254	1617	-1.41028	0	0	0	T
AAEL005744-RA	2571	8729	-0.503351	0	0	0	T
AAEL005749-RA	582	800	0.801155	0	0	0	T
AAEL005760-RA	1439	2410	0.516169	0	0	0	T
AAEL005763-RA	1490	1369	1.38233	0	0	0	T
AAEL005766-RA	1929	11692	-1.33946	0	0	0	T
AAEL005766-RB	7220	5540	1.64225	0	0	0	T
AAEL005768-RA	453	4775	-2.13778	0	0	0	T
AAEL005769-RA	101	656	-1.4392	0	0	0	T
AAEL005776-RA	11	213	-3.01514	0	0	0	T
AAEL005790-RA	2365	16077	-1.50495	0	0	0	T
AAEL005798-RA	2268	7427	-0.451223	0	0	0	T
AAEL005808-RA	153	1236	-1.75394	0	0	0	T
AAEL005813-RA	3153	4484	0.752075	0	0	0	T
AAEL005817-RA	26172	75156	-0.261728	0	0	0	T
AAEL005819-RA	184	1459	-1.72707	0	0	0	T
AAEL005821-RA	4031	2972	1.69984	0	0	0	T
AAEL005822-RA	997	1066	1.16359	0	0	0	T
AAEL005827-RA	1412	1679	1.01027	0	0	0	T
AAEL005828-RA	39	368	-1.97802	0	0	0	T
AAEL005833-RA	1676	1677	1.25928	0	0	0	T
AAEL005837-RA	846	1088	0.897187	0	0	0	T
AAEL005846-RA	439	1711	-0.702411	0	0	0	T
AAEL005849-RA	2324	17173	-1.62532	0	0	0	T
AAEL005850-RA	343	236	1.79956	0	0	0	T
AAEL005852-RA	2460	4499	0.38919	0	0	0	T
AAEL005856-RA	1600	2549	0.588276	0	0	0	T
AAEL005861-RA	3596	5606	0.619557	0	0	0	T
AAEL005862-RA	630	658	1.1974	0	0	0	T
AAEL005867-RA	930	715	1.63942	0	0	0	T
AAEL005868-RA	148	1573	-2.14971	0	0	0	T
AAEL005880-RA	474	569	0.996594	0	0	0	T
AAEL005888-RA	694	342	2.28108	0	0	0	T
AAEL005890-RA	620	931	0.673623	0	0	0	T
AAEL005892-RA	572	863	0.66679	0	0	0	T
AAEL005893-RA	850	863	1.23824	0	0	0	T
AAEL005900-RA	868	369	2.49421	0	0	0	T
AAEL005901-RB	1150	955	1.5282	0	0	0	T
AAEL005904-RA	1725	2086	0.985993	0	0	0	T
AAEL005915-RA	1580	2414	0.648635	0	0	0	T
AAEL005918-RA	748	629	1.51011	0	0	0	T
AAEL005922-RA	736	1159	0.605033	0	0	0	T
AAEL005930-RA	9903	12984	0.869338	0	0	0	T
AAEL005936-RA	222	118	2.17191	0	0	0	T
AAEL005938-RA	618	931	0.668961	0	0	0	T
AAEL005943-RA	604	626	1.20852	0	0	0	T
AAEL005947-RB	128	41	2.90258	0	0	0	T
AAEL005950-RA	52	833	-2.7416	0	0	0	T
AAEL005951-RB	574	2441	-0.828214	0	0	0	T
AAEL005961-RA	3516	46462	-2.46391	0	0	0	T
AAEL005964-RA	142	805	-1.24296	0	0	0	T
AAEL005988-RA	138	1041	-1.65509	0	0	0	T
AAEL005991-RA	2411	3406	0.761689	0	0	0	T
AAEL005992-RA	28	345	-2.36296	0	0	0	T
AAEL006000-RB	25	368	-2.61957	0	0	0	T
AAEL006004-RA	239	1037	-0.857198	0	0	0	T
AAEL006006-RA	1309	1818	0.786249	0	0	0	T
AAEL006012-RA	1598	1885	1.02184	0	0	0	T
AAEL006013-RA	2397	2703	1.0868	0	0	0	T
AAEL006015-RA	146	92	1.9264	0	0	0	T
AAEL006020-RA	1425	2303	0.567583	0	0	0	T
AAEL006021-RA	2020	1386	1.80356	0	0	0	T
AAEL006022-RA	1799	2713	0.667442	0	0	0	T
AAEL006023-RA	143	787	-1.20021	0	0	0	T
AAEL006032-RA	1734	2645	0.650972	0	0	0	T
AAEL006037-RA	744	519	1.7797	0	0	0	T
AAEL006038-RA	5827	7093	0.976493	0	0	0	T
AAEL006039-RA	658	836	0.91472	0	0	0	T
AAEL006040-RA	1803	2862	0.593512	0	0	0	T
AAEL006044-RA	7	375	-4.48326	0	0	0	T
AAEL006047-RA	278	1574	-1.24114	0	0	0	T
AAEL006050-RA	1336	1681	0.928736	0	0	0	T
AAEL006053-RA	533	2538	-0.991349	0	0	0	T
AAEL006057-RA	1379	2326	0.505907	0	0	0	T
AAEL006063-RA	822	966	1.02725	0	0	0	T
AAEL006069-RA	92	602	-1.44992	0	0	0	T
AAEL006070-RA	953	4337	-0.926014	0	0	0	T
AAEL006080-RA	388	510	0.865695	0	0	0	T
AAEL006082-RA	1561	1725	1.11601	0	0	0	T
AAEL006083-RA	441	455	1.21505	0	0	0	T
AAEL006085-RA	3054	2723	1.42564	0	0	0	T
AAEL006087-RA	2013	6800	-0.496052	0	0	0	T
AAEL006096-RA	64	512	-1.73986	0	0	0	T
AAEL006110-RA	260	189	1.72026	0	0	0	T
AAEL006112-RA	500	683	0.810178	0	0	0	T
AAEL006113-RA	360	282	1.61244	0	0	0	T
AAEL006116-RA	1564	2020	0.891021	0	0	0	T
AAEL006120-RA	193	74	2.64314	0	0	0	T
AAEL006123-RA	666	978	0.705823	0	0	0	T
AAEL006126-RB	52	0	NA	0	0	0	T
AAEL006135-RA	709	281	2.59535	0	0	0	T
AAEL006136-RA	321	1393	-0.857414	0	0	0	T
AAEL006138-RA	65508	13	13.5591	0	0	0	T
AAEL006139-RA	958	5552	-1.27477	0	0	0	T
AAEL006140-RA	1619	936	2.05066	0	0	0	T
AAEL006142-RA	660	1012	0.643464	0	0	0	T
AAEL006143-RA	256	2231	-1.86334	0	0	0	T
AAEL006145-RA	1188	1966	0.533407	0	0	0	T
AAEL006147-RA	106	59	2.10541	0	0	0	T
AAEL006150-RA	862	1079	0.936201	0	0	0	T
AAEL006152-RA	867	1140	0.865206	0	0	0	T
AAEL006155-RA	1540	2736	0.430998	0	0	0	T
AAEL006156-RA	1148	136	4.33758	0	0	0	T
AAEL006169-RA	1253	6302	-1.07029	0	0	0	T
AAEL006171-RA	581	3301	-1.24616	0	0	0	T
AAEL006176-RA	90	1017	-2.23812	0	0	0	T
AAEL006181-RA	238	1473	-1.36959	0	0	0	T
AAEL006185-RA	1122	1892	0.506296	0	0	0	T
AAEL006186-RA	783	3057	-0.704897	0	0	0	T
AAEL006190-RA	99	937	-1.98241	0	0	0	T
AAEL006191-RA	1933	2370	0.96609	0	0	0	T
AAEL006196-RA	3330	4171	0.935265	0	0	0	T
AAEL006199-RA	148	82	2.11204	0	0	0	T
AAEL006201-RA	69	629	-1.92826	0	0	0	T
AAEL006204-RA	306	223	1.71662	0	0	0	T
AAEL006205-RB	1638	2191	0.840482	0	0	0	T
AAEL006208-RA	1565	1846	1.0219	0	0	0	T
AAEL006209-RA	899	1178	0.870189	0	0	0	T
AAEL006211-RA	1382	1595	1.05334	0	0	0	T
AAEL006222-RA	1169	3924	-0.486914	0	0	0	T
AAEL006226-RA	1091	1493	0.807573	0	0	0	T
AAEL006229-RA	998	545	2.13292	0	0	0	T
AAEL006231-RA	1213	1266	1.19844	0	0	0	T
AAEL006234-RA	215	223	1.20743	0	0	0	T
AAEL006239-RA	7144	4553	1.91005	0	0	0	T
AAEL006240-RA	318	1342	-0.81715	0	0	0	T
AAEL006242-RA	4925	6836	0.787107	0	0	0	T
AAEL006243-RA	579	260	2.41519	0	0	0	T
AAEL006247-RA	1786	2986	0.518654	0	0	0	T
AAEL006248-RA	13	691	-4.47197	0	0	0	T
AAEL006249-RA	5911	8931	0.664716	0	0	0	T
AAEL006256-RA	163	50	2.96501	0	0	0	T
AAEL006259-RA	117767	775473	-1.45901	0	0	0	T
AAEL006264-RA	913	3002	-0.457101	0	0	0	T
AAEL006267-RA	142	711	-1.06382	0	0	0	T
AAEL006271-RC	2702	3522	0.877769	0	0	0	T
AAEL006279-RA	847	755	1.42602	0	0	0	T
AAEL006286-RA	385	324	1.509	0	0	0	T
AAEL006301-RA	560	614	1.12732	0	0	0	T
AAEL006320-RA	2449	3427	0.775382	0	0	0	T
AAEL006321-RA	1095	1712	0.615384	0	0	0	T
AAEL006323-RA	63	825	-2.45083	0	0	0	T
AAEL006331-RA	1469	1426	1.303	0	0	0	T
AAEL006332-RA	371	221	2.00751	0	0	0	T
AAEL006337-RA	1005	850	1.5018	0	0	0	T
AAEL006347-RA	1897	7730	-0.766613	0	0	0	T
AAEL006360-RA	200	155	1.62787	0	0	0	T
AAEL006362-RA	3330	3952	1.01308	0	0	0	T
AAEL006372-RA	151	808	-1.15967	0	0	0	T
AAEL006374-RA	871	708	1.55906	0	0	0	T
AAEL006381-RA	279	28	4.5769	0	0	0	T
AAEL006389-RA	4881	4565	1.3567	0	0	0	T
AAEL006390-RA	1219	5956	-1.02851	0	0	0	T
AAEL006407-RA	301	325	1.14946	0	0	0	T
AAEL006408-RA	220	1244	-1.23928	0	0	0	T
AAEL006409-RA	747	1124	0.670674	0	0	0	T
AAEL006417-RA	2475	11737	-0.985427	0	0	0	T
AAEL006420-RA	962	1484	0.634753	0	0	0	T
AAEL006423-RA	757	3735	-1.04261	0	0	0	T
AAEL006424-RA	3332	15262	-0.935348	0	0	0	T
AAEL006425-RA	1312	65058	-4.37175	0	0	0	T
AAEL006426-RA	235	204	1.46423	0	0	0	T
AAEL006433-RA	2030	3354	0.535733	0	0	0	T
AAEL006434-RA	97	555	-1.2563	0	0	0	T
AAEL006435-RA	1206	1907	0.599061	0	0	0	T
AAEL006443-RA	39	320	-1.77639	0	0	0	T
AAEL006446-RA	847	5467	-1.43018	0	0	0	T
AAEL006447-RA	1872	2167	1.04902	0	0	0	T
AAEL006450-RA	396	373	1.34646	0	0	0	T
AAEL006458-RA	1364	2134	0.614419	0	0	0	T
AAEL006466-RA	1244	741	2.00758	0	0	0	T
AAEL006467-RA	20	239	-2.3188	0	0	0	T
AAEL006469-RA	758	2563	-0.497428	0	0	0	T
AAEL006472-RA	2508	3511	0.774791	0	0	0	T
AAEL006474-RA	1475	2359	0.582675	0	0	0	T
AAEL006479-RA	69	479	-1.53522	0	0	0	T
AAEL006480-RA	1227	4841	-0.720034	0	0	0	T
AAEL006482-RA	19	251	-2.46348	0	0	0	T
AAEL006483-RA	822	14882	-2.91815	0	0	0	T
AAEL006487-RA	66	507	-1.68131	0	0	0	T
AAEL006492-RA	262	240	1.38667	0	0	0	T
AAEL006498-RA	27879	190534	-1.51266	0	0	0	T
AAEL006499-RA	1302	1077	1.53385	0	0	0	T
AAEL006509-RA	2415	9506	-0.716679	0	0	0	T
AAEL006511-RA	15045	44224	-0.29541	0	0	0	T
AAEL006512-RA	1508	2278	0.665004	0	0	0	T
AAEL006516-RA	1788	5759	-0.427336	0	0	0	T
AAEL006518-RA	654	825	0.925032	0	0	0	T
AAEL006523-RA	989	631	1.90847	0	0	0	T
AAEL006525-RA	851	1259	0.695089	0	0	0	T
AAEL006526-RA	183	2710	-2.62824	0	0	0	T
AAEL006530-RA	2146	2850	0.850824	0	0	0	T
AAEL006535-RA	28	330	-2.29883	0	0	0	T
AAEL006537-RA	45	525	-2.28418	0	0	0	T
AAEL006539-RA	1011	1520	0.671847	0	0	0	T
AAEL006542-RA	1735	304	3.77293	0	0	0	T
AAEL006549-RA	1382	2036	0.701156	0	0	0	T
AAEL006552-RA	1890	2704	0.743427	0	0	0	T
AAEL006556-RA	541	543	1.25481	0	0	0	T
AAEL006557-RA	1118	1048	1.35342	0	0	0	T
AAEL006559-RA	869	937	1.15144	0	0	0	T
AAEL006560-RA	717	964	0.833076	0	0	0	T
AAEL006563-RA	14253	25	10.4153	0	0	0	T
AAEL006565-RA	607	463	1.65082	0	0	0	T
AAEL006567-RA	2995	3512	1.0304	0	0	0	T
AAEL006573-RA	845	3932	-0.958104	0	0	0	T
AAEL006577-RA	2164	6606	-0.349941	0	0	0	T
AAEL006581-RA	571	193	2.82503	0	0	0	T
AAEL006582-RA	1246	7998	-1.4222	0	0	0	T
AAEL006582-RC	152	805	-1.14478	0	0	0	T
AAEL006587-RA	312	1368	-0.872315	0	0	0	T
AAEL006601-RA	41	418	-2.08967	0	0	0	T
AAEL006605-RA	20	265	-2.46778	0	0	0	T
AAEL006607-RA	290	1550	-1.15801	0	0	0	T
AAEL006609-RA	331	5327	-2.74828	0	0	0	T
AAEL006611-RA	1129	1345	1.00758	0	0	0	T
AAEL006622-RA	475	573	0.989528	0	0	0	T
AAEL006630-RA	281	214	1.6531	0	0	0	T
AAEL006632-RD	62	617	-2.05479	0	0	0	T
AAEL006634-RA	1543	2674	0.466874	0	0	0	T
AAEL006642-RA	15669	30862	0.282217	0	0	0	T
AAEL006647-RA	848	1358	0.580788	0	0	0	T
AAEL006654-RA	609	445	1.71277	0	0	0	T
AAEL006655-RA	485	662	0.811289	0	0	0	T
AAEL006660-RA	217	85	2.6123	0	0	0	T
AAEL006662-RA	0	226	NA	0	0	0	T
AAEL006666-RA	582	845	0.722204	0	0	0	T
AAEL006668-RA	592	2322	-0.711563	0	0	0	T
AAEL006676-RA	712	853	0.999467	0	0	0	T
AAEL006678-RA	467	662	0.756727	0	0	0	T
AAEL006680-RA	2057	2340	1.07417	0	0	0	T
AAEL006682-RA	10	214	-3.1594	0	0	0	T
AAEL006684-RA	888	1222	0.799523	0	0	0	T
AAEL006698-RA	14317	57065	-0.734741	0	0	0	T
AAEL006699-RA	66	956	-2.59634	0	0	0	T
AAEL006704-RA	1661	16479	-2.05037	0	0	0	T
AAEL006712-RA	370	302	1.55311	0	0	0	T
AAEL006713-RA	2276	1861	1.55056	0	0	0	T
AAEL006718-RA	452	480	1.17342	0	0	0	T
AAEL006719-RA	1033	5860	-1.24392	0	0	0	T
AAEL006720-RA	313	339	1.14501	0	0	0	T
AAEL006721-RA	1633	8392	-1.10135	0	0	0	T
AAEL006724-RA	456	448	1.28567	0	0	0	T
AAEL006725-RA	1174	1833	0.617361	0	0	0	T
AAEL006728-RA	1740	1851	1.17092	0	0	0	T
AAEL006730-RA	2882	3124	1.14381	0	0	0	T
AAEL006741-RA	2080	10130	-1.02384	0	0	0	T
AAEL006744-RA	3976	6696	0.508154	0	0	0	T
AAEL006750-RA	752	763	1.23919	0	0	0	T
AAEL006751-RA	220	1120	-1.08779	0	0	0	T
AAEL006765-RA	233	229	1.28512	0	0	0	T
AAEL006772-RA	454	576	0.916759	0	0	0	T
AAEL006776-RA	1303	1956	0.674066	0	0	0	T
AAEL006782-RA	821	928	1.08339	0	0	0	T
AAEL006783-RA	2169	2528	1.03917	0	0	0	T
AAEL006784-RA	13	311	-3.3202	0	0	0	T
AAEL006785-RA	48	569	-2.30719	0	0	0	T
AAEL006790-RA	795	882	1.11031	0	0	0	T
AAEL006792-RA	2284	4277	0.355099	0	0	0	T
AAEL006798-RA	15	220	-2.61433	0	0	0	T
AAEL006800-RA	1277	2087	0.551464	0	0	0	T
AAEL006803-RA	596	865	0.722748	0	0	0	T
AAEL006805-RA	62	3196	-4.42772	0	0	0	T
AAEL006809-RA	330	1466	-0.891211	0	0	0	T
AAEL006812-RA	168	113	1.83227	0	0	0	T
AAEL006815-RA	378	1703	-0.911485	0	0	0	T
AAEL006819-RA	428	440	1.22024	0	0	0	T
AAEL006820-RA	13300	24822	0.359943	0	0	0	T
AAEL006823-RA	2344	534	3.3942	0	0	0	T
AAEL006825-RA	166	1402	-1.8181	0	0	0	T
AAEL006827-RA	460	208	2.40519	0	0	0	T
AAEL006829-RA	804	3201	-0.733119	0	0	0	T
AAEL006830-RA	3815	5868	0.63895	0	0	0	T
AAEL006834-RA	493	6408	-2.44008	0	0	0	T
AAEL006843-RA	757	1162	0.641891	0	0	0	T
AAEL006847-RA	2488	3862	0.625774	0	0	0	T
AAEL006854-RA	534	2385	-0.898942	0	0	0	T
AAEL006855-RB	109	823	-1.65643	0	0	0	T
AAEL006860-RA	32739	49596	0.660922	0	0	0	T
AAEL006866-RA	6548	20305	-0.372573	0	0	0	T
AAEL006868-RA	591	496	1.51295	0	0	0	T
AAEL006870-RA	933	1060	1.07602	0	0	0	T
AAEL006872-RA	1473	4675	-0.406073	0	0	0	T
AAEL006873-RA	1349	5885	-0.865016	0	0	0	T
AAEL006876-RA	3347	5619	0.512691	0	0	0	T
AAEL006879-RA	583	2304	-0.722437	0	0	0	T
AAEL006885-RA	2742	10051	-0.613903	0	0	0	T
AAEL006886-RA	14	234	-2.80287	0	0	0	T
AAEL006887-RA	772	997	0.891143	0	0	0	T
AAEL006890-RA	7519	13962	0.367243	0	0	0	T
AAEL006891-RA	973	950	1.29465	0	0	0	T
AAEL006902-RA	10	2002	-6.38516	0	0	0	T
AAEL006903-RA	163	3	7.0239	0	0	0	T
AAEL006911-RA	1173	901	1.64074	0	0	0	T
AAEL006917-RA	2335	3324	0.750638	0	0	0	T
AAEL006919-RA	36	345	-2.00039	0	0	0	T
AAEL006928-RA	3286	11434	-0.53879	0	0	0	T
AAEL006937-RA	1256	1471	1.03217	0	0	0	T
AAEL006940-RA	463	428	1.37354	0	0	0	T
AAEL006942-RA	404	1875	-0.954328	0	0	0	T
AAEL006946-RA	2544	11474	-0.913062	0	0	0	T
AAEL006952-RA	635	888	0.776333	0	0	0	T
AAEL006953-RA	6966	20045	-0.264704	0	0	0	T
AAEL006959-RA	6088	8019	0.862682	0	0	0	T
AAEL006963-RA	688	1041	0.662646	0	0	0	T
AAEL006977-RA	2180	8070	-0.628105	0	0	0	T
AAEL006978-RA	222	1060	-0.995297	0	0	0	T
AAEL006992-RA	25	357	-2.57579	0	0	0	T
AAEL006993-RC	326	1628	-1.06002	0	0	0	T
AAEL006995-RA	73	516	-1.56127	0	0	0	T
AAEL006998-RA	852	1204	0.761226	0	0	0	T
AAEL007007-RA	2188	2465	1.08816	0	0	0	T
AAEL007010-RA	78	574	-1.61937	0	0	0	T
AAEL007011-RA	1945	6225	-0.418168	0	0	0	T
AAEL007019-RA	5657	20099	-0.568879	0	0	0	T
AAEL007020-RA	342	408	1.00556	0	0	0	T
AAEL007024-RA	28	427	-2.6706	0	0	0	T
AAEL007030-RA	3388	2564	1.66217	0	0	0	T
AAEL007041-RA	2379	1641	1.79592	0	0	0	T
AAEL007043-RA	2725	4778	0.449985	0	0	0	T
AAEL007045-RA	554	501	1.40521	0	0	0	T
AAEL007046-RA	1383	864	1.93883	0	0	0	T
AAEL007050-RA	65	805	-2.37034	0	0	0	T
AAEL007055-RA	121	1108	-1.93474	0	0	0	T
AAEL007056-RA	422	557	0.859701	0	0	0	T
AAEL007064-RA	496	2356	-0.987792	0	0	0	T
AAEL007065-RA	2072	3749	0.404654	0	0	0	T
AAEL007067-RA	749	949	0.918693	0	0	0	T
AAEL007069-RA	253	78	2.95773	0	0	0	T
AAEL007071-RA	1549	1819	1.02833	0	0	0	T
AAEL007075-RA	2886	4469	0.629255	0	0	0	T
AAEL007077-RA	1829	2706	0.695029	0	0	0	T
AAEL007078-RA	10009	17363	0.465417	0	0	0	T
AAEL007087-RA	617	2477	-0.745116	0	0	0	T
AAEL007090-RA	1107	379	2.80652	0	0	0	T
AAEL007097-RA	43015	15879	2.69786	0	0	0	T
AAEL007100-RA	659	962	0.714377	0	0	0	T
AAEL007102-RA	16	447	-3.544	0	0	0	T
AAEL007103-RA	0	232	NA	0	0	0	T
AAEL007126-RA	144	725	-1.07178	0	0	0	T
AAEL007128-RA	35	1301	-3.95599	0	0	0	T
AAEL007132-RA	5616	7317	0.878426	0	0	0	T
AAEL007134-RA	107	648	-1.33825	0	0	0	T
AAEL007135-RA	1685	8291	-1.03866	0	0	0	T
AAEL007136-RA	1257	1560	0.948574	0	0	0	T
AAEL007139-RA	28	653	-3.28345	0	0	0	T
AAEL007162-RA	708	5503	-1.69826	0	0	0	T
AAEL007165-RA	384	496	0.890902	0	0	0	T
AAEL007170-RA	220	160	1.71957	0	0	0	T
AAEL007183-RA	140	57	2.55653	0	0	0	T
AAEL007196-RA	960	1333	0.786565	0	0	0	T
AAEL007197-RA	113	1240	-2.19581	0	0	0	T
AAEL007199-RA	98	566	-1.26981	0	0	0	T
AAEL007202-RA	827	1034	0.937859	0	0	0	T
AAEL007204-RA	66	623	-1.97856	0	0	0	T
AAEL007209-RA	1074	1023	1.33032	0	0	0	T
AAEL007213-RA	279	186	1.8451	0	0	0	T
AAEL007218-RA	188	1410	-1.64675	0	0	0	T
AAEL007219-RA	684	1001	0.710762	0	0	0	T
AAEL007226-RA	346	133	2.63948	0	0	0	T
AAEL007227-RA	270	312	1.05155	0	0	0	T
AAEL007229-RA	689	839	0.975969	0	0	0	T
AAEL007234-RA	140	103	1.70292	0	0	0	T
AAEL007236-RA	4461	6038	0.823432	0	0	0	T
AAEL007238-RA	165	85	2.21707	0	0	0	T
AAEL007239-RA	676	728	1.15322	0	0	0	T
AAEL007240-RA	1769	2218	0.93381	0	0	0	T
AAEL007242-RA	2764	3933	0.751263	0	0	0	T
AAEL007243-RA	395	1554	-0.715926	0	0	0	T
AAEL007245-RA	2190	2794	0.908735	0	0	0	T
AAEL007252-RA	3348	1990	2.01067	0	0	0	T
AAEL007256-RA	827	1309	0.59763	0	0	0	T
AAEL007258-RA	4394	5060	1.05653	0	0	0	T
AAEL007267-RA	487	662	0.817226	0	0	0	T
AAEL007268-RA	237	129	2.13765	0	0	0	T
AAEL007271-RA	378	265	1.77253	0	0	0	T
AAEL007283-RA	73	613	-1.80978	0	0	0	T
AAEL007286-RA	627	551	1.44655	0	0	0	T
AAEL007291-RA	698	798	1.06697	0	0	0	T
AAEL007306-RA	3408	23814	-1.54468	0	0	0	T
AAEL007312-RA	1131	757	1.83937	0	0	0	T
AAEL007322-RA	564	2124	-0.652881	0	0	0	T
AAEL007329-RA	664	888	0.840759	0	0	0	T
AAEL007342-RA	629	3936	-1.38546	0	0	0	T
AAEL007349-RA	56	579	-2.10993	0	0	0	T
AAEL007353-RA	1061	1511	0.750057	0	0	0	T
AAEL007358-RA	377	134	2.75247	0	0	0	T
AAEL007360-RA	543	419	1.63414	0	0	0	T
AAEL007362-RA	1470	2553	0.463758	0	0	0	T
AAEL007366-RA	243	1077	-0.887854	0	0	0	T
AAEL007371-RA	24	428	-2.89637	0	0	0	T
AAEL007374-RA	429	1885	-0.875379	0	0	0	T
AAEL007376-RA	1828	1670	1.39055	0	0	0	T
AAEL007381-RA	137	784	-1.25654	0	0	0	T
AAEL007385-RB	246	1180	-1.00192	0	0	0	T
AAEL007395-RA	443	611	0.79627	0	0	0	T
AAEL007397-RA	29	0	NA	0	0	0	T
AAEL007397-RB	187	77	2.54024	0	0	0	T
AAEL007397-RC	62	14	3.40698	0	0	0	T
AAEL007400-RA	282	305	1.14702	0	0	0	T
AAEL007402-RA	3567	5381	0.666973	0	0	0	T
AAEL007408-RA	653	909	0.782938	0	0	0	T
AAEL007409-RA	413	529	0.90301	0	0	0	T
AAEL007410-RA	803	1297	0.568429	0	0	0	T
AAEL007416-RA	373	112	2.99581	0	0	0	T
AAEL007417-RA	5699	6345	1.10522	0	0	0	T
AAEL007419-RA	128	76	2.01221	0	0	0	T
AAEL007422-RA	498	713	0.742379	0	0	0	T
AAEL007432-RA	51688	506	7.93468	0	0	0	T
AAEL007436-RA	537	227	2.50237	0	0	0	T
AAEL007447-RA	2157	2542	1.0232	0	0	0	T
AAEL007449-RA	3193	4833	0.662129	0	0	0	T
AAEL007452-RA	1233	6084	-1.04271	0	0	0	T
AAEL007458-RA	580	765	0.860729	0	0	0	T
AAEL007462-RA	733	1061	0.726596	0	0	0	T
AAEL007464-RA	313	322	1.21924	0	0	0	T
AAEL007466-RA	477	483	1.2421	0	0	0	T
AAEL007470-RA	3904	4831	0.952767	0	0	0	T
AAEL007475-RA	220	212	1.31358	0	0	0	T
AAEL007479-RA	77	22	3.06749	0	0	0	T
AAEL007480-RA	1068	1145	1.1597	0	0	0	T
AAEL007487-RA	458	489	1.16565	0	0	0	T
AAEL007488-RA	457	1800	-0.717595	0	0	0	T
AAEL007493-RA	107	646	-1.33379	0	0	0	T
AAEL007494-RA	189	1196	-1.40162	0	0	0	T
AAEL007501-RA	681	865	0.91509	0	0	0	T
AAEL007506-RA	5646	5519	1.29296	0	0	0	T
AAEL007509-RA	450	548	0.975885	0	0	0	T
AAEL007512-RA	966	1308	0.822868	0	0	0	T
AAEL007528-RA	639	735	1.05821	0	0	0	T
AAEL007530-RA	190	185	1.29861	0	0	0	T
AAEL007532-RA	910	889	1.29382	0	0	0	T
AAEL007538-RA	2155	1824	1.50072	0	0	0	T
AAEL007539-RA	538	697	0.886583	0	0	0	T
AAEL007542-RA	276	2498	-1.9179	0	0	0	T
AAEL007548-RA	2247	2503	1.10448	0	0	0	T
AAEL007550-RA	496	522	1.18643	0	0	0	T
AAEL007555-RA	4100	3085	1.67049	0	0	0	T
AAEL007556-RA	1254	1981	0.600444	0	0	0	T
AAEL007562-RA	1046	1473	0.766261	0	0	0	T
AAEL007563-RA	2530	3533	0.778379	0	0	0	T
AAEL007565-RA	1537	5450	-0.566003	0	0	0	T
AAEL007573-RA	425	334	1.60775	0	0	0	T
AAEL007584-RA	2045	1596	1.61778	0	0	0	T
AAEL007585-RA	62	0	NA	0	0	0	T
AAEL007589-RA	642	838	0.875759	0	0	0	T
AAEL007592-RA	183	97	2.17592	0	0	0	T
AAEL007595-RA	211	928	-0.876746	0	0	0	T
AAEL007599-RA	7253	3	12.4995	0	0	0	T
AAEL007601-RA	2401	5	10.1676	0	0	0	T
AAEL007609-RA	9152	10258	1.09555	0	0	0	T
AAEL007613-RA	485	554	1.06823	0	0	0	T
AAEL007619-RA	145	830	-1.25692	0	0	0	T
AAEL007626-RA	49	499	-2.08805	0	0	0	T
AAEL007630-RA	205	204	1.26719	0	0	0	T
AAEL007632-RA	134	87	1.88328	0	0	0	T
AAEL007637-RA	1329	2087	0.609046	0	0	0	T
AAEL007638-RA	1792	3279	0.388451	0	0	0	T
AAEL007649-RA	349	283	1.56256	0	0	0	T
AAEL007650-RA	2181	7464	-0.514823	0	0	0	T
AAEL007653-RA	290	3032	-2.12601	0	0	0	T
AAEL007654-RA	423	561	0.852793	0	0	0	T
AAEL007655-RA	357	346	1.30529	0	0	0	T
AAEL007657-RA	947	981	1.20925	0	0	0	T
AAEL007658-RA	2084	2817	0.825331	0	0	0	T
AAEL007659-RA	717	2703	-0.654381	0	0	0	T
AAEL007662-RA	3877	7059	0.395613	0	0	0	T
AAEL007667-RA	279	148	2.1748	0	0	0	T
AAEL007669-RA	44	376	-1.83502	0	0	0	T
AAEL007672-RA	845	1366	0.567202	0	0	0	T
AAEL007680-RA	92	846	-1.94082	0	0	0	T
AAEL007681-RA	2975	9048	-0.344573	0	0	0	T
AAEL007682-RA	403	423	1.19026	0	0	0	T
AAEL007686-RA	1413	1749	0.952367	0	0	0	T
AAEL007690-RA	1636	1769	1.14737	0	0	0	T
AAEL007696-RA	1182	1759	0.68661	0	0	0	T
AAEL007698-RA	3187	4631	0.721011	0	0	0	T
AAEL007701-RA	1924	1977	1.22093	0	0	0	T
AAEL007702-RA	3613	13399	-0.63072	0	0	0	T
AAEL007703-RA	5	197	-4.03999	0	0	0	T
AAEL007710-RA	1010	1308	0.887129	0	0	0	T
AAEL007712-RA	1023	3670	-0.582838	0	0	0	T
AAEL007713-RA	657	722	1.12403	0	0	0	T
AAEL007718-RA	3445	16414	-0.992215	0	0	0	T
AAEL007742-RA	344	256	1.6864	0	0	0	T
AAEL007747-RA	444	517	1.04053	0	0	0	T
AAEL007748-RA	112	649	-1.27458	0	0	0	T
AAEL007752-RA	2749	8737	-0.408095	0	0	0	T
AAEL007757-RA	286	199	1.78338	0	0	0	T
AAEL007758-RA	167	1112	-1.4751	0	0	0	T
AAEL007760-RA	599	626	1.19653	0	0	0	T
AAEL007762-RA	760	1109	0.714948	0	0	0	T
AAEL007773-RA	49	433	-1.88338	0	0	0	T
AAEL007776-RA	309	2162	-1.54655	0	0	0	T
AAEL007777-RA	2369	9631	-0.763272	0	0	0	T
AAEL007778-RA	981	3791	-0.690118	0	0	0	T
AAEL007780-RA	163	3382	-3.1148	0	0	0	T
AAEL007785-RA	31	358	-2.26948	0	0	0	T
AAEL007792-RA	117	903	-1.68808	0	0	0	T
AAEL007797-RA	674	627	1.36442	0	0	0	T
AAEL007802-RA	926	220	3.33364	0	0	0	T
AAEL007803-RA	834	971	1.04071	0	0	0	T
AAEL007810-RA	821	1064	0.886092	0	0	0	T
AAEL007812-RA	732	5	8.45391	0	0	0	T
AAEL007816-RA	635	918	0.728398	0	0	0	T
AAEL007817-RA	718	862	0.996432	0	0	0	T
AAEL007818-RB	10	3311	-7.11099	0	0	0	T
AAEL007821-RA	467	551	1.02151	0	0	0	T
AAEL007823-RA	3427	10151	-0.306468	0	0	0	T
AAEL007824-RA	9494	31551	-0.472462	0	0	0	T
AAEL007840-RA	982	1216	0.951787	0	0	0	T
AAEL007841-RA	4561	6475	0.754606	0	0	0	T
AAEL007847-RA	2093	2228	1.16996	0	0	0	T
AAEL007848-RA	1012	1342	0.85296	0	0	0	T
AAEL007853-RA	607	661	1.13718	0	0	0	T
AAEL007854-RA	668	648	1.30399	0	0	0	T
AAEL007857-RA	1282	1230	1.31987	0	0	0	T
AAEL007858-RA	1073	1656	0.634083	0	0	0	T
AAEL007861-RA	51	8	3.93256	0	0	0	T
AAEL007863-RA	799	1050	0.866014	0	0	0	T
AAEL007864-RA	310	337	1.13966	0	0	0	T
AAEL007868-RA	3155	9421	-0.318104	0	0	0	T
AAEL007876-RA	140	65	2.36705	0	0	0	T
AAEL007877-RA	661	496	1.67445	0	0	0	T
AAEL007880-RA	8718	18088	0.207172	0	0	0	T
AAEL007881-RA	2303	8274	-0.584935	0	0	0	T
AAEL007884-RA	1689	2677	0.595688	0	0	0	T
AAEL007886-RA	188	183	1.29902	0	0	0	T
AAEL007889-RA	1586	5382	-0.502614	0	0	0	T
AAEL007892-RA	2439	2765	1.07915	0	0	0	T
AAEL007898-RA	2482	12049	-1.0192	0	0	0	T
AAEL007905-RA	275	281	1.229	0	0	0	T
AAEL007909-RA	1781	1428	1.57883	0	0	0	T
AAEL007910-RA	42	354	-1.81515	0	0	0	T
AAEL007920-RA	520	738	0.755027	0	0	0	T
AAEL007926-RA	1566	1745	1.10399	0	0	0	T
AAEL007931-RA	489	689	0.765466	0	0	0	T
AAEL007945-RA	3499	13402	-0.677298	0	0	0	T
AAEL007947-RA	731	3478	-0.990179	0	0	0	T
AAEL007948-RA	191	153	1.58018	0	0	0	T
AAEL007950-RA	596	892	0.678404	0	0	0	T
AAEL007962-RA	3925	15560	-0.726942	0	0	0	T
AAEL007966-RA	322	254	1.60237	0	0	0	T
AAEL007970-RA	195	190	1.29761	0	0	0	T
AAEL007982-RA	358	280	1.61467	0	0	0	T
AAEL007986-RA	3603	21398	-1.31007	0	0	0	T
AAEL007987-RA	2655	3165	1.00664	0	0	0	T
AAEL007988-RA	414	494	1.00526	0	0	0	T
AAEL007996-RA	428	553	0.890467	0	0	0	T
AAEL007997-RA	53	461	-1.86057	0	0	0	T
AAEL008000-RA	1158	1676	0.726749	0	0	0	T
AAEL008002-RA	2026	8019	-0.724652	0	0	0	T
AAEL008007-RA	111	1148	-2.11036	0	0	0	T
AAEL008015-RA	3658	5185	0.756847	0	0	0	T
AAEL008016-RA	47	352	-1.64471	0	0	0	T
AAEL008021-RA	1386	1028	1.69122	0	0	0	T
AAEL008025-RA	919	3174	-0.52803	0	0	0	T
AAEL008027-RA	5078	3291	1.88587	0	0	0	T
AAEL008028-RA	3130	1147	2.70843	0	0	0	T
AAEL008029-RA	306	267	1.45683	0	0	0	T
AAEL008034-RA	109	826	-1.66168	0	0	0	T
AAEL008046-RA	654	708	1.14568	0	0	0	T
AAEL008054-RA	479	524	1.13059	0	0	0	T
AAEL008056-RA	45	357	-1.72779	0	0	0	T
AAEL008078-RA	407	395	1.30331	0	0	0	T
AAEL008079-RA	1	249	-6.69987	0	0	0	T
AAEL008080-RA	43	357	-1.79338	0	0	0	T
AAEL008085-RA	496	591	1.00732	0	0	0	T
AAEL008088-RA	726	569	1.61168	0	0	0	T
AAEL008096-RA	562	280	2.26528	0	0	0	T
AAEL008099-RA	571	2475	-0.85573	0	0	0	T
AAEL008100-RA	2122	1385	1.87567	0	0	0	T
AAEL008101-RA	449	608	0.82278	0	0	0	T
AAEL008102-RA	536	759	0.758269	0	0	0	T
AAEL008103-RA	128	1096	-1.8379	0	0	0	T
AAEL008103-RB	23007	35233	0.645281	0	0	0	T
AAEL008107-RA	7076	8706	0.96106	0	0	0	T
AAEL008126-RA	1956	1792	1.38647	0	0	0	T
AAEL008128-RA	817	1051	0.896781	0	0	0	T
AAEL008133-RA	547	763	0.779994	0	0	0	T
AAEL008134-RA	5916	3916	1.85538	0	0	0	T
AAEL008135-RA	699	1079	0.633805	0	0	0	T
AAEL008137-RA	1234	1400	1.07805	0	0	0	T
AAEL008141-RA	275	1370	-1.05654	0	0	0	T
AAEL008144-RA	189	2225	-2.29721	0	0	0	T
AAEL008152-RA	603	683	1.08041	0	0	0	T
AAEL008154-RA	1324	1800	0.817042	0	0	0	T
AAEL008155-RA	221	2436	-2.20226	0	0	0	T
AAEL008157-RA	18	360	-3.06179	0	0	0	T
AAEL008160-RA	680	3647	-1.16297	0	0	0	T
AAEL008161-RA	337	340	1.24735	0	0	0	T
AAEL008163-RA	508	674	0.852216	0	0	0	T
AAEL008166-RA	4652	18998	-0.769789	0	0	0	T
AAEL008171-RA	4158	8479	0.232131	0	0	0	T
AAEL008175-RA	904	784	1.4656	0	0	0	T
AAEL008177-RA	1783	1929	1.14659	0	0	0	T
AAEL008178-RA	395	358	1.40203	0	0	0	T
AAEL008179-RA	242	238	1.28418	0	0	0	T
AAEL008181-RA	825	1214	0.702833	0	0	0	T
AAEL008182-RA	937	688	1.70578	0	0	0	T
AAEL008183-RA	462	362	1.61204	0	0	0	T
AAEL008188-RA	34411	118894	-0.528598	0	0	0	T
AAEL008189-RA	632	964	0.651027	0	0	0	T
AAEL008192-RB	129	905	-1.55041	0	0	0	T
AAEL008210-RA	1560	1740	1.10259	0	0	0	T
AAEL008227-RA	185	843	-0.927872	0	0	0	T
AAEL008228-RA	665	794	1.00435	0	0	0	T
AAEL008242-RA	1496	2278	0.653478	0	0	0	T
AAEL008246-RA	441	484	1.12591	0	0	0	T
AAEL008247-RA	2941	3485	1.01528	0	0	0	T
AAEL008248-RA	3053	11299	-0.62776	0	0	0	T
AAEL008257-RA	7272	10639	0.711197	0	0	0	T
AAEL008261-RA	31	355	-2.25734	0	0	0	T
AAEL008281-RA	135	45	2.8451	0	0	0	T
AAEL008285-RA	25	314	-2.39063	0	0	0	T
AAEL008289-RA	224	2486	-2.21212	0	0	0	T
AAEL008301-RA	323	183	2.07983	0	0	0	T
AAEL008306-RA	2681	5005	0.359537	0	0	0	T
AAEL008309-RA	2115	1997	1.34296	0	0	0	T
AAEL008315-RA	101	754	-1.64007	0	0	0	T
AAEL008319-RA	1089	1462	0.835196	0	0	0	T
AAEL008329-RA	16610	47722	-0.262467	0	0	0	T
AAEL008330-RA	983	1258	0.904267	0	0	0	T
AAEL008331-RA	549	790	0.735089	0	0	0	T
AAEL008340-RA	2163	3432	0.59412	0	0	0	T
AAEL008341-RA	454	2850	-1.39006	0	0	0	T
AAEL008342-RA	23	381	-2.78995	0	0	0	T
AAEL008355-RA	69	521	-1.65648	0	0	0	T
AAEL008362-RA	498	454	1.39359	0	0	0	T
AAEL008365-RA	56	1171	-3.12603	0	0	0	T
AAEL008366-RA	897	1471	0.546518	0	0	0	T
AAEL008372-RA	231	96	2.52692	0	0	0	T
AAEL008374-RA	2518	3293	0.873012	0	0	0	T
AAEL008375-RA	1091	1523	0.778871	0	0	0	T
AAEL008377-RA	1005	1154	1.06069	0	0	0	T
AAEL008381-RA	2095	2929	0.776678	0	0	0	T
AAEL008389-RA	4853	9727	0.257018	0	0	0	T
[truncated: 16,761 more rows]

## Sheet: DEGseq output Rex-D
GeneNames	Rex-D B	Rex-D S	log2(Fold_change) normalized	p-value	q-value(Benjamini et al. 1995)	q-value(Storey et al. 2003)	Signature(p-value < 0.001)
AAEL000006-RA	3338	731	1.93997	0	0	0	T
AAEL000015-RA	2030	1258	0.439273	0	0	0	T
AAEL000025-RA	249	30	2.80204	0	0	0	T
AAEL000028-RA	1210	1855	-0.867487	0	0	0	T
AAEL000037-RA	116	244	-1.32383	0	0	0	T
AAEL000074-RA	432	913	-1.33066	0	0	0	T
AAEL000077-RA	1371	763	0.594398	0	0	0	T
AAEL000080-RA	3139	611	2.10999	0	0	0	T
AAEL000099-RA	481	185	1.12744	0	0	0	T
AAEL000105-RA	1942	299	2.44825	0	0	0	T
AAEL000109-RA	9293	6780	0.203784	0	0	0	T
AAEL000111-RA	1143	375	1.35679	0	0	0	T
AAEL000126-RA	929	470	0.731943	0	0	0	T
AAEL000185-RA	10043	5282	0.675959	0	0	0	T
AAEL000200-RA	322	559	-1.04686	0	0	0	T
AAEL000208-RA	1273	509	1.07142	0	0	0	T
AAEL000212-RA	1477	819	0.599659	0	0	0	T
AAEL000213-RA	791	31	4.42226	0	0	0	T
AAEL000217-RA	2942	1723	0.520799	0	0	0	T
AAEL000223-RA	4129	303	3.51733	0	0	0	T
AAEL000239-RA	493	815	-0.976288	0	0	0	T
AAEL000269-RA	2778	3516	-0.590964	0	0	0	T
AAEL000288-RA	197	405	-1.2908	0	0	0	T
AAEL000293-RA	16377	7438	0.887609	0	0	0	T
AAEL000294-RA	467	5224	-3.73474	0	0	0	T
AAEL000311-RA	67	510	-3.17934	0	0	0	T
AAEL000328-RA	1101	1370	-0.566437	0	0	0	T
AAEL000331-RA	403	604	-0.834844	0	0	0	T
AAEL000335-RA	2932	1556	0.662968	0	0	0	T
AAEL000339-RA	1445	1839	-0.598927	0	0	0	T
AAEL000354-RA	408	159	1.10847	0	0	0	T
AAEL000388-RA	3456	4845	-0.738469	0	0	0	T
AAEL000405-RA	324	518	-0.928034	0	0	0	T
AAEL000410-RA	1835	918	0.748139	0	0	0	T
AAEL000412-RA	416	159	1.13648	0	0	0	T
AAEL000415-RA	1287	640	0.756793	0	0	0	T
AAEL000416-RA	4756	2477	0.69008	0	0	0	T
AAEL000417-RA	4854	1382	1.56134	0	0	0	T
AAEL000427-RA	2531	1037	1.03622	0	0	0	T
AAEL000435-RA	510	175	1.29207	0	0	0	T
AAEL000442-RA	26733	13010	0.787926	0	0	0	T
AAEL000444-RA	4784	2329	0.787431	0	0	0	T
AAEL000451-RA	1160	491	0.989255	0	0	0	T
AAEL000471-RA	1299	167	2.70841	0	0	0	T
AAEL000483-RA	775	368	0.823415	0	0	0	T
AAEL000500-RA	5263	483	3.19472	0	0	0	T
AAEL000516-RA	581	785	-0.68523	0	0	0	T
AAEL000533-RA	948	1442	-0.856187	0	0	0	T
AAEL000545-RA	108	403	-2.15082	0	0	0	T
AAEL000551-RA	6406	1643	1.71202	0	0	0	T
AAEL000559-RA	843	325	1.12402	0	0	0	T
AAEL000560-RA	130	261	-1.25661	0	0	0	T
AAEL000567-RA	974	1393	-0.767277	0	0	0	T
AAEL000574-RA	494	187	1.1504	0	0	0	T
AAEL000591-RA	1464	840	0.550379	0	0	0	T
AAEL000596-RA	1049	1549	-0.813398	0	0	0	T
AAEL000597-RA	267	432	-0.945267	0	0	0	T
AAEL000604-RA	4186	1829	0.943442	0	0	0	T
AAEL000629-RA	302	92	1.46377	0	0	0	T
AAEL000639-RA	219	441	-1.26092	0	0	0	T
AAEL000640-RB	158	28	2.24535	0	0	0	T
AAEL000642-RA	70	202	-1.78	0	0	0	T
AAEL000647-RA	1649	4340	-1.64718	0	0	0	T
AAEL000669-RA	504	723	-0.771647	0	0	0	T
AAEL000672-RA	4632	2131	0.869029	0	0	0	T
AAEL000702-RA	63	174	-1.71674	0	0	0	T
AAEL000704-RA	165	308	-1.15154	0	0	0	T
AAEL000708-RA	553	244	0.929323	0	0	0	T
AAEL000713-RA	5884	3335	0.568035	0	0	0	T
AAEL000714-RA	420	792	-1.16619	0	0	0	T
AAEL000718-RA	909	1286	-0.751614	0	0	0	T
AAEL000730-RA	3204	1810	0.572809	0	0	0	T
AAEL000746-RA	5282	1639	1.43719	0	0	0	T
AAEL000749-RA	666	1087	-0.957833	0	0	0	T
AAEL000774-RA	617	200	1.3742	0	0	0	T
AAEL000776-RA	5987	3082	0.706891	0	0	0	T
AAEL000786-RA	1037	161	2.43621	0	0	0	T
AAEL000794-RA	3768	2534	0.321307	0	0	0	T
AAEL000797-RA	838	35	4.33045	0	0	0	T
AAEL000798-RA	1503	889	0.506514	0	0	0	T
AAEL000802-RA	939	471	0.744323	0	0	0	T
AAEL000807-RA	1915	559	1.52535	0	0	0	T
AAEL000815-RA	1806	885	0.777973	0	0	0	T
AAEL000842-RA	3	68	-4.75358	0	0	0	T
AAEL000845-RA	412	599	-0.790987	0	0	0	T
AAEL000857-RA	2419	1530	0.409804	0	0	0	T
AAEL000859-RA	15051	483	4.71062	0	0	0	T
AAEL000886-RA	255	599	-1.48313	0	0	0	T
AAEL000905-RA	110	350	-1.92093	0	0	0	T
AAEL000915-RA	198	379	-1.18777	0	0	0	T
AAEL000931-RA	3940	2126	0.638979	0	0	0	T
AAEL000944-RA	2398	1147	0.812891	0	0	0	T
AAEL000947-RA	1957	736	1.15979	0	0	0	T
AAEL000948-RA	176	451	-1.60863	0	0	0	T
AAEL000949-RA	1503	873	0.532716	0	0	0	T
AAEL000950-RA	1258	1647	-0.639784	0	0	0	T
AAEL000961-RA	13527	7906	0.523747	0	0	0	T
AAEL000987-RA	37154	42822	-0.45591	0	0	0	T
AAEL000999-RA	3142	1613	0.710861	0	0	0	T
AAEL001002-RA	49	172	-2.06263	0	0	0	T
AAEL001005-RA	2598	710	1.62044	0	0	0	T
AAEL001031-RA	53	208	-2.22359	0	0	0	T
AAEL001044-RA	3042	1715	0.575736	0	0	0	T
AAEL001047-RA	777	1142	-0.806651	0	0	0	T
AAEL001052-RA	7994	2025	1.72992	0	0	0	T
AAEL001077-RA	290	466	-0.935352	0	0	0	T
AAEL001082-RA	2691	4183	-0.887471	0	0	0	T
AAEL001087-RA	126	446	-2.0747	0	0	0	T
AAEL001100-RA	149	7	4.16074	0	0	0	T
AAEL001113-RA	8113	12059	-0.822878	0	0	0	T
AAEL001122-RA	90	214	-1.50069	0	0	0	T
AAEL001134-RA	12862	3833	1.49549	0	0	0	T
AAEL001147-RA	7067	4003	0.568941	0	0	0	T
AAEL001165-RA	2437	1425	0.523069	0	0	0	T
AAEL001171-RA	808	1042	-0.618003	0	0	0	T
AAEL001194-RA	13345	9175	0.289444	0	0	0	T
AAEL001205-RA	1575	932	0.505875	0	0	0	T
AAEL001206-RA	3053	3206	-0.321622	0	0	0	T
AAEL001209-RA	908	1673	-1.13275	0	0	0	T
AAEL001218-RA	2597	3095	-0.504169	0	0	0	T
AAEL001232-RA	735	1178	-0.931599	0	0	0	T
AAEL001269-RA	469	674	-0.774236	0	0	0	T
AAEL001273-RA	2666	1658	0.434158	0	0	0	T
AAEL001289-RA	273	512	-1.15832	0	0	0	T
AAEL001295-RA	34	216	-2.9185	0	0	0	T
AAEL001296-RA	2002	2234	-0.409262	0	0	0	T
AAEL001306-RA	754	1196	-0.916656	0	0	0	T
AAEL001307-RA	328	92	1.58291	0	0	0	T
AAEL001312-RA	217	376	-1.04411	0	0	0	T
AAEL001319-RA	23	111	-2.52193	0	0	0	T
AAEL001322-RA	2487	1560	0.421785	0	0	0	T
AAEL001323-RA	426	705	-0.977845	0	0	0	T
AAEL001341-RA	703	1112	-0.912635	0	0	0	T
AAEL001384-RA	1535	873	0.56311	0	0	0	T
AAEL001390-RA	724	1147	-0.914879	0	0	0	T
AAEL001399-RA	1069	588	0.611299	0	0	0	T
AAEL001421-RA	15486	7224	0.849019	0	0	0	T
AAEL001431-RA	1126	540	0.8091	0	0	0	T
AAEL001432-RA	15013	5386	1.22785	0	0	0	T
AAEL001434-RA	236	405	-1.03021	0	0	0	T
AAEL001440-RA	10349	5354	0.699727	0	0	0	T
AAEL001441-RA	1812	1053	0.532002	0	0	0	T
AAEL001446-RA	506	753	-0.824588	0	0	0	T
AAEL001464-RA	434	155	1.23435	0	0	0	T
AAEL001467-RA	822	353	0.968395	0	0	0	T
AAEL001471-RA	998	1397	-0.736296	0	0	0	T
AAEL001472-RA	703	1059	-0.842181	0	0	0	T
AAEL001497-RA	975	440	0.896823	0	0	0	T
AAEL001503-RA	314	1111	-2.0741	0	0	0	T
AAEL001504-RA	461	690	-0.832905	0	0	0	T
AAEL001533-RA	569	18	4.73128	0	0	0	T
AAEL001548-RA	404	678	-0.998005	0	0	0	T
AAEL001559-RA	1438	604	1.00037	0	0	0	T
AAEL001577-RA	1280	2437	-1.18004	0	0	0	T
AAEL001588-RA	7263	2457	1.31259	0	0	0	T
AAEL001607-RA	540	149	1.60657	0	0	0	T
AAEL001626-RA	1093	437	1.07151	0	0	0	T
AAEL001627-RA	968	219	1.893	0	0	0	T
AAEL001656-RA	3779	1098	1.53205	0	0	0	T
AAEL001666-RA	13264	4408	1.33824	0	0	0	T
AAEL001667-RA	1143	285	1.75272	0	0	0	T
AAEL001668-RA	9464	10371	-0.383108	0	0	0	T
AAEL001673-RA	6975	10802	-0.882109	0	0	0	T
AAEL001674-RA	6004	36	7.13071	0	0	0	T
AAEL001679-RA	93	1	6.28808	0	0	0	T
AAEL001690-RA	15338	769	4.06691	0	0	0	T
AAEL001693-RA	436	8	5.51711	0	0	0	T
AAEL001699-RA	1018	161	2.40953	0	0	0	T
AAEL001703-RA	2614	13610	-2.63141	0	0	0	T
AAEL001707-RA	667	115	2.28498	0	0	0	T
AAEL001715-RA	4336	4773	-0.389607	0	0	0	T
AAEL001722-RA	3558	137	4.44774	0	0	0	T
AAEL001759-RA	22043	21904	-0.241949	0	0	0	T
AAEL001793-RA	148	21	2.56606	0	0	0	T
AAEL001808-RA	2119	1285	0.47054	0	0	0	T
AAEL001812-RA	123	255	-1.30291	0	0	0	T
AAEL001818-RA	23	352	-4.18694	0	0	0	T
AAEL001824-RA	1356	522	1.12616	0	0	0	T
AAEL001837-RA	396	2103	-2.65995	0	0	0	T
AAEL001839-RA	189	24	2.7262	0	0	0	T
AAEL001851-RA	861	1490	-1.0423	0	0	0	T
AAEL001859-RA	973	297	1.4609	0	0	0	T
AAEL001863-RA	8059	36234	-2.41975	0	0	0	T
AAEL001864-RA	490	2053	-2.31796	0	0	0	T
AAEL001866-RA	798	216	1.63428	0	0	0	T
AAEL001887-RB	436	16	4.51711	0	0	0	T
AAEL001891-RA	486	206	0.987237	0	0	0	T
AAEL001900-RA	17	109	-2.9318	0	0	0	T
AAEL001906-RA	2410	1358	0.576474	0	0	0	T
AAEL001928-RA	777	1937	-1.56891	0	0	0	T
AAEL001939-RA	5121	2660	0.693924	0	0	0	T
AAEL001946-RA	1713	2233	-0.633533	0	0	0	T
AAEL001951-RA	257	502	-1.21699	0	0	0	T
AAEL001964-RA	1324	2464	-1.14717	0	0	0	T
AAEL001965-RA	1168	1544	-0.653708	0	0	0	T
AAEL001968-RB	497	90	2.21417	0	0	0	T
AAEL001969-RA	924	1447	-0.898175	0	0	0	T
AAEL001998-RA	2761	3390	-0.54717	0	0	0	T
AAEL002023-RA	4291	4591	-0.34857	0	0	0	T
AAEL002031-RA	273	590	-1.36289	0	0	0	T
AAEL002046-RA	54	196	-2.1109	0	0	0	T
AAEL002048-RA	1643	916	0.591838	0	0	0	T
AAEL002055-RA	558	1106	-1.23809	0	0	0	T
AAEL002061-RA	3828	1636	0.975343	0	0	0	T
AAEL002083-RA	12808	15355	-0.512739	0	0	0	T
AAEL002107-RA	1346	740	0.612006	0	0	0	T
AAEL002124-RA	405	726	-1.09312	0	0	0	T
AAEL002126-RA	201	46	1.87641	0	0	0	T
AAEL002141-RA	60	271	-2.42633	0	0	0	T
AAEL002169-RA	1364	761	0.5908	0	0	0	T
AAEL002174-RA	2863	1116	1.10812	0	0	0	T
AAEL002175-RA	1979	2648	-0.671207	0	0	0	T
AAEL002183-RA	978	402	1.03156	0	0	0	T
AAEL002184-RA	823	404	0.775462	0	0	0	T
AAEL002185-RA	1104	2505	-1.43315	0	0	0	T
AAEL002228-RA	861	1193	-0.721584	0	0	0	T
AAEL002230-RA	7555	3909	0.699557	0	0	0	T
AAEL002235-RA	2299	1151	0.747043	0	0	0	T
AAEL002254-RA	111	283	-1.60132	0	0	0	T
AAEL002269-RA	8955	432	4.12251	0	0	0	T
AAEL002280-RA	1726	2463	-0.764059	0	0	0	T
AAEL002294-RA	1834	375	2.03896	0	0	0	T
AAEL002295-RA	572	1317	-1.45424	0	0	0	T
AAEL002309-RA	453	1085	-1.51119	0	0	0	T
AAEL002345-RA	1395	796	0.55835	0	0	0	T
AAEL002349-RA	1496	634	0.98748	0	0	0	T
AAEL002357-RA	354	686	-1.20553	0	0	0	T
AAEL002382-RA	2966	1752	0.508441	0	0	0	T
AAEL002387-RA	665	288	0.95621	0	0	0	T
AAEL002422-RA	6047	6003	-0.240539	0	0	0	T
AAEL002432-RA	336	13	4.4408	0	0	0	T
AAEL002455-RA	4990	3310	0.341133	0	0	0	T
AAEL002467-RA	8877	115	6.01929	0	0	0	T
AAEL002468-RA	981	1218	-0.563264	0	0	0	T
AAEL002483-RA	1391	729	0.681056	0	0	0	T
AAEL002495-RA	965	3763	-2.21436	0	0	0	T
AAEL002510-RA	706	257	1.20682	0	0	0	T
AAEL002510-RB	72	1	5.91885	0	0	0	T
AAEL002532-RA	3688	2339	0.405872	0	0	0	T
AAEL002534-RA	52243	50845	-0.211943	0	0	0	T
AAEL002551-RA	8452	5746	0.30566	0	0	0	T
AAEL002557-RA	4773	2671	0.586441	0	0	0	T
AAEL002558-RA	327	542	-0.980077	0	0	0	T
AAEL002561-RA	4	131	-5.2845	0	0	0	T
AAEL002565-RA	11189	26917	-1.51751	0	0	0	T
AAEL002569-RA	1775	1033	0.529904	0	0	0	T
AAEL002572-RA	8398	19075	-1.43464	0	0	0	T
AAEL002576-RA	96	395	-2.29182	0	0	0	T
AAEL002578-RA	766	1141	-0.825958	0	0	0	T
AAEL002586-RA	849	439	0.700468	0	0	0	T
AAEL002606-RA	529	785	-0.8205	0	0	0	T
AAEL002638-RA	159	310	-1.21432	0	0	0	T
AAEL002645-RA	1197	555	0.857788	0	0	0	T
AAEL002652-RA	8601	5511	0.391115	0	0	0	T
AAEL002675-RA	913	1971	-1.36132	0	0	0	T
AAEL002678-RA	103	236	-1.44722	0	0	0	T
AAEL002680-RA	126	10	3.40428	0	0	0	T
AAEL002683-RA	987	237	1.80709	0	0	0	T
AAEL002686-RA	189	34	2.2237	0	0	0	T
AAEL002693-RA	692	1177	-1.01735	0	0	0	T
AAEL002701-RA	1698	427	1.74045	0	0	0	T
AAEL002709-RA	4255	2485	0.524838	0	0	0	T
AAEL002711-RA	1672	354	1.98868	0	0	0	T
AAEL002731-RA	204	32	2.42135	0	0	0	T
AAEL002738-RA	242	21	3.27547	0	0	0	T
AAEL002741-RA	132	21	2.401	0	0	0	T
AAEL002748-RA	342	112	1.35942	0	0	0	T
AAEL002776-RA	2197	3820	-1.04911	0	0	0	T
AAEL002788-RA	1277	731	0.55374	0	0	0	T
AAEL002796-RA	1227	267	1.94915	0	0	0	T
AAEL002804-RA	5255	1823	1.2763	0	0	0	T
AAEL002805-RA	797	362	0.887515	0	0	0	T
AAEL002807-RA	218	407	-1.15178	0	0	0	T
AAEL002810-RA	793	394	0.75805	0	0	0	T
AAEL002811-RA	394	867	-1.38891	0	0	0	T
AAEL002815-RA	3960	492	2.75769	0	0	0	T
AAEL002818-RA	1549	898	0.535475	0	0	0	T
AAEL002820-RA	403	141	1.26401	0	0	0	T
AAEL002827-RA	26375	32764	-0.564016	0	0	0	T
AAEL002829-RA	7162	8906	-0.56549	0	0	0	T
AAEL002832-RA	32700	29605	-0.107625	0	0	0	T
AAEL002833-RA	2894	3500	-0.525365	0	0	0	T
AAEL002848-RA	1176	235	2.07208	0	0	0	T
AAEL002862-RA	1834	3662	-1.24871	0	0	0	T
AAEL002865-RA	1915	1092	0.559296	0	0	0	T
AAEL002887-RA	1477	1900	-0.614405	0	0	0	T
AAEL002889-RA	3938	59	5.80953	0	0	0	T
AAEL002896-RA	126	307	-1.53589	0	0	0	T
AAEL002898-RA	351	96	1.61929	0	0	0	T
AAEL002906-RA	2963	1846	0.431581	0	0	0	T
AAEL002908-RA	146	0	NA	0	0	0	T
AAEL002920-RA	1710	300	2.25989	0	0	0	T
AAEL002963-RB	526	220	1.00648	0	0	0	T
AAEL002969-RA	95	231	-1.53297	0	0	0	T
AAEL002971-RA	1649	3438	-1.31105	0	0	0	T
AAEL002978-RA	4848	2526	0.68946	0	0	0	T
AAEL002986-RA	3824	2231	0.526317	0	0	0	T
AAEL002988-RA	575	254	0.927658	0	0	0	T
AAEL003006-RA	456	772	-1.01064	0	0	0	T
AAEL003012-RA	119	970	-3.2781	0	0	0	T
AAEL003035-RA	781	1405	-1.09825	0	0	0	T
AAEL003039-RA	2167	2609	-0.518873	0	0	0	T
AAEL003060-RA	12175	19502	-0.930776	0	0	0	T
AAEL003066-RA	1182	386	1.36348	0	0	0	T
AAEL003078-RA	2878	4695	-0.957134	0	0	0	T
AAEL003079-RA	14	147	-3.64339	0	0	0	T
AAEL003084-RA	359	109	1.46858	0	0	0	T
AAEL003104-RA	1773	3777	-1.34212	0	0	0	T
AAEL003116-RA	18736	22557	-0.518837	0	0	0	T
AAEL003125-RA	3650	931	1.71997	0	0	0	T
AAEL003126-RA	4230	1629	1.1256	0	0	0	T
AAEL003128-RA	213	513	-1.51918	0	0	0	T
AAEL003129-RA	526	733	-0.729826	0	0	0	T
AAEL003135-RA	442	839	-1.1757	0	0	0	T
AAEL003137-RA	333	760	-1.44155	0	0	0	T
AAEL003161-RA	2611	3281	-0.580608	0	0	0	T
AAEL003184-RA	57	188	-1.97277	0	0	0	T
AAEL003185-RA	268	520	-1.20735	0	0	0	T
AAEL003192-RA	556	86	2.4416	0	0	0	T
AAEL003211-RA	455	794	-1.05435	0	0	0	T
AAEL003229-RA	2342	1457	0.433665	0	0	0	T
AAEL003255-RA	296	40	2.63645	0	0	0	T
AAEL003262-RA	19	100	-2.647	0	0	0	T
AAEL003285-RA	5522	3285	0.498222	0	0	0	T
AAEL003286-RA	1509	841	0.59234	0	0	0	T
AAEL003298-RA	1873	3518	-1.16048	0	0	0	T
AAEL003309-RA	1529	173	2.89267	0	0	0	T
AAEL003316-RA	155	340	-1.38434	0	0	0	T
AAEL003318-RA	10731	576	3.9685	0	0	0	T
AAEL003343-RA	646	214	1.34285	0	0	0	T
AAEL003345-RA	3054	603	2.08939	0	0	0	T
AAEL003349-RA	832	1198	-0.777048	0	0	0	T
AAEL003352-RA	4833	2657	0.612046	0	0	0	T
AAEL003355-RA	1721	800	0.8541	0	0	0	T
AAEL003363-RA	61	196	-1.93505	0	0	0	T
AAEL003377-RA	1219	570	0.845589	0	0	0	T
AAEL003393-RA	9893	9654	-0.215794	0	0	0	T
AAEL003396-RA	22659	21021	-0.142822	0	0	0	T
AAEL003418-RA	2094	987	0.834064	0	0	0	T
AAEL003426-RA	342	73	1.97695	0	0	0	T
AAEL003433-RA	2469	1201	0.788615	0	0	0	T
AAEL003434-RA	596	1060	-1.08176	0	0	0	T
AAEL003443-RA	1985	1161	0.522696	0	0	0	T
AAEL003457-RA	346	70	2.05427	0	0	0	T
AAEL003461-RA	607	836	-0.712882	0	0	0	T
AAEL003472-RA	106	318	-1.83604	0	0	0	T
AAEL003499-RA	410	697	-1.01661	0	0	0	T
AAEL003512-RA	895	3547	-2.23772	0	0	0	T
AAEL003524-RA	1502	364	1.7938	0	0	0	T
AAEL003530-RA	2005	1162	0.535917	0	0	0	T
AAEL003539-RA	1536	894	0.529756	0	0	0	T
AAEL003540-RA	1841	1084	0.51305	0	0	0	T
AAEL003550-RA	377	1463	-2.20737	0	0	0	T
AAEL003582-RA	27030	26089	-0.199955	0	0	0	T
AAEL003588-RA	1893	770	1.04667	0	0	0	T
AAEL003589-RA	43	181	-2.32466	0	0	0	T
AAEL003590-RA	870	1326	-0.859069	0	0	0	T
AAEL003603-RA	54	273	-2.58894	0	0	0	T
AAEL003605-RA	2517	2693	-0.348584	0	0	0	T
AAEL003606-RA	15139	843	3.91552	0	0	0	T
AAEL003624-RA	3561	1446	1.04914	0	0	0	T
AAEL003625-RA	765	1455	-1.17856	0	0	0	T
AAEL003626-RA	104	227	-1.37718	0	0	0	T
AAEL003642-RA	200	377	-1.16564	0	0	0	T
AAEL003645-RA	638	1353	-1.33561	0	0	0	T
AAEL003664-RB	903	444	0.773091	0	0	0	T
AAEL003666-RA	2116	974	0.868271	0	0	0	T
AAEL003671-RA	8430	5516	0.360835	0	0	0	T
AAEL003697-RA	204	560	-1.70793	0	0	0	T
AAEL003746-RA	2776	3088	-0.40474	0	0	0	T
AAEL003748-RA	37	201	-2.69267	0	0	0	T
AAEL003764-RA	1216	415	1.29988	0	0	0	T
AAEL003768-RA	2872	1748	0.465275	0	0	0	T
AAEL003780-RA	2897	1736	0.487717	0	0	0	T
AAEL003788-RA	24	116	-2.52409	0	0	0	T
AAEL003791-RA	1008	350	1.27499	0	0	0	T
AAEL003837-RA	5066	6956	-0.708486	0	0	0	T
AAEL003844-RA	728	1247	-1.02753	0	0	0	T
AAEL003859-RA	452	171	1.15125	0	0	0	T
AAEL003860-RA	136	294	-1.36328	0	0	0	T
AAEL003873-RB	121	350	-1.78342	0	0	0	T
AAEL003874-RA	510	220	0.961918	0	0	0	T
AAEL003877-RA	241	421	-1.05586	0	0	0	T
AAEL003881-RA	64	3387	-5.97687	0	0	0	T
AAEL003888-RA	18	114	-2.91404	0	0	0	T
AAEL003893-RA	2334	962	1.02762	0	0	0	T
AAEL003898-RA	105	397	-2.16982	0	0	0	T
AAEL003899-RA	281	1773	-2.90863	0	0	0	T
AAEL003908-RA	1225	659	0.643356	0	0	0	T
AAEL003933-RA	687	1508	-1.38533	0	0	0	T
AAEL003934-RA	327	871	-1.66446	0	0	0	T
AAEL003941-RA	407	755	-1.14252	0	0	0	T
AAEL003950-RA	2519	1319	0.682331	0	0	0	T
AAEL003952-RA	941	1153	-0.544201	0	0	0	T
AAEL003954-RA	95	511	-2.6784	0	0	0	T
AAEL003955-RA	5417	3411	0.416224	0	0	0	T
AAEL003959-RA	352	536	-0.857733	0	0	0	T
AAEL003963-RA	78	299	-2.18967	0	0	0	T
AAEL003967-RA	17	112	-2.97097	0	0	0	T
AAEL003968-RA	2238	1392	0.433976	0	0	0	T
AAEL003970-RA	503	3952	-3.22503	0	0	0	T
AAEL003993-RA	4682	1698	1.21221	0	0	0	T
AAEL004017-RA	3740	2267	0.471179	0	0	0	T
AAEL004023-RA	535	224	1.00496	0	0	0	T
AAEL004027-RA	739	1775	-1.51525	0	0	0	T
AAEL004043-RA	680	95	2.58846	0	0	0	T
AAEL004053-RA	1106	580	0.680151	0	0	0	T
AAEL004067-RA	313	495	-0.912341	0	0	0	T
AAEL004085-RA	262	475	-1.10944	0	0	0	T
AAEL004092-RA	279	14	4.06569	0	0	0	T
AAEL004098-RA	676	1140	-1.00501	0	0	0	T
AAEL004099-RA	711	1330	-1.15458	0	0	0	T
AAEL004106-RA	22	108	-2.54653	0	0	0	T
AAEL004112-RA	8830	3505	1.08192	0	0	0	T
AAEL004116-RA	1183	375	1.40641	0	0	0	T
AAEL004148-RA	2037	1135	0.592678	0	0	0	T
AAEL004149-RA	61269	89795	-0.802553	0	0	0	T
AAEL004172-RA	3459	2020	0.524924	0	0	0	T
AAEL004197-RA	568	827	-0.793072	0	0	0	T
AAEL004212-RA	159	643	-2.26687	0	0	0	T
AAEL004213-RA	461	67	2.53146	0	0	0	T
AAEL004221-RA	3212	1891	0.513247	0	0	0	T
AAEL004223-RA	1421	2651	-1.15071	0	0	0	T
AAEL004227-RA	2053	2464	-0.514344	0	0	0	T
AAEL004228-RA	2046	1175	0.54907	0	0	0	T
AAEL004229-RA	995	113	2.8873	0	0	0	T
AAEL004234-RA	2183	1311	0.484569	0	0	0	T
AAEL004242-RA	462	1004	-1.37087	0	0	0	T
AAEL004249-RA	915	371	1.05128	0	0	0	T
AAEL004264-RA	133	317	-1.50413	0	0	0	T
AAEL004278-RA	456	1104	-1.52671	0	0	0	T
AAEL004286-RA	1808	1103	0.461887	0	0	0	T
AAEL004297-RA	6218	4000	0.385375	0	0	0	T
AAEL004299-RA	6	75	-3.89493	0	0	0	T
AAEL004300-RA	807	406	0.740014	0	0	0	T
AAEL004313-RA	1789	479	1.64998	0	0	0	T
AAEL004317-RA	1527	2480	-0.950715	0	0	0	T
AAEL004320-RA	3132	1953	0.430317	0	0	0	T
AAEL004325-RA	51218	45883	-0.0923841	0	0	0	T
AAEL004335-RA	1502	75	4.07278	0	0	0	T
AAEL004342-RA	1008	202	2.06799	0	0	0	T
AAEL004345-RA	1525	825	0.635268	0	0	0	T
AAEL004358-RA	3491	2044	0.52117	0	0	0	T
AAEL004369-RA	1170	7803	-2.9886	0	0	0	T
AAEL004375-RA	3768	2494	0.344262	0	0	0	T
AAEL004382-RA	731	1366	-1.15309	0	0	0	T
AAEL004388-RA	7748	3015	1.11059	0	0	0	T
AAEL004390-RA	29822	16312	0.619368	0	0	0	T
AAEL004401-RA	10995	5390	0.777415	0	0	0	T
AAEL004419-RA	2167	2630	-0.530439	0	0	0	T
AAEL004434-RA	7341	8208	-0.412129	0	0	0	T
AAEL004438-RA	1254	693	0.604535	0	0	0	T
AAEL004440-RA	285	742	-1.63153	0	0	0	T
AAEL004451-RA	510	756	-0.818964	0	0	0	T
AAEL004452-RA	1485	754	0.726751	0	0	0	T
AAEL004455-RA	637	270	0.987259	0	0	0	T
AAEL004461-RA	3805	1628	0.97372	0	0	0	T
AAEL004467-RA	794	360	0.890067	0	0	0	T
AAEL004468-RA	2410	1492	0.44071	0	0	0	T
AAEL004477-RA	1940	1091	0.57933	0	0	0	T
AAEL004493-RA	1894	2425	-0.607624	0	0	0	T
AAEL004501-RA	22963	16696	0.208733	0	0	0	T
AAEL004502-RA	51	185	-2.11003	0	0	0	T
AAEL004520-RA	1241	1620	-0.635566	0	0	0	T
AAEL004521-RA	418	805	-1.19656	0	0	0	T
AAEL004522-RA	463	935	-1.26503	0	0	0	T
AAEL004523-RA	12289	2661	1.95625	0	0	0	T
AAEL004524-RA	56	185	-1.9751	0	0	0	T
AAEL004546-RA	2942	1615	0.614188	0	0	0	T
AAEL004565-RA	802	334	1.01268	0	0	0	T
AAEL004567-RA	907	1224	-0.683504	0	0	0	T
AAEL004582-RA	333	91	1.62051	0	0	0	T
AAEL004585-RA	274	470	-1.02956	0	0	0	T
AAEL004589-RA	3984	1858	0.849392	0	0	0	T
AAEL004607-RA	509	961	-1.16795	0	0	0	T
AAEL004613-RA	2106	2302	-0.379458	0	0	0	T
AAEL004616-RA	661	911	-0.713876	0	0	0	T
AAEL004631-RA	3247	7132	-1.38627	0	0	0	T
AAEL004647-RA	1196	4176	-2.05498	0	0	0	T
AAEL004654-RA	900	367	1.04307	0	0	0	T
AAEL004687-RA	86	495	-2.7761	0	0	0	T
AAEL004692-RA	8	74	-3.46053	0	0	0	T
AAEL004697-RA	1909	1056	0.603132	0	0	0	T
AAEL004713-RA	267	478	-1.09125	0	0	0	T
AAEL004722-RA	3810	2520	0.345292	0	0	0	T
AAEL004725-RA	244	422	-1.04144	0	0	0	T
AAEL004728-RA	569	177	1.4336	0	0	0	T
AAEL004824-RA	141	308	-1.37831	0	0	0	T
AAEL004834-RA	1450	804	0.59971	0	0	0	T
AAEL004839-RA	2636	1677	0.401392	0	0	0	T
AAEL004851-RA	31480	19733	0.42275	0	0	0	T
AAEL004855-RA	41472	57015	-0.710279	0	0	0	T
AAEL004859-RA	1644	1839	-0.412786	0	0	0	T
AAEL004870-RA	285	44	2.44431	0	0	0	T
AAEL004873-RA	1724	2131	-0.556846	0	0	0	T
AAEL004879-RA	195	44	1.89682	0	0	0	T
AAEL004914-RA	835	334	1.07085	0	0	0	T
AAEL004918-RA	2047	976	0.817483	0	0	0	T
AAEL004919-RA	45	175	-2.21043	0	0	0	T
AAEL004930-RA	1984	6536	-1.97107	0	0	0	T
AAEL004957-RA	676	1051	-0.887743	0	0	0	T
AAEL004964-RA	215	436	-1.27107	0	0	0	T
AAEL004969-RA	5142	707	2.61147	0	0	0	T
AAEL004976-RA	866	425	0.775829	0	0	0	T
AAEL004977-RA	2246	1348	0.485462	0	0	0	T
AAEL004978-RA	14810	14743	-0.244534	0	0	0	T
AAEL004980-RA	1965	1178	0.487115	0	0	0	T
AAEL004987-RA	528	1087	-1.29282	0	0	0	T
AAEL004993-RA	737	299	1.05044	0	0	0	T
AAEL005001-RA	172	1022	-2.82199	0	0	0	T
AAEL005003-RA	216	439	-1.27426	0	0	0	T
AAEL005009-RA	2498	1352	0.634603	0	0	0	T
AAEL005017-RA	681	932	-0.70375	0	0	0	T
AAEL005032-RA	446	1084	-1.53232	0	0	0	T
AAEL005054-RA	383	648	-1.00972	0	0	0	T
AAEL005174-RA	886	1255	-0.753384	0	0	0	T
AAEL005179-RA	447	908	-1.27349	0	0	0	T
AAEL005181-RA	896	1198	-0.670133	0	0	0	T
AAEL005187-RA	590	1119	-1.1745	0	0	0	T
AAEL005188-RA	1556	6	7.76759	0	0	0	T
AAEL005200-RA	465	147	1.41034	0	0	0	T
AAEL005213-RA	1076	1371	-0.600626	0	0	0	T
AAEL005236-RA	52	156	-1.83604	0	0	0	T
AAEL005241-RA	1849	1065	0.544817	0	0	0	T
AAEL005270-RA	1365	3225	-1.49147	0	0	0	T
AAEL005281-RA	1167	529	0.89039	0	0	0	T
AAEL005289-RA	7022	1884	1.64701	0	0	0	T
AAEL005315-RA	85	217	-1.60324	0	0	0	T
AAEL005317-RB	706	1201	-1.01757	0	0	0	T
AAEL005319-RA	7704	12014	-0.892112	0	0	0	T
AAEL005323-RA	457	888	-1.20944	0	0	0	T
AAEL005324-RA	6357	9579	-0.842604	0	0	0	T
AAEL005336-RA	6382	504	3.41144	0	0	0	T
AAEL005351-RA	1545	821	0.661077	0	0	0	T
AAEL005364-RA	240	407	-1.01307	0	0	0	T
AAEL005383-RA	1061	482	0.887244	0	0	0	T
AAEL005384-RA	12349	2000	2.37525	0	0	0	T
AAEL005386-RA	23	107	-2.46898	0	0	0	T
AAEL005390-RA	1365	786	0.545224	0	0	0	T
AAEL005416-RA	4132	6449	-0.89331	0	0	0	T
AAEL005424-RA	5712	2547	0.914122	0	0	0	T
AAEL005428-RA	368	851	-1.46053	0	0	0	T
AAEL005429-RA	3412	914	1.64928	0	0	0	T
AAEL005437-RA	361	611	-1.01025	0	0	0	T
AAEL005455-RA	3807	4419	-0.466141	0	0	0	T
AAEL005457-RA	2380	1062	0.913103	0	0	0	T
AAEL005460-RA	241	464	-1.19617	0	0	0	T
AAEL005464-RA	303	609	-1.2582	0	0	0	T
AAEL005469-RA	1812	1046	0.541625	0	0	0	T
AAEL005471-RA	7342	1180	2.38631	0	0	0	T
AAEL005474-RA	1548	700	0.893903	0	0	0	T
AAEL005481-RA	898	1209	-0.680102	0	0	0	T
AAEL005501-RA	542	159	1.51819	0	0	0	T
AAEL005513-RA	1415	714	0.735731	0	0	0	T
AAEL005515-RE	3824	1603	1.00323	0	0	0	T
AAEL005522-RA	1864	1092	0.520354	0	0	0	T
AAEL005523-RA	1300	642	0.766791	0	0	0	T
AAEL005524-RA	1037	3050	-1.80747	0	0	0	T
AAEL005528-RA	4975	6141	-0.554852	0	0	0	T
AAEL005532-RA	1485	848	0.557251	0	0	0	T
AAEL005533-RA	1374	19	5.92516	0	0	0	T
AAEL005543-RA	229	892	-2.21277	0	0	0	T
AAEL005558-RA	3658	2340	0.393471	0	0	0	T
AAEL005575-RA	2547	3270	-0.611567	0	0	0	T
AAEL005593-RA	1374	1981	-0.778922	0	0	0	T
AAEL005604-RA	24	212	-3.39403	0	0	0	T
AAEL005618-RA	477	966	-1.26911	0	0	0	T
AAEL005651-RA	2496	1052	0.995408	0	0	0	T
AAEL005667-RA	543	821	-0.847505	0	0	0	T
AAEL005712-RA	7168	4154	0.535994	0	0	0	T
AAEL005722-RA	46482	48223	-0.304125	0	0	0	T
AAEL005733-RA	396	1173	-1.81771	0	0	0	T
AAEL005739-RA	106	272	-1.61062	0	0	0	T
AAEL005740-RA	2207	2452	-0.402948	0	0	0	T
AAEL005744-RA	2418	2736	-0.429329	0	0	0	T
AAEL005748-RA	67	251	-2.15653	0	0	0	T
AAEL005766-RA	4273	2808	0.354631	0	0	0	T
AAEL005766-RB	6272	1758	1.58392	0	0	0	T
AAEL005768-RA	755	1134	-0.837947	0	0	0	T
AAEL005798-RA	3632	3877	-0.345252	0	0	0	T
AAEL005813-RA	3048	1937	0.402964	0	0	0	T
AAEL005819-RA	284	519	-1.12092	0	0	0	T
AAEL005821-RA	5230	724	2.60167	0	0	0	T
AAEL005827-RA	1292	643	0.75564	0	0	0	T
AAEL005832-RA	1083	1432	-0.654074	0	0	0	T
AAEL005833-RA	2482	545	1.9361	0	0	0	T
AAEL005839-RA	165	345	-1.31521	0	0	0	T
AAEL005849-RA	3858	2050	0.661154	0	0	0	T
AAEL005856-RA	2388	785	1.35396	0	0	0	T
AAEL005861-RA	4078	2708	0.339559	0	0	0	T
AAEL005868-RA	206	743	-2.10179	0	0	0	T
AAEL005879-RA	1805	2000	-0.399076	0	0	0	T
AAEL005893-RA	673	314	0.848767	0	0	0	T
AAEL005895-RA	330	677	-1.28777	0	0	0	T
AAEL005900-RA	537	158	1.51392	0	0	0	T
AAEL005930-RA	9629	6715	0.268923	0	0	0	T
AAEL005950-RA	82	244	-1.82426	0	0	0	T
AAEL005961-RA	4534	15676	-2.04078	0	0	0	T
AAEL005988-RA	69	249	-2.10255	0	0	0	T
AAEL005991-RA	2974	1641	0.606754	0	0	0	T
AAEL006004-RA	186	350	-1.16313	0	0	0	T
AAEL006006-RA	1130	596	0.671863	0	0	0	T
AAEL006007-RA	1849	2190	-0.495261	0	0	0	T
AAEL006012-RA	1582	744	0.8373	0	0	0	T
AAEL006013-RA	2291	1353	0.50874	0	0	0	T
AAEL006021-RA	1412	703	0.755068	0	0	0	T
AAEL006027-RA	466	168	1.22079	0	0	0	T
AAEL006037-RA	741	279	1.15813	0	0	0	T
AAEL006038-RA	4841	3293	0.304827	0	0	0	T
AAEL006040-RA	1791	984	0.61296	0	0	0	T
AAEL006047-RA	317	548	-1.04077	0	0	0	T
AAEL006065-RA	966	492	0.72229	0	0	0	T
AAEL006069-RA	100	466	-2.47141	0	0	0	T
AAEL006085-RA	6707	1402	2.00711	0	0	0	T
AAEL006126-RB	65	0	NA	0	0	0	T
AAEL006138-RA	90596	39	10.9307	0	0	0	T
AAEL006139-RA	871	1368	-0.902399	0	0	0	T
AAEL006140-RA	914	388	0.985062	0	0	0	T
AAEL006143-RA	329	536	-0.955221	0	0	0	T
AAEL006148-RA	1792	589	1.35416	0	0	0	T
AAEL006155-RA	1695	956	0.575127	0	0	0	T
AAEL006156-RA	871	42	4.12314	0	0	0	T
AAEL006181-RA	318	517	-0.952213	0	0	0	T
AAEL006190-RA	134	405	-1.84676	0	0	0	T
AAEL006194-RA	1560	1861	-0.505607	0	0	0	T
AAEL006196-RA	4045	1958	0.795684	0	0	0	T
AAEL006210-RA	3648	4310	-0.491657	0	0	0	T
AAEL006211-RA	1446	813	0.579665	0	0	0	T
AAEL006222-RA	1586	2796	-1.06905	0	0	0	T
AAEL006226-RA	1257	517	1.03067	0	0	0	T
AAEL006239-RA	6055	1706	1.57643	0	0	0	T
AAEL006240-RA	253	467	-1.13536	0	0	0	T
AAEL006243-RA	460	102	1.92199	0	0	0	T
AAEL006247-RA	1450	831	0.552057	0	0	0	T
AAEL006249-RA	6331	3721	0.515668	0	0	0	T
AAEL006251-RA	539	217	1.06151	0	0	0	T
AAEL006256-RA	1921	1141	0.500483	0	0	0	T
AAEL006259-RA	100293	164465	-0.964635	0	0	0	T
AAEL006279-RA	803	332	1.02314	0	0	0	T
AAEL006303-RA	960	328	1.29826	0	0	0	T
AAEL006320-RA	2593	1655	0.396716	0	0	0	T
AAEL006337-RA	723	351	0.791449	0	0	0	T
AAEL006372-RA	115	286	-1.56546	0	0	0	T
AAEL006381-RA	863	40	4.18021	0	0	0	T
AAEL006389-RA	3954	1932	0.782143	0	0	0	T
AAEL006417-RA	2438	1408	0.540976	0	0	0	T
AAEL006425-RA	1025	17229	-4.32222	0	0	0	T
AAEL006434-RA	130	274	-1.32674	0	0	0	T
AAEL006439-RA	314	490	-0.893092	0	0	0	T
AAEL006458-RA	1783	964	0.636126	0	0	0	T
AAEL006466-RA	1624	264	2.36987	0	0	0	T
AAEL006483-RA	785	7302	-3.4686	0	0	0	T
AAEL006487-RA	77	202	-1.6425	0	0	0	T
AAEL006498-RA	26640	44587	-0.994104	0	0	0	T
AAEL006510-RA	813	1088	-0.671427	0	0	0	T
AAEL006514-RA	1881	1140	0.471391	0	0	0	T
AAEL006519-RA	2683	1581	0.511934	0	0	0	T
AAEL006522-RA	273	434	-0.919869	0	0	0	T
AAEL006523-RA	610	273	0.908833	0	0	0	T
AAEL006526-RA	233	581	-1.56928	0	0	0	T
AAEL006530-RA	1761	1036	0.514296	0	0	0	T
AAEL006542-RA	1636	159	3.112	0	0	0	T
AAEL006556-RA	464	162	1.26706	0	0	0	T
AAEL006560-RA	943	469	0.756595	0	0	0	T
AAEL006563-RA	12999	22	8.95561	0	0	0	T
AAEL006573-RA	853	1766	-1.30094	0	0	0	T
AAEL006581-RA	570	45	3.41189	0	0	0	T
AAEL006582-RA	1245	2343	-1.16329	0	0	0	T
AAEL006609-RA	387	828	-1.34837	0	0	0	T
AAEL006611-RA	1008	511	0.729025	0	0	0	T
AAEL006634-RA	2415	807	1.33031	0	0	0	T
AAEL006642-RA	20755	14868	0.230173	0	0	0	T
AAEL006680-RA	1882	1108	0.513233	0	0	0	T
AAEL006691-RA	121	388	-1.93212	0	0	0	T
AAEL006699-RA	107	393	-2.12799	0	0	0	T
AAEL006704-RA	3367	6149	-1.11996	0	0	0	T
AAEL006713-RA	1374	756	0.610849	0	0	0	T
AAEL006719-RA	1478	2030	-0.708909	0	0	0	T
AAEL006741-RA	2471	3569	-0.7815	0	0	0	T
AAEL006744-RA	3171	2043	0.383173	0	0	0	T
AAEL006754-RA	87	220	-1.58949	0	0	0	T
AAEL006782-RA	873	353	1.05524	0	0	0	T
AAEL006805-RA	41	320	-3.21545	0	0	0	T
AAEL006809-RA	379	667	-1.06656	0	0	0	T
AAEL006815-RA	96	236	-1.54876	0	0	0	T
AAEL006820-RA	12767	7551	0.506605	0	0	0	T
AAEL006822-RA	337	679	-1.26174	0	0	0	T
AAEL006823-RA	1417	426	1.48284	0	0	0	T
AAEL006825-RA	174	391	-1.41916	0	0	0	T
AAEL006834-RA	750	1847	-1.5513	0	0	0	T
AAEL006836-RA	595	209	1.25831	0	0	0	T
AAEL006854-RA	447	758	-1.013	0	0	0	T
AAEL006860-RA	23759	15981	0.321041	0	0	0	T
AAEL006866-RA	6923	10537	-0.85707	0	0	0	T
AAEL006870-RA	937	416	0.92039	0	0	0	T
AAEL006872-RA	1394	1689	-0.528014	0	0	0	T
AAEL006873-RA	1484	2157	-0.79061	0	0	0	T
AAEL006885-RA	3281	3446	-0.321862	0	0	0	T
AAEL006889-RA	547	794	-0.788673	0	0	0	T
AAEL006902-RA	88	948	-3.68039	0	0	0	T
AAEL006903-RA	259	4	5.76573	0	0	0	T
AAEL006904-RA	435	616	-0.75299	0	0	0	T
AAEL006919-RA	120	295	-1.54876	0	0	0	T
AAEL006946-RA	2573	3591	-0.732009	0	0	0	T
AAEL006953-RA	4838	6158	-0.599126	0	0	0	T
AAEL006977-RA	2722	3216	-0.491676	0	0	0	T
AAEL006978-RA	377	1049	-1.72745	0	0	0	T
AAEL007007-RA	1904	987	0.696836	0	0	0	T
AAEL007010-RA	110	469	-2.34316	0	0	0	T
AAEL007019-RA	6011	6623	-0.390955	0	0	0	T
AAEL007030-RA	4751	1224	1.70555	0	0	0	T
AAEL007041-RA	2573	1477	0.549706	0	0	0	T
AAEL007043-RA	2851	1651	0.537053	0	0	0	T
AAEL007046-RA	1111	410	1.18709	0	0	0	T
AAEL007050-RA	75	336	-2.41457	0	0	0	T
AAEL007055-RA	139	515	-2.14056	0	0	0	T
AAEL007078-RA	9388	6860	0.201534	0	0	0	T
AAEL007090-RA	644	90	2.58799	0	0	0	T
AAEL007097-RA	24248	8222	1.30923	0	0	0	T
AAEL007127-RA	63	187	-1.82069	0	0	0	T
AAEL007132-RA	6963	4574	0.355177	0	0	0	T
AAEL007136-RA	1365	483	1.24773	0	0	0	T
AAEL007197-RA	170	427	-1.57978	0	0	0	T
AAEL007213-RA	304	65	1.97448	0	0	0	T
AAEL007218-RA	213	434	-1.27792	0	0	0	T
AAEL007226-RA	428	113	1.67021	0	0	0	T
AAEL007229-RA	761	252	1.3434	0	0	0	T
AAEL007252-RA	2995	990	1.34598	0	0	0	T
AAEL007258-RA	4571	2461	0.64219	0	0	0	T
AAEL007286-RA	792	160	2.05635	0	0	0	T
AAEL007306-RA	5178	8168	-0.908663	0	0	0	T
AAEL007308-RA	723	182	1.73898	0	0	0	T
AAEL007312-RA	989	426	0.964042	0	0	0	T
AAEL007342-RA	572	2154	-2.16401	0	0	0	T
AAEL007344-RA	23	104	-2.42795	0	0	0	T
AAEL007349-RA	65	306	-2.4861	0	0	0	T
AAEL007376-RA	1579	910	0.543997	0	0	0	T
AAEL007395-RA	560	208	1.17777	0	0	0	T
AAEL007408-RA	368	546	-0.82027	0	0	0	T
AAEL007416-RA	554	58	3.00469	0	0	0	T
AAEL007417-RA	4909	3049	0.436018	0	0	0	T
AAEL007432-RA	71194	313	7.57837	0	0	0	T
AAEL007447-RA	2296	1068	0.853136	0	0	0	T
AAEL007449-RA	3444	2010	0.525814	0	0	0	T
AAEL007452-RA	1612	2118	-0.644926	0	0	0	T
AAEL007478-RA	498	981	-1.22918	0	0	0	T
AAEL007488-RA	544	1305	-1.51345	0	0	0	T
AAEL007506-RA	6069	3509	0.539324	0	0	0	T
AAEL007518-RA	206	357	-1.04435	0	0	0	T
AAEL007538-RA	1783	963	0.637624	0	0	0	T
AAEL007542-RA	364	582	-0.928156	0	0	0	T
AAEL007546-RA	1486	2091	-0.743834	0	0	0	T
AAEL007555-RA	8252	907	2.93449	0	0	0	T
AAEL007585-RA	91	0	NA	0	0	0	T
AAEL007587-RA	303	82	1.63455	0	0	0	T
AAEL007592-RA	419	129	1.4485	0	0	0	T
AAEL007599-RA	5863	8	9.26635	0	0	0	T
AAEL007601-RA	2174	75	4.60624	0	0	0	T
AAEL007606-RA	453	123	1.62978	0	0	0	T
AAEL007609-RA	4091	2788	0.302148	0	0	0	T
AAEL007637-RA	1406	654	0.853159	0	0	0	T
AAEL007650-RA	2374	2584	-0.373361	0	0	0	T
AAEL007653-RA	89	566	-2.92	0	0	0	T
AAEL007659-RA	634	864	-0.697624	0	0	0	T
AAEL007669-RA	14	96	-3.02868	0	0	0	T
AAEL007680-RA	111	291	-1.64153	0	0	0	T
AAEL007686-RA	1036	429	1.0209	0	0	0	T
AAEL007690-RA	1604	891	0.597102	0	0	0	T
AAEL007693-RA	103	368	-2.08814	0	0	0	T
AAEL007698-RA	3978	1883	0.827935	0	0	0	T
AAEL007702-RA	3548	4657	-0.64347	0	0	0	T
AAEL007718-RA	4729	4886	-0.298194	0	0	0	T
AAEL007742-RA	410	164	1.07085	0	0	0	T
AAEL007780-RA	350	580	-0.979773	0	0	0	T
AAEL007792-RA	109	335	-1.87091	0	0	0	T
AAEL007802-RA	1058	111	3.00163	0	0	0	T
AAEL007803-RA	680	323	0.822925	0	0	0	T
AAEL007812-RA	1464	20	5.9427	0	0	0	T
AAEL007818-RB	43	851	-4.55783	0	0	0	T
AAEL007824-RA	11996	7842	0.362185	0	0	0	T
AAEL007841-RA	4102	2459	0.48718	0	0	0	T
AAEL007847-RA	2393	1034	0.959509	0	0	0	T
AAEL007874-RA	651	974	-0.832339	0	0	0	T
AAEL007875-RA	640	290	0.890944	0	0	0	T
AAEL007878-RA	141	4	4.88848	0	0	0	T
AAEL007880-RA	15137	6242	1.02692	0	0	0	T
AAEL007881-RA	2957	1630	0.608187	0	0	0	T
AAEL007888-RA	2236	2827	-0.589427	0	0	0	T
AAEL007892-RA	1198	583	0.787985	0	0	0	T
AAEL007898-RA	4157	5007	-0.519479	0	0	0	T
AAEL007905-RA	552	45	3.3656	0	0	0	T
AAEL007909-RA	1705	238	2.58966	0	0	0	T
AAEL007926-RA	1969	1130	0.550065	0	0	0	T
AAEL007945-RA	4267	4931	-0.459733	0	0	0	T
AAEL007986-RA	2923	4165	-0.761942	0	0	0	T
AAEL007987-RA	3035	1277	0.997863	0	0	0	T
AAEL008000-RA	1126	565	0.743809	0	0	0	T
AAEL008006-RA	425	632	-0.823537	0	0	0	T
AAEL008027-RA	3921	2074	0.66773	0	0	0	T
AAEL008028-RA	3242	653	2.06065	0	0	0	T
AAEL008039-RA	321	583	-1.112	0	0	0	T
AAEL008046-RA	596	195	1.36076	0	0	0	T
AAEL008068-RA	797	376	0.832772	0	0	0	T
AAEL008080-RA	83	403	-2.53067	0	0	0	T
AAEL008085-RA	303	1318	-2.37204	0	0	0	T
AAEL008093-RA	198	498	-1.58172	0	0	0	T
AAEL008096-RA	601	114	2.14726	0	0	0	T
AAEL008097-RA	110	413	-2.15971	0	0	0	T
AAEL008100-RA	1551	810	0.68613	0	0	0	T
AAEL008103-RB	19182	13496	0.256146	0	0	0	T
AAEL008106-RA	239	597	-1.5718	0	0	0	T
AAEL008107-RA	7985	5668	0.243377	0	0	0	T
AAEL008108-RA	495	860	-1.04798	0	0	0	T
AAEL008111-RA	57	165	-1.78451	0	0	0	T
AAEL008134-RA	5992	1372	1.87568	0	0	0	T
AAEL008137-RA	1116	384	1.28808	0	0	0	T
AAEL008141-RA	276	533	-1.20054	0	0	0	T
AAEL008144-RA	120	330	-1.71051	0	0	0	T
AAEL008155-RA	581	1250	-1.35639	0	0	0	T
AAEL008167-RA	96	6	3.74892	0	0	0	T
AAEL008177-RA	1715	942	0.613334	0	0	0	T
AAEL008182-RA	904	383	0.987903	0	0	0	T
AAEL008188-RA	37452	36381	-0.209218	0	0	0	T
AAEL008216-RA	3555	1981	0.592545	0	0	0	T
AAEL008227-RA	178	377	-1.33376	0	0	0	T
AAEL008247-RA	2181	1268	0.53136	0	0	0	T
AAEL008257-RA	6061	3216	0.663213	0	0	0	T
AAEL008260-RA	3954	2600	0.353726	0	0	0	T
AAEL008266-RA	1346	765	0.564071	0	0	0	T
AAEL008285-RA	36	186	-2.62031	0	0	0	T
AAEL008289-RA	258	1165	-2.42596	0	0	0	T
AAEL008305-RA	1560	2020	-0.623885	0	0	0	T
AAEL008309-RA	1565	908	0.534323	0	0	0	T
AAEL008330-RA	1146	244	1.98058	0	0	0	T
AAEL008342-RA	58	177	-1.8607	0	0	0	T
AAEL008345-RA	202	39	2.12173	0	0	0	T
AAEL008365-RA	77	402	-2.63534	0	0	0	T
AAEL008366-RA	986	367	1.17473	0	0	0	T
AAEL008367-RA	417	168	1.06051	0	0	0	T
AAEL008381-RA	1917	817	0.979367	0	0	0	T
AAEL008383-RA	195	367	-1.16338	0	0	0	T
AAEL008389-RA	5400	3690	0.298263	0	0	0	T
AAEL008393-RA	863	340	1.09275	0	0	0	T
AAEL008430-RA	228	1649	-3.10556	0	0	0	T
AAEL008431-RA	4589	2389	0.690698	0	0	0	T
AAEL008461-RA	4398	1969	0.908309	0	0	0	T
AAEL008462-RA	1655	882	0.656905	0	0	0	T
AAEL008468-RA	2496	362	2.53448	0	0	0	T
AAEL008473-RA	228	443	-1.20935	0	0	0	T
AAEL008478-RA	727	268	1.18865	0	0	0	T
AAEL008494-RA	3111	1041	1.32833	0	0	0	T
AAEL008500-RA	9652	5974	0.441055	0	0	0	T
AAEL008511-RA	429	149	1.27459	0	0	0	T
AAEL008519-RA	1068	391	1.1986	0	0	0	T
AAEL008559-RA	458	171	1.17028	0	0	0	T
AAEL008567-RA	32	943	-5.13219	0	0	0	T
AAEL008575-RA	831	405	0.785851	0	0	0	T
AAEL008587-RA	445	687	-0.87758	0	0	0	T
AAEL008588-RA	89	213	-1.51005	0	0	0	T
AAEL008594-RA	1516	653	0.96404	0	0	0	T
AAEL008600-RA	269	472	-1.06226	0	0	0	T
AAEL008609-RA	221	401	-1.11063	0	0	0	T
AAEL008610-RA	422	1165	-1.71609	0	0	0	T
AAEL008621-RA	702	224	1.3969	0	0	0	T
AAEL008629-RA	820	178	1.95267	0	0	0	T
AAEL008635-RA	928	308	1.34012	0	0	0	T
AAEL008645-RA	2124	1275	0.485211	0	0	0	T
AAEL008656-RA	1606	583	1.21083	0	0	0	T
AAEL008658-RA	95	327	-2.03437	0	0	0	T
AAEL008692-RA	666	302	0.889898	0	0	0	T
AAEL008701-RA	89	600	-3.00416	0	0	0	T
AAEL008730-RA	1527	898	0.514837	0	0	0	T
AAEL008738-RA	9866	10427	-0.330862	0	0	0	T
AAEL008753-RA	85	415	-2.53865	0	0	0	T
AAEL008768-RA	898	423	0.834983	0	0	0	T
AAEL008769-RA	1186	59	4.07817	0	0	0	T
AAEL008773-RA	949	1344	-0.753128	0	0	0	T
AAEL008780-RA	88	1	6.20836	0	0	0	T
AAEL008781-RA	1112	3228	-1.78856	0	0	0	T
AAEL008784-RA	25	657	-4.96697	0	0	0	T
AAEL008785-RA	1110	3583	-1.94168	0	0	0	T
AAEL008793-RA	380	590	-0.885791	0	0	0	T
AAEL008798-RA	195	24	2.77129	0	0	0	T
AAEL008801-RA	645	916	-0.757124	0	0	0	T
AAEL008802-RA	1121	1506	-0.677011	0	0	0	T
AAEL008828-RA	145	321	-1.3976	0	0	0	T
AAEL008829-RA	13450	9112	0.310691	0	0	0	T
AAEL008836-RA	3003	3218	-0.350835	0	0	0	T
AAEL008841-RA	734	294	1.06889	0	0	0	T
AAEL008844-RA	7580	16207	-1.34742	0	0	0	T
AAEL008846-RA	318	777	-1.53996	0	0	0	T
AAEL008848-RA	9683	10779	-0.405773	0	0	0	T
AAEL008849-RA	4359	2170	0.755227	0	0	0	T
AAEL008853-RA	474	669	-0.748194	0	0	0	T
AAEL008854-RA	3003	3306	-0.389758	0	0	0	T
AAEL008862-RA	4347	2743	0.41319	0	0	0	T
AAEL008863-RA	1334	600	0.901649	0	0	0	T
AAEL008876-RA	2394	31	6.01994	0	0	0	T
AAEL008879-RA	550	137	1.75418	0	0	0	T
AAEL008882-RA	353	2057	-2.79388	0	0	0	T
AAEL008902-RA	3850	2306	0.488391	0	0	0	T
AAEL008905-RA	3757	2427	0.379332	0	0	0	T
AAEL008913-RA	314	59	2.1609	0	0	0	T
AAEL008936-RA	76	206	-1.68965	0	0	0	T
AAEL008963-RA	2855	700	1.77699	0	0	0	T
AAEL009018-RA	33	128	-2.20668	0	0	0	T
AAEL009061-RA	3591	1926	0.647703	0	0	0	T
AAEL009074-RA	1835	3175	-1.04205	0	0	0	T
AAEL009081-RA	3665	7257	-1.23664	0	0	0	T
AAEL009084-RA	680	271	1.07617	0	0	0	T
AAEL009116-RA	101	271	-1.67501	0	0	0	T
AAEL009129-RA	454	695	-0.865396	0	0	0	T
AAEL009131-RA	43	550	-3.9281	0	0	0	T
AAEL009148-RA	31	130	-2.31925	0	0	0	T
AAEL009157-RA	1924	1179	0.45547	0	0	0	T
AAEL009166-RA	1449	0	NA	0	0	0	T
AAEL009169-RA	627	905	-0.780528	0	0	0	T
AAEL009171-RA	202	533	-1.65086	0	0	0	T
AAEL009214-RA	2522	1123	0.916135	0	0	0	T
AAEL009219-RA	313	1606	-2.61031	0	0	0	T
AAEL009238-RA	1752	1028	0.518087	0	0	0	T
AAEL009244-RA	1296	3561	-1.70929	0	0	0	T
AAEL009265-RA	4382	2220	0.729955	0	0	0	T
AAEL009266-RA	283	517	-1.12044	0	0	0	T
AAEL009273-RA	1342	521	1.11395	0	0	0	T
AAEL009291-RA	986	383	1.11317	0	0	0	T
AAEL009310-RA	5150	482	3.16639	0	0	0	T
AAEL009320-RA	3715	4126	-0.402457	0	0	0	T
AAEL009323-RA	62	612	-3.55427	0	0	0	T
AAEL009330-RA	759	4118	-2.69085	0	0	0	T
AAEL009345-RA	3304	1668	0.735019	0	0	0	T
AAEL009346-RA	641	905	-0.748669	0	0	0	T
AAEL009347-RA	2055	1265	0.448926	0	0	0	T
AAEL009362-RA	1179	629	0.655357	0	0	0	T
AAEL009381-RA	4122	2274	0.607037	0	0	0	T
AAEL009386-RA	975	518	0.661375	0	0	0	T
AAEL009391-RA	2430	1466	0.477996	0	0	0	T
AAEL009403-RA	18437	12417	0.319212	0	0	0	T
AAEL009405-RA	1455	690	0.825276	0	0	0	T
AAEL009420-RA	73	230	-1.90674	0	0	0	T
AAEL009427-RA	4051	2625	0.374885	0	0	0	T
AAEL009459-RA	147	353	-1.51493	0	0	0	T
AAEL009467-RA	172	495	-1.7761	0	0	0	T
AAEL009483-RA	183	342	-1.15323	0	0	0	T
AAEL009487-RA	735	3162	-2.3561	0	0	0	T
AAEL009490-RA	2134	986	0.862825	0	0	0	T
AAEL009496-RA	23015	21078	-0.124239	0	0	0	T
AAEL009508-RA	3549	2357	0.339386	0	0	0	T
AAEL009519-RA	3659	1914	0.683783	0	0	0	T
AAEL009534-RA	1540	730	0.825887	0	0	0	T
AAEL009583-RA	2365	3496	-0.81494	0	0	0	T
AAEL009596-RA	2215	1104	0.753491	0	0	0	T
AAEL009615-RA	1563	2964	-1.1743	0	0	0	T
AAEL009629-RA	1388	1932	-0.728163	0	0	0	T
AAEL009636-RB	2247	195	3.27538	0	0	0	T
AAEL009646-RA	6539	4053	0.439005	0	0	0	T
AAEL009669-RA	722	63	3.2675	0	0	0	T
AAEL009670-RA	383	569	-0.82216	0	0	0	T
AAEL009678-RA	3733	2361	0.409862	0	0	0	T
AAEL009691-RA	4911	2763	0.578706	0	0	0	T
AAEL009712-RA	1861	2196	-0.489875	0	0	0	T
AAEL009751-RA	42	141	-1.99831	0	0	0	T
AAEL009760-RA	400	3918	-3.54312	0	0	0	T
AAEL009765-RA	1395	755	0.634641	0	0	0	T
AAEL009766-RA	2364	605	1.71515	0	0	0	T
AAEL009795-RA	324	878	-1.6893	0	0	0	T
AAEL009806-RA	1580	905	0.55286	0	0	0	T
AAEL009824-RA	3803	2321	0.461316	0	0	0	T
AAEL009825-RA	8657	8298	-0.189972	0	0	0	T
AAEL009829-RA	955	278	1.52934	0	0	0	T
AAEL009836-RA	75	276	-2.13078	0	0	0	T
AAEL009837-RA	266	699	-1.64494	0	0	0	T
AAEL009838-RA	3019	1802	0.493396	0	0	0	T
AAEL009840-RA	30	311	-3.62496	0	0	0	T
AAEL009843-RA	2984	351	2.83663	0	0	0	T
AAEL009844-RA	460	1898	-2.29585	0	0	0	T
AAEL009847-RA	666	1070	-0.935092	0	0	0	T
AAEL009851-RA	1394	678	0.788798	0	0	0	T
AAEL009859-RA	5432	10281	-1.1715	0	0	0	T
AAEL009869-RA	1309	1623	-0.561273	0	0	0	T
AAEL009878-RA	1929	1164	0.477687	0	0	0	T
AAEL009881-RA	388	673	-1.04563	0	0	0	T
AAEL009883-RA	2238	1348	0.480314	0	0	0	T
AAEL009884-RA	5242	2985	0.561311	0	0	0	T
AAEL009895-RA	696	1493	-1.35213	0	0	0	T
AAEL009904-RA	193	366	-1.17432	0	0	0	T
AAEL009934-RA	1745	948	0.629193	0	0	0	T
AAEL009935-RA	100	3	4.80782	0	0	0	T
AAEL009951-RA	254	486	-1.1872	0	0	0	T
AAEL009955-RA	41739	5653	2.63323	0	0	0	T
AAEL009959-RA	4992	3171	0.403605	0	0	0	T
AAEL009962-RA	486	147	1.47406	0	0	0	T
AAEL009964-RA	3242	2150	0.341472	0	0	0	T
AAEL009985-RA	124	803	-2.94614	0	0	0	T
AAEL009994-RA	61951	65866	-0.339482	0	0	0	T
AAEL010008-RA	939	387	1.02772	0	0	0	T
AAEL010014-RA	262	1392	-2.6606	0	0	0	T
AAEL010017-RA	3334	1366	1.03622	0	0	0	T
AAEL010018-RA	4290	2848	0.339953	0	0	0	T
AAEL010032-RA	10156	2000	2.09319	0	0	0	T
AAEL010047-RA	1200	629	0.680827	0	0	0	T
AAEL010048-RA	1065	570	0.650744	0	0	0	T
AAEL010059-RA	4625	5082	-0.387018	0	0	0	T
AAEL010060-RA	1270	591	0.852523	0	0	0	T
AAEL010065-RA	2819	1020	1.21554	0	0	0	T
AAEL010074-RA	1328	721	0.630109	0	0	0	T
AAEL010075-RA	56	193	-2.03618	0	0	0	T
AAEL010080-RA	1650	966	0.521296	0	0	0	T
AAEL010086-RA	436	160	1.19518	0	0	0	T
AAEL010094-RA	7086	3245	0.875678	0	0	0	T
AAEL010097-RA	33448	16199	0.79494	0	0	0	T
AAEL010099-RA	93	333	-2.09129	0	0	0	T
AAEL010109-RA	1751	412	1.83639	0	0	0	T
AAEL010145-RC	680	1759	-1.62222	0	0	0	T
AAEL010147-RA	658	1031	-0.89896	0	0	0	T
AAEL010151-RA	45	187	-2.30612	0	0	0	T
AAEL010157-RA	51	266	-2.63393	0	0	0	T
AAEL010159-RA	11181	12565	-0.419437	0	0	0	T
AAEL010163-RA	110	460	-2.31521	0	0	0	T
AAEL010171-RA	95	475	-2.573	0	0	0	T
AAEL010178-RA	340	520	-0.864052	0	0	0	T
AAEL010187-RA	225	423	-1.16181	0	0	0	T
AAEL010202-RA	120	0	NA	0	0	0	T
AAEL010223-RA	959	342	1.23646	0	0	0	T
AAEL010227-RA	421	162	1.12675	0	0	0	T
AAEL010242-RA	876	429	0.778878	0	0	0	T
AAEL010260-RA	136	299	-1.38761	0	0	0	T
AAEL010270-RA	706	322	0.881532	0	0	0	T
AAEL010276-RA	3172	448	2.57275	0	0	0	T
AAEL010280-RA	818	268	1.35879	0	0	0	T
AAEL010284-RA	591	188	1.40135	0	0	0	T
AAEL010327-RA	119	314	-1.65088	0	0	0	T
AAEL010338-RA	1608	707	0.93441	0	0	0	T
AAEL010348-RA	290	607	-1.31672	0	0	0	T
AAEL010359-RA	2890	3628	-0.57918	0	0	0	T
AAEL010366-RA	45	331	-3.12991	0	0	0	T
AAEL010379-RA	1334	332	1.75543	0	0	0	T
AAEL010382-RA	356	1762	-2.55834	0	0	0	T
AAEL010384-RA	225	436	-1.20548	0	0	0	T
AAEL010386-RA	30	129	-2.35541	0	0	0	T
AAEL010398-RA	152	15	3.08996	0	0	0	T
AAEL010416-RA	552	765	-0.721867	0	0	0	T
AAEL010429-RA	82	0	NA	0	0	0	T
AAEL010431-RA	164	0	NA	0	0	0	T
AAEL010434-RA	87623	74	9.95849	0	0	0	T
AAEL010435-RA	5102	0	NA	0	0	0	T
AAEL010478-RA	48	165	-2.03243	0	0	0	T
AAEL010479-RA	636	3712	-2.79617	0	0	0	T
AAEL010481-RA	674	1045	-0.883758	0	0	0	T
AAEL010513-RA	1085	548	0.734372	0	0	0	T
AAEL010521-RB	671	82	2.78154	0	0	0	T
AAEL010523-RA	344	622	-1.10558	0	0	0	T
AAEL010524-RA	480	699	-0.793333	0	0	0	T
AAEL010529-RA	583	82	2.57872	0	0	0	T
AAEL010568-RA	2055	1185	0.543176	0	0	0	T
AAEL010582-RA	567	75	2.66731	0	0	0	T
AAEL010585-RA	2788	1515	0.628838	0	0	0	T
AAEL010593-RA	443	169	1.13921	0	0	0	T
AAEL010596-RA	611	255	1.0096	0	0	0	T
AAEL010638-RA	643	200	1.43374	0	0	0	T
AAEL010640-RA	6991	1061	2.469	0	0	0	T
AAEL010644-RA	2396	785	1.35879	0	0	0	T
AAEL010650-RA	4751	517	2.94892	0	0	0	T
AAEL010653-RA	566	56	3.08623	0	0	0	T
AAEL010681-RA	220	579	-1.64714	0	0	0	T
AAEL010691-RA	1828	552	1.47645	0	0	0	T
AAEL010712-RA	214	392	-1.12432	0	0	0	T
AAEL010716-RA	5140	1303	1.72886	0	0	0	T
AAEL010723-RA	1042	533	0.716073	0	0	0	T
AAEL010724-RA	150	319	-1.33967	0	0	0	T
AAEL010742-RA	1745	2671	-0.865228	0	0	0	T
AAEL010764-RA	4	142	-5.40082	0	0	0	T
AAEL010766-RA	1047	466	0.916784	0	0	0	T
AAEL010781-RA	1304	641	0.773472	0	0	0	T
AAEL010783-RA	413	655	-0.916428	0	0	0	T
AAEL010797-RA	568	254	0.909987	0	0	0	T
AAEL010798-RA	2826	1378	0.78511	0	0	0	T
AAEL010806-RA	158	27	2.29782	0	0	0	T
AAEL010809-RA	923	474	0.710368	0	0	0	T
AAEL010818-RA	4210	5806	-0.7148	0	0	0	T
AAEL010823-RA	7153	6926	-0.204549	0	0	0	T
AAEL010827-RA	2054	1241	0.475858	0	0	0	T
AAEL010839-RA	377	808	-1.35087	0	0	0	T
AAEL010854-RA	455	678	-0.826494	0	0	0	T
AAEL010868-RA	18	179	-3.56497	0	0	0	T
AAEL010877-RA	928	450	0.793125	0	0	0	T
AAEL010884-RA	10193	7327	0.225209	0	0	0	T
AAEL010898-RA	148	361	-1.53748	0	0	0	T
AAEL010906-RA	741	364	0.77446	0	0	0	T
AAEL010912-RA	4097	2588	0.411655	0	0	0	T
AAEL010971-RA	2359	1450	0.451047	0	0	0	T
AAEL010975-RA	6524	14849	-1.43761	0	0	0	T
AAEL010977-RA	12476	13143	-0.326214	0	0	0	T
AAEL010978-RA	2974	1902	0.393812	0	0	0	T
AAEL011004-RA	117	264	-1.4251	0	0	0	T
AAEL011006-RA	876	391	0.912687	0	0	0	T
AAEL011022-RA	1044	2005	-1.19256	0	0	0	T
AAEL011030-RA	42	167	-2.24246	0	0	0	T
AAEL011055-RA	893	1172	-0.643316	0	0	0	T
AAEL011070-RA	406	957	-1.48811	0	0	0	T
AAEL011084-RA	1655	990	0.490256	0	0	0	T
AAEL011085-RA	1718	915	0.657811	0	0	0	T
AAEL011094-RA	654	926	-0.752797	0	0	0	T
AAEL011102-RA	666	1064	-0.926979	0	0	0	T
AAEL011106-RA	659	313	0.823041	0	0	0	T
AAEL011109-RA	164	646	-2.22891	0	0	0	T
AAEL011126-RA	55	182	-1.97751	0	0	0	T
AAEL011129-RA	80	601	-3.16037	0	0	0	T
AAEL011137-RA	4447	1116	1.74342	0	0	0	T
AAEL011171-RA	671	307	0.876999	0	0	0	T
AAEL011180-RA	1752	3083	-1.06641	0	0	0	T
AAEL011195-RA	11386	15525	-0.698408	0	0	0	T
AAEL011197-RA	997	1206	-0.52564	0	0	0	T
AAEL011255-RA	2931	3601	-0.54808	0	0	0	T
AAEL011261-RA	1544	894	0.537251	0	0	0	T
AAEL011269-RA	689	944	-0.705358	0	0	0	T
AAEL011289-RA	1701	891	0.681811	0	0	0	T
AAEL011308-RA	1522	816	0.648252	0	0	0	T
AAEL011309-RA	1674	2242	-0.672562	0	0	0	T
AAEL011328-RA	1209	683	0.572781	0	0	0	T
AAEL011334-RA	370	112	1.47295	0	0	0	T
AAEL011338-RA	304	36	2.82693	0	0	0	T
AAEL011341-RA	1485	628	0.990551	0	0	0	T
AAEL011343-RA	128	291	-1.43595	0	0	0	T
AAEL011369-RA	284	523	-1.132	0	0	0	T
AAEL011371-RA	540	776	-0.774173	0	0	0	T
AAEL011396-RA	1085	557	0.710871	0	0	0	T
AAEL011408-RA	322	74	1.87039	0	0	0	T
AAEL011432-RA	723	303	1.0036	0	0	0	T
AAEL011441-RA	900	467	0.695427	0	0	0	T
AAEL011470-RA	6072	2373	1.10438	0	0	0	T
AAEL011479-RA	2531	1463	0.539702	0	0	0	T
AAEL011505-RA	2248	1082	0.803866	0	0	0	T
AAEL011519-RA	176	403	-1.44628	0	0	0	T
AAEL011527-RA	3802	2438	0.389985	0	0	0	T
AAEL011536-RA	964	407	0.992929	0	0	0	T
AAEL011542-RA	634	2164	-2.02222	0	0	0	T
AAEL011551-RA	1802	2826	-0.900238	0	0	0	T
AAEL011565-RA	698	1164	-0.988867	0	0	0	T
AAEL011569-RA	184	367	-1.24715	0	0	0	T
AAEL011573-RA	684	1139	-0.986775	0	0	0	T
AAEL011574-RA	552	853	-0.878953	0	0	0	T
AAEL011575-RA	307	658	-1.35092	0	0	0	T
AAEL011578-RA	1849	1054	0.559795	0	0	0	T
AAEL011584-RA	6682	2590	1.11625	0	0	0	T
AAEL011604-RA	7149	8665	-0.528534	0	0	0	T
AAEL011641-RA	538	898	-0.990185	0	0	0	T
AAEL011650-RA	2035	2323	-0.442036	0	0	0	T
AAEL011653-RA	871	439	0.737377	0	0	0	T
AAEL011711-RA	1264	1483	-0.481597	0	0	0	T
AAEL011741-RA	651	1392	-1.34751	0	0	0	T
AAEL011742-RA	4674	4737	-0.270391	0	0	0	T
AAEL011745-RA	656	266	1.05119	0	0	0	T
AAEL011756-RA	11348	754	3.66065	0	0	0	T
AAEL011773-RA	458	55	2.80677	0	0	0	T
AAEL011802-RA	126	300	-1.50261	0	0	0	T
AAEL011803-RA	360	738	-1.2867	0	0	0	T
AAEL011811-RA	1377	372	1.63708	0	0	0	T
AAEL011813-RA	993	392	1.08986	0	0	0	T
AAEL011870-RA	16820	9814	0.526189	0	0	0	T
AAEL011871-RA	10485	10708	-0.281437	0	0	0	T
AAEL011890-RA	346	574	-0.981354	0	0	0	T
AAEL011892-RA	1131	533	0.834316	0	0	0	T
AAEL011901-RA	563	133	1.83063	0	0	0	T
AAEL011905-RA	1782	7191	-2.26377	0	0	0	T
AAEL011906-RA	111	299	-1.68066	0	0	0	T
AAEL011912-RA	1002	433	0.959368	0	0	0	T
AAEL011973-RA	949	444	0.844773	0	0	0	T
AAEL011975-RA	1233	621	0.738432	0	0	0	T
AAEL011981-RA	267	633	-1.49644	0	0	0	T
AAEL011989-RB	1351	301	1.91512	0	0	0	T
AAEL011998-RA	1156	244	1.99311	0	0	0	T
AAEL012034-RA	1162	390	1.32399	0	0	0	T
AAEL012041-RA	1402	283	2.05754	0	0	0	T
AAEL012054-RA	3335	1462	0.938668	0	0	0	T
AAEL012057-RA	6690	3206	0.810157	0	0	0	T
AAEL012062-RA	70	471	-3.00138	0	0	0	T
AAEL012093-RA	241	436	-1.10637	0	0	0	T
AAEL012099-RA	559	923	-0.974558	0	0	0	T
AAEL012100-RA	1276	684	0.648485	0	0	0	T
AAEL012107-RA	1036	522	0.737827	0	0	0	T
AAEL012110-RA	466	1100	-1.49018	0	0	0	T
AAEL012114-RA	185	334	-1.1034	0	0	0	T
AAEL012135-RB	121	326	-1.68094	0	0	0	T
AAEL012147-RA	2393	1212	0.730355	0	0	0	T
AAEL012175-RA	36742	41196	-0.416149	0	0	0	T
AAEL012183-RA	1119	558	0.752798	0	0	0	T
AAEL012185-RA	837	371	0.922733	0	0	0	T
AAEL012198-RA	330	526	-0.923672	0	0	0	T
AAEL012227-RA	3088	1986	0.385732	0	0	0	T
AAEL012233-RA	1582	928	0.518478	0	0	0	T
AAEL012236-RA	1230	696	0.570424	0	0	0	T
AAEL012238-RA	1260	381	1.47449	0	0	0	T
AAEL012240-RA	1150	331	1.54566	0	0	0	T
AAEL012243-RA	2191	1368	0.428446	0	0	0	T
AAEL012255-RA	175	587	-1.99708	0	0	0	T
AAEL012265-RA	2173	1264	0.530616	0	0	0	T
AAEL012266-RA	1636	333	2.0455	0	0	0	T
AAEL012279-RA	2675	1163	0.950613	0	0	0	T
AAEL012312-RA	6706	3990	0.497988	0	0	0	T
AAEL012318-RA	961	474	0.768574	0	0	0	T
AAEL012351-RA	519	99	2.13916	0	0	0	T
AAEL012394-RA	2501	1106	0.926078	0	0	0	T
AAEL012400-RA	329	595	-1.10588	0	0	0	T
AAEL012409-RA	676	1331	-1.22849	0	0	0	T
AAEL012425-RA	112	250	-1.4095	0	0	0	T
AAEL012427-RA	3535	1902	0.643118	0	0	0	T
AAEL012440-RA	1728	476	1.60899	0	0	0	T
AAEL012443-RA	255	74	1.53382	0	0	0	T
AAEL012446-RA	6150	4152	0.315705	0	0	0	T
AAEL012464-RA	647	1327	-1.28741	0	0	0	T
AAEL012466-RA	994	1405	-0.750328	0	0	0	T
AAEL012480-RA	211	441	-1.31461	0	0	0	T
AAEL012499-RA	744	235	1.41157	0	0	0	T
AAEL012502-RA	1390	687	0.765628	0	0	0	T
AAEL012505-RA	113	862	-3.18244	0	0	0	T
AAEL012506-RA	16	99	-2.88043	0	0	0	T
AAEL012511-RA	1433	253	2.25075	0	0	0	T
AAEL012518-RA	148	357	-1.5214	0	0	0	T
AAEL012536-RA	359	767	-1.34632	0	0	0	T
AAEL012538-RA	175	23	2.67657	0	0	0	T
AAEL012545-RA	1460	610	1.00801	0	0	0	T
AAEL012546-RA	1255	525	1.00622	0	0	0	T
AAEL012549-RA	543	1520	-1.73612	0	0	0	T
AAEL012556-RA	622	825	-0.658555	0	0	0	T
AAEL012578-RA	5338	606	2.88783	0	0	0	T
AAEL012613-RA	404	715	-1.07466	0	0	0	T
AAEL012614-RA	396	1210	-1.86251	0	0	0	T
AAEL012621-RA	2672	1568	0.517919	0	0	0	T
AAEL012639-RA	390	29	3.49827	0	0	0	T
AAEL012644-RA	316	684	-1.36515	0	0	0	T
AAEL012650-RA	222	30	2.63645	0	0	0	T
AAEL012655-RA	2901	1066	1.19327	0	0	0	T
AAEL012659-RA	599	265	0.925488	0	0	0	T
AAEL012681-RA	2906	4994	-1.03224	0	0	0	T
AAEL012684-RA	13050	3527	1.63646	0	0	0	T
AAEL012687-RA	439	100	1.88315	0	0	0	T
AAEL012698-RA	45	275	-2.86251	0	0	0	T
AAEL012702-RA	951	1679	-1.07116	0	0	0	T
AAEL012731-RA	4601	2916	0.406881	0	0	0	T
AAEL012764-RA	427	73	2.29719	0	0	0	T
AAEL012783-RA	15125	4028	1.65772	0	0	0	T
AAEL012786-RA	63	259	-2.2906	0	0	0	T
AAEL012817-RA	6035	3632	0.481514	0	0	0	T
AAEL012825-RA	10566	1344	2.72375	0	0	0	T
AAEL012827-RA	19774	5008	1.73022	0	0	0	T
AAEL012841-RA	1273	621	0.784492	0	0	0	T
AAEL012845-RA	361	111	1.45036	0	0	0	T
AAEL012855-RA	638	293	0.87158	0	0	0	T
AAEL012860-RA	1219	682	0.586779	0	0	0	T
AAEL012865-RA	4244	2368	0.59068	0	0	0	T
AAEL012866-RA	323	114	1.25143	0	0	0	T
AAEL012875-RA	1598	525	1.3548	0	0	0	T
AAEL012882-RA	509	800	-0.90341	0	0	0	T
AAEL012886-RA	79	232	-1.80528	0	0	0	T
AAEL012890-RA	67	243	-2.1098	0	0	0	T
AAEL012905-RA	1589	2237	-0.744521	0	0	0	T
AAEL012918-RA	3069	1507	0.775014	0	0	0	T
AAEL012939-RA	783	319	1.04438	0	0	0	T
AAEL012950-RA	2803	3074	-0.384221	0	0	0	T
AAEL012956-RA	35	159	-2.43468	0	0	0	T
AAEL012960-RA	6504	2883	0.922681	0	0	0	T
AAEL012964-RA	7719	8647	-0.414861	0	0	0	T
AAEL012974-RA	976	124	2.72547	0	0	0	T
AAEL013005-RA	2427	522	1.96598	0	0	0	T
AAEL013069-RA	34288	40776	-0.501092	0	0	0	T
AAEL013071-RA	3650	1790	0.776862	0	0	0	T
AAEL013072-RA	904	429	0.82427	0	0	0	T
AAEL013074-RA	933	1134	-0.532547	0	0	0	T
AAEL013076-RA	991	361	1.20581	0	0	0	T
AAEL013078-RA	594	207	1.26976	0	0	0	T
AAEL013083-RA	58	360	-2.88495	0	0	0	T
AAEL013111-RA	203	445	-1.3834	0	0	0	T
AAEL013114-RA	646	245	1.14768	0	0	0	T
AAEL013118-RA	136	0	NA	0	0	0	T
AAEL013127-RB	642	0	NA	0	0	0	T
AAEL013136-RA	7469	5221	0.265514	0	0	0	T
AAEL013141-RA	1812	933	0.706559	0	0	0	T
AAEL013145-RA	1681	707	0.998462	0	0	0	T
AAEL013147-RA	1583	775	0.779318	0	0	0	T
AAEL013158-RA	5446	5431	-0.247096	0	0	0	T
AAEL013172-RA	1036	558	0.641612	0	0	0	T
AAEL013189-RA	2665	1328	0.753805	0	0	0	T
AAEL013204-RA	936	428	0.877822	0	0	0	T
AAEL013227-RA	2231	1365	0.457714	0	0	0	T
AAEL013230-RA	1486	545	1.19603	0	0	0	T
AAEL013249-RA	4231	2288	0.635836	0	0	0	T
AAEL013267-RA	76	389	-2.60677	0	0	0	T
AAEL013272-RA	18688	13082	0.263454	0	0	0	T
AAEL013279-RA	3779	2085	0.606882	0	0	0	T
AAEL013280-RA	1710	618	1.21724	0	0	0	T
AAEL013284-RA	25449	30	9.47736	0	0	0	T
AAEL013285-RA	2793	1724	0.444981	0	0	0	T
AAEL013297-RA	283	456	-0.939307	0	0	0	T
AAEL013304-RA	990	107	2.95874	0	0	0	T
AAEL013320-RA	5404	753	2.59223	0	0	0	T
AAEL013338-RA	5415	3079	0.563424	0	0	0	T
AAEL013347-RA	112	368	-1.96728	0	0	0	T
AAEL013364-RA	966	223	1.8639	0	0	0	T
AAEL013391-RA	564	247	0.940109	0	0	0	T
AAEL013417-RA	96	5	4.01196	0	0	0	T
AAEL013430-RA	112	276	-1.55224	0	0	0	T
AAEL013458-RA	61	234	-2.1907	0	0	0	T
AAEL013466-RA	1465	1665	-0.435697	0	0	0	T
AAEL013484-RA	257	657	-1.6052	0	0	0	T
AAEL013486-RA	67	214	-1.92645	0	0	0	T
AAEL013490-RA	1589	896	0.575473	0	0	0	T
AAEL013510-RA	1978	900	0.88497	0	0	0	T
AAEL013515-RA	262	1055	-2.26068	0	0	0	T
AAEL013525-RA	177	329	-1.14541	0	0	0	T
AAEL013533-RA	8459	12487	-0.812943	0	0	0	T
AAEL013535-RA	6316	8363	-0.656085	0	0	0	T
AAEL013536-RA	11232	10614	-0.169429	0	0	0	T
AAEL013538-RA	1990	1020	0.713124	0	0	0	T
AAEL013559-RA	4708	7648	-0.951043	0	0	0	T
AAEL013584-RA	3607	1	11.5655	0	0	0	T
AAEL013611-RA	3682	90	5.10335	0	0	0	T
AAEL013612-RA	604	2263	-2.15669	0	0	0	T
AAEL013637-RA	3352	308	3.19294	0	0	0	T
AAEL013642-RA	550	78	2.56681	0	0	0	T
AAEL013656-RA	1096	2082	-1.1768	0	0	0	T
AAEL013660-RA	1417	759	0.649593	0	0	0	T
AAEL013703-RA	1320	7964	-2.84403	0	0	0	T
AAEL013706-RA	790	0	NA	0	0	0	T
AAEL013707-RA	7640	52	6.94784	0	0	0	T
AAEL013713-RA	100	0	NA	0	0	0	T
AAEL013714-RA	192	0	NA	0	0	0	T
AAEL013715-RA	4789	31	7.02024	0	0	0	T
AAEL013717-RA	466	11	5.15368	0	0	0	T
AAEL013739-RA	2676	3065	-0.446884	0	0	0	T
AAEL013756-RA	1415	727	0.7097	0	0	0	T
AAEL013760-RA	228	405	-1.07996	0	0	0	T
AAEL013774-RA	339	1660	-2.5429	0	0	0	T
AAEL013775-RA	641	5538	-3.36204	0	0	0	T
AAEL013788-RA	317	496	-0.896933	0	0	0	T
AAEL013800-RA	1480	1870	-0.588516	0	0	0	T
AAEL013812-RA	665	236	1.24349	0	0	0	T
AAEL013844-RA	1003	487	0.791253	0	0	0	T
AAEL013845-RA	1095	596	0.626471	0	0	0	T
AAEL013867-RA	714	1256	-1.06592	0	0	0	T
AAEL013875-RA	320	535	-0.992542	0	0	0	T
AAEL013880-RA	1204	1492	-0.560487	0	0	0	T
AAEL013884-RA	573	84	2.519	0	0	0	T
AAEL013885-RA	153	573	-2.15608	0	0	0	T
AAEL013899-RA	21	211	-3.57986	0	0	0	T
AAEL013904-RA	612	279	0.882191	0	0	0	T
AAEL013967-RA	1754	693	1.08865	0	0	0	T
AAEL013982-RA	2557	1133	0.923229	0	0	0	T
AAEL013984-RA	70	280	-2.25108	0	0	0	T
AAEL013987-RA	1179	1465	-0.564412	0	0	0	T
AAEL013989-RA	4928	912	2.18282	0	0	0	T
AAEL013994-RA	583	258	0.92505	0	0	0	T
AAEL014001-RA	435	176	1.05436	0	0	0	T
AAEL014025-RA	695	319	0.872381	0	0	0	T
AAEL014051-RA	3187	2031	0.398934	0	0	0	T
AAEL014053-RA	2244	1229	0.617512	0	0	0	T
AAEL014144-RA	383	107	1.58866	0	0	0	T
AAEL014177-RA	788	396	0.74162	0	0	0	T
AAEL014188-RA	1527	5	8.00348	0	0	0	T
AAEL014199-RA	730	51	3.58825	0	0	0	T
AAEL014218-RA	97	6	3.76388	0	0	0	T
AAEL014222-RA	1556	1771	-0.437797	0	0	0	T
AAEL014234-RA	68	309	-2.43508	0	0	0	T
AAEL014246-RA	344	773	-1.41914	0	0	0	T
AAEL014250-RA	538	223	1.01949	0	0	0	T
AAEL014279-RA	163	6	4.51269	0	0	0	T
AAEL014315-RA	650	956	-0.807646	0	0	0	T
AAEL014318-RA	4117	6823	-0.979888	0	0	0	T
AAEL014321-RA	136	20	2.51446	0	0	0	T
AAEL014345-RA	1547	578	1.16926	0	0	0	T
AAEL014378-RA	779	1043	-0.672119	0	0	0	T
AAEL014412-RA	1104	104	3.15701	0	0	0	T
AAEL014426-RA	143	15	3.00191	0	0	0	T
AAEL014436-RA	19	149	-3.22232	0	0	0	T
AAEL014457-RA	47	186	-2.23565	0	0	0	T
AAEL014526-RA	2154	591	1.61471	0	0	0	T
AAEL014527-RA	160	392	-1.54386	0	0	0	T
AAEL014551-RA	567	89	2.4204	0	0	0	T
AAEL014562-RA	15913	16349	-0.290072	0	0	0	T
AAEL014597-RA	882	446	0.73266	0	0	0	T
AAEL014600-RA	133	8	3.80421	0	0	0	T
AAEL014609-RA	112	488	-2.37446	0	0	0	T
AAEL014671-RA	665	176	1.6667	0	0	0	T
AAEL014683-RA	1600	747	0.847816	0	0	0	T
AAEL014706-RA	2126	1017	0.812747	0	0	0	T
AAEL014734-RA	7386	1079	2.52402	0	0	0	T
AAEL014762-RA	2405	1115	0.857918	0	0	0	T
AAEL014768-RA	4014	6502	-0.946918	0	0	0	T
AAEL014797-RA	438	74	2.31426	0	0	0	T
AAEL014821-RA	291	36	2.76388	0	0	0	T
AAEL014843-RA	484	149	1.44862	0	0	0	T
AAEL014891-RA	27	117	-2.36655	0	0	0	T
AAEL014893-RA	59	576	-3.53836	0	0	0	T
AAEL014901-RA	274	615	-1.41749	0	0	0	T
AAEL014904-RA	576	831	-0.779855	0	0	0	T
AAEL014922-RA	234	500	-1.34649	0	0	0	T
AAEL014943-RA	3191	1877	0.514505	0	0	0	T
AAEL015076-RA	484	705	-0.793691	0	0	0	T
AAEL015110-RA	771	193	1.74705	0	0	0	T
AAEL015114-RA	14	141	-3.58327	0	0	0	T
AAEL015136-RA	7824	435	3.91774	0	0	0	T
AAEL015247-RA	309	18	3.85046	0	0	0	T
AAEL015249-RA	87	294	-2.0078	0	0	0	T
AAEL015312-RA	349	1	8.19601	0	0	0	T
AAEL015386-RA	776	265	1.29899	0	0	0	T
AAEL015410-RA	4740	2620	0.604245	0	0	0	T
AAEL015447-RA	9	87	-3.52409	0	0	0	T
AAEL015451-RA	119	0	NA	0	0	0	T
AAEL015458-RA	1976	2386	-0.523086	0	0	0	T
AAEL016967-RA	147	365	-1.56316	0	0	0	T
AAEL016994-RA	1567	3890	-1.56284	0	0	0	T
AAEL016995-RA	144330	164890	-0.443208	0	0	0	T
AAEL017007-RA	2151	3146	-0.799586	0	0	0	T
AAEL017018-RA	458	725	-0.913709	0	0	0	T
AAEL017022-RA	2641	21614	-3.28389	0	0	0	T
AAEL017027-RA	28	157	-2.73834	0	0	0	T
AAEL017029-RA	3676	1160	1.41294	0	0	0	T
AAEL017030-RA	1003	1769	-1.06969	0	0	0	T
AAEL017034-RA	289	476	-0.970967	0	0	0	T
AAEL017053-RA	474	86	2.2114	0	0	0	T
AAEL017059-RA	514	146	1.56472	0	0	0	T
AAEL017082-RA	1324	730	0.607859	0	0	0	T
AAEL017096-RA	90572	125305	-0.719382	0	0	0	T
AAEL017098-RA	45329	21679	0.813061	0	0	0	T
AAEL017110-RA	335	111	1.34253	0	0	0	T
AAEL017119-RA	4963	7586	-0.863202	0	0	0	T
AAEL017121-RA	915	211	1.86545	0	0	0	T
AAEL017133-RA	1591	657	1.02489	0	0	0	T
AAEL017144-RA	1047	1360	-0.62842	0	0	0	T
AAEL017146-RA	419	1057	-1.58603	0	0	0	T
AAEL017153-RA	3550	4172	-0.483995	0	0	0	T
AAEL017164-RA	1223	620	0.729009	0	0	0	T
AAEL017211-RA	278	672	-1.52445	0	0	0	T
AAEL017226-RA	643	1307	-1.27444	0	0	0	T
AAEL017245-RA	223	1150	-2.61759	0	0	0	T
AAEL017248-RA	281	610	-1.36931	0	0	0	T
AAEL017251-RA	1578	1965	-0.567507	0	0	0	T
AAEL017258-RA	4623	2783	0.481113	0	0	0	T
AAEL017262-RA	2579	5275	-1.28343	0	0	0	T
AAEL017263-RA	6347	2282	1.2247	0	0	0	T
AAEL017293-RA	382	797	-1.31208	0	0	0	T
AAEL017301-RA	5727	8027	-0.738157	0	0	0	T
AAEL017302-RA	152	1167	-3.19174	0	0	0	T
AAEL017320-RA	30	340	-3.75358	0	0	0	T
AAEL017325-RA	114	306	-1.67557	0	0	0	T
AAEL017329-RA	1686	574	1.30341	0	0	0	T
AAEL017334-RA	5936	1009	2.30549	0	0	0	T
AAEL017345-RA	426	739	-1.0458	0	0	0	T
AAEL017349-RA	24904	8853	1.24106	0	0	0	T
AAEL017354-RA	606	1023	-1.00649	0	0	0	T
AAEL017357-RA	13254	8853	0.331114	0	0	0	T
AAEL017367-RA	1286	369	1.55012	0	0	0	T
AAEL017368-RA	5599	3250	0.533654	0	0	0	T
AAEL017388-RA	9484	758	3.39415	0	0	0	T
AAEL017391-RA	9572	5449	0.561754	0	0	0	T
AAEL017403-RA	92	0	NA	0	0	0	T
AAEL017407-RA	146	281	-1.19568	0	0	0	T
AAEL017421-RA	4449	2483	0.590322	0	0	0	T
AAEL017434-RA	1456	577	1.08429	0	0	0	T
AAEL017440-RA	111	444	-2.25108	0	0	0	T
AAEL017445-RA	16	106	-2.979	0	0	0	T
AAEL017451-RA	4605	1755	1.14065	0	0	0	T
AAEL017455-RA	2973	1776	0.492213	0	0	0	T
AAEL017460-RA	208	971	-2.47396	0	0	0	T
AAEL017481-RA	17320	11504	0.339228	0	0	0	T
AAEL017491-RA	2470	1068	0.958524	0	0	0	T
AAEL017500-RA	33	201	-2.85773	0	0	0	T
AAEL017501-RA	59	0	NA	0	0	0	T
AAEL017511-RA	281	1355	-2.52073	0	0	0	T
AAEL017512-RA	318	885	-1.72773	0	0	0	T
AAEL017513-RA	1412	1715	-0.531544	0	0	0	T
AAEL017514-RA	848	3568	-2.32405	0	0	0	T
AAEL017516-RB	8425	5607	0.336372	0	0	0	T
AAEL017526-RA	1415	806	0.560875	0	0	0	T
AAEL017536-RA	497	934	-1.16125	0	0	0	T
AAEL017539-RA	197	11	3.91154	0	0	0	T
AAEL017551-RA	2017	1141	0.570837	0	0	0	T
AAEL017563-RA	530	965	-1.11561	0	0	0	T
AAEL017576-RA	404	626	-0.882883	0	0	0	T
AAEL000431-RA	1538	915	0.498137	1.11022e-16	1.05428e-15	4.08711e-16	T
AAEL001587-RA	349	131	1.16258	1.11022e-16	1.05428e-15	4.08711e-16	T
AAEL003100-RA	373	145	1.11205	1.11022e-16	1.05428e-15	4.08711e-16	T
AAEL003928-RA	784	980	-0.573003	1.11022e-16	1.05428e-15	4.08711e-16	T
AAEL005126-RA	493	215	0.946176	1.11022e-16	1.05428e-15	4.08711e-16	T
AAEL005177-RA	58	161	-1.72401	1.11022e-16	1.05428e-15	4.08711e-16	T
AAEL006795-RA	110	234	-1.34008	1.11022e-16	1.05428e-15	4.08711e-16	T
AAEL006928-RA	4499	4505	-0.252998	1.11022e-16	1.05428e-15	4.08711e-16	T
AAEL007024-RA	46	141	-1.86706	1.11022e-16	1.05428e-15	4.08711e-16	T
AAEL010473-RA	750	376	0.745083	1.11022e-16	1.05428e-15	4.08711e-16	T
AAEL010570-RA	63	167	-1.6575	1.11022e-16	1.05428e-15	4.08711e-16	T
AAEL010661-RA	529	713	-0.68171	1.11022e-16	1.05428e-15	4.08711e-16	T
AAEL010841-RA	3713	2519	0.308659	1.11022e-16	1.05428e-15	4.08711e-16	T
AAEL011651-RA	448	188	1.00169	1.11022e-16	1.05428e-15	4.08711e-16	T
AAEL011734-RA	269	426	-0.914323	1.11022e-16	1.05428e-15	4.08711e-16	T
AAEL012953-RA	39	131	-1.9991	1.11022e-16	1.05428e-15	4.08711e-16	T
AAEL013896-RA	1620	978	0.477012	1.11022e-16	1.05428e-15	4.08711e-16	T
AAEL017047-RA	229	382	-0.9893	1.11022e-16	1.05428e-15	4.08711e-16	T
AAEL000296-RA	690	341	0.765749	2.22045e-16	2.08822e-15	8.11459e-16	T
AAEL002369-RA	1891	1174	0.436642	2.22045e-16	2.08822e-15	8.11459e-16	T
AAEL003025-RA	188	329	-1.05843	2.22045e-16	2.08822e-15	8.11459e-16	T
AAEL003491-RB	434	182	1.00268	2.22045e-16	2.08822e-15	8.11459e-16	T
AAEL004496-RA	1548	1733	-0.413941	2.22045e-16	2.08822e-15	8.11459e-16	T
AAEL007402-RA	3586	2431	0.30975	2.22045e-16	2.08822e-15	8.11459e-16	T
AAEL008021-RA	1205	688	0.557477	2.22045e-16	2.08822e-15	8.11459e-16	T
AAEL008651-RA	105	224	-1.34418	2.22045e-16	2.08822e-15	8.11459e-16	T
AAEL009114-RA	37	125	-2.00741	2.22045e-16	2.08822e-15	8.11459e-16	T
AAEL010341-RA	756	384	0.726205	2.22045e-16	2.08822e-15	8.11459e-16	T
AAEL017386-RA	244	396	-0.949695	2.22045e-16	2.08822e-15	8.11459e-16	T
AAEL005977-RA	157	290	-1.13636	3.33067e-16	3.10958e-15	1.20837e-15	T
AAEL007103-RA	18	91	-2.58894	3.33067e-16	3.10958e-15	1.20837e-15	T
AAEL008728-RA	939	507	0.638064	3.33067e-16	3.10958e-15	1.20837e-15	T
AAEL009234-RA	493	218	0.926184	3.33067e-16	3.10958e-15	1.20837e-15	T
AAEL010537-RA	5	61	-3.85988	3.33067e-16	3.10958e-15	1.20837e-15	T
AAEL010608-RA	5102	3591	0.255602	3.33067e-16	3.10958e-15	1.20837e-15	T
AAEL010665-RA	864	457	0.667762	3.33067e-16	3.10958e-15	1.20837e-15	T
AAEL011567-RA	952	516	0.632515	3.33067e-16	3.10958e-15	1.20837e-15	T
AAEL013039-RA	23	100	-2.37137	3.33067e-16	3.10958e-15	1.20837e-15	T
AAEL015320-RA	2773	1825	0.352476	3.33067e-16	3.10958e-15	1.20837e-15	T
AAEL017136-RA	11	76	-3.03957	3.33067e-16	3.10958e-15	1.20837e-15	T
AAEL000211-RA	326	487	-0.830125	4.44089e-16	4.1216e-15	1.60377e-15	T
AAEL000703-RA	6419	4612	0.225881	4.44089e-16	4.1216e-15	1.60377e-15	T
AAEL007080-RA	2711	1781	0.355062	4.44089e-16	4.1216e-15	1.60377e-15	T
AAEL008281-RA	155	33	1.98066	4.44089e-16	4.1216e-15	1.60377e-15	T
AAEL011664-RA	1057	589	0.592561	4.44089e-16	4.1216e-15	1.60377e-15	T
AAEL013002-RA	653	837	-0.60922	4.44089e-16	4.1216e-15	1.60377e-15	T
AAEL013359-RB	1870	1163	0.434112	4.44089e-16	4.1216e-15	1.60377e-15	T
AAEL006728-RA	1353	795	0.51606	5.55112e-16	5.12843e-15	1.99556e-15	T
AAEL009173-RA	155	286	-1.13482	5.55112e-16	5.12843e-15	1.99556e-15	T
AAEL011780-RA	1321	773	0.522015	5.55112e-16	5.12843e-15	1.99556e-15	T
AAEL013004-RA	80	188	-1.48374	5.55112e-16	5.12843e-15	1.99556e-15	T
AAEL013173-RA	1660	1014	0.46005	5.55112e-16	5.12843e-15	1.99556e-15	T
AAEL013776-RA	306	463	-0.848556	5.55112e-16	5.12843e-15	1.99556e-15	T
AAEL017134-RA	287	99	1.28448	5.55112e-16	5.12843e-15	1.99556e-15	T
AAEL001304-RA	732	372	0.725466	6.66134e-16	6.13407e-15	2.39e-15	T
AAEL004798-RA	2646	2770	-0.317148	6.66134e-16	6.13407e-15	2.39e-15	T
AAEL014084-RA	1391	823	0.506083	6.66134e-16	6.13407e-15	2.39e-15	T
AAEL005634-RA	1138	647	0.563588	7.77156e-16	7.14246e-15	2.7829e-15	T
AAEL006890-RA	6789	4907	0.217283	7.77156e-16	7.14246e-15	2.7829e-15	T
AAEL011287-RA	2385	1543	0.377176	7.77156e-16	7.14246e-15	2.7829e-15	T
AAEL001163-RA	396	162	1.03843	8.88178e-16	8.14428e-15	3.17221e-15	T
AAEL005482-RA	137	262	-1.18647	8.88178e-16	8.14428e-15	3.17221e-15	T
AAEL009585-RA	55	151	-1.70812	8.88178e-16	8.14428e-15	3.17221e-15	T
AAEL017395-RA	1927	1209	0.421467	8.88178e-16	8.14428e-15	3.17221e-15	T
AAEL003923-RA	1459	873	0.489851	9.99201e-16	9.14748e-15	3.56643e-15	T
AAEL000897-RA	166	39	1.83856	1.11022e-15	1.01442e-14	3.9499e-15	T
AAEL002996-RA	565	266	0.835749	1.11022e-15	1.01442e-14	3.9499e-15	T
AAEL006351-RA	393	557	-0.754223	1.11022e-15	1.01442e-14	3.9499e-15	T
AAEL012725-RA	1502	904	0.481415	1.11022e-15	1.01442e-14	3.9499e-15	T
AAEL013214-RA	464	634	-0.701433	1.11022e-15	1.01442e-14	3.9499e-15	T
AAEL001898-RA	4455	4436	-0.244909	1.22125e-15	1.11226e-14	4.33091e-15	T
AAEL009491-RA	494	222	0.902876	1.22125e-15	1.11226e-14	4.33091e-15	T
AAEL011111-RA	788	411	0.687982	1.22125e-15	1.11226e-14	4.33091e-15	T
AAEL011795-RA	336	494	-0.807125	1.22125e-15	1.11226e-14	4.33091e-15	T
AAEL012910-RA	503	675	-0.675404	1.22125e-15	1.11226e-14	4.33091e-15	T
AAEL002190-RA	744	925	-0.565226	1.33227e-15	1.21026e-14	4.71553e-15	T
AAEL013968-RA	1928	2085	-0.364018	1.33227e-15	1.21026e-14	4.71553e-15	T
AAEL014016-RA	529	244	0.865311	1.33227e-15	1.21026e-14	4.71553e-15	T
AAEL000546-RA	12	76	-2.91404	1.44329e-15	1.30901e-14	5.10194e-15	T
AAEL012429-RA	123	243	-1.23337	1.44329e-15	1.30901e-14	5.10194e-15	T
AAEL015306-RA	99	12	2.79332	1.55431e-15	1.40835e-14	5.49087e-15	T
AAEL005321-RA	252	398	-0.91042	1.66533e-15	1.50701e-14	5.87179e-15	T
AAEL012746-RA	3531	3584	-0.272569	1.66533e-15	1.50701e-14	5.87179e-15	T
AAEL013342-RA	640	817	-0.603339	1.66533e-15	1.50701e-14	5.87179e-15	T
AAEL004500-RB	814	995	-0.540743	1.77636e-15	1.6044e-14	6.25124e-15	T
AAEL004597-RA	260	407	-0.897592	1.77636e-15	1.6044e-14	6.25124e-15	T
AAEL008615-RA	889	480	0.638074	1.77636e-15	1.6044e-14	6.25124e-15	T
AAEL004409-RA	248	393	-0.915264	1.88738e-15	1.7025e-14	6.6377e-15	T
AAEL001913-RA	3886	3909	-0.259589	1.9984e-15	1.7992e-14	7.0058e-15	T
AAEL002390-RA	277	426	-0.872043	1.9984e-15	1.7992e-14	7.0058e-15	T
AAEL008672-RA	2943	1965	0.331683	1.9984e-15	1.7992e-14	7.0058e-15	T
AAEL013266-RA	106	220	-1.30451	1.9984e-15	1.7992e-14	7.0058e-15	T
AAEL017204-RA	2453	1600	0.3654	1.9984e-15	1.7992e-14	7.0058e-15	T
AAEL008398-RA	1441	1614	-0.414646	2.10942e-15	1.89433e-14	7.38093e-15	T
AAEL012987-RA	1883	1182	0.420728	2.10942e-15	1.89433e-14	7.38093e-15	T
AAEL017054-RA	2665	1758	0.349125	2.10942e-15	1.89433e-14	7.38093e-15	T
AAEL005763-RA	1110	632	0.561488	2.22045e-15	1.9915e-14	7.76447e-15	T
AAEL002101-RA	1881	1181	0.420416	2.33147e-15	2.08908e-14	8.14236e-15	T
AAEL017573-RA	169	299	-1.0742	2.33147e-15	2.08908e-14	8.14236e-15	T
AAEL004243-RA	989	549	0.598089	2.44249e-15	2.18579e-14	8.51929e-15	T
AAEL007705-RA	4926	4858	-0.231021	2.44249e-15	2.18579e-14	8.51929e-15	T
AAEL003542-RA	1028	576	0.584624	2.55351e-15	2.28082e-14	8.88404e-15	T
AAEL004104-RA	577	276	0.812828	2.55351e-15	2.28082e-14	8.88404e-15	T
AAEL013441-RA	62	159	-1.60976	2.55351e-15	2.28082e-14	8.88404e-15	T
AAEL014491-RB	1086	616	0.566947	2.55351e-15	2.28082e-14	8.88404e-15	T
AAEL003086-RA	510	234	0.872913	2.66454e-15	2.37548e-14	9.25861e-15	T
AAEL010229-RA	912	497	0.624713	2.66454e-15	2.37548e-14	9.25861e-15	T
AAEL003203-RB	445	194	0.946673	2.77556e-15	2.47134e-14	9.63224e-15	T
AAEL004743-RB	1136	651	0.552158	2.77556e-15	2.47134e-14	9.63224e-15	T
AAEL010125-RA	150	275	-1.12554	2.9976e-15	2.66653e-14	1.03963e-14	T
AAEL003901-RA	1207	701	0.532864	3.10862e-15	2.76355e-14	1.07745e-14	T
AAEL002182-RA	614	787	-0.6092	3.21965e-15	2.85955e-14	1.11453e-14	T
AAEL002968-RA	2431	1587	0.364173	3.21965e-15	2.85955e-14	1.11453e-14	T
AAEL008459-RA	751	390	0.694264	3.44169e-15	3.05388e-14	1.19065e-14	T
AAEL004179-RA	37	120	-1.94851	3.77476e-15	3.34732e-14	1.30505e-14	T
AAEL002381-RA	1201	698	0.531862	4.10783e-15	3.63924e-14	1.41843e-14	T
AAEL004881-RA	266	411	-0.878787	4.10783e-15	3.63924e-14	1.41843e-14	T
AAEL004733-RA	877	475	0.633574	4.21885e-15	3.73409e-14	1.45585e-14	T
AAEL000193-RA	1999	1271	0.402239	4.44089e-15	3.92693e-14	1.53056e-14	T
AAEL002209-RA	54	146	-1.68601	4.44089e-15	3.92693e-14	1.53056e-14	T
AAEL005749-RA	194	327	-1.00431	4.66294e-15	4.11941e-14	1.60608e-14	T
AAEL010668-RA	2558	1684	0.352049	4.77396e-15	4.21486e-14	1.64329e-14	T
AAEL001357-RA	2055	1313	0.395196	5.21805e-15	4.60406e-14	1.79504e-14	T
AAEL003119-RA	98	207	-1.32985	5.44009e-15	4.79699e-14	1.87025e-14	T
AAEL001372-RA	1229	719	0.522346	5.55112e-15	4.88879e-14	1.90486e-14	T
AAEL004338-RA	2320	2445	-0.326785	5.55112e-15	4.88879e-14	1.90486e-14	T
AAEL005837-RA	816	435	0.656478	5.55112e-15	4.88879e-14	1.90486e-14	T
AAEL001959-RA	1304	772	0.505196	5.77316e-15	5.07327e-14	1.97613e-14	T
AAEL009316-RB	50	0	NA	5.77316e-15	5.07327e-14	1.97613e-14	T
AAEL010024-RA	404	171	0.989284	5.77316e-15	5.07327e-14	1.97613e-14	T
AAEL010196-RA	57	1	5.58181	5.77316e-15	5.07327e-14	1.97613e-14	T
AAEL012689-RA	93	200	-1.35577	6.21725e-15	5.45505e-14	2.12682e-14	T
AAEL003505-RA	302	450	-0.826452	6.43929e-15	5.64461e-14	2.20004e-14	T
AAEL014275-RA	1688	1047	0.437978	6.43929e-15	5.64461e-14	2.20004e-14	T
AAEL013170-RA	1044	591	0.569816	6.66134e-15	5.83383e-14	2.2745e-14	T
AAEL012935-RA	4054	2817	0.274111	6.99441e-15	6.12173e-14	2.38674e-14	T
AAEL012593-RA	337	132	1.10114	7.10543e-15	6.21505e-14	2.42313e-14	T
AAEL007796-RA	52	142	-1.70038	7.21645e-15	6.30826e-14	2.45947e-14	T
AAEL001580-RA	665	336	0.733818	7.43849e-15	6.49834e-14	2.53358e-14	T
AAEL008319-RA	1049	595	0.566978	7.54952e-15	6.59125e-14	2.5698e-14	T
AAEL001920-RA	104	214	-1.2921	7.77156e-15	6.77883e-14	2.64212e-14	T
AAEL011078-RA	36	117	-1.95151	7.77156e-15	6.77883e-14	2.64212e-14	T
AAEL001387-RA	998	560	0.582538	7.88258e-15	6.86932e-14	2.67821e-14	T
AAEL009392-RA	3395	2317	0.300078	8.32667e-15	7.25185e-14	2.82736e-14	T
AAEL008853-RB	108	219	-1.27097	8.43769e-15	7.34402e-14	2.86329e-14	T
AAEL001412-RA	521	244	0.843327	8.54872e-15	7.43378e-14	2.8974e-14	T
AAEL008452-RA	59	152	-1.61636	8.54872e-15	7.43378e-14	2.8974e-14	T
AAEL004068-RA	1594	981	0.449251	8.88178e-15	7.71629e-14	3.00843e-14	T
AAEL000744-RA	398	554	-0.728193	9.32587e-15	8.09464e-14	3.15498e-14	T
AAEL007594-RA	588	755	-0.611736	9.32587e-15	8.09464e-14	3.15498e-14	T
AAEL004271-RA	42	126	-1.83604	1.03251e-14	8.95368e-14	3.49087e-14	T
AAEL008764-RA	67	163	-1.53371	1.06581e-14	9.23684e-14	3.60127e-14	T
AAEL002426-RA	964	538	0.590352	1.09912e-14	9.51674e-14	3.70926e-14	T
AAEL003903-RA	2095	1347	0.386125	1.09912e-14	9.51674e-14	3.70926e-14	T
AAEL011130-RA	14	77	-2.71051	1.12133e-14	9.70008e-14	3.78188e-14	T
AAEL012584-RA	5709	4098	0.227243	1.14353e-14	9.88611e-14	3.85441e-14	T
AAEL010590-RA	235	372	-0.913717	1.15463e-14	9.97599e-14	3.88945e-14	T
AAEL008709-RA	1137	658	0.537998	1.16573e-14	1.00658e-13	3.92445e-14	T
AAEL000406-RA	50	138	-1.71574	1.17684e-14	1.01554e-13	3.9594e-14	T
AAEL005929-RA	991	557	0.580132	1.22125e-14	1.05322e-13	4.10631e-14	T
AAEL002319-RA	1626	1006	0.441622	1.26565e-14	1.09052e-13	4.25044e-14	T
AAEL009475-RA	2589	1714	0.343953	1.26565e-14	1.09052e-13	4.25044e-14	T
AAEL003813-RA	579	282	0.786793	1.27676e-14	1.09908e-13	4.28512e-14	T
AAEL017113-RA	1219	716	0.516591	1.31006e-14	1.12707e-13	4.39423e-14	T
AAEL001257-RA	312	119	1.13951	1.38778e-14	1.1932e-13	4.65207e-14	T
AAEL006765-RA	258	89	1.28442	1.4766e-14	1.2688e-13	4.94679e-14	T
AAEL006559-RA	634	318	0.744381	1.4877e-14	1.27756e-13	4.98096e-14	T
AAEL011564-RB	128	25	2.10507	1.5099e-14	1.29584e-13	5.05223e-14	T
AAEL013998-RA	443	197	0.918036	1.53211e-14	1.3141e-13	5.12342e-14	T
AAEL011274-RA	943	525	0.593865	1.54321e-14	1.32282e-13	5.15741e-14	T
AAEL013327-RA	242	379	-0.898266	1.56541e-14	1.34104e-13	5.22845e-14	T
AAEL007135-RA	2006	2140	-0.344364	1.57652e-14	1.34973e-13	5.26234e-14	T
AAEL006451-RA	158	280	-1.07658	1.59872e-14	1.36791e-13	5.33323e-14	T
AAEL004886-RA	1492	1649	-0.395419	1.63203e-14	1.39557e-13	5.44105e-14	T
AAEL006422-RA	973	1142	-0.482126	1.64313e-14	1.40421e-13	5.47475e-14	T
AAEL003339-RA	32	109	-2.01926	1.65423e-14	1.41242e-13	5.50508e-14	T
AAEL013242-RA	819	441	0.64201	1.65423e-14	1.41242e-13	5.50508e-14	T
AAEL009125-RA	60	152	-1.59211	1.66533e-14	1.41975e-13	5.53201e-14	T
AAEL009990-RA	507	237	0.846023	1.66533e-14	1.41975e-13	5.53201e-14	T
AAEL011090-RA	1060	606	0.555599	1.66533e-14	1.41975e-13	5.53201e-14	T
AAEL005922-RA	483	222	0.870388	1.68754e-14	1.43695e-13	5.60239e-14	T
AAEL003803-RA	42	125	-1.82454	1.69864e-14	1.44553e-13	5.63585e-14	T
AAEL009839-RA	1028	584	0.564725	1.74305e-14	1.48243e-13	5.77972e-14	T
AAEL012631-RA	1582	1735	-0.384261	1.77636e-14	1.50985e-13	5.88662e-14	T
AAEL006443-RA	65	159	-1.54159	1.78746e-14	1.51837e-13	5.91985e-14	T
AAEL000499-RA	513	241	0.83885	1.80966e-14	1.53631e-13	5.98979e-14	T
AAEL001857-RA	176	47	1.65377	1.83187e-14	1.55423e-13	6.05964e-14	T
AAEL000825-RA	845	459	0.629382	1.85407e-14	1.57212e-13	6.12941e-14	T
AAEL009817-RA	416	181	0.949519	1.86517e-14	1.58059e-13	6.16242e-14	T
AAEL000175-RA	5606	5450	-0.21036	1.87628e-14	1.58905e-13	6.19538e-14	T
AAEL002102-RA	721	376	0.688191	1.90958e-14	1.61629e-13	6.30159e-14	T
AAEL014717-RA	1514	1669	-0.391694	1.93179e-14	1.6341e-13	6.37105e-14	T
AAEL006116-RA	1425	864	0.470783	1.95399e-14	1.65189e-13	6.44042e-14	T
AAEL017422-RA	116	227	-1.21964	2.04281e-14	1.72595e-13	6.72914e-14	T
AAEL017212-RA	2118	1368	0.379559	2.06501e-14	1.74367e-13	6.79822e-14	T
AAEL000973-RA	506	237	0.843175	2.09832e-14	1.7702e-13	6.89963e-14	T
AAEL013526-RA	93	197	-1.33397	2.09832e-14	1.7702e-13	6.89963e-14	T
AAEL004193-RA	162	284	-1.06097	2.13163e-14	1.79669e-13	7.00497e-14	T
AAEL008157-RA	23	93	-2.26667	2.20934e-14	1.86109e-13	7.25603e-14	T
AAEL006734-RA	543	704	-0.625698	2.25375e-14	1.89737e-13	7.39747e-14	T
AAEL013546-RA	1208	711	0.513624	2.35367e-14	1.98031e-13	7.72084e-14	T
AAEL013060-RA	1062	609	0.551194	2.42029e-14	2.03514e-13	7.93463e-14	T
AAEL010782-RA	3656	2525	0.282907	2.57572e-14	2.16455e-13	8.43917e-14	T
AAEL002799-RA	101	207	-1.28635	2.59792e-14	2.18191e-13	8.50687e-14	T
AAEL012819-RA	1700	1064	0.424961	2.78666e-14	2.33904e-13	9.11947e-14	T
AAEL007374-RA	875	481	0.612171	2.85327e-14	2.39353e-13	9.33192e-14	T
AAEL006201-RA	116	226	-1.21327	2.9865e-14	2.50381e-13	9.76186e-14	T
AAEL008687-RA	1912	1219	0.398309	2.9976e-14	2.51162e-13	9.79234e-14	T
AAEL004120-RA	589	291	0.766173	3.0087e-14	2.51943e-13	9.82279e-14	T
AAEL001861-RA	3103	2107	0.307398	3.14193e-14	2.62944e-13	1.02517e-13	T
AAEL001004-RA	3019	2044	0.3116	3.30846e-14	2.76635e-13	1.07823e-13	T
AAEL003365-RB	119	22	2.18431	3.30846e-14	2.76635e-13	1.07823e-13	T
AAEL007748-RA	71	166	-1.47637	3.38618e-14	2.82882e-13	1.1029e-13	T
AAEL009572-RA	2511	1663	0.343399	3.43059e-14	2.86423e-13	1.11671e-13	T
AAEL002720-RA	628	790	-0.582163	3.44169e-14	2.87095e-13	1.119e-13	T
AAEL009672-RA	1031	589	0.55663	3.44169e-14	2.87095e-13	1.119e-13	T
AAEL005544-RA	2398	1579	0.351745	3.53051e-14	2.94157e-13	1.14652e-13	T
AAEL007813-RA	2500	1655	0.344022	3.53051e-14	2.94157e-13	1.14652e-13	T
AAEL009524-RA	392	542	-0.718514	3.61933e-14	3.01291e-13	1.17468e-13	T
AAEL009479-RA	133	28	1.99685	3.63043e-14	3.02037e-13	1.17759e-13	T
AAEL006039-RA	585	289	0.766292	3.64153e-14	3.02783e-13	1.18049e-13	T
AAEL010937-RA	457	208	0.884535	3.85247e-14	3.20039e-13	1.24741e-13	T
AAEL012359-RA	9690	9094	-0.159494	3.85247e-14	3.20039e-13	1.24741e-13	T
AAEL003160-RA	1536	1685	-0.384646	3.9746e-14	3.29894e-13	1.28619e-13	T
AAEL009349-RA	569	279	0.777088	4.04121e-14	3.35226e-13	1.30698e-13	T
AAEL005395-RA	623	314	0.737392	4.05231e-14	3.3595e-13	1.3098e-13	T
AAEL005277-RA	3128	2128	0.304667	4.06342e-14	3.36673e-13	1.31262e-13	T
AAEL012835-RA	1223	1382	-0.427408	4.18554e-14	3.46588e-13	1.35128e-13	T
AAEL001204-RA	1786	1129	0.410611	4.21885e-14	3.4904e-13	1.36044e-13	T
AAEL013494-RA	388	166	0.973798	4.21885e-14	3.4904e-13	1.36044e-13	T
AAEL001731-RA	2233	1458	0.363917	4.39648e-14	3.63417e-13	1.41689e-13	T
AAEL005918-RA	989	561	0.566894	4.42979e-14	3.65849e-13	1.42596e-13	T
AAEL011355-RA	1433	874	0.462258	4.42979e-14	3.65849e-13	1.42596e-13	T
AAEL010499-RA	1294	775	0.488494	4.55191e-14	3.75606e-13	1.46442e-13	T
AAEL007810-RA	767	410	0.652527	4.87388e-14	4.01939e-13	1.56708e-13	T
AAEL014098-RA	761	406	0.655341	4.90719e-14	4.04449e-13	1.57687e-13	T
AAEL002851-RA	24492	22071	-0.100917	5.01821e-14	4.13359e-13	1.61161e-13	T
AAEL003424-RA	82	180	-1.38538	5.34017e-14	4.39623e-13	1.71401e-13	T
AAEL008370-RA	1744	1100	0.413821	5.52891e-14	4.54764e-13	1.77252e-13	T
AAEL011631-RA	302	116	1.12935	5.52891e-14	4.54764e-13	1.77252e-13	T
AAEL002477-RA	83	9	2.95404	5.83977e-14	4.79914e-13	1.87109e-13	T
AAEL002800-RA	1223	726	0.501308	5.93969e-14	4.87842e-13	1.902e-13	T
AAEL006684-RA	703	368	0.682744	6.02851e-14	4.94849e-13	1.92932e-13	T
AAEL010567-RA	112	219	-1.21851	6.08402e-14	4.99116e-13	1.94596e-13	T
AAEL005285-RA	89	189	-1.33758	6.23945e-14	5.1157e-13	1.99451e-13	T
AAEL001867-RA	11	68	-2.87911	6.31717e-14	5.17642e-13	2.01819e-13	T
AAEL009842-RA	248	381	-0.870526	6.41709e-14	5.25525e-13	2.04892e-13	T
AAEL010943-RA	58	146	-1.58292	6.91669e-14	5.66111e-13	2.20716e-13	T
AAEL005500-RA	880	488	0.599547	7.09433e-14	5.80314e-13	2.26253e-13	T
AAEL017468-RA	1398	1548	-0.398116	7.16094e-14	5.85424e-13	2.28246e-13	T
AAEL003927-RA	62	3	4.11816	7.18314e-14	5.869e-13	2.28821e-13	T
AAEL002165-RA	68	160	-1.48554	7.4829e-14	6.11039e-13	2.38232e-13	T
AAEL014329-RA	2530	1683	0.337027	7.60503e-14	6.20653e-13	2.41981e-13	T
AAEL009364-RA	1166	687	0.512111	7.66054e-14	6.24822e-13	2.43606e-13	T
AAEL013822-RA	676	351	0.694477	7.84928e-14	6.39847e-13	2.49464e-13	T
AAEL006973-RA	770	930	-0.523448	8.09353e-14	6.59377e-13	2.57079e-13	T
AAEL012078-RA	348	491	-0.747711	8.33777e-14	6.78885e-13	2.64684e-13	T
AAEL003133-RA	214	341	-0.923236	8.79297e-14	7.15536e-13	2.78974e-13	T
AAEL009126-RA	25	94	-2.16181	9.20375e-14	7.48533e-13	2.91839e-13	T
AAEL004154-RA	562	277	0.769609	9.29257e-14	7.55322e-13	2.94485e-13	T
AAEL013990-RA	133	29	1.94623	9.53682e-14	7.74729e-13	3.02052e-13	T
AAEL009411-RA	1079	627	0.532082	9.64784e-14	7.83298e-13	3.05393e-13	T
AAEL003291-RA	43	123	-1.76733	9.91429e-14	8.04469e-13	3.13647e-13	T
AAEL002261-RA	2353	1553	0.348368	1.02029e-13	8.27416e-13	3.22594e-13	T
AAEL004336-RA	754	404	0.649134	1.03251e-13	8.3684e-13	3.26268e-13	T
AAEL002979-RA	329	133	1.05559	1.07359e-13	8.69635e-13	3.39054e-13	T
AAEL006862-RA	660	817	-0.558945	1.08136e-13	8.75429e-13	3.41313e-13	T
AAEL008079-RA	5	53	-3.65707	1.12799e-13	9.12655e-13	3.55827e-13	T
AAEL005180-RA	438	199	0.887087	1.1291e-13	9.13031e-13	3.55973e-13	T
AAEL013738-RA	167	45	1.64078	1.15574e-13	9.34043e-13	3.64166e-13	T
AAEL004384-RA	384	166	0.958848	1.17795e-13	9.51173e-13	3.70738e-13	T
AAEL010509-RA	994	1151	-0.462645	1.17795e-13	9.51173e-13	3.70738e-13	T
AAEL014695-RA	2078	1350	0.371161	1.19571e-13	9.6469e-13	3.76114e-13	T
AAEL005476-RA	1802	1147	0.400658	1.19793e-13	9.6593e-13	3.76598e-13	T
AAEL001068-RA	52	136	-1.6381	1.24678e-13	1.00475e-12	3.91731e-13	T
AAEL013758-RA	72	6	3.33389	1.249e-13	1.00596e-12	3.92205e-13	T
AAEL010844-RA	531	258	0.790266	1.2701e-13	1.02237e-12	3.98602e-13	T
AAEL010405-RA	251	382	-0.856961	1.27343e-13	1.02447e-12	3.9942e-13	T
AAEL003467-RA	369	512	-0.723598	1.2923e-13	1.03906e-12	4.05109e-13	T
AAEL006248-RA	80	175	-1.38036	1.38889e-13	1.11609e-12	4.3514e-13	T
AAEL010951-RA	37	113	-1.8618	1.39555e-13	1.1208e-12	4.36979e-13	T
AAEL008503-RA	832	458	0.610161	1.42553e-13	1.14423e-12	4.46112e-13	T
AAEL003865-RA	563	279	0.761795	1.44884e-13	1.16228e-12	4.53151e-13	T
AAEL017032-RA	98	15	2.45674	1.50213e-13	1.20435e-12	4.69552e-13	T
AAEL012830-RA	858	476	0.598941	1.52101e-13	1.21879e-12	4.75182e-13	T
AAEL002317-RA	1274	767	0.480992	1.57763e-13	1.26344e-12	4.92592e-13	T
AAEL005808-RA	157	272	-1.04392	1.58207e-13	1.26628e-12	4.93699e-13	T
AAEL003003-RA	81	176	-1.37066	1.60205e-13	1.28155e-12	4.99652e-13	T
AAEL002890-RA	894	501	0.584389	1.64868e-13	1.31811e-12	5.13904e-13	T
AAEL008842-RA	438	200	0.879856	1.65867e-13	1.32534e-12	5.16726e-13	T
AAEL007624-RA	163	279	-1.02647	1.69198e-13	1.35119e-12	5.26805e-13	T
AAEL007462-RA	622	318	0.716813	1.71418e-13	1.36815e-12	5.33417e-13	T
AAEL008315-RA	175	293	-0.994621	1.8574e-13	1.48162e-12	5.77657e-13	T
AAEL003514-RA	2237	1471	0.353693	1.88849e-13	1.50557e-12	5.86994e-13	T
AAEL007638-RA	1551	967	0.430536	1.90958e-13	1.52153e-12	5.93216e-13	T
AAEL006499-RA	938	532	0.567086	1.94067e-13	1.54543e-12	6.02533e-13	T
AAEL001583-RA	3217	2209	0.291247	2.04725e-13	1.62939e-12	6.35266e-13	T
AAEL003551-RA	133	242	-1.11466	2.05613e-13	1.63553e-12	6.37663e-13	T
AAEL004678-RA	89	186	-1.3145	2.085e-13	1.65756e-12	6.46232e-13	T
AAEL005510-RA	796	435	0.620678	2.08611e-13	1.65751e-12	6.46232e-13	T
AAEL013112-RA	17	78	-2.44901	2.25264e-13	1.78883e-12	6.97429e-13	T
AAEL011867-RA	148	260	-1.06399	2.31148e-13	1.83452e-12	7.15245e-13	T
AAEL013067-RA	401	178	0.92065	2.31482e-13	1.83613e-12	7.15873e-13	T
AAEL007162-RA	886	1040	-0.48228	2.34479e-13	1.85887e-12	7.24737e-13	T
AAEL017494-RA	957	1110	-0.465044	2.46581e-13	1.95371e-12	7.61713e-13	T
AAEL006886-RA	15	74	-2.55364	2.47358e-13	1.95877e-12	7.63686e-13	T
AAEL012846-RA	97	196	-1.26587	2.50466e-13	1.98227e-12	7.72851e-13	T
AAEL003709-RA	457	213	0.850265	2.53464e-13	2.00488e-12	7.81663e-13	T
AAEL004814-RA	94	192	-1.28145	2.60125e-13	2.05642e-12	8.01757e-13	T
AAEL010403-RA	1537	1672	-0.372533	2.66231e-13	2.10351e-12	8.20119e-13	T
AAEL011061-RA	2150	1409	0.35859	2.76223e-13	2.18124e-12	8.50424e-13	T
AAEL001517-RA	85	180	-1.33354	2.77223e-13	2.18791e-12	8.53023e-13	T
AAEL003699-RA	25	92	-2.13078	2.79776e-13	2.20683e-12	8.604e-13	T
AAEL004436-RA	973	558	0.551099	2.91323e-13	2.29662e-12	8.95409e-13	T
AAEL004724-RA	8	59	-3.13372	2.92877e-13	2.30759e-12	8.99685e-13	T
AAEL002090-RA	1373	841	0.456079	2.93543e-13	2.31155e-12	9.01229e-13	T
AAEL005453-RA	1925	1243	0.379957	2.94875e-13	2.32075e-12	9.04815e-13	T
AAEL003361-RA	819	452	0.606465	2.95652e-13	2.32557e-12	9.06695e-13	T
AAEL002160-RA	3028	3067	-0.269538	3.12417e-13	2.45607e-12	9.57574e-13	T
AAEL006450-RA	494	237	0.808549	3.14415e-13	2.4704e-12	9.63163e-13	T
AAEL001099-RA	2869	1949	0.306739	3.19633e-13	2.51001e-12	9.78604e-13	T
AAEL000436-RA	1320	1462	-0.398481	3.33178e-13	2.61492e-12	1.01951e-12	T
AAEL006993-RC	357	495	-0.72258	3.49165e-13	2.73887e-12	1.06783e-12	T
AAEL000967-RA	282	413	-0.801522	3.51941e-13	2.75911e-12	1.07573e-12	T
AAEL007160-RA	3796	2656	0.26415	3.54161e-13	2.77498e-12	1.08191e-12	T
AAEL013105-RA	989	570	0.543933	3.54938e-13	2.77953e-12	1.08369e-12	T
AAEL003839-RA	641	333	0.693727	3.59712e-13	2.81536e-12	1.09765e-12	T
AAEL009287-RA	6782	4978	0.195069	3.67484e-13	2.87459e-12	1.12075e-12	T
AAEL008069-RA	160	273	-1.0219	3.74256e-13	2.92595e-12	1.14077e-12	T
AAEL003092-RA	526	673	-0.606619	3.85136e-13	3.00934e-12	1.17329e-12	T
AAEL004343-RA	50	1	5.39278	3.8558e-13	3.01115e-12	1.17399e-12	T
AAEL011990-RA	331	137	1.02158	3.93907e-13	3.07448e-12	1.19868e-12	T
AAEL013492-RA	274	104	1.14652	4.21663e-13	3.28929e-12	1.28243e-12	T
AAEL007436-RA	570	287	0.738836	4.39204e-13	3.42424e-12	1.33505e-12	T
AAEL009625-RA	388	527	-0.692822	4.74509e-13	3.69746e-12	1.44157e-12	T
AAEL008855-RA	118	221	-1.15633	4.80282e-13	3.74038e-12	1.4583e-12	T
AAEL005023-RA	326	460	-0.747837	4.95937e-13	3.86017e-12	1.50501e-12	T
AAEL011182-RA	1309	798	0.462929	5.06928e-13	3.94355e-12	1.53751e-12	T
AAEL017340-RA	465	608	-0.637916	5.23248e-13	4.06827e-12	1.58614e-12	T
AAEL006783-RA	2310	1533	0.34046	5.47895e-13	4.25756e-12	1.65994e-12	T
AAEL014249-RA	1314	802	0.461216	5.48783e-13	4.26212e-12	1.66172e-12	T
AAEL007532-RA	616	318	0.702828	5.65437e-13	4.38904e-12	1.7112e-12	T
AAEL010224-RA	116	218	-1.16128	5.75207e-13	4.46243e-12	1.73982e-12	T
AAEL005656-RA	1245	753	0.474349	5.85865e-13	4.54262e-12	1.77108e-12	T
AAEL002480-RA	1954	1269	0.371663	5.94857e-13	4.60982e-12	1.79728e-12	T
AAEL014408-RA	809	448	0.601566	6.04961e-13	4.68554e-12	1.8268e-12	T
AAEL005027-RA	838	468	0.589366	6.27942e-13	4.86088e-12	1.89516e-12	T
AAEL000626-RA	54	2	4.50381	6.30385e-13	4.87711e-12	1.90149e-12	T
AAEL014516-RA	0	33	NA	6.33493e-13	4.89848e-12	1.90982e-12	T
AAEL012035-RA	5721	4154	0.210691	6.53144e-13	5.04767e-12	1.96799e-12	T
AAEL002913-RA	1346	826	0.453389	6.66911e-13	5.15125e-12	2.00837e-12	T
AAEL008377-RA	962	554	0.545076	6.70242e-13	5.17415e-12	2.0173e-12	T
AAEL003018-RA	213	333	-0.895744	6.79345e-13	5.24157e-12	2.04359e-12	T
AAEL006968-RA	520	664	-0.603747	6.90448e-13	5.32432e-12	2.07585e-12	T
AAEL013826-RA	1158	692	0.491716	6.99107e-13	5.38816e-12	2.10074e-12	T
AAEL011884-RA	26	92	-2.0742	7.1243e-13	5.48785e-12	2.13961e-12	T
AAEL008274-RA	453	594	-0.642027	7.14984e-13	5.50452e-12	2.14611e-12	T
AAEL017521-RA	1925	1249	0.37301	7.38076e-13	5.67921e-12	2.21421e-12	T
AAEL008126-RA	1460	909	0.432541	7.68829e-13	5.91262e-12	2.30522e-12	T
AAEL006112-RA	555	279	0.741147	7.70051e-13	5.9188e-12	2.30763e-12	T
AAEL012298-RA	67	153	-1.44237	8.50542e-13	6.53392e-12	2.54745e-12	T
AAEL012460-RA	842	472	0.583958	8.54428e-13	6.5602e-12	2.5577e-12	T
AAEL008263-RA	505	247	0.780697	8.66085e-13	6.6461e-12	2.59119e-12	T
AAEL009124-RA	13	68	-2.6381	8.71081e-13	6.68081e-12	2.60472e-12	T
AAEL001511-RA	717	387	0.638564	8.85181e-13	6.78527e-12	2.64545e-12	T
AAEL010184-RA	4147	2935	0.247632	8.89955e-13	6.81816e-12	2.65827e-12	T
AAEL003931-RA	70	157	-1.41641	8.91509e-13	6.82637e-12	2.66147e-12	T
AAEL001416-RA	1518	952	0.422063	9.07385e-13	6.94417e-12	2.7074e-12	T
AAEL010422-RA	840	471	0.583587	9.36251e-13	7.16121e-12	2.79202e-12	T
AAEL009658-RC	79	169	-1.34817	9.44023e-13	7.21674e-12	2.81367e-12	T
AAEL005770-RA	149	39	1.68269	9.5568e-13	7.30191e-12	2.84688e-12	T
AAEL009340-RA	526	261	0.759938	1.0062e-12	7.68372e-12	2.99574e-12	T
AAEL012686-RA	35262	31317	-0.079907	1.01208e-12	7.72448e-12	3.01163e-12	T
AAEL001516-RA	153	41	1.64876	1.01519e-12	7.74403e-12	3.01925e-12	T
AAEL010680-RA	27	93	-2.03535	1.02818e-12	7.83888e-12	3.05623e-12	T
AAEL004039-RA	1430	889	0.434685	1.04061e-12	7.92941e-12	3.09019e-12	T
AAEL008485-RA	590	734	-0.56614	1.04072e-12	7.92598e-12	3.09019e-12	T
AAEL003733-RA	2175	1437	0.34688	1.05793e-12	8.0527e-12	3.13959e-12	T
AAEL010071-RA	1003	585	0.526738	1.13343e-12	8.62271e-12	3.36183e-12	T
AAEL010342-RA	891	507	0.562364	1.13931e-12	8.66281e-12	3.37746e-12	T
AAEL012355-RA	811	452	0.592304	1.16895e-12	8.88342e-12	3.46348e-12	T
AAEL000696-RA	259	383	-0.815468	1.16984e-12	8.88539e-12	3.46424e-12	T
AAEL013357-RA	269	394	-0.801665	1.20592e-12	9.15453e-12	3.56918e-12	T
AAEL008678-RA	606	314	0.697478	1.22835e-12	9.31977e-12	3.6336e-12	T
AAEL012217-RA	902	515	0.55748	1.24467e-12	9.43853e-12	3.6799e-12	T
AAEL003489-RA	1707	1092	0.393415	1.27032e-12	9.62785e-12	3.75371e-12	T
AAEL012980-RA	1811	1920	-0.335395	1.27387e-12	9.6496e-12	3.76219e-12	T
AAEL010234-RA	1377	852	0.441528	1.31084e-12	9.92433e-12	3.86931e-12	T
AAEL014381-RA	113	23	2.04554	1.33171e-12	1.0077e-11	3.92881e-12	T
AAEL006501-RA	456	217	0.820264	1.35247e-12	1.02286e-11	3.98793e-12	T
AAEL013644-RA	722	392	0.63007	1.36602e-12	1.03255e-11	4.02571e-12	T
AAEL008463-RA	543	273	0.740976	1.3699e-12	1.03493e-11	4.03501e-12	T
AAEL008589-RA	73	160	-1.38318	1.39688e-12	1.05475e-11	4.11227e-12	T
AAEL008599-RA	118	218	-1.13662	1.41576e-12	1.06843e-11	4.16561e-12	T
AAEL002363-RA	572	714	-0.570984	1.42486e-12	1.07473e-11	4.19016e-12	T
AAEL001760-RA	484	623	-0.6153	1.49003e-12	1.12328e-11	4.37947e-12	T
AAEL013406-RA	64	5	3.427	1.5119e-12	1.13916e-11	4.44138e-12	T
AAEL010555-RA	1467	918	0.425228	1.53255e-12	1.15411e-11	4.49965e-12	T
AAEL001680-RA	14	69	-2.55224	1.58951e-12	1.19636e-11	4.66438e-12	T
AAEL005062-RA	409	544	-0.662581	1.62659e-12	1.22362e-11	4.77066e-12	T
AAEL009905-RA	1180	712	0.477762	1.67288e-12	1.25778e-11	4.90383e-12	T
AAEL002756-RA	153	260	-1.01606	1.71552e-12	1.28915e-11	5.02613e-12	T
AAEL013183-RA	778	431	0.601007	1.73572e-12	1.30364e-11	5.08263e-12	T
AAEL002555-RA	283	112	1.08623	1.73683e-12	1.30378e-11	5.08318e-12	T
AAEL003317-RA	583	300	0.707458	1.74838e-12	1.31175e-11	5.11317e-12	T
AAEL000992-RA	20	80	-2.25108	1.74893e-12	1.31147e-11	5.11317e-12	T
AAEL013744-RA	1419	1545	-0.373808	1.79101e-12	1.34231e-11	5.23341e-12	T
AAEL010803-RA	649	344	0.664735	1.8453e-12	1.38226e-11	5.38919e-12	T
AAEL007034-RA	647	789	-0.537335	1.85019e-12	1.38519e-11	5.40059e-12	T
AAEL003634-RA	1788	1154	0.380628	1.86962e-12	1.399e-11	5.45441e-12	T
AAEL003050-RA	5	49	-3.54386	1.87728e-12	1.40361e-11	5.47097e-12	T
AAEL006535-RA	54	133	-1.55147	1.87728e-12	1.40361e-11	5.47097e-12	T
AAEL004709-RA	1556	984	0.410037	1.89881e-12	1.41859e-11	5.53081e-12	T
AAEL017529-RA	249	370	-0.822455	1.93912e-12	1.44793e-11	5.64522e-12	T
AAEL012750-RA	1597	1714	-0.353078	1.948e-12	1.4538e-11	5.66808e-12	T
AAEL009500-RA	789	439	0.594729	1.95621e-12	1.45916e-11	5.68898e-12	T
AAEL001101-RA	2240	1490	0.337111	1.96321e-12	1.4636e-11	5.70631e-12	T
AAEL013940-RA	1015	596	0.51702	1.98086e-12	1.47599e-11	5.75459e-12	T
AAEL005380-RA	4542	3249	0.232257	2.00673e-12	1.49447e-11	5.82666e-12	T
AAEL000726-RA	795	937	-0.488169	2.01894e-12	1.50278e-11	5.85756e-12	T
AAEL001462-RA	2742	1868	0.302659	2.0195e-12	1.5024e-11	5.85756e-12	T
AAEL013121-RC	52	2	4.44936	2.02627e-12	1.50664e-11	5.87412e-12	T
AAEL012671-RA	2403	2470	-0.29075	2.05336e-12	1.52598e-11	5.94952e-12	T
AAEL015682-RA	100	18	2.22286	2.07656e-12	1.54242e-11	6.01359e-12	T
AAEL003600-RA	2206	1465	0.339457	2.07845e-12	1.54301e-11	6.01589e-12	T
AAEL004014-RA	26	90	-2.04249	2.10965e-12	1.56535e-11	6.10298e-12	T
AAEL009561-RA	79	167	-1.331	2.12708e-12	1.57745e-11	6.15018e-12	T
AAEL009823-RA	534	673	-0.584842	2.12919e-12	1.57819e-11	6.15305e-12	T
AAEL014444-RA	556	283	0.723208	2.19369e-12	1.62515e-11	6.33614e-12	T
AAEL006135-RA	351	153	0.946864	2.22544e-12	1.64781e-11	6.42448e-12	T
AAEL011898-RA	340	469	-0.715128	2.28118e-12	1.68819e-11	6.58193e-12	T
AAEL004871-RA	542	274	0.733042	2.30593e-12	1.70562e-11	6.64988e-12	T
AAEL005378-RA	551	280	0.72555	2.38898e-12	1.76612e-11	6.88576e-12	T
AAEL006830-RA	3454	2412	0.266963	2.4335e-12	1.79809e-11	7.01041e-12	T
AAEL005610-RA	8246	7742	-0.160087	2.45259e-12	1.81125e-11	7.06173e-12	T
AAEL003148-RA	33	101	-1.86489	2.54174e-12	1.87611e-11	7.3146e-12	T
AAEL008088-RA	546	277	0.72794	2.60025e-12	1.9183e-11	7.47907e-12	T
AAEL002195-RA	883	505	0.555055	2.60381e-12	1.91992e-11	7.48539e-12	T
AAEL005120-RA	3	43	-4.09238	2.69551e-12	1.9865e-11	7.74498e-12	T
AAEL013134-RA	1776	1148	0.378434	2.90068e-12	2.13659e-11	8.33014e-12	T
AAEL001447-RA	883	1022	-0.461985	2.91078e-12	2.14291e-11	8.3548e-12	T
AAEL000663-RA	199	66	1.34116	2.92444e-12	2.15184e-11	8.38622e-12	T
AAEL009856-RA	11	62	-2.74584	2.92477e-12	2.15097e-11	8.38622e-12	T
AAEL002853-RA	39	110	-1.74703	2.93976e-12	2.16031e-11	8.42043e-12	T
AAEL012248-RA	39	110	-1.74703	2.93976e-12	2.16031e-11	8.42043e-12	T
AAEL017162-RA	41	113	-1.7137	2.97451e-12	2.18414e-11	8.51554e-12	T
AAEL001746-RA	1189	1320	-0.401864	3.11506e-12	2.28616e-11	8.9133e-12	T
AAEL000229-RA	473	608	-0.613306	3.18279e-12	2.33465e-11	9.10235e-12	T
AAEL013110-RA	522	262	0.743408	3.20444e-12	2.34931e-11	9.15951e-12	T
AAEL000902-RA	2030	1337	0.351405	3.27527e-12	2.4e-11	9.35713e-12	T
AAEL002771-RA	1996	1312	0.354269	3.41405e-12	2.50039e-11	9.74855e-12	T
AAEL000750-RA	1350	838	0.436862	3.52973e-12	2.58378e-11	1.00737e-11	T
AAEL011657-RA	3027	3041	-0.257732	3.5536e-12	2.5999e-11	1.01365e-11	T
AAEL007500-RA	38	108	-1.75804	3.71569e-12	2.71709e-11	1.05934e-11	T
AAEL006888-RA	58	137	-1.49113	3.91442e-12	2.86093e-11	1.11542e-11	T
AAEL007480-RA	726	399	0.612506	4.19142e-12	3.0618e-11	1.19374e-11	T
AAEL010652-RA	652	349	0.65057	4.2405e-12	3.09604e-11	1.20709e-11	T
AAEL007245-RA	1936	1269	0.358312	4.28768e-12	3.12888e-11	1.21989e-11	T
AAEL009212-RC	613	323	0.673278	4.36085e-12	3.18063e-11	1.24007e-11	T
AAEL007271-RA	300	124	1.02355	4.50606e-12	3.28485e-11	1.2807e-11	T
AAEL001742-RA	2369	1593	0.321457	4.51372e-12	3.28874e-11	1.28221e-11	T
AAEL009311-RA	1432	899	0.420563	4.65372e-12	3.38899e-11	1.3201e-11	T
AAEL008354-RA	59	138	-1.47696	4.65428e-12	3.38678e-11	1.3201e-11	T
AAEL010946-RA	59	138	-1.47696	4.65428e-12	3.38678e-11	1.3201e-11	T
AAEL005100-RA	288	117	1.04849	4.67715e-12	3.4008e-11	1.32591e-11	T
AAEL012416-RA	452	218	0.800919	4.67959e-12	3.40082e-11	1.32592e-11	T
AAEL002843-RA	1403	878	0.425147	4.7008e-12	3.41448e-11	1.33124e-11	T
AAEL003184-RB	21	80	-2.18069	4.75064e-12	3.44891e-11	1.34467e-11	T
AAEL002601-RA	225	81	1.22286	4.78939e-12	3.47526e-11	1.35494e-11	T
AAEL001436-RA	1185	721	0.465741	4.81037e-12	3.48869e-11	1.36017e-11	T
AAEL000171-RA	1634	1047	0.391071	4.99945e-12	3.62396e-11	1.41291e-11	T
AAEL005904-RA	1109	667	0.482425	5.02987e-12	3.64414e-11	1.42078e-11	T
AAEL000467-RA	409	191	0.847453	5.10347e-12	3.69557e-11	1.44083e-11	T
AAEL015084-RA	98	18	2.19371	5.12423e-12	3.70871e-11	1.44595e-11	T
AAEL008159-RA	255	373	-0.799754	5.25568e-12	3.8019e-11	1.48229e-11	T
AAEL002014-RA	1509	956	0.407435	5.43399e-12	3.92887e-11	1.53179e-11	T
AAEL002377-RA	1330	826	0.436137	5.47951e-12	3.95976e-11	1.54383e-11	T
AAEL004407-RA	3	42	-4.05843	5.59353e-12	4.04009e-11	1.57515e-11	T
AAEL002145-RA	1667	1072	0.385874	5.63227e-12	4.06599e-11	1.58525e-11	T
AAEL001121-RA	495	628	-0.594411	5.70832e-12	4.11879e-11	1.60584e-11	T
AAEL002063-RA	74	9	2.78845	5.78193e-12	4.16977e-11	1.62572e-11	T
AAEL006632-RB	294	121	1.02973	5.79425e-12	4.17653e-11	1.62835e-11	T
AAEL002487-RA	992	585	0.510828	5.98799e-12	4.31398e-11	1.68194e-11	T
AAEL010015-RA	662	357	0.639832	5.99554e-12	4.31721e-11	1.6832e-11	T
AAEL011738-RA	406	535	-0.649134	6.07137e-12	4.36959e-11	1.70362e-11	T
AAEL007280-RA	502	251	0.748925	6.08613e-12	4.37799e-11	1.70689e-11	T
AAEL006829-RA	954	1087	-0.439366	6.23646e-12	4.48384e-11	1.74816e-11	T
AAEL011421-RA	203	314	-0.88036	6.26288e-12	4.50055e-11	1.75468e-11	T
AAEL007239-RA	477	235	0.770253	6.46549e-12	4.64379e-11	1.81052e-11	T
AAEL007563-RA	2600	1771	0.302872	7.22344e-12	5.18555e-11	2.02174e-11	T
AAEL003555-RA	1383	866	0.424287	7.28073e-12	5.22402e-11	2.03674e-11	T
AAEL010219-RA	130	228	-1.0616	7.33891e-12	5.26309e-11	2.05198e-11	T
AAEL011847-RA	826	470	0.562406	7.45559e-12	5.34406e-11	2.08355e-11	T
AAEL012171-RA	2121	1411	0.336951	7.67164e-12	5.49613e-11	2.14237e-11	T
AAEL006899-RA	117	212	-1.10863	7.67442e-12	5.49533e-11	2.14237e-11	T
AAEL013491-RA	187	295	-0.908752	7.67775e-12	5.49493e-11	2.14237e-11	T
AAEL001570-RA	302	423	-0.737184	7.7427e-12	5.53861e-11	2.1594e-11	T
AAEL017558-RA	1055	1184	-0.417501	7.78755e-12	5.56788e-11	2.17081e-11	T
AAEL006362-RA	1886	1236	0.358576	7.80753e-12	5.57935e-11	2.17528e-11	T
AAEL011663-RA	1859	1216	0.361308	7.84672e-12	5.60452e-11	2.18509e-11	T
AAEL001141-RA	2047	2126	-0.305706	7.85538e-12	5.60787e-11	2.1864e-11	T
AAEL001375-RA	4139	4046	-0.218289	7.9875e-12	5.69931e-11	2.22205e-11	T
AAEL009102-RA	953	559	0.518553	8.14937e-12	5.81187e-11	2.26594e-11	T
AAEL012867-RA	120	28	1.84846	8.24563e-12	5.87756e-11	2.29155e-11	T
AAEL011016-RA	360	485	-0.681063	8.25906e-12	5.88416e-11	2.29412e-11	T
AAEL005349-RA	127	224	-1.06975	8.29903e-12	5.90966e-11	2.30345e-11	T
AAEL004387-RA	255	99	1.11392	8.30602e-12	5.91166e-11	2.30345e-11	T
AAEL009181-RA	71	153	-1.35872	8.30835e-12	5.91035e-11	2.30345e-11	T
AAEL002883-RA	74	157	-1.33624	8.30935e-12	5.90808e-11	2.30345e-11	T
AAEL002714-RA	626	334	0.655239	8.34954e-12	5.93367e-11	2.31343e-11	T
AAEL006806-RA	707	841	-0.501471	8.52707e-12	6.05679e-11	2.36143e-11	T
AAEL013675-RA	2841	1956	0.287417	9.29978e-12	6.60233e-11	2.57412e-11	T
AAEL007360-RA	444	215	0.795148	9.68547e-12	6.8727e-11	2.67953e-11	T
AAEL007807-RA	38	106	-1.73107	9.89608e-12	7.01862e-11	2.73643e-11	T
AAEL007995-RA	40	109	-1.69733	9.93605e-12	7.04344e-11	2.7461e-11	T
AAEL001496-RA	1430	902	0.413741	9.95992e-12	7.05682e-11	2.75132e-11	T
AAEL006171-RA	728	861	-0.49315	1.01056e-11	7.15643e-11	2.79016e-11	T
AAEL011777-RA	316	437	-0.718784	1.02485e-11	7.25399e-11	2.82819e-11	T
AAEL013131-RA	2318	1561	0.319335	1.02761e-11	7.26991e-11	2.8344e-11	T
AAEL006395-RA	1705	1104	0.375956	1.04855e-11	7.41434e-11	2.89071e-11	T
[truncated: 16,761 more rows]
