# Supplementary material for: Strain Variation in the Transcriptome of the Dengue Fever Vector, Aedes aegypti
Source: G3 (Bethesda). 2012 Jan 1;2(1):103–14. doi: 10.1534/g3.111.001107 (PMC3276191; doi:10.1534/g3.111.001107)
Supplement: Supporting Information [file supp_2.1.103_TableS7.xlsx]

## Sheet: Sheet1
Table S7. Strain-signature. List of transcripts differentially accumulated (UP=increased; DOWN=decreased) at 5 hPBM.
LTV-up	CTM-up	Rex-D up	LTV-down	CTM-down	Rex-D down	all three UP	downs all three
AAEL000005-RB	AAEL000002-RA	AAEL000100-RA	AAEL000024-RA	AAEL000073-RA	AAEL000016-RA	AAEL000006-RA	AAEL000019-RA
AAEL000057-RA	AAEL000014-RA	AAEL000111-RA	AAEL000138-RA	AAEL000102-RB	AAEL000068-RA	AAEL000015-RA	AAEL000028-RA
AAEL000090-RA	AAEL000034-RA	AAEL000170-RA	AAEL000249-RA	AAEL000124-RA	AAEL000161-RA	AAEL000025-RA	AAEL000037-RA
AAEL000157-RA	AAEL000046-RA	AAEL000484-RA	AAEL000316-RA	AAEL000186-RA	AAEL000166-RA	AAEL000033-RA	AAEL000074-RA
AAEL000174-RA	AAEL000050-RA	AAEL000505-RA	AAEL000319-RA	AAEL000191-RA	AAEL000256-RA	AAEL000053-RA	AAEL000175-RA
AAEL000178-RA	AAEL000103-RA	AAEL000638-RA	AAEL000563-RA	AAEL000206-RA	AAEL000271-RB	AAEL000077-RA	AAEL000194-RA
AAEL000214-RA	AAEL000122-RA	AAEL000692-RA	AAEL000564-RB	AAEL000219-RA	AAEL000308-RA	AAEL000079-RA	AAEL000200-RA
AAEL000226-RA	AAEL000143-RA	AAEL000745-RA	AAEL000610-RA	AAEL000221-RA	AAEL000320-RA	AAEL000080-RA	AAEL000211-RA
AAEL000231-RA	AAEL000163-RA	AAEL000765-RA	AAEL000656-RA	AAEL000233-RB	AAEL000378-RA	AAEL000084-RA	AAEL000239-RA
AAEL000235-RA	AAEL000187-RA	AAEL000995-RA	AAEL000753-RA	AAEL000252-RA	AAEL000543-RA	AAEL000088-RA	AAEL000269-RA
AAEL000240-RA	AAEL000257-RB	AAEL001089-RA	AAEL000851-RA	AAEL000265-RA	AAEL000571-RA	AAEL000091-RA	AAEL000277-RA
AAEL000255-RA	AAEL000258-RB	AAEL001195-RA	AAEL000909-RA	AAEL000279-RA	AAEL000621-RA	AAEL000092-RA	AAEL000288-RA
AAEL000270-RA	AAEL000259-RA	AAEL001293-RB	AAEL001046-RA	AAEL000312-RA	AAEL000671-RA	AAEL000093-RA	AAEL000294-RA
AAEL000299-RA	AAEL000278-RA	AAEL001396-RA	AAEL001128-RA	AAEL000321-RA	AAEL000683-RA	AAEL000099-RA	AAEL000310-RA
AAEL000300-RA	AAEL000290-RA	AAEL001429-RA	AAEL001174-RA	AAEL000330-RA	AAEL000712-RA	AAEL000105-RA	AAEL000311-RA
AAEL000365-RA	AAEL000297-RA	AAEL001491-RA	AAEL001210-RA	AAEL000347-RA	AAEL000850-RA	AAEL000109-RA	AAEL000314-RA
AAEL000370-RA	AAEL000305-RA	AAEL001611-RA	AAEL001241-RA	AAEL000385-RA	AAEL000898-RA	AAEL000126-RA	AAEL000331-RA
AAEL000393-RA	AAEL000322-RA	AAEL001705-RA	AAEL001287-RA	AAEL000411-RA	AAEL000954-RA	AAEL000140-RA	AAEL000339-RA
AAEL000399-RA	AAEL000325-RA	AAEL001717-RA	AAEL001402-RA	AAEL000438-RA	AAEL000955-RA	AAEL000149-RA	AAEL000406-RA
AAEL000400-RA	AAEL000338-RA	AAEL001929-RA	AAEL001531-RA	AAEL000458-RA	AAEL001062-RA	AAEL000154-RA	AAEL000516-RA
AAEL000422-RA	AAEL000343-RB	AAEL001974-RA	AAEL001532-RA	AAEL000464-RA	AAEL001084-RA	AAEL000171-RA	AAEL000530-RA
AAEL000428-RA	AAEL000371-RA	AAEL002176-RA	AAEL001536-RA	AAEL000472-RA	AAEL001110-RA	AAEL000172-RA	AAEL000536-RA
AAEL000430-RA	AAEL000381-RA	AAEL002221-RA	AAEL001646-RA	AAEL000486-RB	AAEL001127-RA	AAEL000173-RA	AAEL000545-RA
AAEL000459-RA	AAEL000397-RA	AAEL002227-RA	AAEL001677-RA	AAEL000519-RA	AAEL001167-RA	AAEL000185-RA	AAEL000546-RA
AAEL000478-RA	AAEL000450-RA	AAEL002568-RA	AAEL001683-RA	AAEL000520-RA	AAEL001203-RA	AAEL000193-RA	AAEL000560-RA
AAEL000487-RA	AAEL000485-RA	AAEL002592-RA	AAEL001745-RA	AAEL000541-RB	AAEL001300-RA	AAEL000199-RA	AAEL000567-RA
AAEL000493-RA	AAEL000495-RA	AAEL002601-RA	AAEL001817-RA	AAEL000595-RA	AAEL001337-RA	AAEL000207-RA	AAEL000581-RA
AAEL000503-RA	AAEL000502-RA	AAEL002772-RA	AAEL001840-RA	AAEL000598-RA	AAEL001338-RA	AAEL000208-RA	AAEL000596-RA
AAEL000510-RA	AAEL000512-RA	AAEL002824-RA	AAEL001877-RA	AAEL000607-RA	AAEL001368-RA	AAEL000212-RA	AAEL000609-RA
AAEL000550-RA	AAEL000532-RA	AAEL003136-RA	AAEL001878-RA	AAEL000611-RA	AAEL001403-RA	AAEL000213-RA	AAEL000639-RA
AAEL000566-RA	AAEL000539-RA	AAEL003142-RA	AAEL001921-RA	AAEL000667-RB	AAEL001434-RA	AAEL000217-RA	AAEL000642-RA
AAEL000622-RA	AAEL000561-RA	AAEL003521-RA	AAEL001960-RB	AAEL000689-RA	AAEL001584-RA	AAEL000218-RA	AAEL000644-RA
AAEL000635-RB	AAEL000570-RA	AAEL003694-RA	AAEL002022-RA	AAEL000705-RA	AAEL001658-RA	AAEL000223-RA	AAEL000647-RA
AAEL000659-RA	AAEL000575-RA	AAEL003723-RA	AAEL002231-RA	AAEL000723-RA	AAEL002077-RA	AAEL000246-RA	AAEL000650-RA
AAEL000673-RA	AAEL000585-RA	AAEL003775-RA	AAEL002376-RA	AAEL000752-RA	AAEL002163-RA	AAEL000260-RA	AAEL000669-RA
AAEL000674-RA	AAEL000587-RA	AAEL003802-RA	AAEL002447-RA	AAEL000762-RA	AAEL002173-RA	AAEL000264-RA	AAEL000690-RA
AAEL000709-RB	AAEL000590-RA	AAEL003921-RA	AAEL002481-RA	AAEL000778-RA	AAEL002203-RA	AAEL000276-RA	AAEL000718-RA
AAEL000737-RA	AAEL000602-RA	AAEL003989-RA	AAEL002549-RA	AAEL000809-RA	AAEL002305-RA	AAEL000293-RA	AAEL000780-RA
AAEL000755-RA	AAEL000605-RA	AAEL004036-RA	AAEL002564-RA	AAEL000817-RA	AAEL002332-RA	AAEL000295-RA	AAEL000838-RA
AAEL000759-RA	AAEL000625-RA	AAEL004161-RA	AAEL002620-RA	AAEL000820-RA	AAEL002373-RA	AAEL000296-RA	AAEL000842-RA
AAEL000767-RA	AAEL000649-RA	AAEL004304-RA	AAEL002640-RA	AAEL000840-RA	AAEL002546-RA	AAEL000332-RA	AAEL000886-RA
AAEL000768-RA	AAEL000719-RA	AAEL004450-RB	AAEL002665-RA	AAEL000856-RA	AAEL002684-RA	AAEL000335-RA	AAEL000905-RA
AAEL000772-RA	AAEL000720-RA	AAEL004710-RA	AAEL002764-RA	AAEL000879-RA	AAEL002687-RA	AAEL000354-RA	AAEL000910-RA
AAEL000782-RA	AAEL000727-RA	AAEL004755-RA	AAEL002765-RA	AAEL000893-RA	AAEL002692-RA	AAEL000368-RA	AAEL000915-RA
AAEL000819-RA	AAEL000728-RA	AAEL005101-RA	AAEL002781-RB	AAEL000960-RA	AAEL002724-RA	AAEL000383-RA	AAEL000948-RA
AAEL000848-RA	AAEL000731-RA	AAEL005108-RA	AAEL002972-RA	AAEL000962-RA	AAEL002777-RA	AAEL000401-RA	AAEL000950-RA
AAEL000883-RB	AAEL000735-RA	AAEL005147-RA	AAEL002982-RA	AAEL000988-RA	AAEL002858-RA	AAEL000402-RA	AAEL000951-RA
AAEL000889-RA	AAEL000738-RA	AAEL005203-RA	AAEL003041-RA	AAEL001061-RC	AAEL002871-RA	AAEL000410-RA	AAEL000957-RA
AAEL000927-RA	AAEL000743-RA	AAEL005499-RA	AAEL003049-RA	AAEL001067-RA	AAEL002875-RA	AAEL000412-RA	AAEL000987-RA
AAEL000938-RA	AAEL000770-RA	AAEL005534-RA	AAEL003082-RA	AAEL001095-RA	AAEL002885-RA	AAEL000415-RA	AAEL000992-RA
AAEL000945-RA	AAEL000836-RA	AAEL005835-RA	AAEL003107-RA	AAEL001109-RA	AAEL002904-RA	AAEL000416-RA	AAEL001002-RA
AAEL000965-RA	AAEL000867-RA	AAEL006027-RA	AAEL003114-RA	AAEL001145-RA	AAEL003003-RA	AAEL000417-RA	AAEL001015-RA
AAEL000985-RA	AAEL000895-RA	AAEL006065-RA	AAEL003216-RA	AAEL001208-RA	AAEL003051-RA	AAEL000423-RA	AAEL001031-RA
AAEL001014-RA	AAEL000904-RA	AAEL006079-RA	AAEL003299-RA	AAEL001217-RA	AAEL003063-RA	AAEL000427-RA	AAEL001047-RA
AAEL001019-RA	AAEL000932-RA	AAEL006106-RA	AAEL003423-RA	AAEL001228-RA	AAEL003064-RA	AAEL000433-RA	AAEL001077-RA
AAEL001032-RA	AAEL000936-RA	AAEL006172-RA	AAEL003430-RA	AAEL001230-RA	AAEL003093-RA	AAEL000435-RA	AAEL001082-RA
AAEL001112-RA	AAEL000939-RA	AAEL006520-RB	AAEL003448-RA	AAEL001283-RA	AAEL003169-RA	AAEL000442-RA	AAEL001087-RA
AAEL001144-RA	AAEL000940-RA	AAEL006808-RA	AAEL003568-RA	AAEL001320-RA	AAEL003227-RA	AAEL000444-RA	AAEL001098-RA
AAEL001155-RA	AAEL000958-RA	AAEL006859-RA	AAEL003575-RA	AAEL001328-RA	AAEL003247-RA	AAEL000446-RA	AAEL001113-RA
AAEL001166-RA	AAEL000974-RA	AAEL007225-RA	AAEL003601-RA	AAEL001343-RA	AAEL003278-RA	AAEL000451-RA	AAEL001122-RA
AAEL001169-RA	AAEL000978-RA	AAEL007284-RA	AAEL003614-RA	AAEL001367-RA	AAEL003333-RA	AAEL000471-RA	AAEL001143-RA
AAEL001190-RA	AAEL000983-RA	AAEL007441-RA	AAEL003674-RA	AAEL001411-RA	AAEL003387-RA	AAEL000483-RA	AAEL001149-RA
AAEL001207-RA	AAEL000983-RD	AAEL007471-RA	AAEL003707-RA	AAEL001435-RA	AAEL003475-RA	AAEL000499-RA	AAEL001159-RA
AAEL001238-RA	AAEL000990-RA	AAEL007474-RA	AAEL003807-RA	AAEL001458-RA	AAEL003498-RA	AAEL000500-RA	AAEL001184-RA
AAEL001239-RA	AAEL001001-RA	AAEL007587-RA	AAEL003977-RA	AAEL001498-RA	AAEL003622-RA	AAEL000509-RA	AAEL001206-RA
AAEL001240-RA	AAEL001056-RA	AAEL007591-RA	AAEL004114-RA	AAEL001538-RA	AAEL003676-RA	AAEL000551-RA	AAEL001209-RA
AAEL001253-RA	AAEL001061-RA	AAEL007617-RA	AAEL004119-RA	AAEL001539-RA	AAEL003766-RA	AAEL000558-RA	AAEL001232-RA
AAEL001260-RA	AAEL001066-RA	AAEL007721-RA	AAEL004201-RA	AAEL001564-RA	AAEL003854-RA	AAEL000559-RA	AAEL001259-RA
AAEL001270-RA	AAEL001071-RA	AAEL008279-RA	AAEL004225-RA	AAEL001568-RA	AAEL003891-RA	AAEL000565-RA	AAEL001261-RA
AAEL001282-RA	AAEL001073-RA	AAEL008343-RA	AAEL004239-RA	AAEL001596-RA	AAEL003910-RA	AAEL000572-RA	AAEL001267-RA
AAEL001297-RA	AAEL001090-RA	AAEL008471-RA	AAEL004319-RA	AAEL001613-RA	AAEL003956-RA	AAEL000574-RA	AAEL001269-RA
AAEL001329-RA	AAEL001108-RA	AAEL008532-RA	AAEL004466-RA	AAEL001642-RB	AAEL003965-RA	AAEL000577-RA	AAEL001289-RA
AAEL001336-RA	AAEL001119-RA	AAEL008743-RA	AAEL004581-RA	AAEL001644-RA	AAEL003971-RA	AAEL000583-RA	AAEL001295-RA
AAEL001389-RA	AAEL001120-RA	AAEL008798-RA	AAEL004674-RA	AAEL001659-RA	AAEL004032-RA	AAEL000591-RA	AAEL001299-RA
AAEL001395-RA	AAEL001131-RA	AAEL009291-RA	AAEL004715-RA	AAEL001687-RA	AAEL004047-RA	AAEL000604-RA	AAEL001305-RA
AAEL001425-RA	AAEL001132-RA	AAEL009331-RA	AAEL004803-RA	AAEL001696-RA	AAEL004066-RA	AAEL000634-RA	AAEL001323-RA
AAEL001439-RA	AAEL001154-RA	AAEL009502-RA	AAEL004826-RA	AAEL001747-RA	AAEL004155-RA	AAEL000672-RA	AAEL001341-RA
AAEL001480-RA	AAEL001170-RA	AAEL009509-RA	AAEL004836-RA	AAEL001751-RA	AAEL004195-RA	AAEL000677-RA	AAEL001353-RA
AAEL001495-RB	AAEL001193-RA	AAEL009535-RA	AAEL004845-RA	AAEL001754-RA	AAEL004214-RA	AAEL000682-RA	AAEL001390-RA
AAEL001515-RA	AAEL001201-RA	AAEL009648-RA	AAEL004860-RA	AAEL001757-RA	AAEL004246-RA	AAEL000685-RA	AAEL001447-RA
AAEL001516-RB	AAEL001233-RA	AAEL009833-RA	AAEL004941-RA	AAEL001782-RA	AAEL004271-RA	AAEL000698-RA	AAEL001457-RA
AAEL001601-RA	AAEL001242-RA	AAEL010127-RA	AAEL004979-RA	AAEL001821-RA	AAEL004299-RA	AAEL000703-RA	AAEL001471-RA
AAEL001719-RA	AAEL001245-RA	AAEL010149-RA	AAEL004988-RA	AAEL001835-RA	AAEL004366-RA	AAEL000707-RA	AAEL001479-RA
AAEL001720-RA	AAEL001276-RA	AAEL010181-RA	AAEL005044-RA	AAEL001838-RA	AAEL004415-RA	AAEL000708-RA	AAEL001490-RA
AAEL001752-RB	AAEL001301-RA	AAEL010196-RA	AAEL005056-RA	AAEL001855-RA	AAEL004418-RA	AAEL000730-RA	AAEL001499-RA
AAEL001910-RA	AAEL001377-RA	AAEL010235-RA	AAEL005178-RA	AAEL001874-RA	AAEL004463-RA	AAEL000739-RA	AAEL001503-RA
AAEL001915-RA	AAEL001383-RA	AAEL010288-RA	AAEL005269-RC	AAEL001881-RA	AAEL004532-RA	AAEL000746-RA	AAEL001504-RA
AAEL001919-RA	AAEL001385-RA	AAEL010334-RA	AAEL005314-RA	AAEL001905-RA	AAEL004613-RA	AAEL000750-RA	AAEL001517-RA
AAEL001919-RB	AAEL001386-RA	AAEL010630-RA	AAEL005318-RA	AAEL001937-RA	AAEL004621-RA	AAEL000763-RA	AAEL001521-RA
AAEL001958-RA	AAEL001400-RA	AAEL010882-RA	AAEL005334-RA	AAEL001940-RA	AAEL004646-RA	AAEL000769-RA	AAEL001548-RA
AAEL001977-RA	AAEL001411-RB	AAEL011072-RA	AAEL005392-RA	AAEL001950-RA	AAEL004673-RA	AAEL000774-RA	AAEL001592-RA
AAEL001982-RA	AAEL001413-RA	AAEL011113-RA	AAEL005451-RA	AAEL001952-RA	AAEL004681-RA	AAEL000776-RA	AAEL001594-RA
AAEL002019-RA	AAEL001419-RA	AAEL011117-RA	AAEL005463-RA	AAEL002011-RA	AAEL004685-RA	AAEL000784-RA	AAEL001668-RA
AAEL002059-RA	AAEL001484-RB	AAEL011144-RA	AAEL005530-RA	AAEL002112-RA	AAEL004719-RA	AAEL000785-RA	AAEL001673-RA
AAEL002098-RA	AAEL001485-RA	AAEL011156-RA	AAEL005559-RA	AAEL002118-RA	AAEL004786-RA	AAEL000786-RA	AAEL001680-RA
AAEL002114-RA	AAEL001500-RA	AAEL011564-RB	AAEL005583-RA	AAEL002119-RA	AAEL004965-RA	AAEL000787-RA	AAEL001703-RA
AAEL002116-RA	AAEL001505-RA	AAEL011588-RA	AAEL005586-RA	AAEL002158-RA	AAEL004972-RB	AAEL000797-RA	AAEL001715-RA
AAEL002130-RA	AAEL001519-RA	AAEL011594-RA	AAEL005666-RA	AAEL002200-RA	AAEL005072-RA	AAEL000798-RA	AAEL001744-RA
AAEL002207-RA	AAEL001524-RA	AAEL011791-RA	AAEL005731-RA	AAEL002292-RA	AAEL005170-RA	AAEL000802-RA	AAEL001746-RA
AAEL002281-RA	AAEL001527-RA	AAEL011968-RA	AAEL005746-RA	AAEL002355-RA	AAEL005209-RA	AAEL000807-RA	AAEL001759-RA
AAEL002286-RA	AAEL001535-RA	AAEL011979-RA	AAEL005806-RA	AAEL002386-RA	AAEL005305-RA	AAEL000815-RA	AAEL001766-RA
AAEL002310-RA	AAEL001546-RA	AAEL012121-RA	AAEL005823-RA	AAEL002391-RA	AAEL005412-RA	AAEL000825-RA	AAEL001774-RA
AAEL002320-RA	AAEL001590-RA	AAEL012188-RA	AAEL005855-RA	AAEL002399-RA	AAEL005455-RA	AAEL000857-RA	AAEL001799-RA
AAEL002339-RA	AAEL001597-RA	AAEL012216-RA	AAEL006000-RD	AAEL002408-RA	AAEL005641-RA	AAEL000858-RA	AAEL001812-RA
AAEL002370-RA	AAEL001598-RB	AAEL012479-RA	AAEL006054-RA	AAEL002411-RB	AAEL005645-RA	AAEL000859-RA	AAEL001818-RA
AAEL002430-RA	AAEL001621-RA	AAEL012678-RA	AAEL006122-RA	AAEL002412-RA	AAEL005664-RA	AAEL000860-RA	AAEL001837-RA
AAEL002465-RA	AAEL001624-RA	AAEL013154-RA	AAEL006153-RA	AAEL002415-RA	AAEL005674-RA	AAEL000865-RA	AAEL001851-RA
AAEL002478-RA	AAEL001629-RA	AAEL013329-RA	AAEL006164-RA	AAEL002428-RA	AAEL005694-RA	AAEL000875-RA	AAEL001863-RA
AAEL002489-RA	AAEL001648-RA	AAEL013483-RA	AAEL006200-RA	AAEL002449-RA	AAEL005720-RA	AAEL000880-RA	AAEL001864-RA
AAEL002496-RA	AAEL001727-RA	AAEL013676-RA	AAEL006220-RA	AAEL002464-RA	AAEL005754-RA	AAEL000884-RA	AAEL001865-RA
AAEL002563-RA	AAEL001734-RA	AAEL013758-RA	AAEL006232-RA	AAEL002512-RA	AAEL005759-RA	AAEL000897-RA	AAEL001900-RA
AAEL002646-RA	AAEL001739-RA	AAEL013952-RA	AAEL006253-RA	AAEL002519-RA	AAEL005816-RA	AAEL000900-RA	AAEL001920-RA
AAEL002740-RA	AAEL001778-RA	AAEL013990-RA	AAEL006265-RA	AAEL002537-RA	AAEL005829-RA	AAEL000903-RA	AAEL001928-RA
AAEL002744-RA	AAEL001789-RA	AAEL014360-RA	AAEL006285-RA	AAEL002562-RA	AAEL005879-RA	AAEL000922-RA	AAEL001946-RA
AAEL002752-RA	AAEL001804-RA	AAEL014531-RA	AAEL006307-RA	AAEL002590-RA	AAEL005881-RA	AAEL000923-RA	AAEL001948-RA
AAEL002774-RB	AAEL001815-RA	AAEL014811-RA	AAEL006361-RA	AAEL002607-RA	AAEL005920-RA	AAEL000931-RA	AAEL001951-RA
AAEL002789-RA	AAEL001825-RA	AAEL014867-RA	AAEL006364-RA	AAEL002608-RA	AAEL005993-RA	AAEL000944-RA	AAEL001964-RA
AAEL002834-RA	AAEL001831-RA	AAEL015001-RA	AAEL006431-RA	AAEL002612-RA	AAEL006008-RA	AAEL000947-RA	AAEL001965-RA
AAEL002844-RA	AAEL001836-RA	AAEL015020-RA	AAEL006534-RA	AAEL002616-RA	AAEL006011-RA	AAEL000949-RA	AAEL001969-RA
AAEL002846-RA	AAEL001843-RA	AAEL015312-RA	AAEL006738-RA	AAEL002617-RA	AAEL006127-RA	AAEL000961-RA	AAEL001998-RA
AAEL002847-RA	AAEL001853-RA	AAEL015438-RA	AAEL006955-RA	AAEL002632-RA	AAEL006160-RA	AAEL000973-RA	AAEL002018-RA
AAEL002861-RA	AAEL001860-RA	AAEL015542-RA	AAEL006982-RA	AAEL002651-RB	AAEL006182-RA	AAEL000981-RA	AAEL002023-RA
AAEL002867-RA	AAEL001862-RA	AAEL015667-RA	AAEL007208-RA	AAEL002676-RA	AAEL006207-RA	AAEL000982-RA	AAEL002031-RA
AAEL002870-RA	AAEL001884-RA	AAEL017008-RA	AAEL007463-RA	AAEL002760-RA	AAEL006328-RA	AAEL000999-RA	AAEL002046-RA
AAEL002903-RA	AAEL001890-RA	AAEL017053-RA	AAEL007597-RB	AAEL002761-RF	AAEL006579-RA	AAEL001004-RA	AAEL002055-RA
AAEL002948-RA	AAEL001892-RB	AAEL017108-RA	AAEL007644-RA	AAEL002770-RA	AAEL006619-RA	AAEL001005-RA	AAEL002075-RA
AAEL002973-RA	AAEL001909-RA	AAEL017208-RA	AAEL007709-RA	AAEL002790-RA	AAEL006758-RA	AAEL001011-RA	AAEL002083-RA
AAEL002998-RA	AAEL001916-RB	AAEL017540-RA	AAEL007731-RA	AAEL002814-RA	AAEL006869-RA	AAEL001017-RA	AAEL002088-RA
AAEL003007-RA	AAEL001936-RA		AAEL007734-RA	AAEL002854-RA	AAEL006893-RA	AAEL001030-RA	AAEL002131-RA
AAEL003036-RA	AAEL001973-RA		AAEL007756-RA	AAEL002874-RA	AAEL006932-RA	AAEL001044-RA	AAEL002141-RA
AAEL003070-RA	AAEL001979-RB		AAEL007779-RA	AAEL002886-RB	AAEL006967-RA	AAEL001052-RA	AAEL002160-RA
AAEL003089-RA	AAEL001983-RA		AAEL007852-RA	AAEL002922-RA	AAEL006968-RA	AAEL001061-RB	AAEL002165-RA
AAEL003090-RA	AAEL002008-RA		AAEL007955-RA	AAEL002935-RB	AAEL006976-RA	AAEL001069-RA	AAEL002175-RA
AAEL003101-RA	AAEL002044-RA		AAEL008017-RA	AAEL002956-RA	AAEL007127-RA	AAEL001074-RA	AAEL002185-RA
AAEL003149-RA	AAEL002051-RA		AAEL008024-RA	AAEL002959-RA	AAEL007266-RA	AAEL001085-RA	AAEL002190-RA
AAEL003178-RA	AAEL002054-RA		AAEL008048-RA	AAEL003030-RA	AAEL007363-RA	AAEL001086-RA	AAEL002209-RA
AAEL003202-RA	AAEL002062-RA		AAEL008049-RA	AAEL003056-RA	AAEL007364-RA	AAEL001099-RA	AAEL002228-RA
AAEL003261-RA	AAEL002062-RB		AAEL008243-RA	AAEL003085-RA	AAEL007407-RB	AAEL001100-RA	AAEL002254-RA
AAEL003271-RA	AAEL002069-RA		AAEL008280-RA	AAEL003106-RA	AAEL007557-RA	AAEL001101-RA	AAEL002280-RA
AAEL003287-RB	AAEL002086-RA		AAEL008310-RA	AAEL003122-RA	AAEL007560-RA	AAEL001103-RA	AAEL002295-RA
AAEL003293-RA	AAEL002097-RB		AAEL008421-RA	AAEL003150-RA	AAEL007605-RA	AAEL001114-RA	AAEL002307-RA
AAEL003308-RA	AAEL002100-RB		AAEL008427-RA	AAEL003155-RA	AAEL007622-RA	AAEL001134-RA	AAEL002309-RA
AAEL003342-RA	AAEL002113-RA		AAEL008496-RA	AAEL003203-RA	AAEL007666-RA	AAEL001142-RA	AAEL002334-RA
AAEL003374-RA	AAEL002139-RA		AAEL008501-RA	AAEL003212-RA	AAEL007705-RA	AAEL001147-RA	AAEL002335-RA
AAEL003408-RA	AAEL002155-RA		AAEL008534-RA	AAEL003214-RA	AAEL007940-RA	AAEL001157-RA	AAEL002367-RA
AAEL003431-RA	AAEL002157-RA		AAEL008566-RA	AAEL003233-RA	AAEL007976-RA	AAEL001165-RA	AAEL002378-RA
AAEL003526-RA	AAEL002161-RA		AAEL008735-RA	AAEL003235-RB	AAEL007995-RA	AAEL001175-RA	AAEL002390-RA
AAEL003533-RA	AAEL002170-RA		AAEL008767-RA	AAEL003284-RA	AAEL008032-RA	AAEL001187-RA	AAEL002397-RA
AAEL003546-RA	AAEL002179-RA		AAEL008885-RA	AAEL003366-RA	AAEL008055-RA	AAEL001188-RA	AAEL002457-RB
AAEL003562-RA	AAEL002186-RA		AAEL008940-RA	AAEL003413-RA	AAEL008062-RA	AAEL001191-RA	AAEL002495-RA
AAEL003572-RA	AAEL002194-RA		AAEL009006-RA	AAEL003436-RA	AAEL008083-RA	AAEL001204-RA	AAEL002547-RA
AAEL003574-RA	AAEL002224-RA		AAEL009055-RA	AAEL003439-RA	AAEL008139-RA	AAEL001205-RA	AAEL002561-RA
AAEL003596-RA	AAEL002252-RA		AAEL009108-RA	AAEL003444-RA	AAEL008232-RA	AAEL001212-RA	AAEL002565-RA
AAEL003635-RA	AAEL002257-RA		AAEL009117-RA	AAEL003452-RB	AAEL008236-RA	AAEL001249-RA	AAEL002572-RA
AAEL003649-RA	AAEL002278-RA		AAEL009251-RA	AAEL003464-RA	AAEL008318-RA	AAEL001250-RA	AAEL002576-RA
AAEL003657-RA	AAEL002285-RA		AAEL009333-RA	AAEL003492-RA	AAEL008333-RA	AAEL001257-RA	AAEL002578-RA
AAEL003684-RA	AAEL002308-RA		AAEL009337-RC	AAEL003503-RA	AAEL008384-RA	AAEL001273-RA	AAEL002583-RA
AAEL003692-RA	AAEL002311-RA		AAEL009351-RA	AAEL003516-RA	AAEL008432-RA	AAEL001277-RA	AAEL002600-RA
AAEL003701-RA	AAEL002315-RA		AAEL009359-RA	AAEL003561-RA	AAEL008684-RA	AAEL001304-RA	AAEL002606-RA
AAEL003728-RA	AAEL002316-RA		AAEL009421-RA	AAEL003569-RA	AAEL008722-RA	AAEL001307-RA	AAEL002610-RA
AAEL003868-RA	AAEL002336-RA		AAEL009520-RA	AAEL003585-RA	AAEL008756-RA	AAEL001315-RA	AAEL002638-RA
AAEL003871-RA	AAEL002340-RA		AAEL009551-RA	AAEL003597-RB	AAEL008836-RA	AAEL001316-RA	AAEL002656-RA
AAEL003878-RA	AAEL002348-RA		AAEL009577-RA	AAEL003630-RA	AAEL008903-RA	AAEL001321-RA	AAEL002669-RA
AAEL003897-RA	AAEL002352-RA		AAEL009726-RA	AAEL003636-RA	AAEL008909-RA	AAEL001322-RA	AAEL002675-RA
AAEL003913-RA	AAEL002358-RA		AAEL009736-RA	AAEL003653-RA	AAEL009128-RA	AAEL001324-RA	AAEL002678-RA
AAEL003972-RA	AAEL002366-RA		AAEL009876-RA	AAEL003660-RA	AAEL009175-RA	AAEL001326-RA	AAEL002716-RA
AAEL003987-RA	AAEL002375-RA		AAEL009910-RA	AAEL003714-RA	AAEL009269-RA	AAEL001352-RA	AAEL002720-RA
AAEL003992-RA	AAEL002388-RA		AAEL009927-RA	AAEL003718-RA	AAEL009538-RA	AAEL001356-RA	AAEL002721-RA
AAEL003994-RA	AAEL002394-RA		AAEL010067-RA	AAEL003732-RA	AAEL009541-RA	AAEL001357-RA	AAEL002776-RA
AAEL003998-RA	AAEL002419-RA		AAEL010113-RA	AAEL003737-RA	AAEL009552-RA	AAEL001359-RA	AAEL002807-RA
AAEL004049-RA	AAEL002435-RC		AAEL010266-RA	AAEL003750-RB	AAEL009558-RA	AAEL001362-RA	AAEL002827-RA
AAEL004052-RA	AAEL002436-RC		AAEL010330-RA	AAEL003773-RA	AAEL009574-RA	AAEL001366-RA	AAEL002832-RA
AAEL004055-RA	AAEL002444-RA		AAEL010572-RA	AAEL003799-RA	AAEL009640-RA	AAEL001372-RA	AAEL002833-RA
AAEL004063-RA	AAEL002448-RA		AAEL010602-RA	AAEL003805-RA	AAEL009659-RA	AAEL001378-RA	AAEL002853-RA
AAEL004064-RA	AAEL002450-RA		AAEL010687-RA	AAEL003808-RA	AAEL009680-RA	AAEL001384-RA	AAEL002862-RA
AAEL004075-RA	AAEL002459-RA		AAEL010726-RA	AAEL003825-RA	AAEL009681-RA	AAEL001387-RA	AAEL002880-RA
AAEL004094-RA	AAEL002461-RA		AAEL010754-RA	AAEL003857-RA	AAEL009685-RB	AAEL001393-RA	AAEL002887-RA
AAEL004124-RB	AAEL002469-RA		AAEL010787-RD	AAEL003858-RA	AAEL009732-RA	AAEL001399-RA	AAEL002917-RA
AAEL004130-RA	AAEL002471-RA		AAEL010801-RB	AAEL003870-RA	AAEL009745-RA	AAEL001405-RA	AAEL002969-RA
AAEL004143-RA	AAEL002474-RA		AAEL010907-RA	AAEL003884-RA	AAEL009761-RA	AAEL001406-RA	AAEL002971-RA
AAEL004147-RA	AAEL002530-RA		AAEL010994-RA	AAEL003894-RA	AAEL009780-RA	AAEL001412-RA	AAEL002992-RA
AAEL004191-RA	AAEL002531-RA		AAEL011033-RA	AAEL003951-RA	AAEL009792-RA	AAEL001416-RA	AAEL003006-RA
AAEL004196-RA	AAEL002544-RA		AAEL011177-RA	AAEL003960-RA	AAEL009862-RA	AAEL001421-RA	AAEL003018-RA
AAEL004232-RA	AAEL002560-RA		AAEL011364-RA	AAEL003978-RA	AAEL009886-RA	AAEL001431-RA	AAEL003035-RA
AAEL004267-RA	AAEL002567-RA		AAEL011375-RA	AAEL003996-RA	AAEL009943-RA	AAEL001432-RA	AAEL003039-RA
AAEL004276-RA	AAEL002595-RA		AAEL011504-RA	AAEL004000-RA	AAEL010120-RA	AAEL001436-RA	AAEL003047-RA
AAEL004327-RA	AAEL002642-RA		AAEL011586-RA	AAEL004041-RA	AAEL010162-RA	AAEL001440-RA	AAEL003050-RA
AAEL004333-RA	AAEL002653-RA		AAEL011621-RA	AAEL004045-RA	AAEL010255-RA	AAEL001441-RA	AAEL003060-RA
AAEL004356-RA	AAEL002659-RA		AAEL011624-RA	AAEL004077-RA	AAEL010286-RA	AAEL001455-RA	AAEL003076-RA
AAEL004364-RA	AAEL002663-RA		AAEL011624-RB	AAEL004093-RA	AAEL010384-RA	AAEL001464-RA	AAEL003078-RA
AAEL004376-RA	AAEL002670-RA		AAEL011643-RA	AAEL004151-RC	AAEL010395-RA	AAEL001492-RA	AAEL003079-RA
AAEL004379-RA	AAEL002695-RA		AAEL011718-RA	AAEL004174-RA	AAEL010416-RA	AAEL001496-RA	AAEL003091-RA
AAEL004425-RA	AAEL002727-RA		AAEL011727-RA	AAEL004188-RA	AAEL010462-RA	AAEL001497-RA	AAEL003092-RA
AAEL004486-RA	AAEL002754-RA		AAEL011730-RA	AAEL004205-RA	AAEL010656-RA	AAEL001501-RA	AAEL003104-RA
AAEL004519-RA	AAEL002757-RA		AAEL011763-RA	AAEL004247-RA	AAEL010686-RA	AAEL001511-RA	AAEL003116-RA
AAEL004541-RA	AAEL002793-RA		AAEL011929-RA	AAEL004251-RA	AAEL010688-RA	AAEL001525-RA	AAEL003119-RA
AAEL004552-RA	AAEL002812-RA		AAEL012098-RA	AAEL004256-RA	AAEL010738-RA	AAEL001533-RA	AAEL003128-RA
AAEL004618-RA	AAEL002845-RA		AAEL012245-RA	AAEL004273-RA	AAEL010824-RA	AAEL001554-RA	AAEL003129-RA
AAEL004629-RA	AAEL002857-RA		AAEL012317-RA	AAEL004282-RA	AAEL010851-RA	AAEL001559-RA	AAEL003133-RA
AAEL004635-RA	AAEL002863-RA		AAEL012398-RA	AAEL004288-RA	AAEL010866-RA	AAEL001580-RA	AAEL003135-RA
AAEL004663-RA	AAEL002868-RA		AAEL012492-RA	AAEL004307-RA	AAEL010940-RA	AAEL001583-RA	AAEL003137-RA
AAEL004668-RA	AAEL002892-RA		AAEL012512-RA	AAEL004311-RA	AAEL010952-RA	AAEL001587-RA	AAEL003148-RA
AAEL004775-RA	AAEL002912-RA		AAEL012715-RA	AAEL004330-RA	AAEL011225-RA	AAEL001588-RA	AAEL003154-RA
AAEL004797-RA	AAEL002919-RA		AAEL012794-RA	AAEL004341-RA	AAEL011266-RA	AAEL001605-RA	AAEL003160-RA
AAEL004818-RA	AAEL002935-RA		AAEL012938-RA	AAEL004344-RA	AAEL011291-RA	AAEL001607-RA	AAEL003183-RA
AAEL004821-RA	AAEL002942-RA		AAEL013197-RA	AAEL004353-RA	AAEL011436-RA	AAEL001612-RA	AAEL003184-RA
AAEL004831-RA	AAEL002945-RA		AAEL013218-RA	AAEL004359-RA	AAEL011623-RA	AAEL001626-RA	AAEL003184-RB
AAEL004837-RA	AAEL002963-RA		AAEL013251-RA	AAEL004411-RA	AAEL011654-RA	AAEL001627-RA	AAEL003185-RA
AAEL004877-RA	AAEL002993-RA		AAEL013257-RA	AAEL004446-RA	AAEL011677-RA	AAEL001635-RA	AAEL003186-RA
AAEL004883-RA	AAEL003009-RA		AAEL013303-RA	AAEL004475-RB	AAEL011792-RA	AAEL001638-RA	AAEL003190-RA
AAEL004895-RA	AAEL003014-RA		AAEL013343-RA	AAEL004498-RA	AAEL011934-RA	AAEL001649-RA	AAEL003194-RA
AAEL004896-RA	AAEL003015-RA		AAEL013566-RB	AAEL004511-RA	AAEL011977-RA	AAEL001651-RA	AAEL003211-RA
AAEL004924-RA	AAEL003097-RA		AAEL013696-RA	AAEL004513-RA	AAEL011987-RA	AAEL001656-RA	AAEL003262-RA
AAEL004943-RA	AAEL003165-RA		AAEL013747-RA	AAEL004583-RC	AAEL012012-RA	AAEL001666-RA	AAEL003316-RA
AAEL004947-RA	AAEL003167-RA		AAEL013770-RA	AAEL004657-RA	AAEL012043-RA	AAEL001674-RA	AAEL003363-RA
AAEL004950-RA	AAEL003171-RA		AAEL013784-RA	AAEL004661-RA	AAEL012069-RB	AAEL001681-RA	AAEL003393-RA
AAEL004955-RA	AAEL003191-RA		AAEL013821-RA	AAEL004667-RA	AAEL012113-RA	AAEL001688-RA	AAEL003396-RA
AAEL004970-RA	AAEL003208-RA		AAEL013960-RA	AAEL004675-RA	AAEL012207-RD	AAEL001690-RA	AAEL003424-RA
AAEL004974-RA	AAEL003228-RA		AAEL014092-RA	AAEL004694-RA	AAEL012251-RA	AAEL001693-RA	AAEL003428-RA
AAEL005000-RA	AAEL003230-RA		AAEL014344-RA	AAEL004816-RA	AAEL012404-RA	AAEL001699-RA	AAEL003434-RA
AAEL005018-RA	AAEL003244-RA		AAEL014369-RA	AAEL004846-RB	AAEL012548-RA	AAEL001701-RA	AAEL003441-RA
AAEL005021-RA	AAEL003252-RA		AAEL014517-RA	AAEL004876-RA	AAEL012627-RA	AAEL001707-RA	AAEL003467-RA
AAEL005025-RA	AAEL003258-RA		AAEL014557-RA	AAEL004898-RA	AAEL012861-RA	AAEL001709-RA	AAEL003499-RA
AAEL005033-RA	AAEL003300-RA		AAEL014709-RA	AAEL004902-RA	AAEL013148-RA	AAEL001711-RA	AAEL003505-RA
AAEL005037-RA	AAEL003302-RA		AAEL014735-RA	AAEL004909-RA	AAEL013184-RA	AAEL001722-RA	AAEL003512-RA
AAEL005041-RA	AAEL003304-RA		AAEL014853-RA	AAEL004968-RA	AAEL013324-RA	AAEL001731-RA	AAEL003550-RA
AAEL005045-RA	AAEL003322-RA		AAEL014937-RA	AAEL004985-RB	AAEL013341-RB	AAEL001742-RA	AAEL003551-RA
AAEL005074-RA	AAEL003336-RA		AAEL014955-RA	AAEL004986-RA	AAEL013389-RA	AAEL001761-RA	AAEL003582-RA
AAEL005083-RA	AAEL003362-RA		AAEL015151-RA	AAEL005006-RA	AAEL013454-RA	AAEL001764-RA	AAEL003586-RA
AAEL005086-RA	AAEL003367-RA		AAEL015287-RA	AAEL005052-RB	AAEL013496-RA	AAEL001793-RA	AAEL003589-RA
AAEL005140-RA	AAEL003368-RA		AAEL015641-RA	AAEL005075-RA	AAEL013600-RA	AAEL001806-RA	AAEL003590-RA
AAEL005141-RA	AAEL003373-RA		AAEL017402-RA	AAEL005129-RA	AAEL013692-RA	AAEL001808-RA	AAEL003626-RA
AAEL005152-RA	AAEL003375-RA		AAEL017484-RA	AAEL005134-RA	AAEL013699-RA	AAEL001824-RA	AAEL003640-RA
AAEL005156-RA	AAEL003383-RA		AAEL017549-RA	AAEL005143-RB	AAEL013710-RA	AAEL001827-RA	AAEL003642-RA
AAEL005191-RA	AAEL003385-RA		AAEL017659-RA	AAEL005160-RA	AAEL013794-RA	AAEL001830-RA	AAEL003645-RA
AAEL005202-RA	AAEL003390-RA			AAEL005165-RA	AAEL013916-RA	AAEL001856-RA	AAEL003655-RA
AAEL005232-RA	AAEL003392-RA			AAEL005182-RA	AAEL013935-RA	AAEL001859-RA	AAEL003686-RA
AAEL005254-RA	AAEL003394-RA			AAEL005183-RA	AAEL014181-RA	AAEL001875-RA	AAEL003697-RA
AAEL005262-RA	AAEL003400-RA			AAEL005197-RA	AAEL014217-RA	AAEL001883-RA	AAEL003698-RA
AAEL005297-RA	AAEL003459-RA			AAEL005206-RA	AAEL014222-RA	AAEL001886-RA	AAEL003713-RA
AAEL005330-RA	AAEL003465-RA			AAEL005207-RA	AAEL014282-RA	AAEL001887-RB	AAEL003748-RA
AAEL005344-RA	AAEL003466-RA			AAEL005219-RA	AAEL014523-RA	AAEL001891-RA	AAEL003803-RA
AAEL005368-RB	AAEL003477-RA			AAEL005221-RB	AAEL014530-RA	AAEL001906-RA	AAEL003819-RA
AAEL005379-RA	AAEL003488-RA			AAEL005248-RA	AAEL014570-RA	AAEL001922-RA	AAEL003821-RA
AAEL005438-RA	AAEL003534-RA			AAEL005252-RA	AAEL014594-RA	AAEL001939-RA	AAEL003829-RA
AAEL005493-RA	AAEL003581-RA			AAEL005260-RA	AAEL014713-RA	AAEL001968-RB	AAEL003831-RA
AAEL005564-RA	AAEL003581-RB			AAEL005358-RA	AAEL014830-RA	AAEL001971-RA	AAEL003844-RA
AAEL005635-RA	AAEL003595-RA			AAEL005363-RA	AAEL014872-RA	AAEL001976-RA	AAEL003848-RA
AAEL005643-RB	AAEL003609-RA			AAEL005374-RA	AAEL014887-RA	AAEL001986-RA	AAEL003849-RA
AAEL005655-RB	AAEL003641-RA			AAEL005408-RA	AAEL014906-RA	AAEL002012-RA	AAEL003873-RB
AAEL005678-RA	AAEL003669-RA			AAEL005422-RA	AAEL014945-RB	AAEL002014-RA	AAEL003877-RA
AAEL005716-RA	AAEL003670-RA			AAEL005423-RA	AAEL014956-RA	AAEL002016-RA	AAEL003881-RA
AAEL005725-RA	AAEL003680-RA			AAEL005444-RA	AAEL015251-RA	AAEL002037-RA	AAEL003889-RA
AAEL005735-RA	AAEL003681-RA			AAEL005520-RB	AAEL015308-RA	AAEL002048-RA	AAEL003898-RA
AAEL005737-RA	AAEL003705-RA			AAEL005535-RA	AAEL015403-RA	AAEL002056-RA	AAEL003899-RA
AAEL005774-RA	AAEL003730-RA			AAEL005563-RA	AAEL015455-RA	AAEL002061-RA	AAEL003931-RA
AAEL005791-RA	AAEL003735-RA			AAEL005567-RA	AAEL015631-RA	AAEL002065-RA	AAEL003933-RA
AAEL005831-RA	AAEL003736-RA			AAEL005568-RA	AAEL015665-RA	AAEL002080-RA	AAEL003934-RA
AAEL005848-RA	AAEL003741-RA			AAEL005582-RA	AAEL017145-RA	AAEL002082-RA	AAEL003941-RA
AAEL005921-RA	AAEL003758-RA			AAEL005596-RA	AAEL017160-RA	AAEL002090-RA	AAEL003952-RA
AAEL005931-RA	AAEL003769-RB			AAEL005600-RA	AAEL017198-RA	AAEL002091-RA	AAEL003954-RA
AAEL005970-RA	AAEL003772-RA			AAEL005644-RA	AAEL017298-RA	AAEL002101-RA	AAEL003963-RA
AAEL006016-RA	AAEL003776-RA			AAEL005647-RA		AAEL002102-RA	AAEL003966-RA
AAEL006052-RA	AAEL003777-RA			AAEL005657-RA		AAEL002104-RA	AAEL003967-RA
AAEL006056-RA	AAEL003786-RA			AAEL005660-RA		AAEL002115-RA	AAEL003970-RA
AAEL006061-RA	AAEL003811-RA			AAEL005663-RA		AAEL002122-RA	AAEL004014-RA
AAEL006068-RA	AAEL003817-RA			AAEL005699-RB		AAEL002125-RA	AAEL004027-RA
AAEL006086-RA	AAEL003822-RA			AAEL005742-RA		AAEL002126-RA	AAEL004048-RA
AAEL006091-RB	AAEL003879-RA			AAEL005776-RA		AAEL002142-RA	AAEL004054-RA
AAEL006166-RA	AAEL003905-RA			AAEL005781-RA		AAEL002145-RA	AAEL004098-RA
AAEL006174-RA	AAEL003914-RA			AAEL005787-RA		AAEL002162-RA	AAEL004099-RA
AAEL006184-RA	AAEL003924-RA			AAEL005854-RA		AAEL002168-RA	AAEL004179-RA
AAEL006187-RA	AAEL003929-RA			AAEL005866-RA		AAEL002169-RA	AAEL004212-RA
AAEL006223-RA	AAEL003937-RA			AAEL005874-RA		AAEL002174-RA	AAEL004223-RA
AAEL006274-RA	AAEL003953-RA			AAEL005896-RB		AAEL002184-RA	AAEL004242-RA
AAEL006289-RA	AAEL003985-RA			AAEL005898-RA		AAEL002193-RA	AAEL004264-RA
AAEL006308-RA	AAEL003988-RA			AAEL005927-RA		AAEL002195-RA	AAEL004278-RA
AAEL006359-RA	AAEL004003-RA			AAEL005950-RC		AAEL002198-RA	AAEL004294-RA
AAEL006370-RA	AAEL004004-RA			AAEL005951-RB		AAEL002214-RB	AAEL004307-RB
AAEL006394-RA	AAEL004044-RA			AAEL005963-RA		AAEL002215-RA	AAEL004317-RA
AAEL006401-RA	AAEL004081-RA			AAEL005979-RA		AAEL002226-RA	AAEL004325-RA
AAEL006449-RA	AAEL004123-RA			AAEL005980-RA		AAEL002230-RA	AAEL004338-RA
AAEL006462-RA	AAEL004133-RA			AAEL006023-RA		AAEL002235-RA	AAEL004369-RA
AAEL006488-RA	AAEL004138-RA			AAEL006028-RA		AAEL002250-RA	AAEL004382-RA
AAEL006507-RA	AAEL004140-RA			AAEL006041-RA		AAEL002255-RA	AAEL004407-RA
AAEL006508-RA	AAEL004145-RA			AAEL006044-RA		AAEL002258-RA	AAEL004409-RA
AAEL006515-RA	AAEL004166-RA			AAEL006081-RA		AAEL002261-RA	AAEL004434-RA
AAEL006532-RA	AAEL004167-RA			AAEL006095-RB		AAEL002268-RA	AAEL004440-RA
AAEL006564-RA	AAEL004168-RA			AAEL006109-RA		AAEL002269-RA	AAEL004445-RA
AAEL006589-RA	AAEL004177-RA			AAEL006128-RA		AAEL002279-RA	AAEL004493-RA
AAEL006599-RA	AAEL004180-RA			AAEL006131-RA		AAEL002294-RA	AAEL004496-RA
AAEL006603-RA	AAEL004186-RA			AAEL006161-RB		AAEL002317-RA	AAEL004500-RB
AAEL006610-RA	AAEL004210-RA			AAEL006260-RA		AAEL002319-RA	AAEL004502-RA
AAEL006620-RA	AAEL004236-RA			AAEL006281-RA		AAEL002329-RB	AAEL004521-RA
AAEL006629-RA	AAEL004260-RA			AAEL006293-RA		AAEL002349-RA	AAEL004522-RA
AAEL006633-RA	AAEL004269-RA			AAEL006311-RB		AAEL002369-RA	AAEL004529-RA
AAEL006645-RA	AAEL004309-RA			AAEL006333-RA		AAEL002377-RA	AAEL004553-RA
AAEL006646-RA	AAEL004314-RA			AAEL006397-RA		AAEL002381-RA	AAEL004567-RA
AAEL006651-RA	AAEL004337-RA			AAEL006403-RA		AAEL002382-RA	AAEL004569-RA
AAEL006659-RA	AAEL004346-RA			AAEL006414-RA		AAEL002384-RA	AAEL004575-RA
AAEL006669-RA	AAEL004350-RA			AAEL006424-RA		AAEL002387-RA	AAEL004583-RD
AAEL006681-RA	AAEL004354-RA			AAEL006436-RA		AAEL002426-RA	AAEL004585-RA
AAEL006683-RA	AAEL004362-RA			AAEL006448-RA		AAEL002432-RA	AAEL004587-RA
AAEL006687-RA	AAEL004363-RA			AAEL006454-RA		AAEL002433-RA	AAEL004588-RA
AAEL006726-RA	AAEL004392-RA			AAEL006457-RA		AAEL002446-RA	AAEL004597-RA
AAEL006757-RA	AAEL004393-RA			AAEL006467-RA		AAEL002455-RA	AAEL004607-RA
AAEL006794-RA	AAEL004405-RA			AAEL006469-RA		AAEL002462-RA	AAEL004616-RA
AAEL006816-RA	AAEL004417-RA			AAEL006478-RA		AAEL002467-RA	AAEL004631-RA
AAEL006838-RA	AAEL004453-RA			AAEL006491-RA		AAEL002477-RA	AAEL004647-RA
AAEL006863-RB	AAEL004458-RA			AAEL006538-RC		AAEL002480-RA	AAEL004658-RA
AAEL006923-RA	AAEL004476-RA			AAEL006582-RC		AAEL002483-RA	AAEL004680-RA
AAEL006950-RA	AAEL004491-RA			AAEL006584-RA		AAEL002486-RA	AAEL004687-RA
AAEL006985-RA	AAEL004515-RA			AAEL006595-RA		AAEL002493-RA	AAEL004692-RA
AAEL006986-RA	AAEL004530-RA			AAEL006632-RD		AAEL002501-RA	AAEL004725-RA
AAEL006988-RA	AAEL004542-RA			AAEL006638-RA		AAEL002510-RA	AAEL004768-RA
AAEL007000-RA	AAEL004578-RA			AAEL006643-RA		AAEL002514-RA	AAEL004793-RA
AAEL007022-RA	AAEL004606-RA			AAEL006667-RB		AAEL002523-RA	AAEL004814-RA
AAEL007023-RA	AAEL004610-RA			AAEL006668-RA		AAEL002532-RA	AAEL004824-RA
AAEL007025-RA	AAEL004622-RA			AAEL006682-RA		AAEL002548-RA	AAEL004830-RA
AAEL007123-RA	AAEL004628-RA			AAEL006693-RB		AAEL002551-RA	AAEL004855-RA
AAEL007141-RA	AAEL004632-RA			AAEL006696-RA		AAEL002556-RA	AAEL004863-RA
AAEL007150-RA	AAEL004633-RA			AAEL006711-RA		AAEL002557-RA	AAEL004873-RA
AAEL007161-RA	AAEL004637-RA			AAEL006737-RA		AAEL002569-RA	AAEL004905-RA
AAEL007167-RA	AAEL004641-RA			AAEL006745-RA		AAEL002586-RA	AAEL004919-RA
AAEL007201-RA	AAEL004643-RA			AAEL006777-RA		AAEL002594-RA	AAEL004930-RA
AAEL007206-RA	AAEL004644-RA			AAEL006785-RA		AAEL002636-RA	AAEL004938-RA
AAEL007230-RA	AAEL004645-RA			AAEL006793-RA		AAEL002645-RA	AAEL004951-RA
AAEL007251-RA	AAEL004649-RA			AAEL006802-RA		AAEL002647-RA	AAEL004957-RA
AAEL007254-RA	AAEL004691-RA			AAEL006852-RA		AAEL002652-RA	AAEL004961-RA
AAEL007257-RA	AAEL004704-RA			AAEL006881-RA		AAEL002680-RA	AAEL004964-RA
AAEL007277-RA	AAEL004726-RA			AAEL006931-RB		AAEL002683-RA	AAEL004987-RA
AAEL007301-RA	AAEL004731-RA			AAEL006942-RA		AAEL002701-RA	AAEL005001-RA
AAEL007310-RA	AAEL004741-RA			AAEL006951-RA		AAEL002709-RA	AAEL005003-RA
AAEL007313-RA	AAEL004743-RA			AAEL006957-RA		AAEL002711-RA	AAEL005017-RA
AAEL007323-RA	AAEL004753-RA			AAEL006990-RA		AAEL002714-RA	AAEL005026-RA
AAEL007328-RA	AAEL004761-RA			AAEL007001-RA		AAEL002731-RA	AAEL005030-RA
AAEL007404-RA	AAEL004785-RA			AAEL007004-RA		AAEL002738-RA	AAEL005032-RA
AAEL007414-RA	AAEL004794-RA			AAEL007009-RB		AAEL002748-RA	AAEL005052-RA
AAEL007454-RA	AAEL004802-RA			AAEL007015-RA		AAEL002769-RA	AAEL005054-RA
AAEL007457-RA	AAEL004813-RA			AAEL007062-RA		AAEL002771-RA	AAEL005058-RA
AAEL007482-RA	AAEL004838-RA			AAEL007105-RA		AAEL002785-RA	AAEL005062-RA
AAEL007527-RA	AAEL004862-RA			AAEL007156-RB		AAEL002788-RA	AAEL005097-RA
AAEL007554-RA	AAEL004866-RA			AAEL007184-RA		AAEL002795-RA	AAEL005120-RA
AAEL007568-RA	AAEL004913-RA			AAEL007199-RA		AAEL002796-RA	AAEL005174-RA
AAEL007578-RA	AAEL004917-RA			AAEL007260-RA		AAEL002800-RA	AAEL005177-RA
AAEL007636-RA	AAEL004945-RA			AAEL007274-RA		AAEL002801-RA	AAEL005179-RA
AAEL007641-RA	AAEL004956-RA			AAEL007275-RA		AAEL002802-RA	AAEL005187-RA
AAEL007652-RA	AAEL004983-RB			AAEL007283-RA		AAEL002804-RA	AAEL005213-RA
AAEL007656-RA	AAEL004989-RA			AAEL007288-RA		AAEL002805-RA	AAEL005236-RA
AAEL007676-RA	AAEL004991-RA			AAEL007292-RA		AAEL002810-RA	AAEL005264-RA
AAEL007677-RA	AAEL005007-RA			AAEL007293-RA		AAEL002815-RA	AAEL005270-RA
AAEL007716-RA	AAEL005014-RA			AAEL007294-RA		AAEL002816-RA	AAEL005317-RB
AAEL007717-RA	AAEL005042-RA			AAEL007319-RA		AAEL002817-RA	AAEL005319-RA
AAEL007725-RA	AAEL005049-RA			AAEL007350-RA		AAEL002818-RA	AAEL005321-RA
AAEL007738-RA	AAEL005055-RA			AAEL007357-RA		AAEL002820-RA	AAEL005324-RA
AAEL007787-RA	AAEL005061-RA			AAEL007366-RA		AAEL002830-RA	AAEL005333-RA
AAEL007904-RA	AAEL005067-RA			AAEL007375-RB		AAEL002836-RA	AAEL005349-RA
AAEL007927-RA	AAEL005071-RA			AAEL007375-RC		AAEL002843-RA	AAEL005364-RA
AAEL007939-RA	AAEL005082-RA			AAEL007382-RB		AAEL002848-RA	AAEL005385-RA
AAEL007943-RA	AAEL005105-RA			AAEL007383-RC		AAEL002849-RA	AAEL005386-RA
AAEL007944-RA	AAEL005114-RA			AAEL007386-RA		AAEL002888-RA	AAEL005397-RA
AAEL007971-RA	AAEL005117-RA			AAEL007393-RA		AAEL002889-RA	AAEL005428-RA
AAEL007979-RA	AAEL005118-RA			AAEL007433-RA		AAEL002890-RA	AAEL005437-RA
AAEL008035-RA	AAEL005119-RA			AAEL007481-RA		AAEL002898-RA	AAEL005460-RA
AAEL008037-RA	AAEL005122-RA			AAEL007490-RA		AAEL002906-RA	AAEL005464-RA
AAEL008065-RA	AAEL005124-RA			AAEL007517-RA		AAEL002913-RA	AAEL005481-RA
AAEL008073-RA	AAEL005127-RA			AAEL007549-RA		AAEL002918-RA	AAEL005491-RA
AAEL008098-RA	AAEL005145-RA			AAEL007576-RA		AAEL002920-RA	AAEL005496-RA
AAEL008174-RA	AAEL005173-RA			AAEL007597-RA		AAEL002921-RA	AAEL005517-RA
AAEL008198-RA	AAEL005235-RA			AAEL007618-RA		AAEL002925-RA	AAEL005518-RA
AAEL008204-RA	AAEL005268-RA			AAEL007665-RA		AAEL002944-RA	AAEL005524-RA
AAEL008222-RA	AAEL005276-RA			AAEL007691-RA		AAEL002968-RA	AAEL005543-RA
AAEL008291-RA	AAEL005284-RA			AAEL007694-RA		AAEL002978-RA	AAEL005569-RA
AAEL008351-RB	AAEL005288-RA			AAEL007699-RD		AAEL002979-RA	AAEL005575-RA
AAEL008364-RA	AAEL005290-RA			AAEL007703-RB		AAEL002986-RA	AAEL005593-RA
AAEL008373-RA	AAEL005308-RA			AAEL007752-RA		AAEL002988-RA	AAEL005604-RA
AAEL008385-RA	AAEL005309-RA			AAEL007771-RB		AAEL003001-RA	AAEL005610-RA
AAEL008392-RA	AAEL005312-RE			AAEL007782-RA		AAEL003004-RA	AAEL005618-RA
AAEL008395-RA	AAEL005313-RA			AAEL007808-RA		AAEL003005-RA	AAEL005629-RA
AAEL008417-RA	AAEL005326-RA			AAEL007839-RA		AAEL003013-RA	AAEL005638-RA
AAEL008509-RA	AAEL005355-RA			AAEL007897-RA		AAEL003065-RA	AAEL005722-RA
AAEL008561-RA	AAEL005361-RA			AAEL007901-RA		AAEL003066-RA	AAEL005733-RA
AAEL008576-RA	AAEL005365-RA			AAEL007902-RA		AAEL003086-RA	AAEL005739-RA
AAEL008585-RA	AAEL005369-RA			AAEL007910-RA		AAEL003125-RA	AAEL005744-RA
AAEL008586-RA	AAEL005388-RA			AAEL007913-RA		AAEL003126-RA	AAEL005748-RA
AAEL008602-RA	AAEL005393-RA			AAEL007962-RA		AAEL003127-RA	AAEL005768-RA
AAEL008630-RA	AAEL005396-RA			AAEL007964-RA		AAEL003152-RA	AAEL005769-RA
AAEL008680-RA	AAEL005399-RA			AAEL007997-RA		AAEL003162-RA	AAEL005772-RA
AAEL008714-RA	AAEL005409-RA			AAEL008001-RA		AAEL003170-RA	AAEL005779-RB
AAEL008718-RA	AAEL005410-RA			AAEL008005-RA		AAEL003192-RA	AAEL005808-RA
AAEL008721-RA	AAEL005415-RA			AAEL008044-RA		AAEL003205-RA	AAEL005817-RA
AAEL008770-RA	AAEL005418-RA			AAEL008056-RA		AAEL003254-RA	AAEL005819-RA
AAEL008788-RA	AAEL005419-RA			AAEL008061-RA		AAEL003255-RA	AAEL005832-RA
AAEL008806-RA	AAEL005436-RA			AAEL008071-RA		AAEL003275-RA	AAEL005839-RA
AAEL008807-RA	AAEL005439-RA			AAEL008075-RA		AAEL003283-RA	AAEL005868-RA
AAEL008820-RA	AAEL005446-RA			AAEL008076-RA		AAEL003285-RA	AAEL005895-RA
AAEL008837-RA	AAEL005465-RA			AAEL008103-RA		AAEL003288-RA	AAEL005950-RA
AAEL008870-RA	AAEL005472-RB			AAEL008129-RA		AAEL003292-RA	AAEL005961-RA
AAEL008884-RA	AAEL005479-RA			AAEL008156-RA		AAEL003303-RA	AAEL005977-RA
AAEL008951-RA	AAEL005485-RA			AAEL008165-RA		AAEL003309-RA	AAEL005988-RA
AAEL009049-RA	AAEL005512-RA			AAEL008176-RA		AAEL003318-RA	AAEL005992-RA
AAEL009067-RA	AAEL005514-RA			AAEL008233-RA		AAEL003326-RA	AAEL006004-RA
AAEL009082-RA	AAEL005515-RB			AAEL008241-RA		AAEL003332-RA	AAEL006007-RA
AAEL009085-RA	AAEL005521-RA			AAEL008261-RA		AAEL003338-RA	AAEL006047-RA
AAEL009090-RA	AAEL005541-RA			AAEL008262-RA		AAEL003343-RA	AAEL006051-RA
AAEL009106-RA	AAEL005554-RA			AAEL008265-RA		AAEL003346-RA	AAEL006069-RA
AAEL009122-RA	AAEL005555-RA			AAEL008273-RA		AAEL003355-RA	AAEL006070-RA
AAEL009156-RA	AAEL005577-RA			AAEL008277-RA		AAEL003361-RA	AAEL006096-RA
AAEL009174-RA	AAEL005589-RA			AAEL008287-RA		AAEL003365-RB	AAEL006136-RA
AAEL009212-RE	AAEL005598-RA			AAEL008302-RA		AAEL003377-RA	AAEL006139-RA
AAEL009259-RA	AAEL005631-RA			AAEL008321-RA		AAEL003379-RA	AAEL006143-RA
AAEL009276-RA	AAEL005632-RA			AAEL008334-RA		AAEL003388-RA	AAEL006169-RA
AAEL009283-RA	AAEL005636-RA			AAEL008359-RA		AAEL003397-RA	AAEL006171-RA
AAEL009316-RB	AAEL005639-RA			AAEL008379-RA		AAEL003401-RA	AAEL006186-RA
AAEL009454-RA	AAEL005649-RA			AAEL008387-RA		AAEL003409-RA	AAEL006190-RA
AAEL009499-RA	AAEL005676-RA			AAEL008388-RA		AAEL003415-RA	AAEL006201-RA
AAEL009511-RA	AAEL005686-RA			AAEL008412-RA		AAEL003418-RA	AAEL006210-RA
AAEL009533-RA	AAEL005690-RA			AAEL008433-RA		AAEL003433-RA	AAEL006222-RA
AAEL009542-RA	AAEL005700-RA			AAEL008527-RA		AAEL003437-RA	AAEL006224-RA
AAEL009569-RA	AAEL005704-RA			AAEL008556-RA		AAEL003443-RA	AAEL006240-RA
AAEL009608-RA	AAEL005727-RA			AAEL008582-RA		AAEL003445-RA	AAEL006248-RA
AAEL009611-RA	AAEL005732-RA			AAEL008625-RA		AAEL003447-RA	AAEL006254-RA
AAEL009614-RA	AAEL005752-RA			AAEL008628-RA		AAEL003471-RA	AAEL006259-RA
AAEL009618-RA	AAEL005757-RA			AAEL008734-RA		AAEL003489-RA	AAEL006372-RA
AAEL009654-RB	AAEL005793-RA			AAEL008786-RA		AAEL003495-RA	AAEL006425-RA
AAEL009658-RB	AAEL005795-RA			AAEL008804-RA		AAEL003508-RB	AAEL006434-RA
AAEL009674-RA	AAEL005802-RA			AAEL008847-RA		AAEL003514-RA	AAEL006439-RA
AAEL009709-RA	AAEL005809-RA			AAEL008858-RA		AAEL003518-RA	AAEL006443-RA
AAEL009731-RA	AAEL005820-RA			AAEL008860-RA		AAEL003519-RA	AAEL006446-RA
AAEL009755-RA	AAEL005834-RA			AAEL008907-RA		AAEL003524-RA	AAEL006483-RA
AAEL009759-RA	AAEL005838-RA			AAEL008928-RA		AAEL003535-RA	AAEL006487-RA
AAEL009770-RB	AAEL005870-RA			AAEL009014-RA		AAEL003536-RA	AAEL006498-RA
AAEL009799-RA	AAEL005902-RA			AAEL009026-RA		AAEL003539-RA	AAEL006526-RA
AAEL009814-RA	AAEL005947-RB			AAEL009052-RA		AAEL003540-RA	AAEL006535-RA
AAEL009815-RA	AAEL005958-RA			AAEL009080-RA		AAEL003542-RA	AAEL006535-RB
AAEL009826-RA	AAEL005960-RA			AAEL009097-RA		AAEL003548-RA	AAEL006573-RA
AAEL009828-RA	AAEL005976-RA			AAEL009100-RA		AAEL003552-RA	AAEL006582-RA
AAEL009832-RA	AAEL006002-RB			AAEL009107-RA		AAEL003555-RA	AAEL006605-RA
AAEL009888-RA	AAEL006025-RA			AAEL009123-RA		AAEL003573-RA	AAEL006609-RA
AAEL009890-RA	AAEL006031-RA			AAEL009178-RA		AAEL003588-RA	AAEL006691-RA
AAEL009930-RA	AAEL006059-RA			AAEL009194-RA		AAEL003606-RA	AAEL006698-RA
AAEL009938-RA	AAEL006067-RA			AAEL009199-RA		AAEL003624-RA	AAEL006699-RA
AAEL009996-RA	AAEL006083-RA			AAEL009206-RA		AAEL003652-RA	AAEL006700-RA
AAEL010045-RA	AAEL006098-RA			AAEL009211-RA		AAEL003654-RA	AAEL006704-RA
AAEL010052-RA	AAEL006107-RA			AAEL009253-RB		AAEL003658-RA	AAEL006705-RA
AAEL010070-RA	AAEL006110-RA			AAEL009255-RA		AAEL003664-RB	AAEL006719-RA
AAEL010085-RA	AAEL006118-RA			AAEL009306-RA		AAEL003666-RA	AAEL006741-RA
AAEL010087-RA	AAEL006120-RA			AAEL009315-RA		AAEL003671-RA	AAEL006751-RA
AAEL010106-RA	AAEL006151-RA			AAEL009329-RA		AAEL003679-RA	AAEL006791-RA
AAEL010119-RA	AAEL006168-RA			AAEL009389-RA		AAEL003682-RA	AAEL006795-RA
AAEL010146-RB	AAEL006170-RA			AAEL009426-RA		AAEL003685-RA	AAEL006805-RA
AAEL010176-RA	AAEL006199-RA			AAEL009449-RA		AAEL003688-RA	AAEL006809-RA
AAEL010182-RA	AAEL006219-RA			AAEL009457-RA		AAEL003695-RA	AAEL006811-RA
AAEL010226-RB	AAEL006237-RA			AAEL009463-RA		AAEL003700-RA	AAEL006815-RA
AAEL010239-RA	AAEL006301-RA			AAEL009480-RA		AAEL003704-RA	AAEL006822-RA
AAEL010256-RA	AAEL006314-RA			AAEL009503-RA		AAEL003709-RA	AAEL006825-RA
AAEL010296-RA	AAEL006316-RA			AAEL009530-RA		AAEL003731-RA	AAEL006829-RA
AAEL010312-RA	AAEL006330-RA			AAEL009539-RA		AAEL003733-RA	AAEL006834-RA
AAEL010323-RA	AAEL006343-RA			AAEL009546-RA		AAEL003742-RA	AAEL006866-RA
AAEL010339-RA	AAEL006360-RA			AAEL009549-RA		AAEL003764-RA	AAEL006873-RA
AAEL010345-RA	AAEL006437-RA			AAEL009563-RA		AAEL003768-RA	AAEL006879-RA
AAEL010444-RA	AAEL006455-RA			AAEL009566-RA		AAEL003779-RA	AAEL006885-RA
AAEL010446-RA	AAEL006489-RB			AAEL009607-RA		AAEL003780-RA	AAEL006889-RA
AAEL010464-RC	AAEL006497-RA			AAEL009651-RA		AAEL003785-RA	AAEL006899-RA
AAEL010488-RA	AAEL006520-RA			AAEL009676-RA		AAEL003789-RA	AAEL006902-RA
AAEL010489-RA	AAEL006536-RA			AAEL009682-RA		AAEL003791-RA	AAEL006904-RA
AAEL010520-RA	AAEL006539-RA			AAEL009719-RA		AAEL003801-RA	AAEL006919-RA
AAEL010535-RA	AAEL006550-RA			AAEL009748-RA		AAEL003812-RA	AAEL006928-RA
AAEL010536-RA	AAEL006612-RA			AAEL009750-RA		AAEL003839-RA	AAEL006946-RA
AAEL010576-RF	AAEL006622-RA			AAEL009774-RA		AAEL003855-RA	AAEL006971-RA
AAEL010607-RA	AAEL006636-RA			AAEL009809-RB		AAEL003859-RA	AAEL006978-RA
AAEL010635-RA	AAEL006650-RA			AAEL009818-RA		AAEL003865-RA	AAEL006992-RA
AAEL010637-RA	AAEL006664-RA			AAEL009845-RA		AAEL003874-RA	AAEL006993-RC
AAEL010641-RA	AAEL006678-RA			AAEL009861-RA		AAEL003875-RA	AAEL007010-RA
AAEL010689-RA	AAEL006694-RA			AAEL009863-RB		AAEL003886-RA	AAEL007019-RA
AAEL010730-RA	AAEL006718-RA			AAEL009864-RA		AAEL003893-RA	AAEL007050-RA
AAEL010770-RA	AAEL006733-RA			AAEL009912-RA		AAEL003896-RA	AAEL007055-RA
AAEL010791-RA	AAEL006747-RA			AAEL009929-RA		AAEL003901-RA	AAEL007064-RA
AAEL010796-RA	AAEL006755-RA			AAEL009945-RA		AAEL003903-RA	AAEL007102-RA
AAEL010808-RA	AAEL006762-RA			AAEL009948-RA		AAEL003907-RA	AAEL007128-RA
AAEL010814-RB	AAEL006764-RA			AAEL009953-RA		AAEL003908-RA	AAEL007134-RA
AAEL010828-RA	AAEL006778-RA			AAEL010031-RA		AAEL003917-RA	AAEL007135-RA
AAEL010900-RA	AAEL006807-RA			AAEL010041-RA		AAEL003923-RA	AAEL007153-RA
AAEL010968-RA	AAEL006810-RA			AAEL010043-RA		AAEL003939-RA	AAEL007162-RA
AAEL010973-RA	AAEL006812-RA			AAEL010046-RB		AAEL003944-RA	AAEL007164-RA
AAEL011046-RA	AAEL006856-RA			AAEL010076-RA		AAEL003945-RA	AAEL007197-RA
AAEL011047-RA	AAEL006894-RA			AAEL010098-RA		AAEL003949-RA	AAEL007204-RA
AAEL011067-RA	AAEL006897-RA			AAEL010122-RA		AAEL003950-RA	AAEL007218-RA
AAEL011097-RA	AAEL006931-RA			AAEL010123-RA		AAEL003955-RA	AAEL007269-RA
AAEL011116-RB	AAEL006939-RA			AAEL010132-RA		AAEL003961-RA	AAEL007281-RA
AAEL011123-RA	AAEL006941-RA			AAEL010137-RA		AAEL003968-RA	AAEL007306-RA
AAEL011150-RA	AAEL006945-RA			AAEL010139-RA		AAEL003975-RA	AAEL007342-RA
AAEL011154-RA	AAEL006949-RA			AAEL010142-RA		AAEL003993-RA	AAEL007349-RA
AAEL011155-RA	AAEL006994-RA			AAEL010158-RA		AAEL004017-RA	AAEL007391-RA
AAEL011160-RA	AAEL006997-RA			AAEL010192-RA		AAEL004035-RA	AAEL007452-RA
AAEL011162-RA	AAEL007020-RA			AAEL010198-RA		AAEL004039-RA	AAEL007473-RA
AAEL011198-RA	AAEL007042-RC			AAEL010236-RA		AAEL004043-RA	AAEL007483-RA
AAEL011205-RA	AAEL007056-RA			AAEL010263-RA		AAEL004053-RA	AAEL007486-RA
AAEL011235-RA	AAEL007066-RA			AAEL010300-RA		AAEL004068-RA	AAEL007488-RA
AAEL011236-RA	AAEL007069-RA			AAEL010304-RA		AAEL004076-RA	AAEL007493-RA
AAEL011245-RA	AAEL007098-RA			AAEL010305-RA		AAEL004087-RA	AAEL007494-RA
AAEL011258-RA	AAEL007111-RA			AAEL010306-RA		AAEL004092-RA	AAEL007500-RA
AAEL011265-RA	AAEL007148-RA			AAEL010370-RA		AAEL004100-RA	AAEL007535-RA
AAEL011282-RA	AAEL007155-RA			AAEL010399-RA		AAEL004110-RA	AAEL007542-RA
AAEL011314-RA	AAEL007177-RA			AAEL010419-RA		AAEL004112-RA	AAEL007546-RA
AAEL011321-RA	AAEL007219-RA			AAEL010452-RA		AAEL004116-RA	AAEL007619-RA
AAEL011370-RA	AAEL007227-RA			AAEL010472-RA		AAEL004128-RA	AAEL007624-RA
AAEL011412-RA	AAEL007238-RA			AAEL010500-RA		AAEL004148-RA	AAEL007626-RA
AAEL011417-RA	AAEL007241-RA			AAEL010518-RA		AAEL004152-RA	AAEL007653-RA
AAEL011472-RA	AAEL007246-RA			AAEL010565-RB		AAEL004154-RA	AAEL007659-RA
AAEL011476-RA	AAEL007248-RA			AAEL010623-RA		AAEL004172-RA	AAEL007669-RA
AAEL011480-RA	AAEL007256-RA			AAEL010659-RA		AAEL004183-RA	AAEL007674-RA
AAEL011498-RA	AAEL007267-RA			AAEL010666-RA		AAEL004213-RA	AAEL007680-RA
AAEL011518-RA	AAEL007268-RA			AAEL010671-RA		AAEL004221-RA	AAEL007681-RA
AAEL011534-RA	AAEL007288-RB			AAEL010676-RA		AAEL004228-RA	AAEL007693-RA
AAEL011596-RA	AAEL007333-RA			AAEL010731-RA		AAEL004229-RA	AAEL007702-RA
AAEL011636-RA	AAEL007345-RA			AAEL010771-RA		AAEL004234-RA	AAEL007718-RA
AAEL011769-RA	AAEL007367-RA			AAEL010814-RD		AAEL004235-RA	AAEL007758-RA
AAEL011857-RA	AAEL007387-RA			AAEL010891-RA		AAEL004243-RA	AAEL007759-RA
AAEL011877-RA	AAEL007390-RA			AAEL010934-RA		AAEL004272-RA	AAEL007764-RA
AAEL011887-RA	AAEL007400-RA			AAEL010941-RA		AAEL004274-RA	AAEL007773-RA
AAEL011893-RA	AAEL007401-RA			AAEL010950-RA		AAEL004277-RA	AAEL007776-RA
AAEL011904-RC	AAEL007419-RA			AAEL011012-RA		AAEL004286-RA	AAEL007778-RA
AAEL011911-RA	AAEL007425-RA			AAEL011015-RA		AAEL004287-RA	AAEL007780-RA
AAEL012023-RA	AAEL007430-RA			AAEL011025-RA		AAEL004300-RA	AAEL007785-RA
AAEL012038-RA	AAEL007435-RA			AAEL011031-RA		AAEL004302-RA	AAEL007792-RA
AAEL012071-RA	AAEL007453-RA			AAEL011038-RA		AAEL004305-RA	AAEL007796-RA
AAEL012080-RA	AAEL007456-RA			AAEL011048-RA		AAEL004306-RA	AAEL007804-RA
AAEL012084-RA	AAEL007460-RA			AAEL011098-RA		AAEL004313-RA	AAEL007806-RA
AAEL012085-RA	AAEL007468-RA			AAEL011099-RA		AAEL004320-RA	AAEL007807-RA
AAEL012122-RA	AAEL007470-RA			AAEL011139-RA		AAEL004328-RA	AAEL007818-RB
AAEL012134-RA	AAEL007472-RA			AAEL011197-RB		AAEL004335-RA	AAEL007868-RA
AAEL012143-RA	AAEL007476-RA			AAEL011209-RA		AAEL004336-RA	AAEL007874-RA
AAEL012145-RA	AAEL007477-RA			AAEL011233-RA		AAEL004345-RA	AAEL007888-RA
AAEL012176-RA	AAEL007479-RA			AAEL011271-RA		AAEL004355-RA	AAEL007889-RA
AAEL012211-RA	AAEL007497-RA			AAEL011272-RA		AAEL004358-RA	AAEL007898-RA
AAEL012219-RA	AAEL007509-RA			AAEL011275-RA		AAEL004368-RA	AAEL007942-RA
AAEL012235-RA	AAEL007511-RA			AAEL011276-RA		AAEL004370-RA	AAEL007945-RA
AAEL012258-RA	AAEL007519-RA			AAEL011277-RA		AAEL004375-RA	AAEL007986-RA
AAEL012261-RA	AAEL007528-RA			AAEL011278-RA		AAEL004381-RA	AAEL007989-RA
AAEL012273-RA	AAEL007530-RA			AAEL011278-RC		AAEL004384-RA	AAEL007990-RB
AAEL012393-RA	AAEL007533-RA			AAEL011283-RA		AAEL004386-RA	AAEL008006-RA
AAEL012426-RA	AAEL007548-RA			AAEL011293-RA		AAEL004388-RA	AAEL008007-RA
AAEL012453-RA	AAEL007550-RA			AAEL011302-RB		AAEL004390-RA	AAEL008016-RA
AAEL012465-RA	AAEL007566-RA			AAEL011302-RD		AAEL004396-RA	AAEL008025-RA
AAEL012476-RA	AAEL007589-RA			AAEL011306-RA		AAEL004401-RA	AAEL008039-RA
AAEL012500-RA	AAEL007627-RA			AAEL011312-RA		AAEL004426-RA	AAEL008069-RA
AAEL012507-RA	AAEL007655-RA			AAEL011315-RA		AAEL004431-RA	AAEL008079-RA
AAEL012514-RA	AAEL007658-RA			AAEL011318-RA		AAEL004433-RA	AAEL008080-RA
AAEL012516-RA	AAEL007663-RA			AAEL011323-RA		AAEL004438-RA	AAEL008125-RA
AAEL012566-RA	AAEL007664-RA			AAEL011325-RB		AAEL004449-RA	AAEL008141-RA
AAEL012608-RA	AAEL007668-RA			AAEL011332-RA		AAEL004452-RA	AAEL008144-RA
AAEL012611-RA	AAEL007678-RA			AAEL011368-RA		AAEL004455-RA	AAEL008155-RA
AAEL012636-RA	AAEL007729-RA			AAEL011374-RA		AAEL004461-RA	AAEL008157-RA
AAEL012714-RA	AAEL007744-RA			AAEL011416-RA		AAEL004464-RA	AAEL008188-RA
AAEL012741-RA	AAEL007760-RA			AAEL011431-RA		AAEL004467-RA	AAEL008190-RA
AAEL012743-RA	AAEL007765-RA			AAEL011442-RA		AAEL004468-RA	AAEL008227-RA
AAEL012816-RA	AAEL007793-RA			AAEL011451-RA		AAEL004474-RA	AAEL008278-RA
AAEL012851-RA	AAEL007819-RA			AAEL011452-RA		AAEL004477-RA	AAEL008285-RA
AAEL012864-RA	AAEL007825-RA			AAEL011453-RA		AAEL004480-RA	AAEL008289-RA
AAEL012874-RA	AAEL007848-RA			AAEL011454-RA		AAEL004482-RA	AAEL008307-RA
AAEL012879-RA	AAEL007855-RA			AAEL011471-RC		AAEL004484-RA	AAEL008341-RA
AAEL012906-RA	AAEL007859-RA			AAEL011537-RA		AAEL004489-RA	AAEL008342-RA
AAEL012913-RA	AAEL007864-RA			AAEL011538-RA		AAEL004490-RA	AAEL008365-RA
AAEL012951-RA	AAEL007866-RA			AAEL011557-RA		AAEL004492-RA	AAEL008383-RA
AAEL013024-RA	AAEL007886-RA			AAEL011660-RA		AAEL004497-RA	AAEL008397-RA
AAEL013108-RA	AAEL007890-RA			AAEL011708-RA		AAEL004517-RA	AAEL008430-RA
AAEL013132-RC	AAEL007896-RA			AAEL011713-RA		AAEL004523-RA	AAEL008444-RA
AAEL013143-RA	AAEL007920-RA			AAEL011752-RA		AAEL004527-RA	AAEL008452-RA
AAEL013208-RA	AAEL007928-RA			AAEL011754-RA		AAEL004537-RA	AAEL008472-RA
AAEL013211-RA	AAEL007970-RA			AAEL011758-RA		AAEL004565-RA	AAEL008473-RA
AAEL013270-RA	AAEL007973-RA			AAEL011768-RA		AAEL004577-RA	AAEL008485-RA
AAEL013273-RA	AAEL007990-RA			AAEL011776-RA		AAEL004580-RA	AAEL008567-RA
AAEL013314-RA	AAEL007992-RA			AAEL011824-RA		AAEL004589-RA	AAEL008587-RA
AAEL013317-RA	AAEL007994-RA			AAEL011826-RA		AAEL004594-RA	AAEL008588-RA
AAEL013386-RA	AAEL008019-RA			AAEL011924-RA		AAEL004603-RA	AAEL008589-RA
AAEL013392-RA	AAEL008022-RA			AAEL011949-RB		AAEL004630-RA	AAEL008597-RA
AAEL013393-RA	AAEL008031-RA			AAEL011967-RA		AAEL004653-RA	AAEL008599-RA
AAEL013472-RA	AAEL008036-RA			AAEL011991-RA		AAEL004654-RA	AAEL008600-RA
AAEL013521-RA	AAEL008050-RA			AAEL011996-RA		AAEL004660-RA	AAEL008607-RA
AAEL013544-RA	AAEL008078-RA			AAEL012018-RA		AAEL004682-RA	AAEL008609-RA
AAEL013548-RA	AAEL008081-RA			AAEL012037-RA		AAEL004697-RA	AAEL008610-RA
AAEL013552-RA	AAEL008084-RB			AAEL012060-RA		AAEL004698-RA	AAEL008646-RA
AAEL013568-RA	AAEL008090-RA			AAEL012064-RA		AAEL004702-RA	AAEL008651-RA
AAEL013617-RA	AAEL008091-RA			AAEL012091-RA		AAEL004709-RA	AAEL008658-RA
AAEL013620-RA	AAEL008120-RA			AAEL012094-RB		AAEL004722-RA	AAEL008670-RA
AAEL013652-RA	AAEL008169-RA			AAEL012101-RA		AAEL004728-RA	AAEL008701-RA
AAEL013685-RA	AAEL008179-RA			AAEL012103-RA		AAEL004733-RA	AAEL008738-RA
AAEL013721-RA	AAEL008195-RB			AAEL012106-RA		AAEL004740-RA	AAEL008753-RA
AAEL013746-RA	AAEL008234-RA			AAEL012109-RA		AAEL004743-RB	AAEL008764-RA
AAEL013813-RA	AAEL008282-RA			AAEL012126-RA		AAEL004774-RA	AAEL008773-RA
AAEL013828-RA	AAEL008292-RA			AAEL012128-RA		AAEL004791-RA	AAEL008784-RA
AAEL013993-RA	AAEL008300-RA			AAEL012138-RB		AAEL004832-RA	AAEL008785-RA
AAEL014017-RA	AAEL008311-RA			AAEL012139-RA		AAEL004834-RA	AAEL008789-RA
AAEL014029-RA	AAEL008335-RA			AAEL012163-RA		AAEL004839-RA	AAEL008793-RA
AAEL014037-RA	AAEL008340-RA			AAEL012169-RA		AAEL004849-RA	AAEL008801-RA
AAEL014038-RA	AAEL008356-RA			AAEL012177-RA		AAEL004851-RA	AAEL008802-RA
AAEL014147-RA	AAEL008372-RA			AAEL012208-RA		AAEL004853-RA	AAEL008826-RA
AAEL014149-RA	AAEL008405-RA			AAEL012249-RA		AAEL004870-RA	AAEL008828-RA
AAEL014178-RA	AAEL008407-RA			AAEL012252-RA		AAEL004871-RA	AAEL008844-RA
AAEL014247-RA	AAEL008408-RA			AAEL012297-RA		AAEL004879-RA	AAEL008846-RA
AAEL014325-RA	AAEL008416-RA			AAEL012423-RA		AAEL004884-RA	AAEL008848-RA
AAEL014341-RA	AAEL008422-RA			AAEL012451-RA		AAEL004914-RA	AAEL008853-RA
AAEL014348-RB	AAEL008449-RA			AAEL012463-RA		AAEL004918-RA	AAEL008853-RB
AAEL014352-RA	AAEL008450-RA			AAEL012478-RA		AAEL004936-RA	AAEL008854-RA
AAEL014380-RA	AAEL008467-RA			AAEL012496-RA		AAEL004937-RA	AAEL008871-RA
AAEL014414-RA	AAEL008476-RA			AAEL012542-RA		AAEL004946-RA	AAEL008882-RA
AAEL014503-RA	AAEL008493-RA			AAEL012585-RA		AAEL004969-RA	AAEL008936-RA
AAEL014511-RA	AAEL008499-RA			AAEL012612-RA		AAEL004973-RA	AAEL009018-RA
AAEL014524-RA	AAEL008529-RA			AAEL012634-RA		AAEL004976-RA	AAEL009032-RA
AAEL014554-RA	AAEL008539-RA			AAEL012635-RA		AAEL004977-RA	AAEL009038-RA
AAEL014555-RA	AAEL008553-RA			AAEL012638-RA		AAEL004980-RA	AAEL009043-RA
AAEL014564-RA	AAEL008555-RA			AAEL012661-RA		AAEL004993-RA	AAEL009066-RA
AAEL014653-RA	AAEL008570-RA			AAEL012700-RA		AAEL005009-RA	AAEL009074-RA
AAEL014702-RA	AAEL008577-RA			AAEL012711-RA		AAEL005016-RA	AAEL009078-RA
AAEL014720-RA	AAEL008596-RA			AAEL012721-RA		AAEL005028-RA	AAEL009081-RA
AAEL014722-RA	AAEL008612-RA			AAEL012722-RA		AAEL005084-RA	AAEL009101-RA
AAEL014733-RA	AAEL008620-RA			AAEL012766-RA		AAEL005092-RA	AAEL009115-RA
AAEL014774-RA	AAEL008655-RA			AAEL012772-RA		AAEL005100-RA	AAEL009121-RA
AAEL014957-RA	AAEL008667-RA			AAEL012793-RA		AAEL005126-RA	AAEL009124-RA
AAEL014992-RA	AAEL008668-RA			AAEL012828-RA		AAEL005132-RA	AAEL009125-RA
AAEL015044-RA	AAEL008677-RA			AAEL012839-RA		AAEL005137-RA	AAEL009127-RA
AAEL015099-RD	AAEL008700-RA			AAEL012856-RA		AAEL005188-RA	AAEL009131-RA
AAEL015100-RA	AAEL008703-RA			AAEL012872-RA		AAEL005200-RA	AAEL009148-RA
AAEL015146-RA	AAEL008704-RA			AAEL012898-RA		AAEL005214-RA	AAEL009169-RA
AAEL015182-RA	AAEL008710-RA			AAEL012922-RA		AAEL005215-RA	AAEL009171-RA
AAEL015199-RA	AAEL008723-RA			AAEL012925-RA		AAEL005216-RA	AAEL009173-RA
AAEL015271-RA	AAEL008763-RA			AAEL012952-RA		AAEL005217-RA	AAEL009181-RA
AAEL015347-RA	AAEL008818-RA			AAEL012981-RA		AAEL005234-RA	AAEL009185-RA
AAEL015379-RA	AAEL008823-RA			AAEL013018-RA		AAEL005241-RA	AAEL009198-RB
AAEL015671-RA	AAEL008839-RA			AAEL013144-RA		AAEL005271-RA	AAEL009205-RA
AAEL016962-RA	AAEL008845-RA			AAEL013178-RA		AAEL005277-RA	AAEL009219-RA
AAEL016986-RA	AAEL008874-RA			AAEL013199-RA		AAEL005281-RA	AAEL009244-RA
AAEL017118-RA	AAEL008893-RA			AAEL013203-RB		AAEL005289-RA	AAEL009266-RA
AAEL017213-RA	AAEL008896-RA			AAEL013225-RA		AAEL005312-RD	AAEL009323-RA
AAEL017240-RB	AAEL008923-RA			AAEL013306-RA		AAEL005320-RA	AAEL009330-RA
AAEL017278-RA	AAEL008927-RA			AAEL013322-RA		AAEL005325-RA	AAEL009346-RA
AAEL017283-RA	AAEL008932-RA			AAEL013345-RA		AAEL005336-RA	AAEL009387-RA
AAEL017289-RA	AAEL008956-RA			AAEL013356-RB		AAEL005341-RA	AAEL009414-RA
AAEL017321-RA	AAEL009022-RA			AAEL013371-RA		AAEL005346-RA	AAEL009420-RA
AAEL017358-RA	AAEL009027-RA			AAEL013372-RA		AAEL005348-RB	AAEL009467-RA
AAEL017501-RA	AAEL009037-RA			AAEL013402-RB		AAEL005351-RA	AAEL009468-RA
AAEL017508-RA	AAEL009044-RA			AAEL013429-RA		AAEL005356-RA	AAEL009483-RA
AAEL017522-RA	AAEL009058-RA			AAEL013433-RA		AAEL005359-RA	AAEL009487-RA
AAEL017550-RA	AAEL009092-RB			AAEL013524-RA		AAEL005380-RA	AAEL009492-RA
	AAEL009105-RA			AAEL013528-RA		AAEL005383-RA	AAEL009496-RA
	AAEL009109-RA			AAEL013555-RA		AAEL005384-RA	AAEL009513-RA
	AAEL009134-RA			AAEL013570-RA		AAEL005390-RA	AAEL009561-RA
	AAEL009140-RA			AAEL013588-RA		AAEL005395-RA	AAEL009583-RA
	AAEL009149-RA			AAEL013618-RA		AAEL005406-RA	AAEL009585-RA
	AAEL009152-RA			AAEL013689-RA		AAEL005421-RA	AAEL009615-RA
	AAEL009170-RA			AAEL013730-RA		AAEL005424-RA	AAEL009625-RA
	AAEL009182-RA			AAEL013748-RA		AAEL005429-RA	AAEL009629-RA
	AAEL009190-RA			AAEL013768-RA		AAEL005441-RA	AAEL009658-RC
	AAEL009192-RA			AAEL013865-RA		AAEL005445-RA	AAEL009670-RA
	AAEL009212-RA			AAEL013869-RA		AAEL005453-RA	AAEL009679-RA
	AAEL009213-RA			AAEL013870-RA		AAEL005457-RA	AAEL009712-RA
	AAEL009218-RA			AAEL013872-RA		AAEL005469-RA	AAEL009747-RA
	AAEL009227-RA			AAEL013898-RA		AAEL005471-RA	AAEL009751-RA
	AAEL009228-RA			AAEL013936-RC		AAEL005474-RA	AAEL009760-RA
	AAEL009240-RA			AAEL013941-RA		AAEL005476-RA	AAEL009771-RA
	AAEL009249-RA			AAEL013992-RB		AAEL005501-RA	AAEL009795-RA
	AAEL009290-RA			AAEL014039-RB		AAEL005510-RA	AAEL009825-RA
	AAEL009302-RA			AAEL014080-RA		AAEL005511-RA	AAEL009837-RA
	AAEL009303-RA			AAEL014090-RA		AAEL005513-RA	AAEL009840-RA
	AAEL009304-RA			AAEL014137-RA		AAEL005515-RE	AAEL009844-RA
	AAEL009305-RA			AAEL014138-RA		AAEL005522-RA	AAEL009847-RA
	AAEL009317-RA			AAEL014140-RA		AAEL005525-RA	AAEL009859-RA
	AAEL009339-RA			AAEL014171-RA		AAEL005526-RA	AAEL009881-RA
	AAEL009344-RA			AAEL014257-RA		AAEL005532-RA	AAEL009895-RA
	AAEL009352-RA			AAEL014265-RA		AAEL005533-RA	AAEL009936-RA
	AAEL009353-RA			AAEL014272-RA		AAEL005544-RA	AAEL009951-RA
	AAEL009354-RA			AAEL014284-RA		AAEL005597-RA	AAEL009985-RA
	AAEL009368-RA			AAEL014301-RA		AAEL005634-RA	AAEL009992-RA
	AAEL009372-RB			AAEL014303-RA		AAEL005646-RA	AAEL009994-RA
	AAEL009400-RA			AAEL014362-RA		AAEL005712-RA	AAEL010014-RA
	AAEL009402-RA			AAEL014372-RA		AAEL005717-RA	AAEL010059-RA
	AAEL009406-RA			AAEL014441-RA		AAEL005719-RA	AAEL010075-RA
	AAEL009410-RA			AAEL014445-RA		AAEL005726-RA	AAEL010099-RA
	AAEL009418-RA			AAEL014484-RA		AAEL005730-RA	AAEL010102-RA
	AAEL009432-RA			AAEL014490-RA		AAEL005734-RA	AAEL010125-RA
	AAEL009442-RA			AAEL014494-RA		AAEL005763-RA	AAEL010145-RC
	AAEL009447-RA			AAEL014505-RA		AAEL005766-RB	AAEL010147-RA
	AAEL009461-RA			AAEL014516-RA		AAEL005811-RA	AAEL010151-RA
	AAEL009547-RA			AAEL014541-RA		AAEL005813-RA	AAEL010157-RA
	AAEL009556-RA			AAEL014552-RA		AAEL005821-RA	AAEL010159-RA
	AAEL009606-RA			AAEL014583-RB		AAEL005822-RA	AAEL010160-RA
	AAEL009619-RA			AAEL014608-RA		AAEL005827-RA	AAEL010163-RA
	AAEL009623-RA			AAEL014617-RA		AAEL005830-RA	AAEL010171-RA
	AAEL009634-RC			AAEL014643-RA		AAEL005833-RA	AAEL010180-RA
	AAEL009637-RA			AAEL014646-RA		AAEL005837-RA	AAEL010186-RA
	AAEL009639-RA			AAEL014659-RA		AAEL005850-RA	AAEL010219-RA
	AAEL009647-RA			AAEL014689-RA		AAEL005851-RA	AAEL010260-RA
	AAEL009653-RB			AAEL014697-RA		AAEL005852-RA	AAEL010327-RA
	AAEL009668-RA			AAEL014760-RA		AAEL005856-RA	AAEL010348-RA
	AAEL009671-RA			AAEL014799-RB		AAEL005861-RA	AAEL010359-RA
	AAEL009673-RA			AAEL014815-RA		AAEL005862-RA	AAEL010366-RA
	AAEL009687-RA			AAEL014845-RA		AAEL005867-RA	AAEL010382-RA
	AAEL009713-RA			AAEL014855-RA		AAEL005880-RA	AAEL010386-RA
	AAEL009715-RA			AAEL014863-RA		AAEL005888-RA	AAEL010403-RA
	AAEL009718-RA			AAEL014863-RF		AAEL005893-RA	AAEL010466-RA
	AAEL009721-RA			AAEL014865-RA		AAEL005900-RA	AAEL010478-RA
	AAEL009728-RA			AAEL014885-RA		AAEL005901-RB	AAEL010479-RA
	AAEL009730-RA			AAEL014886-RA		AAEL005904-RA	AAEL010481-RA
	AAEL009733-RA			AAEL014909-RA		AAEL005916-RA	AAEL010523-RA
	AAEL009734-RA			AAEL014910-RA		AAEL005918-RA	AAEL010524-RA
	AAEL009773-RC			AAEL014927-RA		AAEL005922-RA	AAEL010539-RA
	AAEL009778-RA			AAEL014947-RA		AAEL005930-RA	AAEL010570-RA
	AAEL009779-RA			AAEL014960-RA		AAEL005938-RA	AAEL010574-RA
	AAEL009781-RA			AAEL015039-RA		AAEL005943-RA	AAEL010590-RA
	AAEL009785-RA			AAEL015072-RA		AAEL005968-RA	AAEL010678-RA
	AAEL009796-RA			AAEL015095-RA		AAEL005991-RA	AAEL010681-RA
	AAEL009827-RA			AAEL015099-RH		AAEL006006-RA	AAEL010724-RA
	AAEL009849-RA			AAEL015218-RA		AAEL006012-RA	AAEL010742-RA
	AAEL009855-RA			AAEL015372-RA		AAEL006013-RA	AAEL010764-RA
	AAEL009867-RA			AAEL015392-RA		AAEL006020-RA	AAEL010783-RA
	AAEL009874-RA			AAEL015483-RA		AAEL006021-RA	AAEL010818-RA
	AAEL009891-RA			AAEL015570-RA		AAEL006026-RA	AAEL010823-RA
	AAEL009908-RA			AAEL015575-RB		AAEL006033-RA	AAEL010839-RA
	AAEL009911-RA			AAEL015586-RA		AAEL006037-RA	AAEL010867-RA
	AAEL009915-RA			AAEL016976-RA		AAEL006038-RA	AAEL010868-RA
	AAEL009921-RA			AAEL017020-RA		AAEL006039-RA	AAEL010879-RA
	AAEL009926-RA			AAEL017024-RA		AAEL006040-RA	AAEL010894-RA
	AAEL009937-RB			AAEL017049-RA		AAEL006046-RA	AAEL010898-RA
	AAEL009949-RA			AAEL017061-RA		AAEL006050-RA	AAEL010943-RA
	AAEL009965-RA			AAEL017066-RA		AAEL006057-RA	AAEL010951-RA
	AAEL009988-RA			AAEL017073-RA		AAEL006063-RA	AAEL010956-RA
	AAEL010003-RB			AAEL017078-RA		AAEL006073-RA	AAEL010975-RA
	AAEL010005-RA			AAEL017091-RA		AAEL006082-RA	AAEL010977-RA
	AAEL010019-RA			AAEL017100-RA		AAEL006085-RA	AAEL010980-RA
	AAEL010021-RA			AAEL017102-RA		AAEL006112-RA	AAEL011004-RA
	AAEL010029-RA			AAEL017114-RA		AAEL006113-RA	AAEL011022-RA
	AAEL010051-RA			AAEL017124-RA		AAEL006116-RA	AAEL011030-RA
	AAEL010088-RA			AAEL017131-RA		AAEL006123-RA	AAEL011070-RA
	AAEL010090-RA			AAEL017167-RA		AAEL006124-RA	AAEL011078-RA
	AAEL010121-RA			AAEL017222-RA		AAEL006135-RA	AAEL011086-RA
	AAEL010152-RA			AAEL017239-RA		AAEL006138-RA	AAEL011094-RA
	AAEL010156-RA			AAEL017267-RA		AAEL006140-RA	AAEL011102-RA
	AAEL010169-RA			AAEL017284-RA		AAEL006152-RA	AAEL011109-RA
	AAEL010185-RA			AAEL017287-RA		AAEL006155-RA	AAEL011126-RA
	AAEL010206-RA			AAEL017297-RA		AAEL006156-RA	AAEL011129-RA
	AAEL010267-RA			AAEL017328-RA		AAEL006175-RA	AAEL011130-RA
	AAEL010291-RA			AAEL017352-RA		AAEL006177-RA	AAEL011180-RA
	AAEL010340-RA			AAEL017405-RA		AAEL006185-RA	AAEL011184-RA
	AAEL010352-RA			AAEL017429-RA		AAEL006191-RA	AAEL011195-RA
	AAEL010357-RA			AAEL017430-RA		AAEL006196-RA	AAEL011203-RA
	AAEL010358-RA			AAEL017431-RA		AAEL006204-RA	AAEL011222-RA
	AAEL010360-RA			AAEL017467-RA		AAEL006209-RA	AAEL011234-RA
	AAEL010368-RB			AAEL017473-RA		AAEL006211-RA	AAEL011255-RA
	AAEL010378-RA			AAEL017482-RA		AAEL006226-RA	AAEL011263-RA
	AAEL010388-RA			AAEL017487-RA		AAEL006227-RA	AAEL011281-RA
	AAEL010389-RA			AAEL017498-RA		AAEL006229-RA	AAEL011288-RA
	AAEL010407-RA			AAEL017503-RA		AAEL006231-RA	AAEL011309-RA
	AAEL010427-RA			AAEL017528-RA		AAEL006235-RA	AAEL011319-RA
	AAEL010432-RA			AAEL017530-RA		AAEL006239-RA	AAEL011369-RA
	AAEL010433-RA					AAEL006243-RA	AAEL011371-RA
	AAEL010440-RA					AAEL006247-RA	AAEL011381-RA
	AAEL010441-RA					AAEL006249-RA	AAEL011421-RA
	AAEL010443-RA					AAEL006271-RC	AAEL011492-RA
	AAEL010445-RA					AAEL006279-RA	AAEL011542-RA
	AAEL010460-RA					AAEL006294-RA	AAEL011551-RA
	AAEL010461-RA					AAEL006299-RA	AAEL011565-RA
	AAEL010469-RA					AAEL006303-RA	AAEL011566-RA
	AAEL010482-RA					AAEL006320-RA	AAEL011569-RA
	AAEL010483-RA					AAEL006321-RA	AAEL011573-RA
	AAEL010491-RA					AAEL006331-RA	AAEL011574-RA
	AAEL010497-RA					AAEL006332-RA	AAEL011575-RA
	AAEL010498-RA					AAEL006337-RA	AAEL011577-RA
	AAEL010502-RA					AAEL006362-RA	AAEL011638-RA
	AAEL010505-RA					AAEL006367-RA	AAEL011639-RA
	AAEL010512-RA					AAEL006374-RA	AAEL011641-RA
	AAEL010514-RA					AAEL006381-RA	AAEL011711-RA
	AAEL010517-RA					AAEL006389-RA	AAEL011738-RA
	AAEL010538-RA					AAEL006407-RA	AAEL011740-RA
	AAEL010549-RA					AAEL006409-RA	AAEL011741-RA
	AAEL010561-RA					AAEL006435-RA	AAEL011742-RA
	AAEL010563-RA					AAEL006441-RA	AAEL011771-RA
	AAEL010565-RA					AAEL006445-RA	AAEL011795-RA
	AAEL010571-RA					AAEL006450-RA	AAEL011802-RA
	AAEL010576-RB					AAEL006458-RA	AAEL011803-RA
	AAEL010576-RE					AAEL006459-RA	AAEL011871-RA
	AAEL010576-RH					AAEL006460-RA	AAEL011882-RA
	AAEL010576-RM					AAEL006466-RA	AAEL011884-RA
	AAEL010576-RS					AAEL006474-RA	AAEL011890-RA
	AAEL010586-RA					AAEL006486-RA	AAEL011898-RA
	AAEL010589-RA					AAEL006499-RA	AAEL011905-RA
	AAEL010617-RA					AAEL006512-RA	AAEL011906-RA
	AAEL010620-RA					AAEL006514-RA	AAEL011928-RA
	AAEL010643-RA					AAEL006521-RA	AAEL011981-RA
	AAEL010670-RA					AAEL006523-RA	AAEL012010-RA
	AAEL010693-RA					AAEL006529-RA	AAEL012062-RA
	AAEL010704-RA					AAEL006530-RA	AAEL012062-RB
	AAEL010709-RA					AAEL006542-RA	AAEL012086-RA
	AAEL010711-RA					AAEL006549-RA	AAEL012092-RA
	AAEL010715-RA					AAEL006552-RA	AAEL012093-RA
	AAEL010719-RA					AAEL006556-RA	AAEL012099-RA
	AAEL010725-RA					AAEL006557-RA	AAEL012110-RA
	AAEL010728-RA					AAEL006559-RA	AAEL012114-RA
	AAEL010732-RA					AAEL006560-RA	AAEL012135-RB
	AAEL010753-RA					AAEL006563-RA	AAEL012149-RA
	AAEL010757-RA					AAEL006567-RA	AAEL012175-RA
	AAEL010775-RA					AAEL006581-RA	AAEL012198-RA
	AAEL010817-RA					AAEL006611-RA	AAEL012207-RB
	AAEL010845-RA					AAEL006632-RB	AAEL012207-RC
	AAEL010852-RA					AAEL006634-RA	AAEL012255-RA
	AAEL010871-RA					AAEL006642-RA	AAEL012298-RA
	AAEL010888-RA					AAEL006647-RA	AAEL012311-RA
	AAEL010890-RA					AAEL006654-RA	AAEL012359-RA
	AAEL010908-RA					AAEL006655-RA	AAEL012380-RA
	AAEL010909-RA					AAEL006660-RA	AAEL012400-RA
	AAEL010925-RA					AAEL006676-RA	AAEL012457-RA
	AAEL010928-RA					AAEL006680-RA	AAEL012513-RA
	AAEL010939-RA					AAEL006684-RA	AAEL012518-RA
	AAEL010945-RA					AAEL006712-RA	AAEL012528-RA
	AAEL010964-RA					AAEL006713-RA	AAEL012536-RA
	AAEL010979-RA					AAEL006720-RA	AAEL012549-RA
	AAEL010986-RA					AAEL006724-RA	AAEL012554-RA
	AAEL010997-RA					AAEL006728-RA	AAEL012556-RA
	AAEL011003-RA					AAEL006744-RA	AAEL012567-RA
	AAEL011013-RA					AAEL006750-RA	AAEL012609-RA
	AAEL011014-RA					AAEL006752-RA	AAEL012613-RA
	AAEL011026-RA					AAEL006765-RA	AAEL012614-RA
	AAEL011042-RA					AAEL006772-RA	AAEL012631-RA
	AAEL011053-RA					AAEL006782-RA	AAEL012644-RA
	AAEL011071-RA					AAEL006783-RA	AAEL012645-RA
	AAEL011083-RA					AAEL006787-RA	AAEL012686-RA
	AAEL011089-RA					AAEL006788-RA	AAEL012698-RA
	AAEL011119-RA					AAEL006790-RA	AAEL012762-RA
	AAEL011124-RA					AAEL006792-RA	AAEL012776-RA
	AAEL011134-RA					AAEL006800-RA	AAEL012786-RA
	AAEL011136-RA					AAEL006819-RA	AAEL012846-RA
	AAEL011140-RA					AAEL006820-RA	AAEL012853-RA
	AAEL011142-RA					AAEL006823-RA	AAEL012882-RA
	AAEL011165-RA					AAEL006827-RA	AAEL012920-RA
	AAEL011166-RA					AAEL006830-RA	AAEL012940-RA
	AAEL011190-RA					AAEL006870-RA	AAEL012950-RA
	AAEL011196-RA					AAEL006887-RA	AAEL012956-RA
	AAEL011216-RA					AAEL006890-RA	AAEL012980-RA
	AAEL011250-RA					AAEL006892-RA	AAEL012994-RA
	AAEL011257-RA					AAEL006903-RA	AAEL012998-RA
	AAEL011320-RA					AAEL006910-RA	AAEL013001-RA
	AAEL011345-RA					AAEL006917-RA	AAEL013004-RA
	AAEL011359-RA					AAEL006937-RA	AAEL013039-RA
	AAEL011378-RA					AAEL006959-RA	AAEL013069-RA
	AAEL011380-RA					AAEL006963-RA	AAEL013083-RA
	AAEL011384-RA					AAEL006983-RA	AAEL013109-RA
	AAEL011389-RA					AAEL007007-RA	AAEL013111-RA
	AAEL011390-RA					AAEL007013-RA	AAEL013112-RA
	AAEL011414-RA					AAEL007017-RA	AAEL013158-RA
	AAEL011430-RA					AAEL007030-RA	AAEL013163-RA
	AAEL011433-RA					AAEL007035-RA	AAEL013171-RA
	AAEL011462-RA					AAEL007041-RA	AAEL013214-RA
	AAEL011493-RA					AAEL007043-RA	AAEL013222-RA
	AAEL011496-RA					AAEL007045-RA	AAEL013266-RA
	AAEL011522-RA					AAEL007046-RA	AAEL013267-RA
	AAEL011524-RA					AAEL007067-RA	AAEL013321-RA
	AAEL011533-RA					AAEL007075-RA	AAEL013326-RA
	AAEL011553-RA					AAEL007078-RA	AAEL013342-RA
	AAEL011562-RA					AAEL007080-RA	AAEL013347-RA
	AAEL011599-RA					AAEL007090-RA	AAEL013407-RA
	AAEL011615-RA					AAEL007097-RA	AAEL013427-RA
	AAEL011635-RA					AAEL007100-RA	AAEL013430-RA
	AAEL011658-RA					AAEL007132-RA	AAEL013432-RA
	AAEL011659-RA					AAEL007136-RA	AAEL013441-RA
	AAEL011671-RA					AAEL007160-RA	AAEL013458-RA
	AAEL011673-RA					AAEL007176-RA	AAEL013461-RA
	AAEL011684-RA					AAEL007179-RA	AAEL013484-RA
	AAEL011687-RA					AAEL007181-RA	AAEL013486-RA
	AAEL011700-RA					AAEL007202-RA	AAEL013491-RA
	AAEL011703-RA					AAEL007209-RA	AAEL013515-RA
	AAEL011710-RA					AAEL007213-RA	AAEL013525-RA
	AAEL011714-RA					AAEL007226-RA	AAEL013526-RA
	AAEL011719-RA					AAEL007228-RA	AAEL013533-RA
	AAEL011723-RA					AAEL007229-RA	AAEL013535-RA
	AAEL011724-RA					AAEL007234-RA	AAEL013536-RA
	AAEL011725-RA					AAEL007239-RA	AAEL013559-RA
	AAEL011732-RA					AAEL007240-RA	AAEL013572-RA
	AAEL011753-RA					AAEL007242-RA	AAEL013612-RA
	AAEL011794-RA					AAEL007245-RA	AAEL013628-RA
	AAEL011801-RA					AAEL007250-RA	AAEL013656-RA
	AAEL011807-RA					AAEL007252-RA	AAEL013703-RA
	AAEL011822-RA					AAEL007258-RA	AAEL013739-RA
	AAEL011833-RA					AAEL007271-RA	AAEL013744-RA
	AAEL011837-RA					AAEL007280-RA	AAEL013760-RA
	AAEL011838-RA					AAEL007286-RA	AAEL013766-RA
	AAEL011842-RA					AAEL007289-RA	AAEL013774-RA
	AAEL011864-RA					AAEL007290-RA	AAEL013775-RA
	AAEL011899-RA					AAEL007308-RA	AAEL013797-RA
	AAEL011903-RA					AAEL007312-RA	AAEL013867-RA
	AAEL011904-RA					AAEL007321-RA	AAEL013875-RA
	AAEL011910-RA					AAEL007353-RA	AAEL013880-RA
	AAEL011921-RA					AAEL007355-RA	AAEL013885-RA
	AAEL011945-RA					AAEL007358-RA	AAEL013899-RA
	AAEL011950-RA					AAEL007360-RA	AAEL013936-RA
	AAEL011959-RA					AAEL007376-RA	AAEL013984-RA
	AAEL011961-RA					AAEL007395-RA	AAEL013987-RA
	AAEL011965-RA					AAEL007397-RB	AAEL014045-RA
	AAEL011972-RA					AAEL007397-RC	AAEL014142-RA
	AAEL012004-RA					AAEL007402-RA	AAEL014226-RA
	AAEL012013-RA					AAEL007409-RA	AAEL014234-RA
	AAEL012014-RA					AAEL007416-RA	AAEL014246-RA
	AAEL012029-RB					AAEL007417-RA	AAEL014274-RA
	AAEL012033-RA					AAEL007432-RA	AAEL014302-RA
	AAEL012074-RA					AAEL007436-RA	AAEL014315-RA
	AAEL012081-RA					AAEL007445-RA	AAEL014316-RA
	AAEL012111-RA					AAEL007447-RA	AAEL014318-RA
	AAEL012131-RA					AAEL007449-RA	AAEL014335-RA
	AAEL012141-RA					AAEL007458-RA	AAEL014349-RA
	AAEL012152-RA					AAEL007462-RA	AAEL014436-RA
	AAEL012165-RA					AAEL007464-RA	AAEL014437-RA
	AAEL012165-RB					AAEL007469-RA	AAEL014457-RA
	AAEL012166-RC					AAEL007480-RA	AAEL014520-RA
	AAEL012179-RA					AAEL007496-RA	AAEL014527-RA
	AAEL012180-RA					AAEL007501-RA	AAEL014562-RA
	AAEL012203-RA					AAEL007506-RA	AAEL014607-RA
	AAEL012237-RA					AAEL007512-RA	AAEL014609-RA
	AAEL012256-RA					AAEL007532-RA	AAEL014615-RA
	AAEL012257-RA					AAEL007538-RA	AAEL014619-RA
	AAEL012264-RA					AAEL007539-RA	AAEL014630-RA
	AAEL012281-RA					AAEL007555-RA	AAEL014717-RA
	AAEL012290-RA					AAEL007562-RA	AAEL014719-RA
	AAEL012293-RA					AAEL007563-RA	AAEL014768-RA
	AAEL012294-RA					AAEL007569-RA	AAEL014846-RA
	AAEL012310-RA					AAEL007574-RA	AAEL014891-RA
	AAEL012325-RA					AAEL007584-RA	AAEL014893-RA
	AAEL012365-RA					AAEL007599-RA	AAEL014901-RA
	AAEL012366-RA					AAEL007601-RA	AAEL014966-RA
	AAEL012368-RA					AAEL007606-RA	AAEL014970-RA
	AAEL012374-RA					AAEL007609-RA	AAEL015076-RA
	AAEL012382-RA					AAEL007613-RA	AAEL015119-RA
	AAEL012387-RA					AAEL007634-RA	AAEL015283-RA
	AAEL012437-RA					AAEL007637-RA	AAEL015639-RA
	AAEL012438-RA					AAEL007638-RA	AAEL016967-RA
	AAEL012444-RA					AAEL007639-RA	AAEL016994-RA
	AAEL012448-RA					AAEL007649-RA	AAEL016995-RA
	AAEL012459-RA					AAEL007657-RA	AAEL017007-RA
	AAEL012470-RA					AAEL007686-RA	AAEL017018-RA
	AAEL012483-RA					AAEL007690-RA	AAEL017022-RA
	AAEL012493-RA					AAEL007696-RA	AAEL017027-RA
	AAEL012508-RB					AAEL007698-RA	AAEL017030-RA
	AAEL012510-RA					AAEL007701-RA	AAEL017034-RA
	AAEL012522-RA					AAEL007713-RA	AAEL017072-RA
	AAEL012527-RA					AAEL007742-RA	AAEL017096-RA
	AAEL012553-RA					AAEL007747-RA	AAEL017119-RA
	AAEL012561-RA					AAEL007757-RA	AAEL017136-RA
	AAEL012562-RA					AAEL007767-RA	AAEL017139-RA
	AAEL012573-RA					AAEL007795-RA	AAEL017144-RA
	AAEL012583-RA					AAEL007797-RA	AAEL017146-RA
	AAEL012595-RA					AAEL007802-RA	AAEL017148-RA
	AAEL012624-RA					AAEL007803-RA	AAEL017153-RA
	AAEL012629-RA					AAEL007810-RA	AAEL017188-RA
	AAEL012666-RA					AAEL007812-RA	AAEL017195-RA
	AAEL012697-RA					AAEL007813-RA	AAEL017211-RA
	AAEL012730-RA					AAEL007840-RA	AAEL017226-RA
	AAEL012732-RA					AAEL007841-RA	AAEL017228-RA
	AAEL012734-RA					AAEL007847-RA	AAEL017245-RA
	AAEL012739-RA					AAEL007853-RA	AAEL017248-RA
	AAEL012756-RA					AAEL007854-RA	AAEL017293-RA
	AAEL012768-RA					AAEL007857-RA	AAEL017301-RA
	AAEL012784-RA					AAEL007863-RA	AAEL017302-RA
	AAEL012818-RA					AAEL007875-RA	AAEL017320-RA
	AAEL012823-RA					AAEL007877-RA	AAEL017325-RA
	AAEL012834-RA					AAEL007880-RA	AAEL017345-RA
	AAEL012842-RA					AAEL007892-RA	AAEL017354-RA
	AAEL012857-RA					AAEL007905-RA	AAEL017381-RA
	AAEL012863-RA					AAEL007909-RA	AAEL017383-RA
	AAEL012954-RA					AAEL007926-RA	AAEL017386-RA
	AAEL012962-RA					AAEL007931-RA	AAEL017407-RA
	AAEL012965-RA					AAEL007951-RA	AAEL017435-RA
	AAEL013046-RA					AAEL007980-RA	AAEL017440-RA
	AAEL013055-RA					AAEL007982-RA	AAEL017445-RA
	AAEL013057-RA					AAEL007987-RA	AAEL017460-RA
	AAEL013085-RA					AAEL008000-RA	AAEL017468-RA
	AAEL013095-RA					AAEL008021-RA	AAEL017511-RA
	AAEL013096-RA					AAEL008027-RA	AAEL017512-RA
	AAEL013097-RA					AAEL008028-RA	AAEL017513-RA
	AAEL013102-RA					AAEL008046-RA	AAEL017514-RA
	AAEL013133-RA					AAEL008088-RA	AAEL017558-RA
	AAEL013139-RD					AAEL008096-RA	AAEL017563-RA
	AAEL013167-RA					AAEL008100-RA	AAEL017573-RA
	AAEL013177-RA					AAEL008101-RA	AAEL017576-RA
	AAEL013181-RA					AAEL008107-RA
	AAEL013226-RA					AAEL008124-RA
	AAEL013229-RA					AAEL008126-RA
	AAEL013253-RB					AAEL008128-RA
	AAEL013254-RA					AAEL008134-RA
	AAEL013255-RA					AAEL008137-RA
	AAEL013260-RA					AAEL008161-RA
	AAEL013263-RA					AAEL008167-RA
	AAEL013264-RA					AAEL008175-RA
	AAEL013274-RA					AAEL008177-RA
	AAEL013276-RA					AAEL008178-RA
	AAEL013289-RA					AAEL008181-RA
	AAEL013302-RA					AAEL008182-RA
	AAEL013310-RA					AAEL008183-RA
	AAEL013318-RA					AAEL008189-RA
	AAEL013319-RA					AAEL008210-RA
	AAEL013335-RA					AAEL008220-RA
	AAEL013344-RA					AAEL008228-RA
	AAEL013369-RA					AAEL008242-RA
	AAEL013384-RA					AAEL008244-RA
	AAEL013395-RB					AAEL008247-RA
	AAEL013401-RA					AAEL008257-RA
	AAEL013409-RA					AAEL008258-RA
	AAEL013440-RA					AAEL008260-RA
	AAEL013445-RA					AAEL008266-RA
	AAEL013453-RA					AAEL008281-RA
	AAEL013459-RA					AAEL008306-RA
	AAEL013465-RA					AAEL008309-RA
	AAEL013470-RA					AAEL008316-RA
	AAEL013478-RA					AAEL008319-RA
	AAEL013495-RA					AAEL008324-RA
	AAEL013531-RA					AAEL008330-RA
	AAEL013534-RA					AAEL008366-RA
	AAEL013558-RA					AAEL008367-RA
	AAEL013560-RA					AAEL008375-RA
	AAEL013562-RA					AAEL008377-RA
	AAEL013594-RA					AAEL008381-RA
	AAEL013597-RA					AAEL008389-RA
	AAEL013602-RA					AAEL008393-RA
	AAEL013606-RA					AAEL008399-RA
	AAEL013627-RA					AAEL008400-RA
	AAEL013632-RA					AAEL008413-RA
	AAEL013639-RA					AAEL008425-RA
	AAEL013641-RA					AAEL008459-RA
	AAEL013649-RA					AAEL008461-RA
	AAEL013651-RA					AAEL008462-RA
	AAEL013688-RA					AAEL008463-RA
	AAEL013690-RA					AAEL008468-RA
	AAEL013693-RA					AAEL008469-RA
	AAEL013694-RA					AAEL008470-RA
	AAEL013706-RA					AAEL008475-RA
	AAEL013718-RA					AAEL008478-RA
	AAEL013728-RA					AAEL008494-RA
	AAEL013742-RA					AAEL008500-RA
	AAEL013752-RA					AAEL008503-RA
	AAEL013782-RA					AAEL008511-RA
	AAEL013841-RA					AAEL008512-RA
	AAEL013849-RA					AAEL008519-RA
	AAEL013879-RA					AAEL008557-RA
	AAEL013881-RA					AAEL008559-RA
	AAEL013882-RA					AAEL008565-RA
	AAEL013883-RA					AAEL008575-RA
	AAEL013892-RA					AAEL008578-RA
	AAEL013901-RA					AAEL008579-RA
	AAEL013907-RA					AAEL008580-RA
	AAEL013944-RA					AAEL008583-RA
	AAEL013955-RA					AAEL008592-RA
	AAEL013966-RA					AAEL008615-RA
	AAEL013969-RA					AAEL008617-RA
	AAEL013970-RA					AAEL008618-RA
	AAEL013973-RA					AAEL008621-RA
	AAEL013978-RA					AAEL008629-RA
	AAEL013995-RA					AAEL008635-RA
	AAEL014003-RA					AAEL008636-RA
	AAEL014011-RA					AAEL008642-RA
	AAEL014013-RA					AAEL008643-RA
	AAEL014018-RA					AAEL008645-RA
	AAEL014021-RA					AAEL008650-RA
	AAEL014026-RA					AAEL008656-RA
	AAEL014035-RA					AAEL008662-RA
	AAEL014049-RA					AAEL008671-RA
	AAEL014057-RA					AAEL008678-RA
	AAEL014058-RA					AAEL008683-RA
	AAEL014061-RA					AAEL008687-RA
	AAEL014062-RA					AAEL008688-RA
	AAEL014095-RA					AAEL008692-RA
	AAEL014099-RA					AAEL008706-RA
	AAEL014106-RA					AAEL008709-RA
	AAEL014107-RA					AAEL008711-RA
	AAEL014110-RA					AAEL008716-RA
	AAEL014111-RA					AAEL008719-RA
	AAEL014128-RA					AAEL008728-RA
	AAEL014139-RA					AAEL008730-RA
	AAEL014141-RB					AAEL008741-RA
	AAEL014150-RA					AAEL008744-RA
	AAEL014153-RA					AAEL008758-RA
	AAEL014173-RA					AAEL008761-RA
	AAEL014175-RA					AAEL008769-RA
	AAEL014179-RA					AAEL008772-RA
	AAEL014187-RA					AAEL008777-RA
	AAEL014195-RA					AAEL008792-RA
	AAEL014224-RA					AAEL008794-RA
	AAEL014237-RA					AAEL008796-RA
	AAEL014258-RA					AAEL008800-RA
	AAEL014262-RA					AAEL008814-RA
	AAEL014266-RA					AAEL008819-RA
	AAEL014273-RA					AAEL008827-RA
	AAEL014286-RA					AAEL008829-RA
	AAEL014317-RA					AAEL008841-RA
	AAEL014342-RA					AAEL008842-RA
	AAEL014356-RA					AAEL008849-RA
	AAEL014358-RA					AAEL008850-RA
	AAEL014388-RA					AAEL008862-RA
	AAEL014402-RA					AAEL008863-RA
	AAEL014413-RA					AAEL008864-RA
	AAEL014422-RA					AAEL008867-RA
	AAEL014430-RA					AAEL008876-RA
	AAEL014501-RA					AAEL008879-RA
	AAEL014512-RA					AAEL008894-RA
	AAEL014528-RA					AAEL008902-RA
	AAEL014549-RA					AAEL008905-RA
	AAEL014576-RA					AAEL008913-RA
	AAEL014578-RA					AAEL008942-RA
	AAEL014628-RA					AAEL008944-RA
	AAEL014641-RA					AAEL008945-RA
	AAEL014657-RA					AAEL008952-RA
	AAEL014696-RA					AAEL008958-RA
	AAEL014705-RA					AAEL008960-RA
	AAEL014711-RA					AAEL008963-RA
	AAEL014714-RA					AAEL009039-RA
	AAEL014716-RA					AAEL009057-RA
	AAEL014718-RA					AAEL009061-RA
	AAEL014721-RA					AAEL009077-RA
	AAEL014730-RA					AAEL009084-RA
	AAEL014736-RA					AAEL009102-RA
	AAEL014738-RA					AAEL009142-RA
	AAEL014794-RB					AAEL009157-RA
	AAEL014823-RA					AAEL009179-RA
	AAEL014839-RA					AAEL009208-RA
	AAEL014840-RA					AAEL009212-RC
	AAEL014844-RA					AAEL009217-RA
	AAEL014849-RA					AAEL009234-RA
	AAEL014868-RA					AAEL009237-RA
	AAEL014903-RA					AAEL009238-RA
	AAEL014908-RA					AAEL009248-RA
	AAEL014933-RA					AAEL009262-RA
	AAEL014965-RA					AAEL009265-RA
	AAEL014989-RA					AAEL009273-RA
	AAEL014993-RA					AAEL009274-RA
	AAEL015004-RA					AAEL009280-RA
	AAEL015006-RA					AAEL009282-RA
	AAEL015038-RA					AAEL009285-RA
	AAEL015049-RA					AAEL009287-RA
	AAEL015058-RA					AAEL009299-RA
	AAEL015061-RA					AAEL009308-RA
	AAEL015080-RA					AAEL009309-RA
	AAEL015082-RA					AAEL009310-RA
	AAEL015083-RA					AAEL009311-RA
	AAEL015099-RA					AAEL009326-RA
	AAEL015109-RA					AAEL009340-RA
	AAEL015121-RA					AAEL009342-RA
	AAEL015123-RA					AAEL009345-RA
	AAEL015126-RA					AAEL009347-RA
	AAEL015129-RA					AAEL009349-RA
	AAEL015160-RA					AAEL009356-RA
	AAEL015161-RA					AAEL009360-RA
	AAEL015296-RA					AAEL009362-RA
	AAEL015341-RA					AAEL009364-RA
	AAEL015370-RA					AAEL009374-RA
	AAEL015384-RA					AAEL009381-RA
	AAEL015389-RA					AAEL009386-RA
	AAEL015391-RA					AAEL009391-RA
	AAEL015467-RA					AAEL009392-RA
	AAEL015523-RA					AAEL009399-RA
	AAEL015525-RA					AAEL009403-RA
	AAEL015555-RA					AAEL009405-RA
	AAEL015564-RA					AAEL009413-RA
	AAEL015654-RA					AAEL009416-RA
	AAEL015669-RA					AAEL009423-RA
	AAEL015673-RA					AAEL009424-RA
	AAEL016974-RA					AAEL009427-RA
	AAEL016977-RA					AAEL009475-RA
	AAEL017042-RA					AAEL009490-RA
	AAEL017048-RA					AAEL009491-RA
	AAEL017080-RA					AAEL009500-RA
	AAEL017088-RA					AAEL009508-RA
	AAEL017147-RA					AAEL009510-RA
	AAEL017171-RA					AAEL009526-RA
	AAEL017184-RA					AAEL009534-RA
	AAEL017187-RA					AAEL009579-RA
	AAEL017191-RA					AAEL009621-RA
	AAEL017214-RA					AAEL009636-RB
	AAEL017241-RA					AAEL009644-RA
	AAEL017261-RA					AAEL009646-RA
	AAEL017318-RA					AAEL009649-RA
	AAEL017341-RA					AAEL009657-RA
	AAEL017346-RA					AAEL009669-RA
	AAEL017351-RA					AAEL009672-RA
	AAEL017365-RA					AAEL009677-RA
	AAEL017374-RA					AAEL009678-RA
	AAEL017378-RA					AAEL009691-RA
	AAEL017393-RA					AAEL009703-RA
	AAEL017420-RA					AAEL009704-RA
	AAEL017438-RA					AAEL009725-RA
	AAEL017443-RA					AAEL009727-RA
	AAEL017457-RA					AAEL009739-RA
	AAEL017478-RA					AAEL009762-RA
	AAEL017507-RA					AAEL009765-RA
	AAEL017546-RA					AAEL009766-RA
	AAEL017560-RA					AAEL009775-RA
	AAEL017567-RA					AAEL009776-RA
	AAEL017638-RA					AAEL009798-RA
	AAEL017685-RA					AAEL009806-RA
	AAEL017851-RA					AAEL009808-RA
	AAEL017898-RA					AAEL009824-RA
						AAEL009829-RA
						AAEL009838-RA
						AAEL009839-RA
						AAEL009843-RA
						AAEL009851-RA
						AAEL009853-RA
						AAEL009877-RA
						AAEL009878-RA
						AAEL009880-RA
						AAEL009883-RA
						AAEL009884-RA
						AAEL009887-RA
						AAEL009893-RA
						AAEL009903-RA
						AAEL009905-RA
						AAEL009914-RA
						AAEL009916-RA
						AAEL009934-RA
						AAEL009955-RA
						AAEL009957-RA
						AAEL009959-RA
						AAEL009962-RA
						AAEL010000-RA
						AAEL010001-RA
						AAEL010007-RA
						AAEL010008-RA
						AAEL010012-RA
						AAEL010015-RA
						AAEL010017-RA
						AAEL010018-RA
						AAEL010022-RA
						AAEL010024-RA
						AAEL010028-RA
						AAEL010032-RA
						AAEL010048-RA
						AAEL010057-RA
						AAEL010060-RA
						AAEL010065-RA
						AAEL010071-RA
						AAEL010074-RA
						AAEL010080-RA
						AAEL010081-RA
						AAEL010086-RA
						AAEL010094-RA
						AAEL010097-RA
						AAEL010109-RA
						AAEL010118-RA
						AAEL010135-RA
						AAEL010141-RA
						AAEL010153-RA
						AAEL010155-RA
						AAEL010184-RA
						AAEL010211-RA
						AAEL010223-RA
						AAEL010227-RA
						AAEL010234-RA
						AAEL010241-RA
						AAEL010243-RA
						AAEL010246-RA
						AAEL010248-RA
						AAEL010254-RA
						AAEL010276-RA
						AAEL010280-RA
						AAEL010284-RA
						AAEL010303-RA
						AAEL010317-RA
						AAEL010336-RA
						AAEL010338-RA
						AAEL010341-RA
						AAEL010342-RA
						AAEL010349-RA
						AAEL010355-RA
						AAEL010364-RA
						AAEL010379-RA
						AAEL010387-RA
						AAEL010398-RA
						AAEL010412-RA
						AAEL010422-RA
						AAEL010434-RA
						AAEL010450-RA
						AAEL010459-RA
						AAEL010473-RA
						AAEL010499-RA
						AAEL010516-RA
						AAEL010521-RB
						AAEL010529-RA
						AAEL010568-RA
						AAEL010582-RA
						AAEL010584-RA
						AAEL010585-RA
						AAEL010593-RA
						AAEL010596-RA
						AAEL010610-RA
						AAEL010638-RA
						AAEL010640-RA
						AAEL010642-RA
						AAEL010644-RA
						AAEL010646-RA
						AAEL010648-RA
						AAEL010650-RA
						AAEL010652-RA
						AAEL010663-RA
						AAEL010665-RA
						AAEL010668-RA
						AAEL010691-RA
						AAEL010692-RA
						AAEL010716-RA
						AAEL010723-RA
						AAEL010759-RA
						AAEL010762-RA
						AAEL010766-RA
						AAEL010768-RA
						AAEL010781-RA
						AAEL010782-RA
						AAEL010784-RA
						AAEL010795-RA
						AAEL010797-RA
						AAEL010798-RA
						AAEL010803-RA
						AAEL010805-RA
						AAEL010806-RA
						AAEL010807-RA
						AAEL010811-RA
						AAEL010812-RA
						AAEL010813-RA
						AAEL010815-RA
						AAEL010822-RA
						AAEL010825-RA
						AAEL010827-RA
						AAEL010829-RA
						AAEL010834-RA
						AAEL010835-RA
						AAEL010837-RA
						AAEL010841-RA
						AAEL010844-RA
						AAEL010855-RA
						AAEL010861-RA
						AAEL010877-RA
						AAEL010887-RA
						AAEL010895-RA
						AAEL010904-RA
						AAEL010906-RA
						AAEL010910-RA
						AAEL010912-RA
						AAEL010913-RA
						AAEL010916-RA
						AAEL010937-RA
						AAEL010942-RA
						AAEL010949-RA
						AAEL010970-RA
						AAEL010971-RA
						AAEL010978-RA
						AAEL010999-RA
						AAEL011006-RA
						AAEL011057-RA
						AAEL011061-RA
						AAEL011063-RA
						AAEL011085-RA
						AAEL011087-RA
						AAEL011092-RA
						AAEL011101-RA
						AAEL011104-RA
						AAEL011106-RA
						AAEL011108-RA
						AAEL011111-RA
						AAEL011118-RA
						AAEL011137-RA
						AAEL011145-RA
						AAEL011171-RA
						AAEL011182-RA
						AAEL011204-RA
						AAEL011215-RA
						AAEL011261-RA
						AAEL011264-RA
						AAEL011274-RA
						AAEL011279-RA
						AAEL011287-RA
						AAEL011289-RA
						AAEL011290-RA
						AAEL011308-RA
						AAEL011326-RA
						AAEL011328-RA
						AAEL011330-RA
						AAEL011338-RA
						AAEL011341-RA
						AAEL011355-RA
						AAEL011358-RA
						AAEL011361-RA
						AAEL011362-RA
						AAEL011376-RA
						AAEL011382-RA
						AAEL011396-RA
						AAEL011413-RA
						AAEL011425-RA
						AAEL011432-RA
						AAEL011441-RA
						AAEL011469-RA
						AAEL011470-RA
						AAEL011473-RA
						AAEL011479-RA
						AAEL011505-RA
						AAEL011510-RA
						AAEL011527-RA
						AAEL011536-RA
						AAEL011567-RA
						AAEL011568-RA
						AAEL011578-RA
						AAEL011582-RA
						AAEL011584-RA
						AAEL011612-RB
						AAEL011632-RA
						AAEL011645-RA
						AAEL011648-RA
						AAEL011651-RA
						AAEL011653-RA
						AAEL011662-RA
						AAEL011663-RA
						AAEL011664-RA
						AAEL011666-RA
						AAEL011693-RA
						AAEL011698-RA
						AAEL011701-RA
						AAEL011704-RA
						AAEL011745-RA
						AAEL011748-RA
						AAEL011750-RA
						AAEL011751-RA
						AAEL011756-RA
						AAEL011759-RA
						AAEL011765-RA
						AAEL011772-RA
						AAEL011773-RA
						AAEL011778-RA
						AAEL011780-RA
						AAEL011788-RA
						AAEL011811-RA
						AAEL011812-RA
						AAEL011813-RA
						AAEL011848-RA
						AAEL011870-RA
						AAEL011872-RA
						AAEL011879-RA
						AAEL011881-RA
						AAEL011892-RA
						AAEL011901-RA
						AAEL011912-RA
						AAEL011925-RA
						AAEL011927-RA
						AAEL011952-RA
						AAEL011955-RA
						AAEL011956-RA
						AAEL011960-RA
						AAEL011963-RA
						AAEL011964-RA
						AAEL011973-RA
						AAEL011975-RA
						AAEL011988-RA
						AAEL011989-RB
						AAEL011990-RA
						AAEL011994-RA
						AAEL011998-RA
						AAEL012019-RA
						AAEL012020-RA
						AAEL012034-RA
						AAEL012041-RA
						AAEL012045-RA
						AAEL012054-RA
						AAEL012057-RA
						AAEL012059-RA
						AAEL012076-RA
						AAEL012100-RA
						AAEL012102-RA
						AAEL012105-RA
						AAEL012107-RA
						AAEL012158-RA
						AAEL012168-RA
						AAEL012171-RA
						AAEL012173-RA
						AAEL012178-RA
						AAEL012183-RA
						AAEL012185-RA
						AAEL012215-RA
						AAEL012217-RA
						AAEL012227-RA
						AAEL012229-RA
						AAEL012233-RA
						AAEL012236-RA
						AAEL012238-RA
						AAEL012240-RA
						AAEL012243-RA
						AAEL012265-RA
						AAEL012266-RA
						AAEL012274-RA
						AAEL012278-RA
						AAEL012279-RA
						AAEL012282-RB
						AAEL012287-RA
						AAEL012306-RA
						AAEL012312-RA
						AAEL012329-RA
						AAEL012330-RA
						AAEL012337-RA
						AAEL012351-RA
						AAEL012355-RA
						AAEL012378-RA
						AAEL012388-RA
						AAEL012394-RA
						AAEL012395-RA
						AAEL012397-RA
						AAEL012413-RA
						AAEL012416-RA
						AAEL012420-RA
						AAEL012421-RA
						AAEL012427-RA
						AAEL012431-RA
						AAEL012439-RA
						AAEL012440-RA
						AAEL012441-RA
						AAEL012443-RA
						AAEL012446-RA
						AAEL012449-RA
						AAEL012456-RA
						AAEL012460-RA
						AAEL012462-RA
						AAEL012499-RA
						AAEL012502-RA
						AAEL012503-RA
						AAEL012511-RA
						AAEL012538-RA
						AAEL012545-RA
						AAEL012546-RA
						AAEL012569-RA
						AAEL012578-RA
						AAEL012584-RA
						AAEL012586-RA
						AAEL012591-RA
						AAEL012593-RA
						AAEL012603-RA
						AAEL012604-RA
						AAEL012616-RA
						AAEL012628-RA
						AAEL012637-RA
						AAEL012639-RA
						AAEL012650-RA
						AAEL012655-RA
						AAEL012659-RA
						AAEL012677-RA
						AAEL012684-RA
						AAEL012692-RA
						AAEL012708-RA
						AAEL012709-RA
						AAEL012725-RA
						AAEL012727-RA
						AAEL012731-RA
						AAEL012744-RA
						AAEL012753-RA
						AAEL012757-RA
						AAEL012764-RA
						AAEL012783-RA
						AAEL012817-RA
						AAEL012819-RA
						AAEL012825-RA
						AAEL012827-RA
						AAEL012830-RA
						AAEL012841-RA
						AAEL012845-RA
						AAEL012855-RA
						AAEL012865-RA
						AAEL012866-RA
						AAEL012875-RA
						AAEL012885-RA
						AAEL012904-RA
						AAEL012918-RA
						AAEL012935-RA
						AAEL012939-RA
						AAEL012942-RA
						AAEL012945-RA
						AAEL012960-RA
						AAEL012973-RA
						AAEL012974-RA
						AAEL012987-RA
						AAEL013005-RA
						AAEL013006-RA
						AAEL013012-RA
						AAEL013014-RA
						AAEL013028-RA
						AAEL013060-RA
						AAEL013061-RA
						AAEL013062-RA
						AAEL013067-RA
						AAEL013072-RA
						AAEL013076-RA
						AAEL013078-RA
						AAEL013079-RA
						AAEL013082-RA
						AAEL013087-RA
						AAEL013110-RA
						AAEL013114-RA
						AAEL013131-RA
						AAEL013134-RA
						AAEL013136-RA
						AAEL013141-RA
						AAEL013142-RA
						AAEL013145-RA
						AAEL013147-RA
						AAEL013151-RA
						AAEL013164-RA
						AAEL013168-RA
						AAEL013172-RA
						AAEL013173-RA
						AAEL013182-RA
						AAEL013183-RA
						AAEL013188-RA
						AAEL013189-RA
						AAEL013204-RA
						AAEL013210-RA
						AAEL013227-RA
						AAEL013230-RA
						AAEL013235-RA
						AAEL013242-RA
						AAEL013249-RA
						AAEL013250-RA
						AAEL013269-RA
						AAEL013278-RA
						AAEL013280-RA
						AAEL013284-RA
						AAEL013285-RA
						AAEL013291-RA
						AAEL013304-RA
						AAEL013305-RA
						AAEL013315-RA
						AAEL013320-RA
						AAEL013334-RA
						AAEL013338-RA
						AAEL013351-RA
						AAEL013355-RA
						AAEL013363-RA
						AAEL013364-RA
						AAEL013374-RA
						AAEL013391-RA
						AAEL013397-RA
						AAEL013398-RA
						AAEL013406-RA
						AAEL013417-RA
						AAEL013458-RC
						AAEL013463-RA
						AAEL013487-RA
						AAEL013490-RA
						AAEL013492-RA
						AAEL013494-RA
						AAEL013503-RA
						AAEL013510-RA
						AAEL013522-RA
						AAEL013538-RA
						AAEL013546-RA
						AAEL013553-RA
						AAEL013596-RA
						AAEL013609-RA
						AAEL013610-RA
						AAEL013611-RA
						AAEL013635-RA
						AAEL013637-RA
						AAEL013642-RA
						AAEL013644-RA
						AAEL013653-RA
						AAEL013659-RA
						AAEL013675-RA
						AAEL013697-RA
						AAEL013707-RA
						AAEL013715-RA
						AAEL013717-RA
						AAEL013725-RA
						AAEL013733-RA
						AAEL013738-RA
						AAEL013749-RA
						AAEL013756-RA
						AAEL013767-RA
						AAEL013778-RA
						AAEL013786-RA
						AAEL013816-RA
						AAEL013818-RA
						AAEL013822-RA
						AAEL013825-RA
						AAEL013826-RA
						AAEL013834-RA
						AAEL013843-RA
						AAEL013844-RA
						AAEL013845-RA
						AAEL013858-RA
						AAEL013864-RA
						AAEL013866-RA
						AAEL013884-RA
						AAEL013888-RA
						AAEL013896-RA
						AAEL013904-RA
						AAEL013905-RB
						AAEL013939-RA
						AAEL013940-RA
						AAEL013967-RA
						AAEL013982-RA
						AAEL013989-RA
						AAEL013994-RA
						AAEL013998-RA
						AAEL014001-RA
						AAEL014012-RA
						AAEL014016-RA
						AAEL014023-RA
						AAEL014025-RA
						AAEL014030-RA
						AAEL014031-RA
						AAEL014034-RA
						AAEL014042-RA
						AAEL014050-RA
						AAEL014051-RA
						AAEL014053-RA
						AAEL014054-RA
						AAEL014063-RA
						AAEL014084-RA
						AAEL014093-RA
						AAEL014098-RA
						AAEL014144-RA
						AAEL014177-RA
						AAEL014180-RA
						AAEL014199-RA
						AAEL014209-RA
						AAEL014220-RA
						AAEL014249-RA
						AAEL014250-RA
						AAEL014251-RA
						AAEL014260-RA
						AAEL014276-RA
						AAEL014279-RA
						AAEL014296-RA
						AAEL014298-RA
						AAEL014314-RA
						AAEL014321-RA
						AAEL014329-RA
						AAEL014345-RA
						AAEL014368-RA
						AAEL014377-RA
						AAEL014379-RA
						AAEL014408-RA
						AAEL014412-RA
						AAEL014426-RA
						AAEL014440-RA
						AAEL014487-RA
						AAEL014491-RB
						AAEL014497-RA
						AAEL014509-RA
						AAEL014519-RA
						AAEL014526-RA
						AAEL014542-RA
						AAEL014551-RA
						AAEL014583-RC
						AAEL014597-RA
						AAEL014600-RA
						AAEL014640-RA
						AAEL014671-RA
						AAEL014682-RA
						AAEL014683-RA
						AAEL014695-RA
						AAEL014703-RA
						AAEL014706-RA
						AAEL014732-RA
						AAEL014734-RA
						AAEL014744-RA
						AAEL014749-RB
						AAEL014750-RA
						AAEL014762-RA
						AAEL014797-RA
						AAEL014821-RA
						AAEL014843-RA
						AAEL014863-RC
						AAEL014943-RA
						AAEL014961-RA
						AAEL014962-RA
						AAEL014969-RA
						AAEL015007-RA
						AAEL015015-RA
						AAEL015034-RA
						AAEL015084-RA
						AAEL015136-RA
						AAEL015143-RB
						AAEL015236-RA
						AAEL015242-RA
						AAEL015247-RA
						AAEL015306-RA
						AAEL015319-RA
						AAEL015320-RA
						AAEL015339-RA
						AAEL015386-RA
						AAEL015410-RA
						AAEL015445-RA
						AAEL015633-RA
						AAEL015684-RA
						AAEL016968-RA
						AAEL016973-RA
						AAEL016982-RA
						AAEL016999-RA
						AAEL017010-RA
						AAEL017013-RA
						AAEL017029-RA
						AAEL017044-RA
						AAEL017054-RA
						AAEL017058-RA
						AAEL017059-RA
						AAEL017082-RA
						AAEL017098-RA
						AAEL017110-RA
						AAEL017113-RA
						AAEL017116-RA
						AAEL017121-RA
						AAEL017133-RA
						AAEL017147-RB
						AAEL017159-RA
						AAEL017164-RA
						AAEL017186-RA
						AAEL017194-RA
						AAEL017207-RA
						AAEL017223-RA
						AAEL017224-RA
						AAEL017254-RA
						AAEL017263-RA
						AAEL017269-RA
						AAEL017275-RA
						AAEL017280-RA
						AAEL017286-RA
						AAEL017290-RA
						AAEL017329-RA
						AAEL017332-RA
						AAEL017334-RA
						AAEL017335-RA
						AAEL017349-RA
						AAEL017357-RA
						AAEL017367-RA
						AAEL017368-RA
						AAEL017373-RA
						AAEL017388-RA
						AAEL017391-RA
						AAEL017395-RA
						AAEL017400-RA
						AAEL017434-RA
						AAEL017451-RA
						AAEL017481-RA
						AAEL017521-RA
						AAEL017526-RA
						AAEL017539-RA
						AAEL017545-RB
						AAEL017575-RA
