# Supplementary material for: Strain Variation in the Transcriptome of the Dengue Fever Vector, Aedes aegypti
Source: G3 (Bethesda). 2012 Jan 1;2(1):103–14. doi: 10.1534/g3.111.001107 (PMC3276191; doi:10.1534/g3.111.001107)
Supplement: Supporting Information [file supp_2.1.103_TableS11.xlsx]

## Sheet: Sheet1
Table S11. Immunity associated-transcripts. List of transcripts associated with immunity in Ae. aegypti with RNA-seq data (normalised fold change, FC) for the LVP, CTM and Rex-D strain. Significant fold-changes in accumulation between B and S mosquitoes are in bold. NA stands for not-detected. Transcript ID is as reported in VectorBase (Lawson et al., 2009) AAELXXXXXX-RX; AAEL is not shown for si…
			LVP				CTM				Rex-D
			Actual N. reads				Actual N. reads				Actual N. reads
	gene	transcript ID	B	S	log2(FC)	FC	B	S	log2(FC)	FC	B	S	lo2(FC)	FC
1,3-BETA-d Glucan	GNBPA2	0652-RA	4	6	-1.62134	-3.07661	6	47	-1.70949	-3.27045	5	4	0.0708528	1.05034
Binding Proteins	GNBPB4	9178-RA	33	24	-0.576949	-1.49169	54	292	-1.1748	-2.25762	9	9	-0.251075	-1.19009
	GNBPB5	3894-RA	73	29	0.295463	1.22728	27	293	-2.17973	-4.5307	53	46	-0.0467168	-1.03291
	GNBPB3	9176-RA	1	1	-1.03638	-2.05108	NA	NA	NA	NA	23	0	NA	NA
	GNBPA1	7626-RA	70	104	-1.60754	-3.04731	49	499	-2.08805	-4.25173	32	59	-1.13372	-2.19424
	GNBPB1	3889-RA	114	101	-0.861702	-1.81718	120	509	-0.824495	-1.77092	155	189	-0.537193	-1.45115
	GNBPB6	7064-RA	1076	741	-0.498248	-1.4125	496	2356	-0.987792	-1.98315	544	574	-0.328519	-1.25572
Anti-microbial peptides	DEFA	3841-RA	2	6	-2.62134	-6.15323	2	3	0.675173	1.59679	19	8	0.996852	1.99564
	CECA	0627-RA	NA	NA	NA	NA	NA	NA	NA	NA	1	0	NA	NA
	CECI	0775-RA	NA	NA	NA	NA	NA	NA	NA	NA	NA	NA	NA	NA
	CECJ	0777-RA	NA	NA	NA	NA	NA	NA	NA	NA	NA	NA	NA	NA
	DPT1	4833-RA	NA	NA	NA	NA	0	3	NA	NA	NA	NA	NA	NA
	CECG	15515-RA	NA	NA	NA	NA	NA	NA	NA	NA	0	1	NA	NA
	CECE	0611-RA	3	6	-2.03638	-4.10215	1	25	-3.38372	-10.4376	7	9	-0.613645	-1.53012
	DEFD	3857-RA	4	2	-0.0363808	-1.02554	1	25	-3.38372	-10.4376	22	7	1.401	2.64085
	CECF	0625-RA	2	2	-1.03638	-2.05108	14	1	5.06749	33.5326	12	2	2.33389	5.04162
	CECD	0598-RA	0	2	NA	NA	1	35	-3.86915	-14.6127	1	0	NA	NA
	AaATT	3389-RA	11	28	-2.3843	-5.22092	4	374	-5.28676	-39.0367	2	0	NA	NA
	CECN	0621-RA	7	7	-1.03638	-2.05108	14	22	0.608059	1.52421	4	17	-2.33854	-5.0579
	DEFC	3832-RA	30	24	-0.714453	-1.64086	8	91	-2.24766	-4.74912	80	26	1.37041	2.58545
	CECH	17211-RA	840	854	-1.06023	-2.08526	517	2087	-0.753059	-1.68536	278	672	-1.52445	-2.87677
	GAM1	4522-RA	849	510	-0.301114	-1.2321	311	2308	-1.63152	-3.09839	463	935	-1.26503	-2.40332
	GRRP	17536-RA	240	550	-2.23278	-4.70038	1045	1261	0.98907	1.98491	497	934	-1.16125	-2.23651
	CECB	4223-RA	2558	1860	-0.576667	-1.4914	1643	8232	-1.06477	-2.09184	1421	2651	-1.15071	-2.22022
	DEFE	3849-RA	1200	688	-0.233827	-1.17595	1544	7837	-1.08349	-2.11916	1022	1119	-0.38189	-1.30305
Autophagy Genes	APG10	13815-RA	22	13	-0.277389	-1.212	30	86	-0.259238	-1.19685	6	5	0.0119591	1.00832
	APG12	9089-RA	52	20	0.342131	1.26763	50	182	-0.603803	-1.51972	68	37	0.626934	1.54428
	APG7A	10641-RA	1628	555	0.51616	1.43014	1469	3372	0.0613656	1.04345	1341	1249	-0.14854	-1.10845
	DEBCL	1515-RA	533	175	0.5704	1.48493	429	979	0.0698046	1.04957	398	292	0.195725	1.1453
	APG5	2286-RA	324	108	0.548582	1.46265	216	526	-0.0238957	-1.0167	237	144	0.467743	1.38294
	APG2	3799-RA	468	265	-0.215865	-1.1614	299	1294	-0.853484	-1.80686	355	307	-0.0414949	-1.02918
	APG9	9105-RA	1533	650	0.201465	1.14987	1550	2694	0.462654	1.37807	1400	1161	0.0189836	1.01325
	APG18B	13995-RA	626	307	-0.00845684	-1.00588	805	1355	0.508904	1.42297	646	507	0.0984732	1.07064
	APG6	10427-RA	133	72	-0.151023	-1.11036	231	241	1.199	2.2958	147	96	0.363635	1.28666
	TOR	0693-RA	2473	939	0.360684	1.28403	1757	3812	0.142702	1.10397	1771	1545	-0.0541179	-1.03822
	APG3	0955-RA	880	438	-0.0298082	-1.02088	877	2387	-0.184414	-1.13636	739	855	-0.461425	-1.3769
	BUFFY	1521-RA	32	45	-1.52823	-2.88433	36	164	-0.927491	-1.90197	41	85	-1.30291	-2.46727
	APG8	7162-RA	964	780	-0.730822	-1.65958	708	5503	-1.69826	-3.2451	886	1040	-0.48228	-1.39695
	APG4A	10516-RA	692	213	0.663538	1.58396	761	1302	0.485375	1.39995	728	490	0.320081	1.2484
	APG16L	7574-RA	287	80	0.806598	1.74908	257	450	0.451979	1.36792	264	150	0.5645	1.47888
	APG4B	7228-RA	570	158	0.814657	1.75888	542	904	0.522106	1.43605	510	286	0.583407	1.49838
	APG7B	12306-RA	314	98	0.64353	1.56215	501	794	0.595807	1.51132	342	190	0.596922	1.51249
Caspase Activator	Michelob-x	14196-RA	1	3	-2.62134	-6.15323	1	0	NA	NA	1	1	-0.251075	-1.19009
	IMP	4392-RA	40	11	0.826116	1.77291	141	46	2.87613	7.34176	50	43	-0.0334838	-1.02348
Caspases	CASPS17	5955-RA	20	5	0.963619	1.9502	8	27	-0.494752	-1.40908	2	10	-2.573	-5.95047
	CASPL1	14148-RA	68	42	-0.341235	-1.26684	57	136	0.00556295	1.00386	51	48	-0.163612	-1.12009
	CASPS7	12143-RA	142	37	0.903913	1.87113	99	178	0.413759	1.33215	136	81	0.496538	1.41082
	CASPS8	14348-RB	163	27	1.55746	2.94335	74	163	0.120861	1.08738	100	49	0.778071	1.71484
	CASPS15	5963-RA	33	7	1.20066	2.29845	14	84	-1.32483	-2.50503	13	15	-0.457526	-1.37319
	CASPS18	3439-RA	19	10	-0.110381	-1.07951	5	46	-1.9415	-3.84104	14	16	-0.44372	-1.36011
	CASPS19	3444-RA	84	24	0.770974	1.70642	11	122	-2.21117	-4.63051	45	49	-0.373932	-1.29588
	CASPL2	11562-RA	366	148	0.269866	1.2057	318	528	0.528625	1.44255	251	237	-0.168275	-1.12371
	CASPS21	17498-RA	9	14	-1.67381	-3.19056	5	64	-2.41794	-5.34406	19	9	0.826927	1.7739
	novel gene	4995-RA	208	60	0.757168	1.69017	235	415	0.439685	1.35631	208	128	0.449364	1.36544
	CASPS16	5956-RA	192	42	1.15626	2.2288	119	403	-0.499682	-1.4139	126	75	0.497386	1.41165
	CASPS20	14658-RA	140	60	0.186012	1.13761	185	213	1.05681	2.08032	120	36	1.48589	2.8009
	CAT1B	13407-RB	3815	2113	-0.183991	-1.13602	2339	8932	-0.672956	-1.59434	2996	2669	-0.0843369	-1.0602
	CAT1A	13407-RA	800	537	-0.461303	-1.37678	351	2122	-1.33575	-2.52406	511	595	-0.470642	-1.38573
CLIP-domain	CLIPB32	0086-RA	5	3	-0.299415	-1.23065	4	4	1.26014	2.39518	1	8	-3.25108	-9.52075
serine protease	CLIPB44	5060-RA	5	2	0.285547	1.21887	7	15	0.1606	1.11775	1	3	-1.83604	-3.57028
	CLIPA3	5718-RA	1	1	-1.03638	-2.05108	2	0	NA	NA	1	3	-1.83604	-3.57028
	CLIPD7	15439-RA	NA	NA	NA	NA	2	0	NA	NA	3	6	-1.25108	-2.38019
	CLIPB39	3632-RA	5	5	-1.03638	-2.05108	25	31	0.949796	1.9316	10	19	-1.17707	-2.26118
	CLIPA10	1675-RA	8	5	-0.358309	-1.28192	3	10	-0.47683	-1.39168	8	14	-1.05843	-2.08266
	CLIPB16	5648-RA	15	3	1.28555	2.43775	5	35	-1.54722	-2.92253	12	20	-0.988041	-1.98349
	CLIPC11	11593-RA	46	40	-0.834747	-1.78354	9	35	-0.699222	-1.62363	26	43	-0.9769	-1.96823
	CLIPB13B	3253-RA	2	7	-2.84374	-7.17877	3	20	-1.47683	-2.78336	2	3	-0.836038	-1.78514
	CLIPB19	0059-RA	47	28	-0.289147	-1.22192	30	78	-0.118376	-1.08551	12	18	-0.836038	-1.78514
	CLIPC14	4948-RA	88	29	0.56507	1.47946	23	111	-1.01072	-2.01491	31	43	-0.723144	-1.65078
	CLIPE11	5800-RA	21	14	-0.451418	-1.36738	39	116	-0.312443	-1.24181	13	18	-0.720561	-1.64782
	novel gene	5675-RA	NA	NA	NA	NA	2	3	0.675173	1.59679	3	4	-0.666113	-1.58679
	CLIPD3	2997-RA	1	4	-3.03638	-8.2043	0	14	NA	NA	5	6	-0.51411	-1.42811
	CLIPC13	12712-RA	164	114	-0.511719	-1.42575	127	264	0.204426	1.15223	128	134	-0.317164	-1.24588
	CLIPB38	3628-RA	84	55	-0.425423	-1.34297	48	109	0.076914	1.05476	39	40	-0.287601	-1.22061
	CLIPD9	0238-RA	2	1	-0.0363808	-1.02554	1	0	NA	NA	1	1	-0.251075	-1.19009
	CLIPE8	5792-RA	78	31	0.294825	1.22674	31	101	-0.443879	-1.36026	49	48	-0.221328	-1.16581
	CLIPB28	13245-RA	16	13	-0.736821	-1.6665	26	76	-0.287352	-1.2204	23	22	-0.186945	-1.13835
	CLIPB6-B36	0038-RA	471	216	0.0883149	1.06313	411	1075	-0.126991	-1.09201	454	408	-0.0969521	-1.06951
	CLIPC2	7593-RA	875	375	0.186012	1.13761	584	1284	0.123531	1.0894	732	657	-0.095125	-1.06816
	CLIPB23	12785-RA	18	15	-0.773346	-1.70923	18	42	0.0377434	1.02651	20	17	-0.01661	-1.01158
	novel gene	15465-RA	7	2	0.770974	1.70642	2	4	0.260136	1.19759	5	4	0.0708528	1.05034
	CLIPB30	0760-RA	51	18	0.466119	1.38139	41	69	0.509163	1.42322	29	22	0.147474	1.10763
	CLIPB9	3610-RA	4	3	-0.621343	-1.53831	3	11	-0.614333	-1.53085	7	5	0.234352	1.17638
	CLIPE10	10773-RA	102	39	0.350642	1.27513	44	96	0.134605	1.09779	79	42	0.660388	1.58051
	novel gene	9722-RA	25	19	-0.640452	-1.55882	31	42	0.822015	1.76787	10	4	1.07085	2.10067
	novel gene	14004-RA	3	2	-0.451418	-1.36738	1	10	-2.06179	-4.17505	0	4	NA	NA
	CLIPD8	5906-RA	2	3	-1.62134	-3.07661	4	6	0.675173	1.59679	0	4	NA	NA
	novel gene	14386-RA	1	4	-3.03638	-8.2043	1	0	NA	NA	NA	NA	NA	NA
	CLIPA16	8404-RA	3	3	-1.03638	-2.05108	NA	NA	NA	NA	NA	NA	NA	NA
	novel gene	14724-RA	1	1	-1.03638	-2.05108	NA	NA	NA	NA	0	2	NA	NA
	novel gene	6576-RA	NA	NA	NA	NA	NA	NA	NA	NA	NA	NA	NA	NA
		12087-RA	NA	NA	NA	NA	NA	NA	NA	NA	NA	NA	NA	NA
	novel gene	14005-RA	0	1	NA	NA	NA	NA	NA	NA	0	3	NA	NA
	novel gene	17003-RA	NA	NA	NA	NA	NA	NA	NA	NA	NA	NA	NA	NA
	novel gene	17555-RA	NA	NA	NA	NA	NA	NA	NA	NA	NA	NA	NA	NA
	CLIPD11	11375-RA	2	24	-4.62134	-24.6129	1	0	NA	NA	1	4	-2.25108	-4.76038
	CLIPD2	4979-RA	31	35	-1.21147	-2.31573	35	113	-0.43076	-1.34794	33	55	-0.988041	-1.98349
	CLIPB40	3614-RA	24	38	-1.69935	-3.24754	17	62	-0.606598	-1.52266	27	28	-0.303543	-1.23417
	novel gene	9726-RA	78	80	-1.07291	-2.10367	51	150	-0.296258	-1.22795	99	83	0.00324193	1.00225
	CLIPC1	11991-RA	62	46	-0.605746	-1.52177	41	199	-1.01894	-2.02643	32	50	-0.894931	-1.85952
	CLIPE9	1233-RA	16	14	-0.843736	-1.79469	20	15	1.67517	3.19358	20	24	-0.51411	-1.42811
	CLIPC3	7597-RA	182	117	-0.398951	-1.31855	109	416	-0.67212	-1.59341	167	189	-0.429613	-1.34687
	CLIPB25	14137-RA	108	76	-0.529421	-1.44335	46	276	-1.32483	-2.50503	104	114	-0.383526	-1.30453
	CLIPE12	5644-RA	166	71	0.188911	1.1399	60	419	-1.54378	-2.91557	106	103	-0.209655	-1.15641
	CLIPB24	14140-RA	27	15	-0.188384	-1.13949	4	53	-2.46778	-5.53194	9	8	-0.0811503	-1.05786
	CLIPC12	12711-RA	86	70	-0.739399	-1.66948	39	244	-1.3852	-2.61208	82	60	0.199586	1.14837
	CLIPB22	8668-RA	51	13	0.935605	1.91269	54	17	2.92756	7.60823	23	14	0.465132	1.38044
	CLIPB31	6161-RB	65	32	-0.014013	-1.00976	24	148	-1.36436	-2.57461	38	23	0.47329	1.38827
	CLIPB42	6168-RA	72	21	0.741227	1.6716	37	25	1.82573	3.54487	54	24	0.91885	1.89061
	CLIPD10	15109-RA	NA	NA	NA	NA	11	3	3.1346	8.78234	NA	NA	NA	NA
	CLIPB41	3631-RA	27	32	-1.28149	-2.4309	6	54	-1.90979	-3.75754	20	35	-1.05843	-2.08266
	CLIPB37	5431-RA	40	41	-1.072	-2.10235	34	175	-1.10361	-2.14892	44	45	-0.283497	-1.21714
	CLIPB5	5064-RA	907	361	0.292723	1.22495	1261	1355	1.15641	2.22902	671	630	-0.160114	-1.11738
	CLIPB43	14354-RA	28	40	-1.55095	-2.93011	9	63	-1.54722	-2.92253	24	20	0.0119591	1.00832
	CLIPB21	1084-RA	21	20	-0.965992	-1.95341	66	119	0.409712	1.32842	17	38	-1.41154	-2.66021
	CLIPA1	2601-RA	241	105	0.162263	1.11904	124	250	0.248548	1.18801	225	81	1.22286	2.33408
		7587-RA	114	48	0.211547	1.15793	115	211	0.384527	1.30543	303	82	1.63455	3.1049
	CLIPB46	5093-RA	38	55	-1.56981	-2.96866	21	97	-0.94746	-1.92847	24	73	-1.85594	-3.61987
	CLIPA17	7006-RA	83	112	-1.4687	-2.76772	70	151	0.151014	1.11035	51	105	-1.2929	-2.45019
	novel gene	3279-RA	127	111	-0.842112	-1.79267	58	91	0.610322	1.5266	76	148	-1.2126	-2.31755
	CLIPB8	3625-RA	913	1348	-1.59851	-3.02831	1091	2508	0.0592495	1.04192	765	1455	-1.17856	-2.26351
	CLIPC6	4540-RA	435	335	-0.659527	-1.57956	284	695	-0.0309863	-1.02171	399	496	-0.565027	-1.47941
	CLIPC16	12713-RA	845	499	-0.276469	-1.21123	635	1661	-0.127088	-1.09209	604	647	-0.350292	-1.27482
	CLIPC15	10270-RA	211	45	1.19287	2.28606	245	511	0.199594	1.14838	706	322	0.881532	1.84233
	CLIPC5B	4524-RA	148	89	-0.302661	-1.23342	85	530	-1.38032	-2.60326	56	185	-1.9751	-3.93156
	CLIPC5A	4518-RA	123	81	-0.433716	-1.35071	63	382	-1.34001	-2.53154	49	101	-1.29458	-2.45305
	CLIPD6	2124-RA	1009	489	0.00863896	1.00601	361	1409	-0.704465	-1.62954	405	726	-1.09312	-2.13335
	novel gene	0030-RA	240	156	-0.414892	-1.3332	162	555	-0.516358	-1.43034	213	249	-0.476368	-1.39124
	CLIPB13A	3243-RA	1296	607	0.0579165	1.04096	1948	2684	0.797745	1.73838	1283	1266	-0.231831	-1.17432
	CLIPB27	7993-RA	38	6	1.62658	3.08781	40	26	1.88162	3.6849	107	44	1.03096	2.04338
	CLIPB15	14349-RA	31	44	-1.54162	-2.9112	13	141	-2.17898	-4.52832	16	56	-2.05843	-4.16533
	CLIPD1	7796-RA	101	189	-1.94041	-3.83815	53	290	-1.19185	-2.28446	52	142	-1.70038	-3.24987
	CLIPB36	17325-RA	88	244	-2.50769	-5.68707	70	1168	-2.80041	-6.96636	114	306	-1.67557	-3.19446
	CLIPB1	0074-RA	595	567	-0.96684	-1.95455	697	2376	-0.509168	-1.42323	432	913	-1.33066	-2.51518
	CLIPB35	0037-RA	73	190	-2.41641	-5.33842	116	644	-1.2128	-2.31787	116	244	-1.32383	-2.5033
	CLIPB45	1077-RA	301	338	-1.20364	-2.3032	228	1211	-1.14896	-2.21754	290	466	-0.935352	-1.91236
	CLIPB34	0028-RA	1484	1817	-1.32845	-2.51132	1492	5745	-0.684924	-1.60762	1210	1855	-0.867487	-1.82448
	novel gene	1098-RA	191	187	-1.00585	-2.00812	173	950	-1.19702	-2.29266	237	348	-0.805276	-1.74748
	CLIPB29	6674-RA	873	675	-0.665287	-1.58588	524	1586	-0.337618	-1.26367	812	540	0.337445	1.26352
	CLIPB33	0099-RA	535	148	0.817561	1.76242	234	242	1.21164	2.316	481	185	1.12744	2.1847
	CLIPA15	2126-RA	80	14	1.47819	2.78599	111	81	1.7147	3.28229	201	46	1.87641	3.67161
C-Type Lectins	CTL20	11407-RA	3	2	-0.451418	-1.36738	2	15	-1.64675	-3.13128	2	7	-2.05843	-4.16533
	CTL12	8681-RA	1	1	-1.03638	-2.05108	2	4	0.260136	1.19759	11	17	-0.879106	-1.83924
	novel gene	0998-RA	NA	NA	NA	NA	34	45	0.855746	1.80969	13	20	-0.872564	-1.83091
	CTL15	12353-RA	8	5	-0.358309	-1.28192	6	3	2.26014	4.79037	13	19	-0.798563	-1.73937
	CTLGA7	17265-RA	25	22	-0.851956	-1.80495	10	62	-1.37213	-2.58853	30	39	-0.629587	-1.54712
	CTLSE1	8929-RA	44	38	-0.824877	-1.77138	21	50	0.00859701	1.00598	26	33	-0.59503	-1.5105
	CTL22	11609-RA	2	1	-0.0363808	-1.02554	1	12	-2.32483	-5.01006	2	2	-0.251075	-1.19009
	CTL19	11404-RA	3	1	0.548582	1.46265	2	8	-0.739864	-1.67002	5	5	-0.251075	-1.19009
	CTLGA8	11610-RA	NA	NA	NA	NA	NA	NA	NA	NA	1	1	-0.251075	-1.19009
	CTL24	2524-RA	20	14	-0.521808	-1.43575	77	122	0.596185	1.51171	36	32	-0.0811503	-1.05786
	CTLMA16	0283-RA	5	4	-0.714453	-1.64086	3	22	-1.61433	-3.0617	4	2	0.748925	1.68054
	CTL17	11446-RA	19	3	1.62658	3.08781	22	47	0.164979	1.12115	27	8	1.50381	2.83591
	CTL23	6456-RA	NA	NA	NA	NA	1	3	-0.324827	-1.25251	0	1	NA	NA
	CTLMA6	11612-RA	1	1	-1.03638	-2.05108	0	13	NA	NA	1	0	NA	NA
	CTL13	4679-RA	NA	NA	NA	NA	NA	NA	NA	NA	NA	NA	NA	NA
	CTL11	8299-RA	2	0	NA	NA	0	11	NA	NA	0	1	NA	NA
	CTLGA6	9209-RA	NA	NA	NA	NA	NA	NA	NA	NA	NA	NA	NA	NA
	CTL10	9338-RA	NA	NA	NA	NA	NA	NA	NA	NA	NA	NA	NA	NA
	CTLMA10	11079-RA	1	0	NA	NA	NA	NA	NA	NA	NA	NA	NA	NA
	CTLGA9	11616-RA	0	1	NA	NA	NA	NA	NA	NA	NA	NA	NA	NA
	CTLGA2	13853-RA	NA	NA	NA	NA	NA	NA	NA	NA	NA	NA	NA	NA
	CTLMA14	14382-RA	3	0	NA	NA	NA	NA	NA	NA	0	4	NA	NA
	CTLGA9	14385-RA	NA	NA	NA	NA	NA	NA	NA	NA	NA	NA	NA	NA
	novel gene	14390-RA	NA	NA	NA	NA	NA	NA	NA	NA	NA	NA	NA	NA
	CTLGA4	17484-RA	6	19	-2.69935	-6.49507	6	2	2.8451	7.18555	5	17	-2.01661	-4.04632
	CTLGA2	13566-RB	3	11	-2.91085	-7.52061	1	2	0.260136	1.19759	8	9	-0.421	-1.33886
	CTLMA13	11621-RA	2	9	-3.20631	-9.22984	9	48	-1.1549	-2.22669	9	10	-0.403078	-1.32233
	CTLMA15	0563-RA	21	27	-1.39895	-2.6371	11	35	-0.409716	-1.32842	22	19	-0.0395712	-1.02781
	CTL5	11402-RA	10	10	-1.03638	-2.05108	17	0	NA	NA	6	9	-0.836038	-1.78514
	CTL8	10992-RA	4	0	NA		5	0	NA	NA	5	7	-0.736502	-1.66613
	CTL9	13748-RA	23	16	-0.512819	-1.42684	21	126	-1.32483	-2.50503	20	28	-0.736502	-1.66613
	CTLSE2	14356-RA	23	22	-0.972251	-1.9619	45	48	1.16703	2.24548	62	78	-0.582281	-1.49721
	CTL14	11453-RA	9	6	-0.451418	-1.36738	1	39	-4.02527	-16.2827	5	6	-0.51411	-1.42811
	CTLMA12	11455-RA	8	48	-3.62134	-12.3065	8	133	-2.79515	-6.94102	12	16	-0.666113	-1.58679
	CTLGA5	5641-RA	4	4	-1.03638	-2.05108	25	26	1.20355	2.30306	2	15	-3.15797	-8.9257
	CTLMA11	0543-RA	53	38	-0.556388	-1.47058	36	151	-0.808344	-1.7512	25	58	-1.4652	-2.76102
	CTL18	5482-RA	70	313	-3.19712	-9.17124	35	106	-0.338502	-1.26444	137	262	-1.18647	-2.27595
	CTL25	0556-RA	465	286	-0.335165	-1.26152	600	882	0.70432	1.62938	427	234	0.616652	1.53331
	CTL21	11408-RA	217	118	-0.157473	-1.11533	135	87	1.89401	3.71666	322	74	1.87039	3.65631
	CTLGA1	11078-RA	27	60	-2.18838	-4.55795	21	107	-1.08901	-2.12729	36	117	-1.95151	-3.8678
	CTLGA3	11070-RA	458	905	-2.01895	-4.05289	193	1948	-2.07519	-4.21398	406	957	-1.48811	-2.80522
	CTL6	3119-RA	135	131	-0.992988	-1.9903	46	204	-0.888728	-1.85154	98	207	-1.32985	-2.51377
	CTL16	0533-RA	1061	1408	-1.4446	-2.72188	1883	2604	0.792439	1.732	948	1442	-0.856187	-1.81025
Fibrinogen related	FREP11	9723-RA	7	12	-1.81399	-3.51613	1	5	-1.06179	-2.08752	2	9	-2.421	-5.35542
protein (FREP)	FREP27	3607-RA	5	5	-1.03638	-2.05108	2	0	NA	NA	2	9	-2.421	-5.35542
	FREP2	1713-RA	NA	NA	NA		2	12	-1.32483	-2.50503	1	4	-2.25108	-4.76038
	FREP1	10131-RA	19	19	-1.03638	-2.05108	22	55	-0.0617923	-1.04376	13	27	-1.30552	-2.47173
	FREP26	5194-RA	55	32	-0.255021	-1.19335	19	89	-0.96767	-1.95568	16	33	-1.29547	-2.45457
	FREP13	11009-RA	2	3	-1.62134	-3.07661	1	7	-1.54722	-2.92253	1	2	-1.25108	-2.38019
	FREP16	11633-RA	9	3	0.548582	1.46265	13	47	-0.594013	-1.50944	6	9	-0.836038	-1.78514
	FREP9	4156-RA	3	0	NA	NA	2	5	-0.0617923	-1.04376	1	1	-0.251075	-1.19009
	FREP31	2713-RA	2	1	-0.0363808	-1.02554	NA	NA	NA	NA	1	1	-0.251075	-1.19009
	FREP19	3753-RA	NA	NA	NA	NA	NA	NA	NA	NA	1	1	-0.251075	-1.19009
	FREP12	11634-RA	6	2	0.548582	1.46265	NA	NA	NA	NA	4	3	0.163962	1.12036
	FREP15	0508-RA	111	40	0.436107	1.35295	26	94	-0.594013	-1.50944	14	8	0.55628	1.47047
	FREP35	10117-RA	9	7	-0.673811	-1.59528	2	0	NA		7	4	0.55628	1.47047
	FREB23	8104-RA	1	0	NA	NA	1	15	-2.64675	-6.26257	NA	NA	NA	NA
	FREP28	3156-RA	NA	NA	NA	NA	NA	NA	NA	NA	NA	NA	NA	NA
	FREP8	4150-RA	NA	NA	NA	NA	NA	NA	NA	NA	0	2	NA	NA
	FREP33	6702-RA	NA	NA	NA	NA	0	7	NA	NA	0	1	NA	NA
	FREP17	8030-RA	2	0	NA	NA	NA	NA	NA	NA	NA	NA	NA	NA
	FREP32	10103-RA	NA	NA	NA	NA	NA	NA	NA	NA	NA	NA	NA	NA
	FREP37	11007-RA	NA	NA	NA	NA	1	0	NA	NA	NA	NA	NA	NA
	FREP29	13506-RA	NA	NA	NA	NA	NA	NA	NA	NA	NA	NA	NA	NA
	FREP38	15428-RA	NA	NA	NA	NA	NA	NA	NA	NA	NA	NA	NA	NA
	FREP5	9384-RA	2	7	-2.84374	-7.17877	5	0	NA	NA	2	6	-1.83604	-3.57028
	FREP3	3294-RA	57	9	1.62658	3.08781	41	17	2.53022	5.77662	48	28	0.526532	1.44046
	FREP25	14432-RA	2	0	NA		7	13	0.367051	1.28971	0	7	NA
	FREP22	0749-RA	972	919	-0.955489	-1.93924	1007	2125	0.182737	1.13503	666	1087	-0.957833	-1.94239
	FREP36	11400-RA	164	164	-1.03638	-2.05108	23	99	-0.845659	-1.79709	31	7	1.89577	3.7212
	FREP34	6699-RA	179	361	-2.04842	-4.13653	66	956	-2.59634	-6.04749	107	393	-2.12799	-4.37109
	FREP21	6691-RA	159	399	-2.36374	-5.14704	164	732	-0.898012	-1.8635	121	388	-1.93212	-3.81617
	FREP10	8646-RA	124	146	-1.27201	-2.41498	2	50	-3.38372	-10.4376	48	116	-1.52409	-2.87606
	FREP18	6704-RA	11385	10457	-0.913716	-1.88389	1661	16479	-2.05037	-4.14212	3367	6149	-1.11996	-2.17341
	FREP20	0726-RA	864	847	-1.00771	-2.01072	1231	1764	0.741116	1.67147	795	937	-0.488169	-1.40266
	FREP14	7942-RA	814	557	-0.489029	-1.4035	429	1323	-0.364628	-1.28755	315	357	-0.431648	-1.34877
	FREP24	13417-RA	466	98	1.2131	2.31835	48	12	3.26014	9.58073	96	5	4.01196	16.1332
Galectins	GALE8B	5293-RA	7	3	0.186012	1.13761	5	11	0.122632	1.08872	10	6	0.48589	1.40045
	GALE14	9850-RA	41	20	-0.000756931	-1.00052	14	77	-1.1993	-2.29628	40	20	0.748925	1.68054
	GALE11	3840-RA	2	1	-0.0363808	-1.02554	NA	NA	NA	NA	NA	NA	NA	NA
	GALE6A	5294-RA	NA	NA	NA	NA	NA	NA	NA	NA	NA	NA	NA	NA
	GALE8B	12001-RA	NA	NA	NA	NA	NA	NA	NA	NA	NA	NA	NA	NA
	GALE6B	12003-RA	NA	NA	NA	NA	NA	NA	NA	NA	NA	NA	NA	NA
	GALE3	4196-RA	1302	434	0.548582	1.46265	768	1811	0.0225274	1.01574	941	782	0.0159509	1.01112
	GALE13	9845-RA	40	27	-0.46934	-1.38448	30	206	-1.51947	-2.86687	31	49	-0.911589	-1.88112
	GALE12	9842-RA	242	272	-1.20498	-2.30534	231	517	0.0978643	1.07019	248	381	-0.870526	-1.82833
	GALE1	3541-RA	354	200	-0.212631	-1.1588	569	1025	0.411012	1.32962	293	357	-0.536099	-1.45005
	GALE2	12135-RB	218	185	-0.799578	-1.74059	112	627	-1.22483	-2.33728	121	326	-1.68094	-3.20637
	GALE5	3844-RA	748	557	-0.61102	-1.52734	1282	3906	-0.34716	-1.27205	728	1247	-1.02753	-2.03853
IMD Pathway members	IKK1A	3245-RA	20	6	0.700585	1.62516	11	42	-0.67275	-1.59411	9	8	-0.0811503	-1.05786
	Imd	10083-RA	102	31	0.681848	1.60419	84	182	0.144659	1.10547	87	59	0.309225	1.23904
	CASPAR2	3579-RA	5	7	-1.52181	-2.87151	11	5	2.39764	5.2694	13	8	0.449364	1.36544
	FADD	1932-RA	42	15	0.449046	1.36514	39	160	-0.77639	-1.71284	44	27	0.453469	1.36933
	IKK1B	10548-RA	3	3	-1.03638	-2.05108	1	3	-0.324827	-1.25251	3	1	1.33389	2.52081
	IKK2	12510-RA	764	312	0.255646	1.19387	872	1280	0.706392	1.63172	674	471	0.265946	1.20242
	TAK1	7035-RA	312	79	0.945241	1.92551	253	332	0.86809	1.82524	296	137	0.860346	1.81547
	CASPAR1	14734-RA	7786	803	2.24103	4.72734	6974	2820	2.56643	5.92341	7386	1079	2.52402	5.75184
inhibitors of apoptosis	novel gene	14813-RA	1	0	NA	NA	2	3	0.675173	1.59679	30	11	1.19638	2.29165
(IAP)	novel gene	10486-RA	61	25	0.2505	1.18962	33	85	-0.104861	-1.07539	28	8	1.55628	2.94094
	IAP9	12512-RA	8	20	-2.35831	-5.12769	14	19	0.819563	1.76487	33	27	0.0384314	1.027
	IAP2	6633-RA	1285	323	0.955781	1.93963	782	2104	-0.167758	-1.12331	1007	793	0.0935956	1.06703
	novel gene	11096-RA	160	51	0.613122	1.52957	204	348	0.489618	1.40407	152	79	0.693072	1.61672
	IAP1	9074-RA	2110	1979	-0.943909	-1.92373	1743	10654	-1.35161	-2.55198	1835	3175	-1.04205	-2.05915
	IAP6	12446-RA	7127	2129	0.706738	1.63211	6040	4826	1.58386	2.9977	6150	4152	0.315705	1.24462
	novel gene	7713-RA	638	132	1.23664	2.35649	657	722	1.12403	2.17955	507	282	0.595215	1.5107
	IAP5	14251-RA	143	22	1.66406	3.16907	219	254	1.04624	2.06514	200	109	0.624597	1.54178
JAKSTAT	HOP	12553-RA	286	98	0.508781	1.42285	227	336	0.694367	1.61817	245	182	0.177768	1.13113
Signal transduction	STAT	9692-RA	1927	847	0.149542	1.10922	1616	2705	0.516934	1.43091	1667	1699	-0.278507	-1.21294
	DOME	12471-RA	1571	411	0.898092	1.8636	1016	2780	-0.192049	-1.14238	1381	913	0.345951	1.27099
lysozyme	LYSC7A	10100-RB	7	10	-1.55095	-2.93011	5	15	-0.324827	-1.25251	2	3	-0.836038	-1.78514
	LYSC7B	15404-RA	21	16	-0.644063	-1.56272	14	40	-0.254437	-1.19287	59	61	-0.29917	-1.23044
	LYSC10	3712-RA	NA	NA	NA	NA	NA	NA	NA	NA	NA	NA	NA	NA
	LYSC4	17132-RA	114	113	-1.02367	-2.03308	52	389	-1.64305	-3.12326	73	86	-0.487515	-1.40203
	LYSC11	3723-RA	120	33	0.826116	1.77291	66	226	-0.515649	-1.42964	127	53	1.00969	2.01348
	LYSC6	5988-RA	234	161	-0.496933	-1.41121	138	1041	-1.65509	-3.14944	69	249	-2.10255	-4.29469
	LYSC9	9670-RA	548	413	-0.628347	-1.54579	328	3012	-1.93882	-3.83391	383	569	-0.82216	-1.76805
MD2-like proteins (ML)	ML33	1650-RA	15	9	-0.299415	-1.23065	2	0	NA	NA	6	6	-0.251075	-1.19009
	ML17	9557-RA	NA	NA	NA	NA	2	5	-0.0617923	-1.04376	NA	NA	NA	NA
	ML26B	13835-RA	0	1	NA	NA	7	2	3.06749	8.38314	2	0	NA	NA
	ML30	1654-RA	3	3	-1.03638	-2.05108	NA	NA	NA	NA	1	0	NA	NA
	ML32	1634-RA	1	0	NA	NA	NA	NA	NA	NA	NA	NA	NA	NA
	ML31	1661-RA	1	0	NA	NA	0	2	NA	NA	4	0	NA	NA
		6495-RA	NA	NA	NA	NA	0	2	NA	NA	1	0	NA	NA
	ML14A	9553-RA	NA	NA	NA	NA	NA	NA	NA	NA	NA	NA	NA	NA
	ML15A	9555-RA	NA	NA	NA	NA	NA	NA	NA	NA	NA	NA	NA	NA
	ML22B	9954-RA	NA	NA	NA	NA	NA	NA	NA	NA	NA	NA	NA	NA
		13837-RA	NA	NA	NA	NA	NA	NA	NA	NA	NA	NA	NA	NA
	ML10	15135-RA	NA	NA	NA	NA	NA	NA	NA	NA	NA	NA	NA	NA
	ML20	15137-RA	NA	NA	NA	NA	NA	NA	NA	NA	1	0	NA	NA
	ML9A	15138-RA	NA	NA	NA	NA	0	1	NA	NA	0	2	NA	NA
	ML22A	15139-RA	NA	NA	NA	NA	NA	NA	NA	NA	NA	NA	NA	NA
	ML14B	15516-RA	NA	NA	NA	NA	NA	NA	NA	NA	NA	NA	NA	NA
	ML9B	9953-RA	NA	NA	NA	NA	7	56	-1.73986	-3.34004	3	3	-0.251075	-1.19009
	ML2	12064-RA	1215	619	-0.0634358	-1.04495	1168	4441	-0.666709	-1.58745	662	594	-0.094707	-1.06785
	ML15B	9556-RA	11	12	-1.16191	-2.23754	29	11	2.65869	6.31457	7	0	NA	NA
	novel gene, niemann-pick C1	9531-RA	806	167	1.23455	2.35308	478	607	0.91545	1.88616	455	378	0.016405	1.01144
	novel gene, niemann-pick C1	3325-RA	3825	1495	0.318933	1.24741	3228	5890	0.392509	1.31267	3490	2801	0.0662098	1.04696
	ML16	15140-RA	7	0	NA	NA	3	2	1.8451	3.59277	12	0	NA	NA
	ML1	4120-RA	738	234	0.620731	1.53765	348	854	-0.035013	-1.02457	589	291	0.766173	1.70075
	ML13	6854-RA	625	371	-0.283944	-1.21752	534	2385	-0.898942	-1.8647	447	758	-1.013	-2.0181
	ML20B	7592-RA	83	23	0.815097	1.75942	183	97	2.17592	4.51875	419	129	1.4485	2.72925
	ML26A	7591-RA	8	1	1.96362	3.90039	12	0	NA		53	4	3.47685	11.1336
	ML21	9760-RA	612	1713	-2.5213	-5.741	245	13955	-4.57172	-23.7807	400	3918	-3.54312	-11.657
	ML6	15136-RA	10729	179	4.86903	29.223	9442	820	4.78553	27.5797	7824	435	3.91774	15.1133
others	novel gene	0393-RA	438	154	0.47162	1.38667	391	799	0.229109	1.17211	402	337	0.00337165	1.00234
	novel gene	13046-RA	44	28	-0.384304	-1.30523	47	28	2.00737	4.02049	34	20	0.514459	1.42846
	novel gene	6297-RA	3	21	-3.84374	-14.3575	4	67	-2.80595	-6.9932	9	20	-1.40308	-2.64465
	novel gene	4407-RA	5	29	-3.57243	-11.8962	4	143	-3.89974	-14.9258	3	42	-4.05843	-16.6613
	novel gene	3255-RA	549	20	3.74235	13.3832	327	100	2.96943	7.83225	296	40	2.63645	6.218
	novel gene	0859-RA	23532	479	4.58207	23.952	15105	1648	4.45637	21.9534	15051	483	4.71062	26.1841
peptidoglycan	PGRPLD	11608-RB	3	3	-1.03638	-2.05108	5	3	1.9971	3.99197	0	3	NA	NA
recognition protein	PGRPS5	7093-RA	NA	NA	NA	NA	1	0	NA	NA	NA	NA	NA	NA
	PGRPS4	17056-RA	5	0	NA	NA	NA	NA	NA	NA	0	2	NA	NA
	PGPPLD putative	14989-RA	17	2	2.05108	4.14417	10	3	2.9971	7.98394	36	16	0.91885	1.89061
	PGRPS1	9474-RA	81	75	-0.92535	-1.89914	34	201	-1.30345	-2.46819	35	58	-0.979773	-1.97216
	PGRPLB	10171-RA	233	428	-1.91366	-3.76764	171	1451	-1.82484	-3.54269	95	475	-2.573	-5.95047
	PGRPLE	13112-RA	19	44	-2.24788	-4.74986	8	187	-3.28676	-9.75917	17	78	-2.44901	-5.46043
	PGRPLA	12380-RA	61	75	-1.33446	-2.52181	60	467	-1.70025	-3.24958	59	116	-1.22641	-2.33985
	PGRPLC	14640-RA	246	69	0.797609	1.73822	265	347	0.871192	1.82917	287	144	0.743907	1.6747
Peroxidase		0507-RA	3	1	0.548582	1.46265	2	25	-2.38372	-5.21881	1	2	-1.25108	-2.38019
	novel gene	11941-RA	18	10	-0.188384	-1.13949	56	83	0.692451	1.61603	23	30	-0.634404	-1.5523
	HPX4	0376-RA	24	28	-1.25877	-2.39292	16	14	1.45278	2.73735	26	26	-0.251075	-1.19009
	HPX6	12481-RA	9	7	-0.673811	-1.59528	5	30	-1.32483	-2.50503	13	10	0.127436	1.09235
		3612-RA	90	24	0.87051	1.82831	98	198	0.245489	1.18549	103	61	0.504688	1.41882
	HPX1	6014-RA	NA	NA	NA	NA	NA	NA	NA	NA	0	1	NA	NA
	TPX1	13528-RA	727	360	-0.0224224	-1.01566	436	1345	-0.36507	-1.28794	671	549	0.0384314	1.027
	GPXH3	0495-RA	8	1	1.96362	3.90039	13	2	3.96058	15.5687	5	3	0.48589	1.40045
	TPX5	9051-RA	400	104	0.907036	1.87519	444	841	0.33859	1.26452	306	233	0.142126	1.10353
	GPXH1	12069-RB	590	256	0.16819	1.12365	644	1432	0.107237	1.07716	431	545	-0.589644	-1.50487
	HPX5	2354-RA	5	27	-3.46934	-11.0758	3	8	-0.154902	-1.11335	11	33	-1.83604	-3.57028
	TPX3	14548-RA	837	356	0.19697	1.14629	875	1735	0.272555	1.20795	1072	748	0.268119	1.20424
	TPX4	2309-RA	1242	1156	-0.932857	-1.90905	522	3911	-1.64528	-3.12809	453	1085	-1.51119	-2.85045
	DBLOX	3933-RA	1074	819	-0.645322	-1.56409	225	1222	-1.18111	-2.26751	687	1508	-1.38533	-2.61232
	HPX3	5416-RA	10099	5635	-0.194656	-1.14445	5770	9746	0.503897	1.41804	4132	6449	-0.89331	-1.85743
	GPXH2	8397-RA	363	284	-0.682302	-1.6047	227	1044	-0.941222	-1.92015	292	394	-0.683303	-1.60581
	HPX2	13171-RA	471	466	-1.02098	-2.0293	272	1185	-0.863073	-1.81891	276	358	-0.626367	-1.54367
	PERC-AEDE	4386-RA	11655	2445	1.21666	2.32408	12050	18114	0.672064	1.59335	8147	6130	0.159307	1.11675
	DUOX	7563-RA	3449	845	0.992774	1.99001	2530	3533	0.778379	1.7152	2600	1771	0.302872	1.2336
	HPX8B	4390-RA	20165	3541	1.47324	2.77645	31603	36733	1.04312	2.06068	29822	16312	0.619368	1.5362
	HPX7	4401-RA	13826	1945	1.79316	3.46573	13732	16401	1.00389	2.00541	10995	5390	0.777415	1.71406
	TPX2	4112-RA	9289	1548	1.54874	2.92561	9016	9336	1.20982	2.31309	8830	3505	1.08192	2.11686
	HPX8A	4388-RA	9936	1233	1.97411	3.92886	11248	9212	1.54822	2.92456	7748	3015	1.11059	2.15934
prophenoloxidase	PPO6	14544-RA	42	8	1.35594	2.55963	16	76	-0.987792	-1.98315	27	32	-0.496188	-1.41048
	novel gene	6874-RA	1	1	-1.03638	-2.05108	NA	NA	NA	NA	1	1	-0.251075	-1.19009
	novel gene	10919-RA	2	1	-0.0363808	-1.02554	NA	NA	NA	NA	1	1	-0.251075	-1.19009
	novel gene	6877-RA	0	1	NA	NA	NA	NA	NA	NA	NA	NA	NA	NA
	PPO1	13498-RA	NA	NA	NA	NA	0	1	NA	NA	1	0	NA	NA
	PPO2	13499-RA	0	1	NA	NA	NA	NA	NA	NA	0	1	NA	NA
	PPO4	13501-RA	2	0	NA	NA	NA	NA	NA	NA	1	0	NA	NA
	PPO9	14837-RA	1	0	NA	NA	NA	NA	NA	NA	NA	NA	NA	NA
	novel gene	15113-RA	NA	NA	NA	NA	NA	NA	NA	NA	NA	NA	NA	NA
	novel gene	15116-RA	NA	NA	NA	NA	NA	NA	NA	NA	1	0	NA	NA
	PPO3	11763-RA	59	73	-1.34356	-2.53777	20	71	-0.567683	-1.48214	58	66	-0.437488	-1.35424
	PPO7	13493-RA	NA	NA	NA	NA	7	0	NA	NA	1	6	-2.83604	-7.14056
	PPO8	13496-RA	14	11	-0.688458	-1.61156	5	7	0.774709	1.71084	3	16	-2.66611	-6.34717
	PPO10	11764-RA	28	24	-0.813988	-1.75807	3	58	-3.01288	-8.07176	12	36	-1.83604	-3.57028
	PPO5	13492-RA	332	64	1.33866	2.52916	118	74	1.93333	3.81935	274	104	1.14652	2.21379
Relish-like proteins	REL1B	6930-RA	1	3	-2.62134	-6.15323	3	0	NA	NA	0	4	NA	NA
	REL2	7624-RA	225	175	-0.673811	-1.59528	141	641	-0.924493	-1.89802	163	279	-1.02647	-2.03703
	REL1A	7696-RA	891	249	0.802899	1.7446	1182	1759	0.68661	1.6095	839	568	0.311705	1.24117
Scavanger Receptors	SCRC2	6361-RA	11	23	-2.10051	-4.28861	1	14	-2.54722	-5.84507	13	19	-0.798563	-1.73937
	SCRB3	5979-RA	164	89	-0.154562	-1.11308	120	490	-0.769612	-1.70481	133	135	-0.272608	-1.20799
	SCRASP1	9192-RA	1288	645	-0.0386193	-1.02713	1327	2530	0.329167	1.25629	1078	992	-0.13113	-1.09515
	SCRBQ3	9432-RA	307	121	0.306851	1.237	315	333	1.17997	2.26571	307	220	0.22966	1.17256
	SCRB1	5374-RA	17	12	-0.533881	-1.44782	20	150	-1.64675	-3.13128	10	5	0.748925	1.68054
	SCRB7	0234-RA	129	226	-1.84533	-3.59336	76	356	-0.96767	-1.95568	79	102	-0.61972	-1.53658
	SCRB8	0227-RA	169	139	-0.754442	-1.68698	67	872	-2.44196	-5.43379	158	162	-0.287145	-1.22022
	SCRAC1	1914-RA	773	463	-0.296925	-1.22852	809	1025	0.918723	1.89044	749	666	-0.0816317	-1.05821
	SCRAL1	15308-RA	17	20	-1.27085	-2.41303	46	138	-0.324827	-1.25251	27	76	-1.74412	-3.34989
	SCRB9	0256-RA	181	90	-0.0283881	-1.01987	65	184	-0.241058	-1.18186	97	138	-0.759687	-1.69312
	SCRC1	6355-RA	57	62	-1.15769	-2.23099	22	66	-0.324827	-1.25251	24	54	-1.421	-2.67771
	SCRB10	7748-RA	87	66	-0.637831	-1.55599	112	649	-1.27458	-2.41929	71	166	-1.47637	-2.78247
	SCRB16	5981-RA	57	35	-0.332774	-1.25943	44	238	-1.17525	-2.25832	24	56	-1.47347	-2.77689
	SCRASP3	14367-RA	1375	595	0.172089	1.12669	631	1066	0.50364	1.41779	1002	1089	-0.371197	-1.29343
	SCRB6	2741-RA	57	14	0.989154	1.98502	48	57	1.01221	2.017	132	21	2.401	5.2817
	SCRBQ1	9420-RA	64	171	-2.45423	-5.48022	68	505	-1.63254	-3.10059	73	230	-1.90674	-3.74961
	SCRBSP2	10655-RA	41	49	-1.29354	-2.45129	37	36	1.29966	2.46172	56	89	-0.919454	-1.8914
	SCRB5	11222-RA	126	137	-1.15713	-2.23014	51	498	-2.02744	-4.07681	71	103	-0.787829	-1.72647
	SCRB17	8370-RA	2257	629	0.806894	1.74944	862	2596	-0.330395	-1.25736	1744	1100	0.413821	1.33221
	SCRBQ2	9423-RA	789	260	0.565133	1.47952	423	626	0.694631	1.61847	532	331	0.43352	1.35052
Serine protease	novel gene	14980-RA	52	16	0.664059	1.58453	49	117	0.0044809	1.00311	39	52	-0.666113	-1.58679
inhibitors	SRPN1	14079-RA	5	5	-1.03638	-2.05108	22	20	1.39764	2.6347	8	8	-0.251075	-1.19009
	SRPN3	5665-RA	392	177	0.110723	1.07977	443	1123	-0.0818435	-1.05837	375	337	-0.0969333	-1.0695
	SRPN21	2730-RA	87	64	-0.593437	-1.50884	55	183	-0.474204	-1.38915	65	44	0.311861	1.24131
	SPRN2	14078-RA	22	14	-0.384304	-1.30523	8	29	-0.597845	-1.51345	17	8	0.836388	1.78557
	SRPN24	17249-RA	5	11	-2.17388	-4.51237	4	6	0.675173	1.59679	11	5	0.886428	1.84859
	SRPN19	6137-RA	21	5	1.03401	2.04771	1	12	-2.32483	-5.01006	16	7	0.94157	1.92062
	SRPN5	14141-RA	13	1	2.66406	6.33814	4	21	-1.13218	-2.1919	15	6	1.07085	2.10067
	SRPN10d	7765-RD	6	1	1.54858	2.92529	8	19	0.0122083	1.0085	12	4	1.33389	2.52081
	SRPN7	2699-RA	12	0	NA	NA	2	4	0.260136	1.19759	12	2	2.33389	5.04162
	SRPN2	5673-RA	5	5	-1.03638	-2.05108	4	39	-2.02527	-4.07067	3	0	NA	NA
	SRPN22	2715-RA	NA	NA	NA	NA	3	17	-1.24236	-2.36586	0	1	NA	NA
	SRPN9	8364-RA	2608	833	0.610175	1.52644	1702	4021	0.0198125	1.01383	1770	1352	0.137579	1.10006
	SRPN16	14138-RA	141	91	-0.404624	-1.32374	54	274	-1.08301	-2.11845	107	119	-0.404426	-1.32356
	novel gene	6397-RA	141	55	0.321811	1.2499	65	264	-0.761891	-1.69571	113	87	0.12616	1.09139
	SRPN12	3653-RA	3	4	-1.45142	-2.73477	7	55	-1.71387	-3.28039	4	3	0.163962	1.12036
	SRPN10a	7765-RA	41	12	0.736209	1.66579	50	29	2.04601	4.12963	27	20	0.181884	1.13436
	SRPN10b	7765-RB	90	19	1.20754	2.30944	129	142	1.12162	2.17591	86	59	0.292546	1.2248
	SRPN10c	7765-RC	52	6	2.0791	4.22542	45	41	1.39444	2.62886	37	18	0.788453	1.72722
	SRPN25	7420-RB	382	273	-0.551709	-1.46582	232	633	-0.187945	-1.13914	292	327	-0.414398	-1.33274
	SRPN6	10769-RA	203	107	-0.112512	-1.08111	75	507	-1.49689	-2.82233	80	120	-0.836038	-1.78514
	SRPN8	11777-RA	390	192	-0.014013	-1.00976	321	1012	-0.396428	-1.31625	316	437	-0.718784	-1.64579
	SRPN23	2704-RB	1611	894	-0.186771	-1.13821	1032	5304	-1.1015	-2.14578	1171	817	0.268258	1.20435
	SRPN26	3182-RA	1629	854	-0.104702	-1.07527	829	3368	-0.762312	-1.69621	779	501	0.385737	1.30653
	SRPN17	3697-RA	288	593	-2.07834	-4.22322	70	1291	-2.94485	-7.69998	204	560	-1.70793	-3.26692
	SRPN4a	13936-RA	325	345	-1.12254	-2.1773	185	1103	-1.3157	-2.48923	271	345	-0.599379	-1.51506
	SRPN20	2720-RA	466	634	-1.48053	-2.79052	352	1412	-0.743957	-1.67476	628	790	-0.582163	-1.49709
	SRPN11	3686-RA	567	357	-0.368956	-1.29142	373	1280	-0.51876	-1.43272	411	448	-0.375436	-1.29723
	novel gene	12378-RA	1292	364	0.791215	1.73053	1176	1653	0.768937	1.70401	1136	760	0.328816	1.25598
	SRPN14	2731-RA	199	46	1.07668	2.10918	112	109	1.29931	2.46111	204	32	2.42135	5.35672
Small Regulatory	AGO1A	15246-RA	2	4	-2.03638	-4.10215	0	6	NA	NA	1	3	-1.83604	-3.57028
RNA pathway members	AGO1B	12410-RA	7	2	0.770974	1.70642	27	30	1.10813	2.15566	12	14	-0.473468	-1.38844
	PIWI7	6287-RA	2	5	-2.35831	-5.12769	2	1	2.26014	4.79037	2	2	-0.251075	-1.19009
	PIWI6	13277-RA	29	5	1.49967	2.82778	34	41	0.990047	1.98625	78	77	-0.23246	-1.17484
	RM62H	10787-RC	367	214	-0.258212	-1.196	280	689	-0.0389414	-1.02736	369	342	-0.141451	-1.10301
	ARM2	10696-RA	78	19	1.00109	2.00152	47	136	-0.272738	-1.2081	60	53	-0.0721051	-1.05125
	RM62H	10787-RA	NA	NA	NA	NA	NA	NA	NA	NA	NA	NA	NA	NA
	RM62H	10787-RB	NA	NA	NA	NA	NA	NA	NA	NA	NA	NA	NA	NA
	RM62H	10787-RD	34	47	-1.50351	-2.83531	46	109	0.0155134	1.01081	29	39	-0.678496	-1.60047
	PASHA	2478-RA	407	135	0.555689	1.46987	424	998	0.0251602	1.01759	317	280	-0.0720192	-1.05119
	PIWI2	8098-RA	43	5	2.06796	4.19292	64	237	-0.628607	-1.54607	27	23	-0.0197497	-1.01378
	VIG	8073-RA	3453	1450	0.215417	1.16104	2255	4979	0.117407	1.08478	2301	1873	0.0458348	1.03228
	DCR2	6794-RA	3158	641	1.26423	2.402	1562	3418	0.130378	1.09458	2039	1551	0.143588	1.10465
	ARM1	10693-RA	889	360	0.267806	1.20398	795	1226	0.635204	1.55316	727	548	0.156704	1.11474
	PIWI1	8076-RA	166	61	0.407921	1.32677	83	410	-1.0443	-2.06237	162	109	0.32059	1.24884
	R2D2	11753-RA	168	53	0.628016	1.54544	262	371	0.758283	1.69148	160	102	0.398427	1.31807
	AGO3	7823-RA	3467	1118	0.596387	1.51193	3427	10151	-0.306468	-1.23668	3248	2635	0.0506734	1.03575
	RM62D	2351-RA	688	220	0.608524	1.5247	995	1723	0.467982	1.38317	660	530	0.0653984	1.04637
	RM62G	10402-RA	2868	1059	0.400962	1.32039	5709	6249	1.12975	2.18821	2837	2215	0.105984	1.07623
	RM62A	1317-RA	1076	375	0.484335	1.39894	1138	1840	0.566931	1.48137	983	724	0.190126	1.14086
	RM62I	13985-RA	1065	319	0.702844	1.62771	925	1577	0.490478	1.40491	702	493	0.258808	1.19649
	PIWI3	13692-RA	241	88	0.417077	1.33522	250	487	0.298142	1.22956	206	242	-0.483438	-1.39807
	PIWI5	13233-RA	880	508	-0.243706	-1.18403	448	1946	-0.858805	-1.81354	613	722	-0.487187	-1.40171
	RM62B	1769-RA	2227	1134	-0.0626999	-1.04442	3033	4518	0.685197	1.60792	1907	1808	-0.174165	-1.12831
	RM62C	2083-RA	13246	8690	-0.428252	-1.3456	16431	43576	-0.146978	-1.10725	12808	15355	-0.512739	-1.42676
	RM62F	8738-RA	11891	6296	-0.119018	-1.086	9555	30528	-0.41567	-1.33392	9866	10427	-0.330862	-1.25776
	RM62E	4978-RA	16047	5597	0.483197	1.39784	20079	36821	0.385294	1.30613	14810	14743	-0.244534	-1.18471
	SPNE	13235-RA	5853	1628	0.809695	1.75284	3882	8642	0.105571	1.07592	4823	3596	0.172463	1.12698
	FMR1	9326-RA	2055	566	0.823884	1.77016	3538	3981	1.08994	2.12865	2407	1715	0.237952	1.17932
	Aa-ago2	11663-RA	1911	682	0.450103	1.36614	1969	2430	0.956643	1.94079	1859	1216	0.361308	1.28459
	LOQS	8687-RA	1918	534	0.80831	1.75116	1599	2885	0.408734	1.32752	1912	1219	0.398309	1.31796
	DROSHA	8592-RA	735	199	0.848595	1.80075	545	890	0.552587	1.46671	667	375	0.579721	1.49456
	DCR1	1612-RA	664	135	1.26184	2.39802	513	633	0.956889	1.94112	519	291	0.58364	1.49863
	PIWI4	7698-RA	4971	966	1.32706	2.50891	3187	4631	0.721011	1.64834	3978	1883	0.827935	1.77514
	TSN	0293-RA	17159	4078	1.03665	2.05146	12165	15076	0.950618	1.9327	16377	7438	0.887609	1.85011
spaetzle like (SPZ like)	SPZ6	12164-RA	6	3	-0.0363808	-1.02554	7	3	2.48253	5.58876	6	5	0.0119591	1.00832
	SPZ1B	13434-RA	0	5	NA	NA	NA	NA	NA	NA	NA	NA	NA	NA
	SPZ2	1435-RA	7	6	-0.813988	-1.75807	2	35	-2.86915	-7.30633	4	8	-1.25108	-2.38019
	SPZ3A	8596-RA	23	17	-0.600282	-1.51601	47	53	1.0868	2.12403	16	15	-0.157966	-1.11571
	SPZ4	7897-RA	73	17	1.06598	2.09359	34	166	-1.02744	-2.03841	70	52	0.177768	1.13113
	SPZ1C	13433-RA	31	17	-0.169647	-1.12478	9	77	-1.83673	-3.57198	14	8	0.55628	1.47047
	SPZ3B	14950-RA	5	1	1.28555	2.43775	0	23	NA	NA	4	2	0.748925	1.68054
	SPZ5	1929-RA	33	10	0.686085	1.60891	22	22	1.26014	2.39518	31	5	2.38119	5.20967
	SPZ1A	0499-RA	629	101	1.60232	3.03632	709	949	0.839513	1.78945	513	241	0.83885	1.78862
Superoxido-dismutase	CUSOD3	0274-RA	13	7	-0.143296	-1.10443	10	9	1.41214	2.66131	2	8	-2.25108	-4.76038
	SOD-Cu-Zn	9436-RA	4	4	-1.03638	-2.05108	19	22	1.04863	2.06857	13	9	0.279439	1.21372
	CUSOD3	11498-RA	370	117	0.624636	1.54182	234	615	-0.133942	-1.09729	352	237	0.319613	1.248
	CUSOD4	0259-RA	13	13	-1.03638	-2.05108	18	12	1.8451	3.59277	13	4	1.44936	2.73088
	MNSOD2	5108-RA	15	7	0.0631548	1.04475	5	39	-1.70334	-3.25654	26	4	2.44936	5.46175
	MNSOD1	4823-RA	998	846	-0.797999	-1.73869	1205	3171	-0.135769	-1.09868	968	964	-0.245101	-1.18518
	CUSOD1	14091-RA	37	26	-0.527367	-1.4413	11	116	-2.13841	-4.40278	26	48	-1.1356	-2.1971
	CUSOD2	6271-RC	1830	419	1.09044	2.12939	2702	3522	0.877769	1.83753	1568	1090	0.273522	1.20876
Thio-Ester containing	TEP21	1802-RA	6	1	1.54858	2.92529	28	50	0.423635	1.3413	20	34	-1.01661	-2.02316
proteins (TEP)	TEP15	14755-RA	20	22	-1.17388	-2.25618	70	240	-0.517472	-1.43144	44	44	-0.251075	-1.19009
	TEP20	1794-RA	NA	NA	NA	NA	NA	NA	NA	NA	NA	NA	NA	NA
	TEP13	12267-RA	1438	572	0.293596	1.22569	1074	1536	0.743952	1.67476	1238	1005	0.0497406	1.03508
	TEP22	0087-RA	411	106	0.918693	1.8904	197	355	0.410512	1.32916	284	141	0.759121	1.69246
	TEP23	1163-RA	644	214	0.553069	1.4672	192	365	0.333346	1.25993	396	162	1.03843	2.05399
		8607-RA	53	68	-1.39592	-2.63157	31	275	-1.88896	-3.70367	41	76	-1.14145	-2.20603
Toll Receptors/Pathway	novel gene	6212-RA	3	6	-2.03638	-4.10215	2	0	NA	NA	1	8	-3.25108	-9.52075
	TOLL8	0633-RA	3	9	-2.62134	-6.15323	1	0	NA	NA	1	3	-1.83604	-3.57028
	MYD88	7768-RA	76	35	0.0822637	1.05868	53	201	-0.662995	-1.58337	56	62	-0.397917	-1.3176
	PELLE	6571-RA	169	60	0.457608	1.37326	213	554	-0.118897	-1.0859	128	105	0.0346792	1.02433
	TRAF6	11363-RA	4	11	-2.49581	-5.64046	10	11	1.12263	2.17744	11	8	0.208356	1.15537
	novel gene	15018-RA	4	1	0.963619	1.9502	NA	NA	NA	NA	NA	NA	NA	NA
	novel gene	1771-RA	NA	NA	NA	NA	0	2	NA	NA	0	1	NA	NA
	TOLL1B	3507-RA	NA	NA	NA	NA	NA	NA	NA	NA	NA	NA	NA	NA
	TOLL11	9551-RA	7	24	-2.81399	-7.03226	5	34	-1.5054	-2.83903	12	13	-0.366552	-1.28927
	CACT	0709-RB	2148	857	0.289246	1.222	1892	4941	-0.124755	-1.09032	2099	1750	0.011272	1.00784
	TOLL10	4000-RA	101	78	-0.663572	-1.584	65	256	-0.717496	-1.64433	91	114	-0.576171	-1.49089
	Ecsit	5075-RA	278	149	-0.136608	-1.09932	187	655	-0.548321	-1.46238	220	189	-0.031958	-1.0224
	TUBE	7642-RA	475	132	0.811009	1.75444	434	743	0.484469	1.39907	385	264	0.293245	1.22539
	TOLL5B	0057-RA	50	8	1.60748	3.04718	18	0	NA	NA	20	5	1.74892	3.36108
	TOLL6	0671-RA	116	68	-0.265863	-1.20235	45	56	0.944634	1.9247	92	130	-0.749881	-1.68165
	TOLL9B	11734-RA	219	249	-1.2216	-2.33205	342	718	0.190148	1.14088	269	426	-0.914323	-1.88468
	TOLL4	17523-RA	51	30	-0.270846	-1.20652	22	369	-2.80791	-7.00269	34	72	-1.33354	-2.5202
	TOLL9A	13441-RA	69	89	-1.40359	-2.64559	47	473	-2.07097	-4.2017	62	159	-1.60976	-3.05201
	TOLL7	2583-RA	142	117	-0.756998	-1.68997	62	286	-0.945539	-1.92591	108	160	-0.818116	-1.7631
	TOLL5A	7619-RA	382	373	-1.00198	-2.00275	145	830	-1.25692	-2.38985	389	448	-0.454804	-1.3706
	TOLL1A	7613-RA	620	133	1.18446	2.27278	485	554	1.06823	2.09687	517	322	0.432028	1.34913
