# Supplementary material for: Strain Variation in the Transcriptome of the Dengue Fever Vector, Aedes aegypti
Source: G3 (Bethesda). 2012 Jan 1;2(1):103–14. doi: 10.1534/g3.111.001107 (PMC3276191; doi:10.1534/g3.111.001107)
Supplement: Supporting Information [file supp_2.1.103_TableS13.xlsx]

## Sheet: proteins in clusters
Table S13. Proteins in clusters from the high-confidence protein interaction network corresponding to the transcripts identified as accumulated differentially between B and S mosquitoes by RNA-seq data in at least one of the three Ae. aegypti strains analyzed.
Cluster*	GeneID
1	AAEL006986
1	AAEL011958
1	AAEL008459
1	AAEL007244
1	AAEL007251
1	AAEL004973
1	AAEL004512
1	AAEL007662
1	AAEL004933
1	AAEL000950
1	AAEL011114
1	AAEL000292
1	AAEL011832
1	AAEL004493
1	AAEL015586
1	AAEL004663
1	AAEL003657
1	AAEL003403
1	AAEL009798
1	AAEL001243
1	AAEL000980
1	AAEL007257
1	AAEL014554
1	AAEL011807
1	AAEL006603
1	AAEL015347
1	AAEL011887
1	AAEL007564
1	AAEL014149
1	AAEL001811
1	AAEL015543
1	AAEL002863
1	AAEL000299
1	AAEL000005
1	AAEL007864
1	AAEL003484
1	AAEL003471
1	AAEL014218
1	AAEL012341
1	AAEL002909
1	AAEL008860
1	AAEL000261
1	AAEL006694
1	AAEL011805
1	AAEL009725
1	AAEL007429
1	AAEL008324
1	AAEL013048
1	AAEL004519
2	AAEL010087
2	AAEL009898
2	AAEL005830
2	AAEL011248
2	AAEL002401
2	AAEL010048
2	AAEL007297
2	AAEL010800
2	AAEL004733
2	AAEL012122
2	AAEL000270
2	AAEL003431
2	AAEL014915
2	AAEL006174
2	AAEL012095
2	AAEL014325
2	AAEL012943
2	AAEL006315
2	AAEL004563
2	AAEL014723
2	AAEL013676
2	AAEL010496
2	AAEL002508
2	AAEL004430
2	AAEL003871
2	AAEL013236
2	AAEL006061
2	AAEL006441
2	AAEL007049
2	AAEL015007
2	AAEL008770
2	AAEL002789
2	AAEL009026
2	AAEL006126
2	AAEL004697
2	AAEL009496
2	AAEL006138
2	AAEL010434
2	AAEL013095
2	AAEL003916
2	AAEL002332
2	AAEL012917
2	AAEL010533
2	AAEL008739
2	AAEL003359
2	AAEL015365
2	AAEL003391
2	AAEL012585
2	AAEL000815
2	AAEL004651
2	AAEL013079
2	AAEL013466
2	AAEL011565
2	AAEL014555
2	AAEL002234
2	AAEL010929
2	AAEL010276
2	AAEL010427
3	AAEL015684
3	AAEL002551
3	AAEL013189
3	AAEL003968
3	AAEL003669
3	AAEL015682
3	AAEL011574
3	AAEL005114
3	AAEL015263
3	AAEL013709
3	AAEL010827
3	AAEL008248
3	AAEL011999
3	AAEL003689
3	AAEL014965
3	AAEL009364
3	AAEL006532
3	AAEL009302
3	AAEL009518
3	AAEL002037
3	AAEL003165
3	AAEL002090
3	AAEL011759
3	AAEL002951
3	AAEL008611
4	AAEL009839
4	AAEL009618
4	AAEL001131
4	AAEL006725
4	AAEL010387
4	AAEL011433
4	AAEL009959
4	AAEL003605
4	AAEL010600
4	AAEL009914
4	AAEL009145
4	AAEL000394
4	AAEL015441
4	AAEL002709
4	AAEL005025
4	AAEL012348
4	AAEL014540
4	AAEL010013
4	AAEL013818
4	AAEL011745
4	AAEL011687
4	AAEL014040
4	AAEL009383
4	AAEL006135
4	AAEL011612
4	AAEL005279
4	AAEL004167
5	AAEL012260
5	AAEL012962
5	AAEL006063
5	AAEL005263
5	AAEL001506
5	AAEL007655
5	AAEL013463
5	AAEL004368
5	AAEL010248
5	AAEL006469
5	AAEL011960
5	AAEL000708
5	AAEL000422
5	AAEL012147
5	AAEL009308
5	AAEL001238
5	AAEL002108
5	AAEL003367
5	AAEL014051
5	AAEL006549
5	AAEL003975
5	AAEL000001
5	AAEL015673
5	AAEL015455
5	AAEL007573
5	AAEL011378
5	AAEL009579
5	AAEL008443
5	AAEL011249
5	AAEL004526
5	AAEL014904
5	AAEL014750
5	AAEL010942
5	AAEL010885
5	AAEL007150
5	AAEL003555
5	AAEL004364
5	AAEL004075
6	AAEL013344
6	AAEL013351
6	AAEL013345
6	AAEL013338
6	AAEL013349
6	AAEL013350
6	AAEL010660
6	AAEL013341
6	AAEL013347
6	AAEL013346
6	AAEL008500
6	AAEL000478
6	AAEL013061
6	AAEL005355
6	AAEL010670
6	AAEL001363
6	AAEL002879
6	AAEL001599
6	AAEL002308
6	AAEL005970
6	AAEL011349
6	AAEL003344
6	AAEL003985
7	AAEL008572
7	AAEL011282
7	AAEL007639
7	AAEL011255
7	AAEL009309
7	AAEL007158
7	AAEL003661
7	AAEL009912
7	AAEL012980
7	AAEL006640
7	AAEL001169
7	AAEL012056
7	AAEL008852
7	AAEL009738
7	AAEL012100
7	AAEL008728
7	AAEL004818
7	AAEL004997
7	AAEL001037
7	AAEL009859
7	AAEL005041
7	AAEL005163
7	AAEL014506
7	AAEL008942
7	AAEL005744
7	AAEL004445
7	AAEL011827
7	AAEL004482
7	AAEL004455
7	AAEL004063
7	AAEL014037
7	AAEL003293
7	AAEL009285
7	AAEL010317
8	AAEL002688
8	AAEL005903
8	AAEL003058
8	AAEL010366
8	AAEL003076
8	AAEL001816
8	AAEL008568
8	AAEL010386
8	AAEL003079
8	AAEL010381
8	AAEL001548
8	AAEL003091
8	AAEL001533
8	AAEL000687
8	AAEL003099
8	AAEL014246
8	AAEL001804
8	AAEL007201
9	AAEL003273
9	AAEL004327
9	AAEL001872
9	AAEL010677
9	AAEL007669
9	AAEL003206
9	AAEL000365
9	AAEL014709
9	AAEL003303
9	AAEL003744
9	AAEL012539
9	AAEL014494
9	AAEL011906
9	AAEL010671
9	AAEL009685
9	AAEL010075
9	AAEL003183
10	AAEL000707
10	AAEL014528
10	AAEL004419
10	AAEL007877
10	AAEL010588
10	AAEL007962
10	AAEL006307
10	AAEL010500
10	AAEL007948
10	AAEL007964
10	AAEL011534
10	AAEL005741
10	AAEL001540
10	AAEL007790
10	AAEL009469
10	AAEL010582
10	AAEL010003
10	AAEL007947
10	AAEL007951
10	AAEL001054
10	AAEL001090
10	AAEL001061
10	AAEL004232
10	AAEL000092
10	AAEL007946
10	AAEL001071
11	AAEL013181
11	AAEL001166
11	AAEL013869
11	AAEL011663
11	AAEL005719
11	AAEL005455
11	AAEL002437
11	AAEL007410
11	AAEL009275
11	AAEL007690
11	AAEL006124
11	AAEL007904
11	AAEL009887
11	AAEL005356
11	AAEL011313
11	AAEL009926
11	AAEL000046
11	AAEL003537
11	AAEL012185
11	AAEL006239
11	AAEL015160
11	AAEL011314
11	AAEL000118
11	AAEL007767
11	AAEL000832
11	AAEL000457
12	AAEL007067
12	AAEL012330
12	AAEL006988
12	AAEL006462
12	AAEL010797
12	AAEL014501
12	AAEL013397
12	AAEL002395
12	AAEL000452
12	AAEL000982
12	AAEL005742
12	AAEL000419
12	AAEL003882
12	AAEL001567
12	AAEL006184
12	AAEL006856
12	AAEL013969
12	AAEL004262
12	AAEL014023
13	AAEL004616
13	AAEL013074
13	AAEL014868
13	AAEL002539
13	AAEL001411
13	AAEL005921
13	AAEL013920
13	AAEL005656
13	AAEL005733
13	AAEL005964
13	AAEL003228
13	AAEL004631
13	AAEL001951
13	AAEL001928
13	AAEL011778
13	AAEL014072
13	AAEL011703
13	AAEL011197
13	AAEL005927
13	AAEL001673
13	AAEL005961
13	AAEL011380
14	AAEL010617
14	AAEL007568
14	AAEL003401
14	AAEL013998
14	AAEL013134
14	AAEL004422
14	AAEL008755
14	AAEL008794
14	AAEL003786
14	AAEL003552
14	AAEL011866
14	AAEL013108
14	AAEL001831
14	AAEL000677
14	AAEL011087
14	AAEL006661
14	AAEL003332
14	AAEL001400
14	AAEL014831
14	AAEL006976
14	AAEL011701
15	AAEL012158
15	AAEL000185
15	AAEL005289
15	AAEL008468
15	AAEL013139
15	AAEL007078
15	AAEL006634
15	AAEL012359
15	AAEL002399
15	AAEL003497
15	AAEL010843
15	AAEL007718
15	AAEL012661
15	AAEL013144
15	AAEL008467
15	AAEL000321
15	AAEL006478
15	AAEL004978
15	AAEL000175
15	AAEL012579
16	AAEL014557
16	AAEL004297
16	AAEL007708
16	AAEL007881
16	AAEL002183
16	AAEL012745
16	AAEL008823
16	AAEL012830
16	AAEL011741
16	AAEL009880
16	AAEL001480
16	AAEL004347
16	AAEL013005
16	AAEL001874
16	AAEL007915
16	AAEL008048
17	AAEL003117
17	AAEL007650
17	AAEL009320
17	AAEL010063
17	AAEL006946
17	AAEL001715
17	AAEL012973
17	AAEL005061
17	AAEL009172
17	AAEL006031
17	AAEL009073
17	AAEL012746
18	AAEL006474
18	AAEL012751
18	AAEL009389
18	AAEL004251
18	AAEL008078
18	AAEL013939
18	AAEL011245
18	AAEL002913
18	AAEL014797
18	AAEL013642
18	AAEL004686
18	AAEL008311
18	AAEL010411
18	AAEL010466
18	AAEL002206
18	AAEL007859
18	AAEL008306
19	AAEL001484
19	AAEL009287
19	AAEL009884
19	AAEL009647
19	AAEL009457
19	AAEL007858
19	AAEL014913
19	AAEL012576
19	AAEL004138
19	AAEL015356
19	AAEL008083
19	AAEL013694
19	AAEL012734
19	AAEL009080
19	AAEL006187
19	AAEL002163
20	AAEL007474
20	AAEL008519
20	AAEL012733
20	AAEL009773
20	AAEL003162
20	AAEL010698
20	AAEL013012
20	AAEL002475
20	AAEL004798
20	AAEL002495
20	AAEL002481
20	AAEL012234
20	AAEL001044
20	AAEL001588
20	AAEL008741
20	AAEL001271
20	AAEL008421
21	AAEL003664
21	AAEL010567
21	AAEL015143
21	AAEL007329
21	AAEL000386
21	AAEL012684
21	AAEL007397
21	AAEL011150
21	AAEL013222
21	AAEL002194
21	AAEL014949
21	AAEL009061
21	AAEL007353
22	AAEL009739
22	AAEL012888
22	AAEL006897
22	AAEL008849
22	AAEL009276
22	AAEL005439
22	AAEL006902
22	AAEL007721
22	AAEL003934
22	AAEL004325
22	AAEL002979
22	AAEL001721
23	AAEL006085
23	AAEL007558
23	AAEL014900
23	AAEL004501
23	AAEL004077
23	AAEL014286
23	AAEL009657
23	AAEL008893
23	AAEL000706
23	AAEL005801
23	AAEL003518
23	AAEL010610
23	AAEL005819
23	AAEL000191
23	AAEL000427
23	AAEL007757
23	AAEL003873
23	AAEL007132
23	AAEL003161
23	AAEL004035
24	AAEL003877
24	AAEL014960
24	AAEL004845
24	AAEL007442
24	AAEL004691
24	AAEL010143
24	AAEL003371
24	AAEL015061
24	AAEL010651
24	AAEL003926
24	AAEL013530
24	AAEL004195
24	AAEL002480
24	AAEL005511
24	AAEL008262
24	AAEL008758
25	AAEL008703
25	AAEL013151
25	AAEL012459
25	AAEL005541
25	AAEL011361
25	AAEL002287
25	AAEL011568
25	AAEL005690
25	AAEL012045
25	AAEL002384
25	AAEL010165
25	AAEL012675
25	AAEL010732
25	AAEL005046
25	AAEL011744
25	AAEL000445
26	AAEL010939
26	AAEL013127
26	AAEL001611
26	AAEL009166
26	AAEL010435
26	AAEL013584
26	AAEL010429
26	AAEL001621
26	AAEL010431
26	AAEL013118
26	AAEL013577
26	AAEL000138
27	AAEL004292
27	AAEL008285
27	AAEL007779
27	AAEL004674
27	AAEL000322
27	AAEL008289
27	AAEL003817
27	AAEL006185
28	AAEL010159
28	AAEL013811
28	AAEL012278
28	AAEL013613
28	AAEL004338
28	AAEL004294
28	AAEL014865
28	AAEL006928
28	AAEL005308
28	AAEL012723
28	AAEL008585
28	AAEL007254
28	AAEL006721
28	AAEL002764
28	AAEL008366
28	AAEL008370
29	AAEL013270
29	AAEL007035
29	AAEL004797
29	AAEL009934
29	AAEL008265
29	AAEL009551
29	AAEL000671
29	AAEL009637
29	AAEL002583
29	AAEL005075
29	AAEL011581
29	AAEL003406
29	AAEL010781
29	AAEL003428
29	AAEL003430
29	AAEL004000
30	AAEL012851
30	AAEL001080
30	AAEL009084
30	AAEL011650
30	AAEL000983
30	AAEL007124
30	AAEL005364
30	AAEL001709
30	AAEL010704
30	AAEL012744
30	AAEL013726
30	AAEL010444
30	AAEL014042
31	AAEL007033
31	AAEL014441
31	AAEL006867
31	AAEL001091
31	AAEL001073
31	AAEL011564
31	AAEL014440
31	AAEL003971
31	AAEL014372
31	AAEL003954
31	AAEL003345
31	AAEL005790
31	AAEL010163
32	AAEL002214
32	AAEL009630
32	AAEL007197
32	AAEL001085
32	AAEL011274
32	AAEL007193
32	AAEL008913
32	AAEL001429
32	AAEL005855
32	AAEL003956
32	AAEL005865
32	AAEL003970
32	AAEL005853
32	AAEL005854
32	AAEL007458
32	AAEL007191
32	AAEL009479
33	AAEL014704
33	AAEL006956
33	AAEL003685
33	AAEL003659
33	AAEL005522
33	AAEL010787
34	AAEL010916
34	AAEL014549
34	AAEL004790
34	AAEL004527
34	AAEL006370
34	AAEL007509
34	AAEL001336
34	AAEL011271
34	AAEL011205
34	AAEL012981
35	AAEL004763
35	AAEL004989
35	AAEL009712
35	AAEL011666
35	AAEL003526
35	AAEL000493
35	AAEL000567
35	AAEL006557
35	AAEL003831
36	AAEL008257
36	AAEL013688
36	AAEL008213
36	AAEL004855
36	AAEL006887
36	AAEL010223
36	AAEL010884
36	AAEL005415
36	AAEL012198
36	AAEL007660
36	AAEL000249
37	AAEL004719
37	AAEL005798
37	AAEL007184
37	AAEL008787
37	AAEL011025
37	AAEL002464
37	AAEL014053
37	AAEL003743
37	AAEL009808
37	AAEL006390
37	AAEL013154
37	AAEL012035
37	AAEL005173
37	AAEL013302
38	AAEL007355
38	AAEL012175
38	AAEL009955
38	AAEL005474
39	AAEL009357
39	AAEL011905
39	AAEL008154
39	AAEL012631
39	AAEL011441
39	AAEL013454
39	AAEL007656
39	AAEL001507
39	AAEL012326
39	AAEL004802
39	AAEL011541
40	AAEL001919
40	AAEL001102
40	AAEL012918
40	AAEL015438
40	AAEL004059
40	AAEL005908
40	AAEL005384
40	AAEL003396
40	AAEL011345
40	AAEL011164
40	AAEL004688
40	AAEL004701
41	AAEL009796
41	AAEL013327
42	AAEL001324
42	AAEL002785
42	AAEL002800
42	AAEL009465
42	AAEL007581
42	AAEL006223
42	AAEL008247
42	AAEL007692
42	AAEL004698
42	AAEL009400
42	AAEL014314
42	AAEL009905
42	AAEL001823
42	AAEL004738
43	AAEL005825
43	AAEL014262
43	AAEL013675
43	AAEL011527
43	AAEL006518
43	AAEL012514
43	AAEL005636
43	AAEL004859
43	AAEL011898
43	AAEL004853
43	AAEL011442
43	AAEL008793
43	AAEL009161
44	AAEL007306
44	AAEL012885
44	AAEL001205
44	AAEL002467
44	AAEL005667
44	AAEL012264
44	AAEL002862
44	AAEL005947
44	AAEL005386
44	AAEL000747
45	AAEL006884
45	AAEL009212
45	AAEL012298
45	AAEL000135
45	AAEL012425
45	AAEL012297
45	AAEL005706
46	AAEL003634
46	AAEL003455
46	AAEL003512
46	AAEL005454
46	AAEL005176
46	AAEL014345
46	AAEL003464
46	AAEL001121
46	AAEL003499
46	AAEL004515
46	AAEL007880
47	AAEL009156
47	AAEL010419
47	AAEL005655
47	AAEL006346
47	AAEL006538
47	AAEL001832
47	AAEL000875
47	AAEL006117
47	AAEL006492
47	AAEL000962
48	AAEL008733
48	AAEL011196
48	AAEL011811
48	AAEL003400
48	AAEL001731
48	AAEL007007
48	AAEL009838
49	AAEL005339
49	AAEL002240
49	AAEL007307
49	AAEL011277
49	AAEL005848
49	AAEL007950
49	AAEL000879
49	AAEL000810
49	AAEL008075
49	AAEL000909
50	AAEL012451
50	AAEL008788
50	AAEL005071
50	AAEL003519
50	AAEL008507
50	AAEL010045
50	AAEL004918
50	AAEL008234
50	AAEL010629
50	AAEL002070
51	AAEL006743
51	AAEL006087
51	AAEL013069
51	AAEL007997
51	AAEL003383
51	AAEL002827
51	AAEL004040
51	AAEL003393
52	AAEL002203
52	AAEL005476
52	AAEL013748
52	AAEL005444
52	AAEL000215
52	AAEL005083
52	AAEL011388
52	AAEL002232
53	AAEL001865
53	AAEL004863
53	AAEL003914
53	AAEL000178
53	AAEL001240
53	AAEL004838
53	AAEL008790
53	AAEL011013
54	AAEL014825
54	AAEL006148
54	AAEL014520
54	AAEL013845
54	AAEL001004
54	AAEL004995
54	AAEL008496
54	AAEL000277
54	AAEL001968
55	AAEL006823
55	AAEL008216
55	AAEL002680
55	AAEL002670
55	AAEL012431
55	AAEL012089
55	AAEL009387
55	AAEL012524
55	AAEL002669
55	AAEL010853
56	AAEL009415
56	AAEL005336
56	AAEL014026
56	AAEL000468
56	AAEL006458
56	AAEL006467
56	AAEL011421
56	AAEL011510
57	AAEL001203
57	AAEL005998
57	AAEL001193
57	AAEL009037
57	AAEL004699
57	AAEL011204
57	AAEL012730
57	AAEL012825
58	AAEL004480
58	AAEL010094
58	AAEL004492
58	AAEL009006
58	AAEL007323
58	AAEL012629
58	AAEL005261
58	AAEL008621
58	AAEL005232
58	AAEL008963
58	AAEL013858
58	AAEL012435
59	AAEL015064
59	AAEL009770
59	AAEL007477
59	AAEL011758
59	AAEL006249
59	AAEL009254
59	AAEL013110
59	AAEL011242
60	AAEL002542
60	AAEL007865
60	AAEL006070
60	AAEL004866
60	AAEL000553
60	AAEL013316
61	AAEL000746
61	AAEL013369
61	AAEL007988
61	AAEL004778
61	AAEL014059
61	AAEL010688
62	AAEL001616
62	AAEL015001
62	AAEL013098
62	AAEL010012
62	AAEL006040
62	AAEL007936
62	AAEL013230
62	AAEL004546
62	AAEL013121
62	AAEL001277
63	AAEL004417
63	AAEL010368
63	AAEL007160
63	AAEL011682
63	AAEL003941
63	AAEL006544
63	AAEL012690
63	AAEL003938
63	AAEL003709
63	AAEL013407
64	AAEL013767
64	AAEL006664
64	AAEL009437
64	AAEL012925
64	AAEL007326
64	AAEL012029
64	AAEL004393
65	AAEL006647
65	AAEL000034
65	AAEL013752
65	AAEL001922
65	AAEL007578
65	AAEL000026
65	AAEL002815
66	AAEL010485
66	AAEL010508
66	AAEL011837
66	AAEL007293
66	AAEL001976
66	AAEL006437
66	AAEL007284
66	AAEL002082
67	AAEL010805
67	AAEL002514
67	AAEL002531
67	AAEL008555
68	AAEL011090
68	AAEL001375
68	AAEL003530
68	AAEL010777
68	AAEL001649
68	AAEL005027
68	AAEL009825
68	AAEL001997
68	AAEL004589
69	AAEL014250
69	AAEL007683
69	AAEL007256
69	AAEL012826
69	AAEL011780
69	AAEL010341
69	AAEL009460
69	AAEL000201
69	AAEL010069
70	AAEL008854
70	AAEL013249
70	AAEL005651
70	AAEL015236
70	AAEL003996
70	AAEL012049
70	AAEL007439
70	AAEL001204
70	AAEL009241
70	AAEL001210
71	AAEL003758
71	AAEL000895
71	AAEL000583
71	AAEL001482
71	AAEL000629
71	AAEL000720
72	AAEL008743
72	AAEL011762
72	AAEL014722
72	AAEL013896
72	AAEL001830
72	AAEL008340
72	AAEL005080
73	AAEL009169
73	AAEL010640
73	AAEL002286
73	AAEL007802
73	AAEL006951
73	AAEL009678
73	AAEL003540
74	AAEL011711
74	AAEL009651
74	AAEL014932
74	AAEL012271
74	AAEL005072
74	AAEL010230
74	AAEL013173
75	AAEL007546
75	AAEL011750
75	AAEL012310
75	AAEL014820
75	AAEL004475
75	AAEL001904
75	AAEL014822
75	AAEL004320
75	AAEL008135
76	AAEL010021
76	AAEL013654
76	AAEL014298
76	AAEL003588
76	AAEL012388
76	AAEL010046
76	AAEL006899
76	AAEL007325
76	AAEL008390
76	AAEL014849
76	AAEL011118
77	AAEL010037
77	AAEL004344
77	AAEL013770
77	AAEL012014
77	AAEL004967
78	AAEL005202
78	AAEL002906
78	AAEL002833
78	AAEL002663
78	AAEL009653
78	AAEL000328
78	AAEL005129
78	AAEL012612
79	AAEL001103
79	AAEL004427
79	AAEL003180
79	AAEL012507
79	AAEL003365
79	AAEL003913
79	AAEL008095
80	AAEL010007
80	AAEL006819
80	AAEL000659
80	AAEL013825
80	AAEL011693
80	AAEL012874
81	AAEL009407
81	AAEL001532
81	AAEL006552
81	AAEL012608
81	AAEL004052
81	AAEL008645
81	AAEL005410
82	AAEL011813
82	AAEL003774
82	AAEL006629
82	AAEL000602
82	AAEL011596
82	AAEL005271
82	AAEL008005
82	AAEL004981
82	AAEL003771
82	AAEL009902
83	AAEL012731
83	AAEL004152
83	AAEL003491
83	AAEL013652
83	AAEL003508
84	AAEL010514
84	AAEL009388
84	AAEL013914
84	AAEL005309
84	AAEL000053
85	AAEL008862
85	AAEL009510
85	AAEL013690
85	AAEL013097
85	AAEL015006
85	AAEL001275
85	AAEL014768
86	AAEL012472
86	AAEL008542
86	AAEL010057
86	AAEL011751
86	AAEL010937
86	AAEL009200
86	AAEL009085
87	AAEL011754
87	AAEL010794
87	AAEL003972
87	AAEL010834
87	AAEL000649
87	AAEL005500
88	AAEL008124
88	AAEL009731
88	AAEL001707
88	AAEL012549
88	AAEL003654
88	AAEL014957
88	AAEL002184
88	AAEL013749
88	AAEL013778
89	AAEL009614
89	AAEL008110
89	AAEL007699
89	AAEL013538
89	AAEL003674
89	AAEL002336
90	AAEL012094
90	AAEL011425
90	AAEL011876
90	AAEL015182
90	AAEL001421
90	AAEL011480
90	AAEL003976
90	AAEL006172
90	AAEL005424
91	AAEL013453
91	AAEL007574
91	AAEL003952
91	AAEL000674
91	AAEL000609
92	AAEL007400
92	AAEL010060
92	AAEL003377
92	AAEL013076
92	AAEL013978
92	AAEL011071
93	AAEL012240
93	AAEL008391
93	AAEL005736
93	AAEL007469
93	AAEL003908
93	AAEL006311
93	AAEL009762
94	AAEL009317
94	AAEL003503
94	AAEL006091
94	AAEL005069
94	AAEL002155
94	AAEL010791
94	AAEL012904
94	AAEL007845
95	AAEL000128
95	AAEL005617
95	AAEL012091
96	AAEL002748
96	AAEL011518
96	AAEL013862
96	AAEL001218
96	AAEL006577
96	AAEL005728
96	AAEL006415
96	AAEL000388
96	AAEL014702
97	AAEL014711
97	AAEL014491
97	AAEL005009
97	AAEL003736
97	AAEL007939
97	AAEL004586
97	AAEL015080
97	AAEL014271
98	AAEL012593
98	AAEL001853
98	AAEL003787
98	AAEL002084
98	AAEL014695
98	AAEL010565
98	AAEL008958
99	AAEL003252
99	AAEL003622
99	AAEL002887
99	AAEL013378
99	AAEL001705
100	AAEL013167
100	AAEL013800
100	AAEL001711
100	AAEL004269
100	AAEL004467
101	AAEL001154
101	AAEL012364
101	AAEL010585
101	AAEL003800
101	AAEL006056
102	AAEL003277
102	AAEL005120
102	AAEL008183
102	AAEL011429
102	AAEL008617
103	AAEL000883
103	AAEL006033
103	AAEL008634
103	AAEL003572
103	AAEL009751
103	AAEL003013
103	AAEL006289
103	AAEL012152
104	AAEL006885
104	AAEL012753
104	AAEL010305
104	AAEL006772
104	AAEL007684
104	AAEL002528
104	AAEL002708
105	AAEL006934
105	AAEL006744
105	AAEL001526
105	AAEL014132
105	AAEL014181
105	AAEL000564
105	AAEL008157
106	AAEL002077
106	AAEL002098
106	AAEL002594
106	AAEL003868
106	AAEL013313
106	AAEL003897
106	AAEL011057
106	AAEL001593
106	AAEL004227
107	AAEL006888
107	AAEL003438
107	AAEL003041
107	AAEL003049
107	AAEL004728
108	AAEL012519
108	AAEL010803
108	AAEL000435
109	AAEL002418
109	AAEL003409
109	AAEL009833
109	AAEL005162
109	AAEL003704
109	AAEL008175
109	AAEL000984
109	AAEL009092
109	AAEL007762
110	AAEL006446
110	AAEL004004
110	AAEL003539
110	AAEL013458
111	AAEL002102
111	AAEL002804
111	AAEL013071
111	AAEL002174
111	AAEL004228
111	AAEL015049
112	AAEL015076
112	AAEL008151
112	AAEL008165
112	AAEL007686
112	AAEL004196
113	AAEL006910
113	AAEL005127
113	AAEL005425
113	AAEL007082
114	AAEL007211
114	AAEL012983
114	AAEL013386
115	AAEL013700
115	AAEL013158
115	AAEL011309
115	AAEL005901
115	AAEL003418
115	AAEL012243
115	AAEL006519
115	AAEL009151
116	AAEL013539
116	AAEL005910
116	AAEL010162
116	AAEL002536
116	AAEL006854
116	AAEL008329
116	AAEL004330
116	AAEL008374
117	AAEL008166
117	AAEL000703
117	AAEL009691
117	AAEL005931
117	AAEL012897
118	AAEL005131
118	AAEL009795
118	AAEL010661
118	AAEL002694
118	AAEL007148
119	AAEL010227
119	AAEL004410
119	AAEL010071
119	AAEL002080
119	AAEL004423
119	AAEL008848
119	AAEL010823
119	AAEL011395
120	AAEL005338
120	AAEL011417
120	AAEL014159
120	AAEL002534
120	AAEL003423
121	AAEL013632
121	AAEL000924
121	AAEL001912
121	AAEL008084
122	AAEL003352
122	AAEL000755
122	AAEL003389
122	AAEL005368
122	AAEL010382
123	AAEL014583
123	AAEL010821
123	AAEL008946
123	AAEL013968
124	AAEL013068
124	AAEL006977
124	AAEL011436
124	AAEL010602
124	AAEL005437
124	AAEL014031
125	AAEL011575
125	AAEL002687
125	AAEL001471
125	AAEL010666
125	AAEL015567
126	AAEL001677
126	AAEL001683
126	AAEL005170
126	AAEL009995
126	AAEL013009
126	AAEL014746
126	AAEL001704
127	AAEL007135
127	AAEL003103
127	AAEL007710
127	AAEL001821
127	AAEL007868
127	AAEL014933
128	AAEL004846
128	AAEL008198
128	AAEL004319
128	AAEL009748
128	AAEL001817
128	AAEL010294
129	AAEL009994
129	AAEL007637
129	AAEL005827
130	AAEL005730
130	AAEL007893
130	AAEL008392
130	AAEL011673
130	AAEL007267
130	AAEL006128
131	AAEL013229
131	AAEL005052
131	AAEL002851
131	AAEL005084
131	AAEL006642
131	AAEL012101
131	AAEL008678
132	AAEL001869
132	AAEL010689
132	AAEL011326
132	AAEL011279
132	AAEL013826
132	AAEL007990
133	AAEL001657
133	AAEL001030
133	AAEL014673
133	AAEL009736
134	AAEL012877
134	AAEL012166
134	AAEL011643
134	AAEL007910
134	AAEL000856
135	AAEL010246
135	AAEL013401
135	AAEL009227
135	AAEL002461
135	AAEL013977
135	AAEL001655
136	AAEL006208
136	AAEL005579
136	AAEL006355
136	AAEL006361
137	AAEL003092
137	AAEL011308
137	AAEL012401
137	AAEL008515
138	AAEL000404
138	AAEL008850
138	AAEL000440
138	AAEL001038
138	AAEL007181
138	AAEL002912
139	AAEL005262
139	AAEL013950
139	AAEL007274
139	AAEL003548
139	AAEL002294
139	AAEL012082
139	AAEL001962
140	AAEL008484
140	AAEL004875
140	AAEL007000
140	AAEL011095
140	AAEL007025
141	AAEL008000
141	AAEL001856
141	AAEL004668
141	AAEL015296
141	AAEL011012
142	AAEL009924
142	AAEL007219
142	AAEL009220
142	AAEL013065
143	AAEL001500
143	AAEL001378
144	AAEL004288
144	AAEL014187
144	AAEL000486
144	AAEL001170
145	AAEL006150
145	AAEL009509
145	AAEL013470
145	AAEL014095
145	AAEL000179
145	AAEL013028
146	AAEL009394
146	AAEL010829
146	AAEL003885
146	AAEL011784
147	AAEL003152
147	AAEL006712
147	AAEL010342
147	AAEL002714
147	AAEL013253
148	AAEL002572
148	AAEL003416
148	AAEL009785
149	AAEL000070
149	AAEL002471
149	AAEL004494
149	AAEL003357
149	AAEL013786
149	AAEL009707
150	AAEL008763
150	AAEL004273
150	AAEL006066
150	AAEL010019
150	AAEL014850
151	AAEL003336
151	AAEL005023
151	AAEL000867
151	AAEL006952
151	AAEL003071
152	AAEL008841
152	AAEL000370
152	AAEL003870
152	AAEL010949
153	AAEL006659
153	AAEL011136
153	AAEL013279
154	AAEL004500
154	AAEL012476
154	AAEL013522
154	AAEL007471
155	AAEL011471
155	AAEL002848
155	AAEL007566
155	AAEL009944
155	AAEL012686
156	AAEL004092
156	AAEL013569
157	AAEL009304
157	AAEL001014
157	AAEL013541
157	AAEL001859
157	AAEL011776
157	AAEL009280
158	AAEL010108
158	AAEL001034
158	AAEL005187
158	AAEL012118
158	AAEL008055
159	AAEL003070
159	AAEL002645
159	AAEL009872
159	AAEL013533
160	AAEL008379
160	AAEL006235
160	AAEL011434
160	AAEL008412
160	AAEL008129
160	AAEL011145
160	AAEL012845
161	AAEL005774
161	AAEL006684
162	AAEL003994
162	AAEL005809
163	AAEL003541
163	AAEL004114
163	AAEL004048
163	AAEL010659
163	AAEL002116
163	AAEL011870
163	AAEL013343
164	AAEL007787
164	AAEL012306
164	AAEL006362
164	AAEL007738
164	AAEL010641
165	AAEL013400
165	AAEL003469
165	AAEL004134
165	AAEL003945
165	AAEL010339
166	AAEL005238
166	AAEL012501
166	AAEL008853
166	AAEL008371
167	AAEL006422
167	AAEL009766
167	AAEL005343
167	AAEL004443
167	AAEL006651
168	AAEL000978
168	AAEL008656
168	AAEL002829
169	AAEL002868
169	AAEL006298
169	AAEL002139
169	AAEL015372
170	AAEL012951
170	AAEL010107
170	AAEL009719
170	AAEL009232
171	AAEL002510
171	AAEL000193
171	AAEL012545
171	AAEL005580
172	AAEL014282
172	AAEL005346
172	AAEL007241
173	AAEL001007
173	AAEL006510
173	AAEL007452
174	AAEL011495
174	AAEL002487
174	AAEL002310
174	AAEL006407
175	AAEL013094
175	AAEL012154
176	AAEL004333
176	AAEL001036
176	AAEL006400
176	AAEL004896
176	AAEL007406
177	AAEL010842
177	AAEL002474
177	AAEL010857
177	AAEL004675
178	AAEL012105
178	AAEL010833
178	AAEL012409
178	AAEL010759
179	AAEL005347
179	AAEL007702
179	AAEL000339
179	AAEL006715
179	AAEL005879
179	AAEL006738
180	AAEL010077
180	AAEL009646
180	AAEL013460
180	AAEL011135
180	AAEL006791
180	AAEL011782
181	AAEL003573
181	AAEL007228
181	AAEL007162
181	AAEL009814
181	AAEL000955
181	AAEL010516
182	AAEL004985
182	AAEL013363
182	AAEL013544
182	AAEL004739
182	AAEL013644
183	AAEL014720
183	AAEL005359
183	AAEL003604
183	AAEL005341
184	AAEL001144
184	AAEL005014
184	AAEL001729
185	AAEL006299
185	AAEL015123
185	AAEL006621
185	AAEL001950
186	AAEL010975
186	AAEL000362
186	AAEL001446
186	AAEL007555
186	AAEL008938
186	AAEL009413
187	AAEL003587
187	AAEL002305
187	AAEL004328
187	AAEL007462
188	AAEL010318
188	AAEL000290
188	AAEL011355
188	AAEL013883
189	AAEL013275
189	AAEL007385
189	AAEL011653
190	AAEL008688
190	AAEL014195
190	AAEL003275
190	AAEL001359
190	AAEL012171
191	AAEL003001
191	AAEL007512
191	AAEL005380
191	AAEL000054
192	AAEL004106
192	AAEL014369
192	AAEL015467
193	AAEL006525
193	AAEL012995
193	AAEL000228
193	AAEL007291
193	AAEL000766
194	AAEL006080
194	AAEL003568
194	AAEL003564
194	AAEL000558
194	AAEL009341
195	AAEL001940
195	AAEL000090
195	AAEL010450
195	AAEL007250
195	AAEL012827
196	AAEL012043
196	AAEL009805
196	AAEL001838
197	AAEL003937
197	AAEL005208
197	AAEL006650
198	AAEL007022
198	AAEL010388
199	AAEL000999
199	AAEL010086
199	AAEL014524
199	AAEL012546
199	AAEL002810
199	AAEL003542
200	AAEL010260
200	AAEL000004
200	AAEL006303
200	AAEL000208
201	AAEL014546
201	AAEL014730
202	AAEL002469
202	AAEL011133
202	AAEL007286
202	AAEL002504
202	AAEL013737
203	AAEL003713
203	AAEL004983
203	AAEL000802
203	AAEL014389
203	AAEL011724
203	AAEL011652
204	AAEL000944
204	AAEL002983
205	AAEL014018
205	AAEL013285
205	AAEL015564
206	AAEL006860
206	AAEL001898
206	AAEL007638
207	AAEL002647
207	AAEL005297
207	AAEL010517
207	AAEL004438
208	AAEL004221
208	AAEL005649
209	AAEL000393
209	AAEL013768
209	AAEL011251
209	AAEL014679
210	AAEL000186
210	AAEL014760
210	AAEL000798
210	AAEL000523
210	AAEL009192
211	AAEL002885
211	AAEL006460
211	AAEL007658
211	AAEL009248
211	AAEL007504
212	AAEL010059
212	AAEL014301
212	AAEL009105
212	AAEL007156
213	AAEL009649
213	AAEL004371
214	AAEL005169
214	AAEL005276
214	AAEL001384
214	AAEL010861
215	AAEL011187
215	AAEL006788
215	AAEL003906
215	AAEL010682
216	AAEL009039
216	AAEL001405
216	AAEL008462
217	AAEL001668
217	AAEL004988
217	AAEL002061
217	AAEL005637
217	AAEL001108
218	AAEL003839
218	AAEL003949
218	AAEL002160
219	AAEL000589
219	AAEL006420
219	AAEL001623
219	AAEL010330
220	AAEL001157
220	AAEL004237
220	AAEL000214
221	AAEL001385
221	AAEL013821
221	AAEL010206
221	AAEL001112
221	AAEL010187
222	AAEL000255
222	AAEL004653
222	AAEL007661
222	AAEL000084
223	AAEL011389
223	AAEL000730
223	AAEL001541
224	AAEL008661
224	AAEL007153
225	AAEL006107
225	AAEL002769
225	AAEL000641
225	AAEL007038
226	AAEL002992
226	AAEL007682
226	AAEL009629
227	AAEL013795
227	AAEL014107
227	AAEL009259
227	AAEL010761
228	AAEL007230
228	AAEL001212
228	AAEL010399
229	AAEL010725
229	AAEL003652
229	AAEL014523
230	AAEL002756
230	AAEL008577
230	AAEL002936
230	AAEL011953
230	AAEL001622
231	AAEL010171
231	AAEL009090
231	AAEL002843
231	AAEL015199
232	AAEL014718
232	AAEL012071
232	AAEL000858
233	AAEL010070
233	AAEL001041
233	AAEL013997
233	AAEL008108
234	AAEL011903
234	AAEL006278
234	AAEL013952
234	AAEL012282
234	AAEL006654
235	AAEL001573
235	AAEL006352
235	AAEL008323
235	AAEL006189
236	AAEL004880
236	AAEL008687
236	AAEL004247
236	AAEL004808
237	AAEL006881
237	AAEL007301
237	AAEL000574
237	AAEL007731
238	AAEL000081
238	AAEL012143
238	AAEL003439
238	AAEL014348
238	AAEL003444
239	AAEL014487
239	AAEL002883
239	AAEL001255
239	AAEL008062
240	AAEL003318
240	AAEL001165
240	AAEL002119
240	AAEL002963
241	AAEL004592
241	AAEL003259
241	AAEL013596
242	AAEL002918
242	AAEL000335
242	AAEL003415
242	AAEL001580
242	AAEL000822
243	AAEL001344
243	AAEL011086
243	AAEL008629
244	AAEL007360
244	AAEL012898
245	AAEL007804
245	AAEL003271
246	AAEL006301
246	AAEL000549
246	AAEL008574
247	AAEL010085
247	AAEL014717
247	AAEL000500
247	AAEL007466
247	AAEL007177
248	AAEL003581
248	AAEL004050
248	AAEL004687
248	AAEL006870
248	AAEL006473
249	AAEL003922
249	AAEL000330
249	AAEL000938
249	AAEL014734
250	AAEL008700
250	AAEL008192
250	AAEL002772
250	AAEL010182
251	AAEL001584
251	AAEL005646
251	AAEL002483
251	AAEL013291
252	AAEL012439
252	AAEL003445
253	AAEL002606
253	AAEL001190
254	AAEL006937
254	AAEL005802
254	AAEL011965
255	AAEL006782
255	AAEL010470
255	AAEL014510
256	AAEL005117
257	AAEL014600
257	AAEL000897
258	AAEL013357
258	AAEL003036
258	AAEL006012
258	AAEL012136
258	AAEL005544
259	AAEL010336
259	AAEL002016
260	AAEL013546
260	AAEL009659
260	AAEL005469
261	AAEL001454
261	AAEL001916
261	AAEL001864
261	AAEL001985
262	AAEL010066
262	AAEL006265
262	AAEL004355
263	AAEL000723
263	AAEL010524
264	AAEL000758
264	AAEL012578
264	AAEL002620
264	AAEL012069
265	AAEL010844
265	AAEL002673
265	AAEL005610
266	AAEL000181
266	AAEL012355
266	AAEL014034
266	AAEL010762
267	AAEL004704
267	AAEL007771
267	AAEL003106
267	AAEL010153
268	AAEL003872
268	AAEL004613
268	AAEL002867
268	AAEL005037
269	AAEL007457
269	AAEL011358
269	AAEL010080
269	AAEL003517
270	AAEL004168
270	AAEL003670
270	AAEL002567
270	AAEL014959
271	AAEL009278
271	AAEL001139
271	AAEL001574
271	AAEL004435
272	AAEL004756
272	AAEL014275
272	AAEL014272
273	AAEL009702
273	AAEL001734
273	AAEL000685
274	AAEL013237
274	AAEL012594
274	AAEL002014
275	AAEL011773
275	AAEL001005
276	AAEL010605
276	AAEL003735
276	AAEL006413
277	AAEL011288
277	AAEL000951
278	AAEL002121
278	AAEL011273
279	AAEL001434
279	AAEL011742
279	AAEL000794
279	AAEL006993
280	AAEL008073
280	AAEL006917
280	AAEL002877
280	AAEL001977
281	AAEL001032
281	AAEL005174
281	AAEL005929
281	AAEL010234
282	AAEL008397
282	AAEL008302
283	AAEL001516
283	AAEL001273
283	AAEL009936
284	AAEL014529
284	AAEL009987
284	AAEL005512
284	AAEL008101
285	AAEL013887
285	AAEL007931
285	AAEL013609
285	AAEL014452
286	AAEL010900
286	AAEL001134
286	AAEL012725
286	AAEL013940
287	AAEL006792
287	AAEL000106
[truncated: 468 more rows]

## Sheet: clusters
Cluster TOT		ClusterDE
1	94	1	49
2	74	2	58
3	62	3	25
4	43	4	27
5	41	5	38
6	37	6	23
7	36	7	34
8	34	8	18
9	31	9	17
10	31	10	26
11	28	11	26
12	27	12	19
13	27	13	22
14	26	14	21
15	23	15	20
16	23	16	16
17	22	17	12
18	22	18	17
19	22	19	16
20	21	20	17
21	20	21	13
22	20	22	12
23	20	23	20
24	19	24	16
25	19	25	16
26	19	26	12
27	18	27	8
28	18	28	16
29	18	29	16
30	18	30	13
31	18	31	13
32	18	32	17
33	17	33	6
34	16	34	10
35	16	35	9
36	16	36	11
37	16	37	14
38	16	38	4
39	15	39	11
40	15	40	12
41	15	41	2
42	15	42	14
43	15	43	13
44	15	44	10
45	14	45	7
46	14	46	11
47	14	47	10
48	14	48	7
49	14	49	10
50	13	50	10
51	13	51	8
52	13	52	8
53	13	53	8
54	13	54	9
55	13	55	10
56	12	56	8
57	12	57	8
58	12	58	12
59	12	59	8
60	12	60	6
61	12	61	6
62	12	62	10
63	12	63	10
64	12	64	7
65	11	65	7
66	11	66	8
67	11	67	4
68	11	68	9
69	11	69	9
70	11	70	10
71	11	71	6
72	11	72	7
73	11	73	7
74	11	74	7
75	11	75	9
76	11	76	11
77	11	77	5
78	11	78	8
79	10	79	7
80	10	80	6
81	10	81	7
82	10	82	10
83	10	83	5
84	10	84	5
85	10	85	7
86	10	86	7
87	10	87	6
88	10	88	9
89	10	89	6
90	10	90	9
91	10	91	5
92	10	92	6
93	9	93	7
94	9	94	8
95	9	95	3
96	9	96	9
97	9	97	8
98	9	98	7
99	9	99	5
100	9	100	5
101	9	101	5
102	9	102	5
103	9	103	8
104	9	104	7
105	9	105	7
106	9	106	9
107	9	107	5
108	9	108	3
109	9	109	9
110	8	110	4
111	8	111	6
112	8	112	5
113	8	113	4
114	8	114	3
115	8	115	8
116	8	116	8
117	8	117	5
118	8	118	5
119	8	119	8
120	8	120	5
121	8	121	4
122	8	122	5
123	8	123	4
124	8	124	6
125	8	125	5
126	8	126	7
127	8	127	6
128	8	128	6
129	8	129	3
130	8	130	6
131	8	131	7
132	8	132	6
133	7	133	4
134	7	134	5
135	7	135	6
136	7	136	4
137	7	137	4
138	7	138	6
139	7	139	7
140	7	140	5
141	7	141	5
142	7	142	4
143	7	143	2
144	7	144	4
145	7	145	6
146	7	146	4
147	7	147	5
148	7	148	3
149	7	149	6
150	7	150	5
151	7	151	5
152	7	152	4
153	7	153	3
154	7	154	4
155	7	155	5
156	7	156	2
157	7	157	6
158	7	158	5
159	7	159	4
160	7	160	7
161	7	161	2
162	7	162	2
163	7	163	7
164	6	164	5
165	6	165	5
166	6	166	4
167	6	167	5
168	6	168	3
169	6	169	4
170	6	170	4
171	6	171	4
172	6	172	3
173	6	173	3
174	6	174	4
175	6	175	2
176	6	176	5
177	6	177	4
178	6	178	4
179	6	179	6
180	6	180	6
181	6	181	6
182	6	182	5
183	6	183	4
184	6	184	3
185	6	185	4
186	6	186	6
187	6	187	4
188	6	188	4
189	6	189	3
190	6	190	5
191	6	191	4
192	6	192	3
193	6	193	5
194	6	194	5
195	6	195	5
196	6	196	3
197	6	197	3
198	6	198	2
199	6	199	6
200	6	200	4
201	6	201	2
202	6	202	5
203	6	203	6
204	6	204	2
205	6	205	3
206	6	206	3
207	5	207	4
208	5	208	2
209	5	209	4
210	5	210	5
211	5	211	5
212	5	212	4
213	5	213	2
214	5	214	4
215	5	215	4
216	5	216	3
217	5	217	5
218	5	218	3
219	5	219	4
220	5	220	3
221	5	221	5
222	5	222	4
223	5	223	3
224	5	224	2
225	5	225	4
226	5	226	3
227	5	227	4
228	5	228	3
229	5	229	3
230	5	230	5
231	5	231	4
232	5	232	3
233	5	233	4
234	5	234	5
235	5	235	4
236	5	236	4
237	5	237	4
238	5	238	5
239	5	239	4
240	5	240	4
241	5	241	3
242	5	242	5
243	5	243	3
244	5	244	2
245	5	245	2
246	5	246	3
247	5	247	5
248	5	248	5
249	5	249	4
250	5	250	4
251	5	251	4
252	5	252	2
253	5	253	2
254	5	254	3
255	5	255	3
256	5	256	1
257	5	257	2
258	5	258	5
259	5	259	2
260	4	260	3
261	4	261	4
262	4	262	3
263	4	263	2
264	4	264	4
265	4	265	3
266	4	266	4
267	4	267	4
268	4	268	4
269	4	269	4
270	4	270	4
271	4	271	4
272	4	272	3
273	4	273	3
274	4	274	3
275	4	275	2
276	4	276	3
277	4	277	2
278	4	278	2
279	4	279	4
280	4	280	4
281	4	281	4
282	4	282	2
283	4	283	3
284	4	284	4
285	4	285	4
286	4	286	4
287	4	287	4
288	4	288	1
289	4	289	4
290	4	290	4
291	4	291	4
292	4	292	2
293	4	293	3
294	4	294	3
295	4	295	3
296	4	296	4
297	4	297	2
298	4	298	3
299	4	299	2
300	4	300	3
301	4	301	4
302	4	302	3
303	4	303	3
304	4	304	1
305	4	305	2
306	4	306	3
307	4	307	4
308	4	308	3
309	4	309	3
310	4	310	3
311	4	311	2
312	4	312	4
313	4	313	3
314	4	314	4
315	4	315	3
316	4	316	3
317	4	317	4
318	4
319	4	319	2
320	4	320	1
321	4	321	4
322	4	322	4
323	4	323	2
324	4	324	2
325	4	325	3
326	4	326	2
327	4	327	4
328	4	328	4
329	4	329	4
330	4	330	4
331	4	331	3
332	4	332	3
333	4	333	2
334	4	334	4
335	4	335	2
336	4	336	2
337	4	337	2
338	4	338	4
339	4	339	2
340	4	340	3
341	4	341	4
342	4	342	3
343	4	343	3
344	4	344	3
345	4	345	3
346	4	346	2
347	4	347	4
348	3	348	1
349	3	349	2
350	3	350	3
351	3	351	2
352	3	352	3
353	3	353	3
354	3	354	1
355	3	355	3
356	3	356	3
357	3	357	3
358	3	358	3
359	3	359	1
360	3	360	3
361	3	361	3
362	3	362	3
363	3	363	2
364	3	364	1
365	3	365	3
366	3	366	3
367	3	367	3
368	3	368	3
369	3	369	1
370	3	370	3
371	3	371	3
372	3	372	2
373	3
374	3	374	3
375	3	375	3
376	3	376	3
377	3	377	3
378	3	378	3
379	3	379	1
380	3	380	1
381	3	381	2
382	3	382	3
383	3	383	3
384	3	384	1
385	3	385	3
386	3	386	3
387	3	387	1
388	3	388	2
389	3	389	2
390	3	390	2
391	3
392	3	392	2
393	3	393	2
394	3	394	2
395	3	395	3
396	3	396	3
397	3	397	2
398	3	398	2
399	3	399	2
400	3
401	3	401	2
402	3	402	1
403	3	403	2
404	3	404	2
405	3	405	3
406	3	406	2
407	3	407	3
408	3
409	3	409	3
410	3	410	3
411	3	411	3
412	3	412	1
413	3	413	2
414	3	414	3
415	3	415	1
416	3	416	3
417	3	417	3
418	3	418	2
419	3	419	3
420	3	420	1
421	3
422	3	422	3
423	3	423	2
424	3	424	2
425	3	425	3
426	3	426	2
427	3	427	3
428	3	428	2
429	3	429	2
430	3
431	3	431	3
432	3	432	2
433	3	433	3
434	3	434	3
435	3	435	2
436	3	436	3
437	3	437	2
438	3	438	2
439	3	439	3
440	2	440	1
441	2	441	2
442	2	442	2
443	2	443	1
444	2	444	2
445	2	445	2
446	2	446	2
447	2	447	2
448	2	448	1
449	2	449	2
450	2	450	2
451	2	451	1
452	2	452	1
453	2	453	2
454	2	454	1
455	2	455	2
456	2	456	2
457	2	457	2
458	2	458	2
459	2	459	1
460	2	460	2
461	2	461	2
462	2
463	2	463	1
464	2	464	2
465	2	465	2
466	2	466	2
467	2
468	2	468	2
469	2	469	2
470	2	470	2
471	2	471	1
472	2	472	2
473	2	473	2
474	2	474	2
475	2	475	2
476	2	476	2
477	2	477	1
478	2	478	2
479	2	479	2
480	2	480	1
481	2	481	2
482	2	482	2
483	2	483	1
484	2	484	1
485	2	485	1
486	2	486	1
487	2	487	2
488	2	488	1
489	2	489	2
490	2	490	2
491	2	491	2
492	2	492	1
493	2	493	1
494	1	494	1
