# Supplementary material for: Strain Variation in the Transcriptome of the Dengue Fever Vector, Aedes aegypti
Source: G3 (Bethesda). 2012 Jan 1;2(1):103–14. doi: 10.1534/g3.111.001107 (PMC3276191; doi:10.1534/g3.111.001107)
Supplement: Supporting Information [file supp_2.1.103_TableS14.xls]

## Sheet: comparisons
Table S14. Protein cluster enrichments. P values associated with a hypergeometric test are shown for protein clusters from the Ae. aegypti protein network comprising transcripts accumulated differentially at 5 hPBM. Significant (at p< 0.05) values are in color. N. T. is the number of transcripts detected as accumulated differentially by RNA-seq (transcripts found significantly accumulated only in…
	module	UP in all three	DOWN Pvalues	LVP-UP	LVP-DOWN	CTM-UP	CTM-DOWN	RexD-UP	RexD-Down Pvalues	GO Term (corr p-value)
N. T.		1860	981	661	258	1328	814	141	281
N. P.		741	252	248	50	371	186	55	29
	module1	0.923354	0.964404	0.0036811		0.911643	0.800927			lipid metabolic process (8.6E-19)
	module2	0.274273	0.917771	0.00390016		0.911643	0.674561	0.428435	0.673395	catabolic process (6.03E-12),protein metabolic process (2.27E-08), lipid transport (1.77E-04)
	module3	0.447976	0.964404	0.892218		0.432645	0.936384			DNA metabolic process (3.19E-21),organelle organization and biogenesis (5.86E-14)
	module4	0.184928		0.476397		0.517659				nucleobase, nucleoside, nucleotide and nucleic acid metabolic process (3.16E-14)
	module5	0.00695232		0.147601		0.489736	0.845318		0.470988	cytoplasm organization and biogenesis (8.17E-06),ribosome biogenesis and assembly (8.17E-06)
	module6	0.578489	0.881691	0.422472		0.489736	0.531487		0.445665	mRNA processing (4.16E-11), embryonic development (7.4E-10), response to stress (7.4E-10)
	module7	0.122777	0.368636	0.010953			0.81167			cytoplasm organization and biogenesis (5.00E-10), nucleobase, nucleoside, nucleotide and nucleic acid metabolic process (1.49E-04)
	module8	0.971371	0.0775075	0.7098		0.917795	0.800927			response to abiotic stimulus (7.11E-29), carbohydrate metabolic process (1.49E-28)
	module9	0.963938	0.368636	0.357399	0.349255		0.47261		0.397258	nucleosome assembly (5.10E-07)
	module10	0.299965		0.357399	0.349255	0.411509	0.345093			response to abiotic stimulus
	module11	0.0374638		0.280674		0.489736	0.743241		0.374193
	module12	0.242489		0.280674		0.489736	0.736122			transcription (3.93E-14), nucleobase, nucleoside, nucleotide and nucleic acid metabolic process (3.93E-14)
	module13	0.946594	0.0391824	0.629166		0.375193	0.404984			cytoskeleton organization and biogenesis (1.53E-13), reproduction (1.90E-05), cell differentiation (1.16E-04), cell cycle (4.88E-03)
	module14	0.0228825		0.316843		0.489736			0.360036	transcription (3.85E-17), nucleobase, nucleoside, nucleotide and nucleic acid metabolic process (1.62E-13)
	module15	0.184928	0.368636			0.586464	0.155752			biosynthetic process (2.80E-08), translation (5.82E-04)
	module16	0.519352	0.729887	0.573696	0.124799	0.827591	0.680434			cytoskeleton organization and biogenesis (1.88E-02), cell cycle (4.49E-02)
	module17	0.911383	0.428761			0.571672				protein transport (1.69E-02), establishment of protein localization (1.69E-02), exocytosis (4.77E-02), membrane docking (4.77E-02)
	module18	0.163299	0.718544	0.561244		0.489736	0.427883			protein modification process (4.05E-05), biopolymer metabolic process (5.84E-04), death (6.39E-04), cell development (1.69E-03), catabolic process (4.18E-03)
	module19	0.69198		0.561244		0.176659	0.427883		0.169838	translation (7.86E-03)
	module20	0.154124	0.706111		0.124799	0.801912		0.154307		polysaccharide metabolic process (1.26E-02), protein transport (1.74E-02)
	module21	0.133032	0.692512	0.533958		0.789225				cell proliferation (4.57E-03), nucleobase, nucleoside, nucleotide and nucleic acid metabolic process (0.00492), reproduction (0.0198)
	module22	0.486188	0.368636	0.533958		0.537433		0.154307
	module23	0.0226722	0.406571			0.537433	0.427251
	module24	0.486188	0.677667		0.241964	0.489736	0.415648		0.282657	protein metabolic process (2.72E-03)
	module25	0.223497				0.265473				nucleobase, nucleoside, nucleotide and nucleic acid metabolic process (2.78E-02)
	module26	0.122777		0.280674	0.241964	0.522232		0.0882082		purine base biosynthetic process (4.94E-09)
	module27	0.8614	0.38442		0.124799	0.520718				vesicle docking during exocytosis (2.39E-02)
	module28	0.605738	0.218399	0.280674	0.241737	0.755669	0.595998			catabolic process (1.67E-07),generation of precursor metabolites and energy (1.67E-07)
	module29	0.474868	0.38442	0.280674	0.124799	0.755669	0.345093		0.275838	signal transduction (5.25E-04), cell death (3.07E-03), cell differentiation (1.55E-02)
	module30	0.339994	0.661491	0.280674		0.489736				intracellular protein transport (9.84E-10), establishment of cellular localization (2.09E-09), protein complex assembly (2.97E-06), cell-cell signaling (4.86E-04)
	module31	0.8614	0.38442			0.755669	0.415648	0.149454	0.275838	amino acid and derivative metabolic process (4.95E-03)
	module32	0.184928	0.38442		0.241737		0.415648	0.0882082	0.275838	transport (7.97E-12)
	module33	0.578489			0.241315
	module34	0.566874		0.159038		0.489865	0.415648			ion transport (1.16E-02)
	module35	0.566874	0.368636	0.280674		0.723145				developmental process (3.62E-02)
	module36	0.474868	0.381389		0.234496	0.489865				response to external stimulus (4.84E-04), transport (4.84E-04), behaviour (2.16E-03)
	module37	0.566874				0.489865	0.345093	0.14219	0.266948	ion transport (3.73E-13), establishment of localization (3.75E-07), generation of precursor metabolites and energy (8.44E-06)
	module38	0.474868	0.620071							lipid metabolic process (3.13E-10)
	module39	0.809633	0.368636	0.443382		0.702117			0.258382
	module40	0.555457	0.599445	0.443382		0.702117		0.14219
	module41					0.702117			0.258382
	module42	0.0225704		0.443382		0.702117	0.531487			DNA metabolic process (3.35E-13), response to endogenous stimulus (1.50E-05)
	module43	0.447976	0.368636	0.443382		0.489736	0.531487			biosynthetic process (3.00E-06), translation (3.00E-06)
	module44	0.447976	0.368636			0.489736				cytoskeleton organization and biogenesis (3.55E-02)
	module45	0.788722	0.577096	0.433211		0.689696	0.520572			lipid metabolic process (4.00E-09)
	module46	0.522656	0.577096			0.489736	0.520572
	module47	0.788722		0.280674		0.689696	0.302796
	module48	0.242489		0.433211		0.489736				viral reproduction (1.17E-03), macromolecule metabolic process (1.17E-03), DNA repair (1.17-03), cell proliferation (3.19E-03), behavior (9.08E-03), cell death (1.92E-02)
	module49			0.433211	0.124799		0.302796			protein transport (1.35E-04)
	module50	0.519352		0.280674		0.667448	0.502806
	module51		0.32772			0.667448	0.502806			cytoskeleton organization and biogenesis (7.95E-03), cell cycle (7.95E-03)
	module52	0.767624		0.421533			0.404984		0.239164
	module53		0.368636	0.280674		0.408247				signal transduction (3.54E-03), cell communication (5.56E-03), transcription (1.68E-02)
	module54	0.418191	0.368636		0.199494
	module55	0.418191	0.368636			0.489736
	module56	0.366129	0.526751			0.642442	0.483035			carbohydrate metabolic process (1.77E-03)
	module57	0.486188				0.408247			0.228392	signal transduction (1.58E-02), protein arginylation (1.58E-02), cell communication (1.58E-02)
	module58	0.0226722		0.280674	0.190397	0.642442				cell cycle (3.33E-03)
	module59	0.486188		0.398681		0.642442	0.483035			multicellular organismal development (9.34E-04), protein transport (9.34E-04), establishment of protein localization (9.34E-04)
	module60		0.526751			0.642442
	module61	0.740825				0.642442			0.228392	ER to Golgi vesicle-mediated transport (3.44E-02)
	module62	0.184928						0.123685		protein transport (6.85E-13), establishment of protein localization (6.85E-13)
	module63	0.486188	0.368636			0.489736				protein import into peroxisome matrix (1.32E-02), cellular protein complex assembly (1.54E-02)
	module64	0.740825				0.408247	0.483035			protein modification process (2.22E-02), ubiquitin cycle (3.49E-02), embryonic development (3.49E-02)
	module65	0.315095		0.37451		0.489736				response to endogenous stimulus (6.13E-03), cell cycle (9.28E-03), mismatch repair (1.95E-02)
	module66	0.486188				0.489736	0.470684	0.122551		behavior (8.59E-05), cell differentiation (1.02E-04), cellular developmental process (1.02E-04)
	module67	0.486188				0.489736				cell proliferation (1.84E-04), transcri[tion (3.38E-04), regulation of biological process (1.76E-03)
	module68	0.486188	0.50242
	module69	0.315095				0.624599				DNA metabolic process (5.20E-10), response to endogenous stimulus (5.75E-07)
	module70	0.315095	0.50242		0.180588		0.404984			regulation of translational elongation (2.19E-05), protein targeting (1.98E-04)
	module71	0.713002				0.375193
	module72	0.486188		0.37451		0.624599		0.122551
	module73	0.163299	0.50242	0.37451			0.470684			autophagy (5.47E-05)
	module74	0.713002	0.50242				0.470684		0.222945
	module75	0.486188	0.50242			0.624599	0.470684			cytoskeleton organization and biogenesis (3.88E-06)
	module76	0.163299	0.50242			0.489736	0.470684			cell cycle (3.33E-03)
	module77				0.180588	0.624599	0.470684			cell proliferation (3.10E-03)
	module78	0.713002	0.50242	0.37451		0.489736	0.470684			protein metabolic process (200E-02)
	module79	0.474868		0.26145
	module80	0.147294		0.26145
	module81	0.474868		0.26145	0.175002	0.599547
	module82	0.474868		0.26145		0.599547	0.470684
	module83	0.298901		0.357399
	module84	0.685828				0.312949
	module85	0.474868	0.495293			0.312949
	module86	0.298901		0.37451
	module87	0.685828		0.26145		0.599547	0.470684
	module88	0.0143292	0.495293	0.26145
	module89	0.685828		0.26145	0.175002	0.599547	0.470684
	module90	0.298901		0.26145		0.599547	0.470684	0.122551
	module91	0.685828	0.368636	0.357399		0.599547
	module92	0.298901		0.26145		0.312949
	module93	0.122777					0.453171
	module94	0.653777				0.489736	0.453171
	module95						0.453171
	module96	0.653777		0.26145
	module97	0.474868		0.346713		0.312949	0.453171
	module98	0.242489				0.489736	0.453171
	module99		0.464593			0.489736		0.122551	0.190549
	module100	0.474868				0.489736
	module101	0.653777		0.346713		0.580349
	module102	0.474868	0.464593
	module103	0.474868	0.464593	0.0764334		0.580349
	module104	0.474868	0.464593				0.453171
	module105	0.653777	0.464593		0.168479				0.190549
	module106	0.474868		0.0764334					0.190549
	module107	0.653777			0.0731843
	module108	0.474868
	module109	0.242489				0.580349		0.122551
	module110	0.447976	0.368636			0.545967
	module111	0.0938265				0.545967
	module112	0.61836	0.442074	0.318927			0.442509
	module113	0.61836				0.545967
	module114			0.318927
	module115	0.22549	0.368636
	module116						0.442509		0.187141
	module117	0.447976		0.318927
	module118		0.442074			0.545967
	module119	0.22549	0.368636
	module120			0.318927	0.155639
	module121					0.489736
	module122		0.442074	0.246159
	module123	0.61836					0.442509
	module124	0.61836	0.442074		0.155639				0.187141
	module125		0.368636				0.442509		0.187141
	module126				0.0731843				0.187141
	module127		0.368636			0.545967	0.442509
	module128			0.318927	0.0731843		0.345093
	module129	0.447976	0.442074
	module130	0.61836		0.318927		0.489736	0.442509
	module131	0.22549	0.442074			0.545967	0.345093
	module132	0.22549		0.318927		0.545967
	module133	0.578489			0.146567
	module134				0.146567	0.522232	0.345093
	module135	0.578489				0.0911825
	module136				0.146567
	module137	0.578489	0.422814
	module138	0.44701				0.522232
	module139	0.44701		0.305102			0.427883
	module140			0.200095
	module141	0.44701		0.305102		0.522232	0.427883
	module142					0.522232
	module143	0.578489				0.522232
	module144					0.469549	0.345093
	module145	0.578489				0.469549		0.122551
	module146	0.578489
	module147	0.074035				0.522232
	module148		0.422814			0.522232
	module149	0.578489				0.522232
	module150					0.265473	0.427883
	module151					0.469549
	module152	0.44701		0.305102			0.427883
	module153			0.305102		0.522232
	module154	0.578489	0.422814	0.305102				0.122551
	module155	0.578489	0.422814			0.522232	0.427883
	module156	0.578489
	module157	0.44701		0.305102		0.522232	0.427883
	module158		0.422814						0.187141
	module159	0.578489	0.422814	0.305102
	module160	0.184928					0.155752
	module161	0.578489		0.305102
	module162			0.305102		0.522232
	module163	0.578489	0.422814	0.305102	0.0731843		0.427883
	module164	0.366129		0.0295538
	module165	0.555457		0.293486	0.14108
	module166		0.402031
	module167	0.555457		0.293486		0.511918
	module168	0.555457				0.511918
	module169					0.408247	0.427251
	module170		0.402031	0.293486			0.427251
	module171	0.154124
	module172	0.555457				0.511918			0.169838
	module173		0.402031
	module174	0.555457		0.293486
	module175
	module176			0.159038
	module177					0.511918	0.427251
	module178	0.366129
	module179		0.368636		0.14108				0.169838
	module180	0.555457	0.402031
	module181	0.154124	0.402031	0.293486					0.169838
	module182	0.366129		0.293486			0.427251
	module183	0.366129		0.293486
	module184			0.293486		0.511918
	module185	0.555457				0.511918	0.427251
	module186	0.366129	0.402031
	module187	0.366129				0.511918			0.169838
	module188	0.555457				0.408247
	module189	0.555457
	module190	0.0378795				0.511918
	module191	0.154124
	module192				0.14108	0.511918
	module193
	module194	0.555457			0.14108
	module195	0.154124		0.293486			0.427251
	module196						0.427251		0.169838
	module197					0.408247
	module198			0.293486		0.511918
	module199	0.00810994		0.293486
	module200	0.366129	0.402031
	module201					0.511918
	module202	0.555457				0.408247
	module203	0.555457	0.402031			0.408247
	module204	0.555457				0.408247
	module205	0.555457
	module206	0.555457
	module207	0.299965		0.280674		0.489736
	module208	0.519352				0.489736
	module209			0.280674			0.415648
	module210	0.519352				0.489736	0.302796
	module211	0.299965				0.489736			0.169838
	module212		0.38442			0.489736	0.302796
	module213	0.519352
	module214	0.299965				0.489736
	module215	0.519352
	module216	0.122777
	module217	0.519352	0.38442		0.139892	0.489736
	module218	0.299965	0.38442
	module219				0.139892
	module220	0.519352		0.280674
	module221			0.280674	0.139892	0.489736
	module222	0.299965		0.280674
	module223	0.519352				0.489736
	module224		0.38442
	module225	0.519352				0.489736
	module226		0.319497
	module227			0.280674		0.489736
	module228	0.519352		0.280674			0.415648
	module229	0.519352				0.489736			0.169838
	module230					0.489736
	module231	0.519352	0.38442	0.130584
	module232	0.519352		0.280674		0.489736
	module233			0.280674
	module234	0.299965				0.489736		0.122551
	module235
	module236	0.519352					0.415648
	module237	0.519352		0.280674	0.139892		0.415648
	module238			0.130584			0.302796
	module239	0.519352							0.169838
	module240	0.299965				0.489736	0.415648
	module241	0.519352
	module242	0.0226722
	module243	0.519352	0.38442			0.489736
	module244	0.519352					0.415648
	module245		0.38442	0.280674
	module246					0.489736
	module247	0.519352	0.38442	0.280674		0.489736
	module248	0.519352	0.38442			0.489736
	module249	0.519352		0.280674			0.415648
	module250			0.280674		0.489736		0.122551
	module251	0.122777							0.169838
	module252	0.299965
	module253		0.38442	0.280674
	module254	0.519352				0.402102
	module255	0.519352
	module256					0.489736
	module257	0.299965
	module258	0.299965		0.280674			0.415648
	module259	0.299965
	module260	0.242489							0.169838
	module261		0.368636			0.489736
	module262	0.486188			0.13772
	module263		0.368636				0.415648
	module264	0.486188							0.169838
	module265	0.486188	0.368636
	module266	0.0742384
	module267	0.486188				0.489736	0.302796
	module268			0.0948035					0.169838
	module269	0.242489		0.280674
	module270					0.0911825
	module271
	module272						0.415648
	module273	0.486188				0.489736
	module274	0.486188
	module275	0.242489
	module276					0.489736
	module277		0.218399
	module278
	module279		0.218399						0.169838
	module280	0.486188		0.0948035
	module281	0.486188	0.368636	0.280674
	module282		0.368636				0.415648
	module283	0.486188	0.368636	0.280674
	module284	0.486188				0.489736
	module285	0.242489
	module286	0.0742384		0.280674
	module287	0.242489	0.368636
	module288	0.486188
	module289	0.242489	0.368636
	module290	0.486188	0.368636			0.489736
	module291	0.0742384			0.13772
	module292	0.486188
	module293	0.486188
	module294					0.489736			0.169838
	module295						0.415648
	module296	0.486188		0.0948035
	module297		0.368636	0.280674
	module298					0.489736
	module299		0.368636						0.169838
	module300		0.368636			0.312949
	module301	0.486188	0.218399
	module302	0.486188
	module303		0.0391824
	module304
	module305						0.415648
	module306	0.486188
	module307	0.242489
	module308		0.368636
	module309	0.486188						0.122551
	module310		0.218399	0.280674
	module311
	module312			0.280674			0.415648
	module313		0.368636	0.280674
	module314	0.0742384
	module315	0.242489				0.489736
	module316	0.486188		0.280674
	module317		0.218399			0.489736
	module318
	module319	0.486188
	module320
	module321								0.169838
	module322	0.242489		0.280674
	module323		0.368636			0.489736
	module324	0.486188			0.13772
	module325		0.368636				0.415648
	module326		0.368636
	module327					0.489736
	module328	0.486188
	module329	0.242489		0.280674
	module330	0.486188				0.312949
	module331					0.489736	0.415648
	module332			0.0948035		0.489736
	module333
	module334		0.368636			0.489736
	module335	0.242489
	module336		0.368636	0.0948035
	module337	0.486188		0.280674
	module338	0.486188				0.0911825
	module339					0.312949
	module340		0.368636			0.489736
	module341	0.486188		0.280674		0.312949
	module342	0.486188		0.280674					0.169838
	module343	0.486188				0.489736
	module344	0.486188
	module345	0.486188				0.489736
	module346					0.489736
	module347	0.486188				0.489736		0.122551
	module348	0.474868
	module349					0.489736	0.404984
	module350	0.474868
	module351
	module352	0.474868				0.265473
	module353	0.474868					0.404984
	module354						0.404984
	module355	0.474868				0.265473
	module356	0.474868
	module357
	module358
	module359		0.368636
	module360	0.474868				0.265473
	module361	0.474868
	module362		0.368636	0.280674		0.489736
	module363	0.474868			0.124799
	module364
	module365	0.474868				0.489736
	module366	0.474868	0.368636
	module367	0.184928	0.368636
	module368	0.184928					0.404984
	module369					0.489736
	module370					0.489736
	module371	0.474868					0.404984
	module372
	module373
	module374	0.474868
	module375				0.124799	0.489736
	module376		0.218399
	module377
	module378		0.368636	0.280674		0.489736
	module379
	module380	0.474868
	module381					0.489736			0.169838
	module382	0.474868	0.368636
	module383	0.184928					0.404984
	module384
	module385			0.280674
	module386		0.368636			0.489736
	module387			0.280674
	module388		0.368636
	module389	0.184928
	module390			0.280674
	module391
	module392	0.474868
	module393	0.474868
	module394	0.474868
	module395		0.368636			0.489736
	module396	0.474868	0.368636
	module397				0.124799
	module398
	module399		0.368636
	module400
	module401			0.280674
	module402		0.368636
	module403					0.489736
	module404	0.474868				0.489736
	module405	0.184928
	module406		0.368636						0.169838
	module407	0.184928
	module408
	module409	0.474868
	module410	0.474868	0.368636
	module411		0.368636	0.280674
	module412
	module413	0.474868				0.489736
	module414	0.474868		0.280674			0.404984
	module415					0.489736
	module416	0.474868		0.280674
	module417		0.368636		0.124799
	module418	0.474868					0.404984
	module419		0.368636			0.489736
	module420
	module421
	module422		0.368636				0.404984
	module423					0.489736
	module424	0.474868				0.489736
	module425	0.474868							0.169838
	module426
	module427	0.474868			0.124799
	module428
	module429					0.265473
	module430
	module431			0.280674					0.169838
	module432	0.474868							0.169838
	module433	0.184928		0.280674
	module434	0.474868				0.489736
	module435						0.404984
	module436		0.368636		0.124799	0.489736
	module437
	module438		0.368636
	module439					0.489736
	module440
	module441	0.447976
	module442			0.280674			0.404984
	module443			0.280674
	module444					0.489736			0.169838
	module445	0.447976
	module446
	module447	0.447976
	module448
	module449	0.447976	0.368636
	module450		0.368636
	module451			0.280674
	module452	0.447976
	module453	0.126502
	module454	0.447976
	module455	0.447976				0.489736
	module456			0.280674
	module457	0.126502
	module458						0.404984
	module459	0.447976
	module460					0.489736
	module461			0.280674
	module462
	module463						0.404984
	module464	0.447976
	module465						0.404984
	module466	0.447976
	module467
	module468					0.204309
	module469
	module470
	module471			0.280674
	module472
	module473	0.447976		0.280674
	module474	0.447976
	module475	0.447976
	module476	0.447976				0.489736	0.404984
	module477	0.447976
	module478						0.404984
	module479		0.368636
	module480	0.447976	0.368636
	module481	0.447976					0.404984
	module482
	module483	0.447976
	module484
	module485	0.447976							0.169838
	module486	0.447976
	module487	0.447976					0.404984
	module488	0.126502
	module489								0.169838
	module490					0.489736
	module491	0.447976
	module492
	module493			0.280674
	module494
(*) transcripts identified only in b were included in the UP class, transcripts identified only in S mosquitoes in the DOWN

## Sheet: UPs
	cluster	UP in all three	LVP-UP	CTM-UP	RexD-UP	GO Term (corr p-value)
N. transcripts detected as DE by RNA-seq data (*)		1860	661	1328	141
N. of corresponding proteins identified in the network		741	248	371	55
	cluster1	0.923354	0.0036811	0.911643		lipid metabolic process (8.6E-19)
	cluster2	0.274273	0.00390016	0.911643	0.428435	catabolic process (6.03E-12),protein metabolic process (2.27E-08), lipid transport (1.77E-04)
	cluster3	0.447976	0.892218	0.432645		DNA metabolic process (3.19E-21),organelle organization and biogenesis (5.86E-14)
	cluster4	0.184928	0.476397	0.517659		nucleobase, nucleoside, nucleotide and nucleic acid metabolic process (3.16E-14)
	cluster5	0.00695232	0.147601	0.489736		cytoplasm organization and biogenesis (8.17E-06),ribosome biogenesis and assembly (8.17E-06)
	cluster6	0.578489	0.422472	0.489736		mRNA processing (4.16E-11), embryonic development (7.4E-10), response to stress (7.4E-10)
	cluster7	0.122777	0.010953			cytoplasm organization and biogenesis (5.00E-10), nucleobase, nucleoside, nucleotide and nucleic acid metabolic process (1.49E-04)
	cluster8	0.971371	0.7098	0.917795		response to abiotic stimulus (7.11E-29), carbohydrate metabolic process (1.49E-28)
	cluster9	0.963938	0.357399			nucleosome assembly (5.10E-07)
	cluster10	0.299965	0.357399	0.411509		response to abiotic stimulus
	cluster11	0.0374638	0.280674	0.489736
	cluster12	0.242489	0.280674	0.489736		transcription (3.93E-14), nucleobase, nucleoside, nucleotide and nucleic acid metabolic process (3.93E-14)
	cluster13	0.946594	0.629166	0.375193		cytoskeleton organization and biogenesis (1.53E-13), reproduction (1.90E-05), cell differentiation (1.16E-04), cell cycle (4.88E-03)
	cluster14	0.0228825	0.316843	0.489736		transcription (3.85E-17), nucleobase, nucleoside, nucleotide and nucleic acid metabolic process (1.62E-13)
	cluster15	0.184928		0.586464		biosynthetic process (2.80E-08), translation (5.82E-04)
	cluster16	0.519352	0.573696	0.827591		cytoskeleton organization and biogenesis (1.88E-02), cell cycle (4.49E-02)
	cluster17	0.911383		0.571672		protein transport (1.69E-02), establishment of protein localization (1.69E-02), exocytosis (4.77E-02), membrane docking (4.77E-02)
	cluster18	0.163299	0.561244	0.489736		protein modification process (4.05E-05), biopolymer metabolic process (5.84E-04), death (6.39E-04), cell development (1.69E-03), catabolic process (4.18E-03)
	cluster19	0.69198	0.561244	0.176659		translation (7.86E-03)
	cluster20	0.154124		0.801912	0.154307	polysaccharide metabolic process (1.26E-02), protein transport (1.74E-02)
	cluster21	0.133032	0.533958	0.789225		cell proliferation (4.57E-03), nucleobase, nucleoside, nucleotide and nucleic acid metabolic process (0.00492), reproduction (0.0198)
	cluster22	0.486188	0.533958	0.537433	0.154307
	cluster23	0.0226722		0.537433
	cluster24	0.486188		0.489736		protein metabolic process (2.72E-03)
	cluster25	0.223497		0.265473		nucleobase, nucleoside, nucleotide and nucleic acid metabolic process (2.78E-02)
	cluster26	0.122777	0.280674	0.522232	0.0882082	purine base biosynthetic process (4.94E-09)
	cluster27	0.8614		0.520718		vesicle docking during exocytosis (2.39E-02)
	cluster28	0.605738	0.280674	0.755669		catabolic process (1.67E-07),generation of precursor metabolites and energy (1.67E-07)
	cluster29	0.474868	0.280674	0.755669		signal transduction (5.25E-04), cell death (3.07E-03), cell differentiation (1.55E-02)
	cluster30	0.339994	0.280674	0.489736		intracellular protein transport (9.84E-10), establishment of cellular localization (2.09E-09), protein complex assembly (2.97E-06), cell-cell signaling (4.86E-04)
	cluster31	0.8614		0.755669	0.149454	amino acid and derivative metabolic process (4.95E-03)
	cluster32	0.184928			0.0882082	transport (7.97E-12)
	cluster33	0.578489
	cluster34	0.566874	0.159038	0.489865		ion transport (1.16E-02)
	cluster35	0.566874	0.280674	0.723145		developmental process (3.62E-02)
	cluster36	0.474868		0.489865		response to external stimulus (4.84E-04), transport (4.84E-04), behaviour (2.16E-03)
	cluster37	0.566874		0.489865	0.14219	ion transport (3.73E-13), establishment of localization (3.75E-07), generation of precursor metabolites and energy (8.44E-06)
	cluster38	0.474868				lipid metabolic process (3.13E-10)
	cluster39	0.809633	0.443382	0.702117
	cluster40	0.555457	0.443382	0.702117	0.14219
	cluster41			0.702117
	cluster42	0.0225704	0.443382	0.702117		DNA metabolic process (3.35E-13), response to endogenous stimulus (1.50E-05)
	cluster43	0.447976	0.443382	0.489736		biosynthetic process (3.00E-06), translation (3.00E-06)
	cluster44	0.447976		0.489736		cytoskeleton organization and biogenesis (3.55E-02)
	cluster45	0.788722	0.433211	0.689696		lipid metabolic process (4.00E-09)
	cluster46	0.522656		0.489736
	cluster47	0.788722	0.280674	0.689696
	cluster48	0.242489	0.433211	0.489736		viral reproduction (1.17E-03), macromolecule metabolic process (1.17E-03), DNA repair (1.17-03), cell proliferation (3.19E-03), behavior (9.08E-03), cell death (1.92E-02)
	cluster49		0.433211			protein transport (1.35E-04)
	cluster50	0.519352	0.280674	0.667448
	cluster51			0.667448		cytoskeleton organization and biogenesis (7.95E-03), cell cycle (7.95E-03)
	cluster52	0.767624	0.421533
	cluster53		0.280674	0.408247		signal transduction (3.54E-03), cell communication (5.56E-03), transcription (1.68E-02)
	cluster54	0.418191
	cluster55	0.418191		0.489736
	cluster56	0.366129		0.642442		carbohydrate metabolic process (1.77E-03)
	cluster57	0.486188		0.408247		signal transduction (1.58E-02), protein arginylation (1.58E-02), cell communication (1.58E-02)
	cluster58	0.0226722	0.280674	0.642442		cell cycle (3.33E-03)
	cluster59	0.486188	0.398681	0.642442		multicellular organismal development (9.34E-04), protein transport (9.34E-04), establishment of protein localization (9.34E-04)
	cluster60			0.642442
	cluster61	0.740825		0.642442		ER to Golgi vesicle-mediated transport (3.44E-02)
	cluster62	0.184928			0.123685	protein transport (6.85E-13), establishment of protein localization (6.85E-13)
	cluster63	0.486188		0.489736		protein import into peroxisome matrix (1.32E-02), cellular protein complex assembly (1.54E-02)
	cluster64	0.740825		0.408247		protein modification process (2.22E-02), ubiquitin cycle (3.49E-02), embryonic development (3.49E-02)
	cluster65	0.315095	0.37451	0.489736		response to endogenous stimulus (6.13E-03), cell cycle (9.28E-03), mismatch repair (1.95E-02)
	cluster66	0.486188		0.489736	0.122551	behavior (8.59E-05), cell differentiation (1.02E-04), cellular developmental process (1.02E-04)
	cluster67	0.486188		0.489736		cell proliferation (1.84E-04), transcri[tion (3.38E-04), regulation of biological process (1.76E-03)
	cluster68	0.486188
	cluster69	0.315095		0.624599		DNA metabolic process (5.20E-10), response to endogenous stimulus (5.75E-07)
	cluster70	0.315095				regulation of translational elongation (2.19E-05), protein targeting (1.98E-04)
	cluster71	0.713002		0.375193
	cluster72	0.486188	0.37451	0.624599	0.122551
	cluster73	0.163299	0.37451			autophagy (5.47E-05)
	cluster74	0.713002
	cluster75	0.486188		0.624599		cytoskeleton organization and biogenesis (3.88E-06)
	cluster76	0.163299		0.489736		cell cycle (3.33E-03)
	cluster77			0.624599		cell proliferation (3.10E-03)
	cluster78	0.713002	0.37451	0.489736		protein metabolic process (200E-02)
	cluster79	0.474868	0.26145
	cluster80	0.147294	0.26145
	cluster81	0.474868	0.26145	0.599547
	cluster82	0.474868	0.26145	0.599547
	cluster83	0.298901	0.357399
	cluster84	0.685828		0.312949
	cluster85	0.474868		0.312949
	cluster86	0.298901	0.37451
	cluster87	0.685828	0.26145	0.599547
	cluster88	0.0143292	0.26145
	cluster89	0.685828	0.26145	0.599547
	cluster90	0.298901	0.26145	0.599547	0.122551
	cluster91	0.685828	0.357399	0.599547
	cluster92	0.298901	0.26145	0.312949
	cluster93	0.122777
	cluster94	0.653777		0.489736
	cluster95
	cluster96	0.653777	0.26145
	cluster97	0.474868	0.346713	0.312949
	cluster98	0.242489		0.489736
	cluster99			0.489736	0.122551
	cluster100	0.474868		0.489736
	cluster101	0.653777	0.346713	0.580349
	cluster102	0.474868
	cluster103	0.474868	0.0764334	0.580349
	cluster104	0.474868
	cluster105	0.653777
	cluster106	0.474868	0.0764334
	cluster107	0.653777
	cluster108	0.474868
	cluster109	0.242489		0.580349	0.122551
	cluster110	0.447976		0.545967
	cluster111	0.0938265		0.545967
	cluster112	0.61836	0.318927
	cluster113	0.61836		0.545967
	cluster114		0.318927
	cluster115	0.22549
	cluster116
	cluster117	0.447976	0.318927
	cluster118			0.545967
	cluster119	0.22549
	cluster120		0.318927
	cluster121			0.489736
	cluster122		0.246159
	cluster123	0.61836
	cluster124	0.61836
	cluster125
	cluster126
	cluster127			0.545967
	cluster128		0.318927
	cluster129	0.447976
	cluster130	0.61836	0.318927	0.489736
	cluster131	0.22549		0.545967
	cluster132	0.22549	0.318927	0.545967
	cluster133	0.578489
	cluster134			0.522232
	cluster135	0.578489		0.0911825
	cluster136
	cluster137	0.578489
	cluster138	0.44701		0.522232
	cluster139	0.44701	0.305102
	cluster140		0.200095
	cluster141	0.44701	0.305102	0.522232
	cluster142			0.522232
	cluster143	0.578489		0.522232
	cluster144			0.469549
	cluster145	0.578489		0.469549	0.122551
	cluster146	0.578489
	cluster147	0.074035		0.522232
	cluster148			0.522232
	cluster149	0.578489		0.522232
	cluster150			0.265473
	cluster151			0.469549
	cluster152	0.44701	0.305102
	cluster153		0.305102	0.522232
	cluster154	0.578489	0.305102		0.122551
	cluster155	0.578489		0.522232
	cluster156	0.578489
	cluster157	0.44701	0.305102	0.522232
	cluster158
	cluster159	0.578489	0.305102
	cluster160	0.184928
	cluster161	0.578489	0.305102
	cluster162		0.305102	0.522232
	cluster163	0.578489	0.305102
	cluster164	0.366129	0.0295538
	cluster165	0.555457	0.293486
	cluster166
	cluster167	0.555457	0.293486	0.511918
	cluster168	0.555457		0.511918
	cluster169			0.408247
	cluster170		0.293486
	cluster171	0.154124
	cluster172	0.555457		0.511918
	cluster173
	cluster174	0.555457	0.293486
	cluster175
	cluster176		0.159038
	cluster177			0.511918
	cluster178	0.366129
	cluster179
	cluster180	0.555457
	cluster181	0.154124	0.293486
	cluster182	0.366129	0.293486
	cluster183	0.366129	0.293486
	cluster184		0.293486	0.511918
	cluster185	0.555457		0.511918
	cluster186	0.366129
	cluster187	0.366129		0.511918
	cluster188	0.555457		0.408247
	cluster189	0.555457
	cluster190	0.0378795		0.511918
	cluster191	0.154124
	cluster192			0.511918
	cluster193
	cluster194	0.555457
	cluster195	0.154124	0.293486
	cluster196
	cluster197			0.408247
	cluster198		0.293486	0.511918
	cluster199	0.00810994	0.293486
	cluster200	0.366129
	cluster201			0.511918
	cluster202	0.555457		0.408247
	cluster203	0.555457		0.408247
	cluster204	0.555457		0.408247
	cluster205	0.555457
	cluster206	0.555457
	cluster207	0.299965	0.280674	0.489736
	cluster208	0.519352		0.489736
	cluster209		0.280674
	cluster210	0.519352		0.489736
	cluster211	0.299965		0.489736
	cluster212			0.489736
	cluster213	0.519352
	cluster214	0.299965		0.489736
	cluster215	0.519352
	cluster216	0.122777
	cluster217	0.519352		0.489736
	cluster218	0.299965
	cluster219
	cluster220	0.519352	0.280674
	cluster221		0.280674	0.489736
	cluster222	0.299965	0.280674
	cluster223	0.519352		0.489736
	cluster224
	cluster225	0.519352		0.489736
	cluster226
	cluster227		0.280674	0.489736
	cluster228	0.519352	0.280674
	cluster229	0.519352		0.489736
	cluster230			0.489736
	cluster231	0.519352	0.130584
	cluster232	0.519352	0.280674	0.489736
	cluster233		0.280674
	cluster234	0.299965		0.489736	0.122551
	cluster235
	cluster236	0.519352
	cluster237	0.519352	0.280674
	cluster238		0.130584
	cluster239	0.519352
	cluster240	0.299965		0.489736
	cluster241	0.519352
	cluster242	0.0226722
	cluster243	0.519352		0.489736
	cluster244	0.519352
	cluster245		0.280674
	cluster246			0.489736
	cluster247	0.519352	0.280674	0.489736
	cluster248	0.519352		0.489736
	cluster249	0.519352	0.280674
	cluster250		0.280674	0.489736	0.122551
	cluster251	0.122777
	cluster252	0.299965
	cluster253		0.280674
	cluster254	0.519352		0.402102
	cluster255	0.519352
	cluster256			0.489736
	cluster257	0.299965
	cluster258	0.299965	0.280674
	cluster259	0.299965
	cluster260	0.242489
	cluster261			0.489736
	cluster262	0.486188
	cluster263
	cluster264	0.486188
	cluster265	0.486188
	cluster266	0.0742384
	cluster267	0.486188		0.489736
	cluster268		0.0948035
	cluster269	0.242489	0.280674
	cluster270			0.0911825
	cluster271
	cluster272
	cluster273	0.486188		0.489736
	cluster274	0.486188
	cluster275	0.242489
	cluster276			0.489736
	cluster277
	cluster278
	cluster279
	cluster280	0.486188	0.0948035
	cluster281	0.486188	0.280674
	cluster282
	cluster283	0.486188	0.280674
	cluster284	0.486188		0.489736
	cluster285	0.242489
	cluster286	0.0742384	0.280674
	cluster287	0.242489
	cluster288	0.486188
	cluster289	0.242489
	cluster290	0.486188		0.489736
	cluster291	0.0742384
	cluster292	0.486188
	cluster293	0.486188
	cluster294			0.489736
	cluster295
	cluster296	0.486188	0.0948035
	cluster297		0.280674
	cluster298			0.489736
	cluster299
	cluster300			0.312949
	cluster301	0.486188
	cluster302	0.486188
	cluster303
	cluster304
	cluster305
	cluster306	0.486188
	cluster307	0.242489
	cluster308
	cluster309	0.486188			0.122551
	cluster310		0.280674
	cluster311
	cluster312		0.280674
	cluster313		0.280674
	cluster314	0.0742384
	cluster315	0.242489		0.489736
	cluster316	0.486188	0.280674
	cluster317			0.489736
	cluster318
	cluster319	0.486188
	cluster320
	cluster321
	cluster322	0.242489	0.280674
	cluster323			0.489736
	cluster324	0.486188
	cluster325
	cluster326
	cluster327			0.489736
	cluster328	0.486188
	cluster329	0.242489	0.280674
	cluster330	0.486188		0.312949
	cluster331			0.489736
	cluster332		0.0948035	0.489736
	cluster333
	cluster334			0.489736
	cluster335	0.242489
	cluster336		0.0948035
	cluster337	0.486188	0.280674
	cluster338	0.486188		0.0911825
	cluster339			0.312949
	cluster340			0.489736
	cluster341	0.486188	0.280674	0.312949
	cluster342	0.486188	0.280674
	cluster343	0.486188		0.489736
	cluster344	0.486188
	cluster345	0.486188		0.489736
	cluster346			0.489736
	cluster347	0.486188		0.489736	0.122551
	cluster348	0.474868
	cluster349			0.489736
	cluster350	0.474868
	cluster351
	cluster352	0.474868		0.265473
	cluster353	0.474868
	cluster354
	cluster355	0.474868		0.265473
	cluster356	0.474868
	cluster357
	cluster358
	cluster359
	cluster360	0.474868		0.265473
	cluster361	0.474868
	cluster362		0.280674	0.489736
	cluster363	0.474868
	cluster364
	cluster365	0.474868		0.489736
	cluster366	0.474868
	cluster367	0.184928
	cluster368	0.184928
	cluster369			0.489736
	cluster370			0.489736
	cluster371	0.474868
	cluster372
	cluster373
	cluster374	0.474868
	cluster375			0.489736
	cluster376
	cluster377
	cluster378		0.280674	0.489736
	cluster379
	cluster380	0.474868
	cluster381			0.489736
	cluster382	0.474868
	cluster383	0.184928
	cluster384
	cluster385		0.280674
	cluster386			0.489736
	cluster387		0.280674
	cluster388
	cluster389	0.184928
	cluster390		0.280674
	cluster391
	cluster392	0.474868
	cluster393	0.474868
	cluster394	0.474868
	cluster395			0.489736
	cluster396	0.474868
	cluster397
	cluster398
	cluster399
	cluster400
	cluster401		0.280674
	cluster402
	cluster403			0.489736
	cluster404	0.474868		0.489736
	cluster405	0.184928
	cluster406
	cluster407	0.184928
	cluster408
	cluster409	0.474868
	cluster410	0.474868
	cluster411		0.280674
	cluster412
	cluster413	0.474868		0.489736
	cluster414	0.474868	0.280674
	cluster415			0.489736
	cluster416	0.474868	0.280674
	cluster417
	cluster418	0.474868
	cluster419			0.489736
	cluster420
	cluster421
	cluster422
	cluster423			0.489736
	cluster424	0.474868		0.489736
	cluster425	0.474868
	cluster426
	cluster427	0.474868
	cluster428
	cluster429			0.265473
	cluster430
	cluster431		0.280674
	cluster432	0.474868
	cluster433	0.184928	0.280674
	cluster434	0.474868		0.489736
	cluster435
	cluster436			0.489736
	cluster437
	cluster438
	cluster439			0.489736
	cluster440
	cluster441	0.447976
	cluster442		0.280674
	cluster443		0.280674
	cluster444			0.489736
	cluster445	0.447976
	cluster446
	cluster447	0.447976
	cluster448
	cluster449	0.447976
	cluster450
	cluster451		0.280674
	cluster452	0.447976
	cluster453	0.126502
	cluster454	0.447976
	cluster455	0.447976		0.489736
	cluster456		0.280674
	cluster457	0.126502
	cluster458
	cluster459	0.447976
	cluster460			0.489736
	cluster461		0.280674
	cluster462
	cluster463
	cluster464	0.447976
	cluster465
	cluster466	0.447976
	cluster467
	cluster468			0.204309
	cluster469
	cluster470
	cluster471		0.280674
	cluster472
	cluster473	0.447976	0.280674
	cluster474	0.447976
	cluster475	0.447976
	cluster476	0.447976		0.489736
	cluster477	0.447976
	cluster478
	cluster479
	cluster480	0.447976
	cluster481	0.447976
	cluster482
	cluster483	0.447976
	cluster484
	cluster485	0.447976
	cluster486	0.447976
	cluster487	0.447976
	cluster488	0.126502
	cluster489
	cluster490			0.489736
	cluster491	0.447976
	cluster492
	cluster493		0.280674
	cluster494
(*) transcripts identified only in b were included in the UP class, transcripts identified only in S mosquitoes in the DOWN

## Sheet: Downs
	cluster	DOWN Pvalues	LVP-DOWN	CTM-DOWN	RexD-Down Pvalues	GO Term (corr p-value)
N. transcripts detected as DE by RNA-seq data (*)		981	258	814	281
N. of corresponding proteins identified in the network		252	50	186	29
	cluster1	0.964404		0.800927		lipid metabolic process (8.6E-19)
	cluster2	0.917771		0.674561	0.673395	catabolic process (6.03E-12),protein metabolic process (2.27E-08), lipid transport (1.77E-04)
	cluster3	0.964404		0.936384		DNA metabolic process (3.19E-21),organelle organization and biogenesis (5.86E-14)
	cluster4					nucleobase, nucleoside, nucleotide and nucleic acid metabolic process (3.16E-14)
	cluster5			0.845318	0.470988	cytoplasm organization and biogenesis (8.17E-06),ribosome biogenesis and assembly (8.17E-06)
	cluster6	0.881691		0.531487	0.445665	mRNA processing (4.16E-11), embryonic development (7.4E-10), response to stress (7.4E-10)
	cluster7	0.368636		0.81167		cytoplasm organization and biogenesis (5.00E-10), nucleobase, nucleoside, nucleotide and nucleic acid metabolic process (1.49E-04)
	cluster8	0.0775075		0.800927		response to abiotic stimulus (7.11E-29), carbohydrate metabolic process (1.49E-28)
	cluster9	0.368636	0.349255	0.47261	0.397258	nucleosome assembly (5.10E-07)
	cluster10		0.349255	0.345093		response to abiotic stimulus
	cluster11			0.743241	0.374193
	cluster12			0.736122		transcription (3.93E-14), nucleobase, nucleoside, nucleotide and nucleic acid metabolic process (3.93E-14)
	cluster13	0.0391824		0.404984		cytoskeleton organization and biogenesis (1.53E-13), reproduction (1.90E-05), cell differentiation (1.16E-04), cell cycle (4.88E-03)
	cluster14				0.360036	transcription (3.85E-17), nucleobase, nucleoside, nucleotide and nucleic acid metabolic process (1.62E-13)
	cluster15	0.368636		0.155752		biosynthetic process (2.80E-08), translation (5.82E-04)
	cluster16	0.729887	0.124799	0.680434		cytoskeleton organization and biogenesis (1.88E-02), cell cycle (4.49E-02)
	cluster17	0.428761				protein transport (1.69E-02), establishment of protein localization (1.69E-02), exocytosis (4.77E-02), membrane docking (4.77E-02)
	cluster18	0.718544		0.427883		protein modification process (4.05E-05), biopolymer metabolic process (5.84E-04), death (6.39E-04), cell development (1.69E-03), catabolic process (4.18E-03)
	cluster19			0.427883	0.169838	translation (7.86E-03)
	cluster20	0.706111	0.124799			polysaccharide metabolic process (1.26E-02), protein transport (1.74E-02)
	cluster21	0.692512				cell proliferation (4.57E-03), nucleobase, nucleoside, nucleotide and nucleic acid metabolic process (0.00492), reproduction (0.0198)
	cluster22	0.368636
	cluster23	0.406571		0.427251
	cluster24	0.677667	0.241964	0.415648	0.282657	protein metabolic process (2.72E-03)
	cluster25					nucleobase, nucleoside, nucleotide and nucleic acid metabolic process (2.78E-02)
	cluster26		0.241964			purine base biosynthetic process (4.94E-09)
	cluster27	0.38442	0.124799			vesicle docking during exocytosis (2.39E-02)
	cluster28	0.218399	0.241737	0.595998		catabolic process (1.67E-07),generation of precursor metabolites and energy (1.67E-07)
	cluster29	0.38442	0.124799	0.345093	0.275838	signal transduction (5.25E-04), cell death (3.07E-03), cell differentiation (1.55E-02)
	cluster30	0.661491				intracellular protein transport (9.84E-10), establishment of cellular localization (2.09E-09), protein complex assembly (2.97E-06), cell-cell signaling (4.86E-04)
	cluster31	0.38442		0.415648	0.275838	amino acid and derivative metabolic process (4.95E-03)
	cluster32	0.38442	0.241737	0.415648	0.275838	transport (7.97E-12)
	cluster33		0.241315
	cluster34			0.415648		ion transport (1.16E-02)
	cluster35	0.368636				developmental process (3.62E-02)
	cluster36	0.381389	0.234496			response to external stimulus (4.84E-04), transport (4.84E-04), behaviour (2.16E-03)
	cluster37			0.345093	0.266948	ion transport (3.73E-13), establishment of localization (3.75E-07), generation of precursor metabolites and energy (8.44E-06)
	cluster38	0.620071				lipid metabolic process (3.13E-10)
	cluster39	0.368636			0.258382
	cluster40	0.599445
	cluster41				0.258382
	cluster42			0.531487		DNA metabolic process (3.35E-13), response to endogenous stimulus (1.50E-05)
	cluster43	0.368636		0.531487		biosynthetic process (3.00E-06), translation (3.00E-06)
	cluster44	0.368636				cytoskeleton organization and biogenesis (3.55E-02)
	cluster45	0.577096		0.520572		lipid metabolic process (4.00E-09)
	cluster46	0.577096		0.520572
	cluster47			0.302796
	cluster48					viral reproduction (1.17E-03), macromolecule metabolic process (1.17E-03), DNA repair (1.17-03), cell proliferation (3.19E-03), behavior (9.08E-03), cell death (1.92E-02)
	cluster49		0.124799	0.302796		protein transport (1.35E-04)
	cluster50			0.502806
	cluster51	0.32772		0.502806		cytoskeleton organization and biogenesis (7.95E-03), cell cycle (7.95E-03)
	cluster52			0.404984	0.239164
	cluster53	0.368636				signal transduction (3.54E-03), cell communication (5.56E-03), transcription (1.68E-02)
	cluster54	0.368636	0.199494
	cluster55	0.368636
	cluster56	0.526751		0.483035		carbohydrate metabolic process (1.77E-03)
	cluster57				0.228392	signal transduction (1.58E-02), protein arginylation (1.58E-02), cell communication (1.58E-02)
	cluster58		0.190397			cell cycle (3.33E-03)
	cluster59			0.483035		multicellular organismal development (9.34E-04), protein transport (9.34E-04), establishment of protein localization (9.34E-04)
	cluster60	0.526751
	cluster61				0.228392	ER to Golgi vesicle-mediated transport (3.44E-02)
	cluster62					protein transport (6.85E-13), establishment of protein localization (6.85E-13)
	cluster63	0.368636				protein import into peroxisome matrix (1.32E-02), cellular protein complex assembly (1.54E-02)
	cluster64			0.483035		protein modification process (2.22E-02), ubiquitin cycle (3.49E-02), embryonic development (3.49E-02)
	cluster65					response to endogenous stimulus (6.13E-03), cell cycle (9.28E-03), mismatch repair (1.95E-02)
	cluster66			0.470684		behavior (8.59E-05), cell differentiation (1.02E-04), cellular developmental process (1.02E-04)
	cluster67					cell proliferation (1.84E-04), transcri[tion (3.38E-04), regulation of biological process (1.76E-03)
	cluster68	0.50242
	cluster69					DNA metabolic process (5.20E-10), response to endogenous stimulus (5.75E-07)
	cluster70	0.50242	0.180588	0.404984		regulation of translational elongation (2.19E-05), protein targeting (1.98E-04)
	cluster71
	cluster72
	cluster73	0.50242		0.470684		autophagy (5.47E-05)
	cluster74	0.50242		0.470684	0.222945
	cluster75	0.50242		0.470684		cytoskeleton organization and biogenesis (3.88E-06)
	cluster76	0.50242		0.470684		cell cycle (3.33E-03)
	cluster77		0.180588	0.470684		cell proliferation (3.10E-03)
	cluster78	0.50242		0.470684		protein metabolic process (200E-02)
	cluster79
	cluster80
	cluster81		0.175002
	cluster82			0.470684
	cluster83
	cluster84
	cluster85	0.495293
	cluster86
	cluster87			0.470684
	cluster88	0.495293
	cluster89		0.175002	0.470684
	cluster90			0.470684
	cluster91	0.368636
	cluster92
	cluster93			0.453171
	cluster94			0.453171
	cluster95			0.453171
	cluster96
	cluster97			0.453171
	cluster98			0.453171
	cluster99	0.464593			0.190549
	cluster100
	cluster101
	cluster102	0.464593
	cluster103	0.464593
	cluster104	0.464593		0.453171
	cluster105	0.464593	0.168479		0.190549
	cluster106				0.190549
	cluster107		0.0731843
	cluster108
	cluster109
	cluster110	0.368636
	cluster111
	cluster112	0.442074		0.442509
	cluster113
	cluster114
	cluster115	0.368636
	cluster116			0.442509	0.187141
	cluster117
	cluster118	0.442074
	cluster119	0.368636
	cluster120		0.155639
	cluster121
	cluster122	0.442074
	cluster123			0.442509
	cluster124	0.442074	0.155639		0.187141
	cluster125	0.368636		0.442509	0.187141
	cluster126		0.0731843		0.187141
	cluster127	0.368636		0.442509
	cluster128		0.0731843	0.345093
	cluster129	0.442074
	cluster130			0.442509
	cluster131	0.442074		0.345093
	cluster132
	cluster133		0.146567
	cluster134		0.146567	0.345093
	cluster135
	cluster136		0.146567
	cluster137	0.422814
	cluster138
	cluster139			0.427883
	cluster140
	cluster141			0.427883
	cluster142
	cluster143
	cluster144			0.345093
	cluster145
	cluster146
	cluster147
	cluster148	0.422814
	cluster149
	cluster150			0.427883
	cluster151
	cluster152			0.427883
	cluster153
	cluster154	0.422814
	cluster155	0.422814		0.427883
	cluster156
	cluster157			0.427883
	cluster158	0.422814			0.187141
	cluster159	0.422814
	cluster160			0.155752
	cluster161
	cluster162
	cluster163	0.422814	0.0731843	0.427883
	cluster164
	cluster165		0.14108
	cluster166	0.402031
	cluster167
	cluster168
	cluster169			0.427251
	cluster170	0.402031		0.427251
	cluster171
	cluster172				0.169838
	cluster173	0.402031
	cluster174
	cluster175
	cluster176
	cluster177			0.427251
	cluster178
	cluster179	0.368636	0.14108		0.169838
	cluster180	0.402031
	cluster181	0.402031			0.169838
	cluster182			0.427251
	cluster183
	cluster184
	cluster185			0.427251
	cluster186	0.402031
	cluster187				0.169838
	cluster188
	cluster189
	cluster190
	cluster191
	cluster192		0.14108
	cluster193
	cluster194		0.14108
	cluster195			0.427251
	cluster196			0.427251	0.169838
	cluster197
	cluster198
	cluster199
	cluster200	0.402031
	cluster201
	cluster202
	cluster203	0.402031
	cluster204
	cluster205
	cluster206
	cluster207
	cluster208
	cluster209			0.415648
	cluster210			0.302796
	cluster211				0.169838
	cluster212	0.38442		0.302796
	cluster213
	cluster214
	cluster215
	cluster216
	cluster217	0.38442	0.139892
	cluster218	0.38442
	cluster219		0.139892
	cluster220
	cluster221		0.139892
	cluster222
	cluster223
	cluster224	0.38442
	cluster225
	cluster226	0.319497
	cluster227
	cluster228			0.415648
	cluster229				0.169838
	cluster230
	cluster231	0.38442
	cluster232
	cluster233
	cluster234
	cluster235
	cluster236			0.415648
	cluster237		0.139892	0.415648
	cluster238			0.302796
	cluster239				0.169838
	cluster240			0.415648
	cluster241
	cluster242
	cluster243	0.38442
	cluster244			0.415648
	cluster245	0.38442
	cluster246
	cluster247	0.38442
	cluster248	0.38442
	cluster249			0.415648
	cluster250
	cluster251				0.169838
	cluster252
	cluster253	0.38442
	cluster254
	cluster255
	cluster256
	cluster257
	cluster258			0.415648
	cluster259
	cluster260				0.169838
	cluster261	0.368636
	cluster262		0.13772
	cluster263	0.368636		0.415648
	cluster264				0.169838
	cluster265	0.368636
	cluster266
	cluster267			0.302796
	cluster268				0.169838
	cluster269
	cluster270
	cluster271
	cluster272			0.415648
	cluster273
	cluster274
	cluster275
	cluster276
	cluster277	0.218399
	cluster278
	cluster279	0.218399			0.169838
	cluster280
	cluster281	0.368636
	cluster282	0.368636		0.415648
	cluster283	0.368636
	cluster284
	cluster285
	cluster286
	cluster287	0.368636
	cluster288
	cluster289	0.368636
	cluster290	0.368636
	cluster291		0.13772
	cluster292
	cluster293
	cluster294				0.169838
	cluster295			0.415648
	cluster296
	cluster297	0.368636
	cluster298
	cluster299	0.368636			0.169838
	cluster300	0.368636
	cluster301	0.218399
	cluster302
	cluster303	0.0391824
	cluster304
	cluster305			0.415648
	cluster306
	cluster307
	cluster308	0.368636
	cluster309
	cluster310	0.218399
	cluster311
	cluster312			0.415648
	cluster313	0.368636
	cluster314
	cluster315
	cluster316
	cluster317	0.218399
	cluster318
	cluster319
	cluster320
	cluster321				0.169838
	cluster322
	cluster323	0.368636
	cluster324		0.13772
	cluster325	0.368636		0.415648
	cluster326	0.368636
	cluster327
	cluster328
	cluster329
	cluster330
	cluster331			0.415648
	cluster332
	cluster333
	cluster334	0.368636
	cluster335
	cluster336	0.368636
	cluster337
	cluster338
	cluster339
	cluster340	0.368636
	cluster341
	cluster342				0.169838
	cluster343
	cluster344
	cluster345
	cluster346
	cluster347
	cluster348
	cluster349			0.404984
	cluster350
	cluster351
	cluster352
	cluster353			0.404984
	cluster354			0.404984
	cluster355
	cluster356
	cluster357
	cluster358
	cluster359	0.368636
	cluster360
	cluster361
	cluster362	0.368636
	cluster363		0.124799
	cluster364
	cluster365
	cluster366	0.368636
	cluster367	0.368636
	cluster368			0.404984
	cluster369
	cluster370
	cluster371			0.404984
	cluster372
	cluster373
	cluster374
	cluster375		0.124799
	cluster376	0.218399
	cluster377
	cluster378	0.368636
	cluster379
	cluster380
	cluster381				0.169838
	cluster382	0.368636
	cluster383			0.404984
	cluster384
	cluster385
	cluster386	0.368636
	cluster387
	cluster388	0.368636
	cluster389
	cluster390
	cluster391
	cluster392
	cluster393
	cluster394
	cluster395	0.368636
	cluster396	0.368636
	cluster397		0.124799
	cluster398
	cluster399	0.368636
	cluster400
	cluster401
	cluster402	0.368636
	cluster403
	cluster404
	cluster405
	cluster406	0.368636			0.169838
	cluster407
	cluster408
	cluster409
	cluster410	0.368636
	cluster411	0.368636
	cluster412
	cluster413
	cluster414			0.404984
	cluster415
	cluster416
	cluster417	0.368636	0.124799
	cluster418			0.404984
	cluster419	0.368636
	cluster420
	cluster421
	cluster422	0.368636		0.404984
	cluster423
	cluster424
	cluster425				0.169838
	cluster426
	cluster427		0.124799
	cluster428
	cluster429
	cluster430
	cluster431				0.169838
	cluster432				0.169838
	cluster433
	cluster434
	cluster435			0.404984
	cluster436	0.368636	0.124799
	cluster437
	cluster438	0.368636
	cluster439
	cluster440
	cluster441
	cluster442			0.404984
	cluster443
	cluster444				0.169838
	cluster445
	cluster446
	cluster447
	cluster448
	cluster449	0.368636
	cluster450	0.368636
	cluster451
	cluster452
	cluster453
	cluster454
	cluster455
	cluster456
	cluster457
	cluster458			0.404984
	cluster459
	cluster460
	cluster461
	cluster462
	cluster463			0.404984
	cluster464
	cluster465			0.404984
	cluster466
	cluster467
	cluster468
	cluster469
	cluster470
	cluster471
	cluster472
	cluster473
	cluster474
	cluster475
	cluster476			0.404984
	cluster477
	cluster478			0.404984
	cluster479	0.368636
	cluster480	0.368636
	cluster481			0.404984
	cluster482
	cluster483
	cluster484
	cluster485				0.169838
	cluster486
	cluster487			0.404984
	cluster488
	cluster489				0.169838
	cluster490
	cluster491
	cluster492
	cluster493
	cluster494
(*) transcripts identified only in B were included in the UP class, transcripts identified only in S mosquitoes in the DOWN
